# Supplementary material for: Proteomic analysis of X-linked dystonia parkinsonism disease striatal neurons reveals altered RNA metabolism and splicing
Source: Neurobiol Dis. Author manuscript; Available in PMC 2024 May 20. (PMC11103251; doi:10.1016/j.nbd.2023.106367)
Supplement: suppl Table 2 [file NIHMS1990109-supplement-suppl_Table_2.xlsx]

## Sheet: Table_Sx
Supplementary Table S2: XDP-NSC spectral library.
Precursor Charge	Int Modified Peptide	Modified Peptide	Stripped Peptide	iRT	BGS Inference Id	Is Proteotypic	Relative Intensity In Protein	Abundance Rank In Protein	Labeled Peptide	Precursor Mz	MS1 Intensity	Database	Protein Groups	UniProt Ids	Protein Name	Protein Description	Organisms	Genes	Protein Existence	Sequence Version	FASTA Name
1	_LVTDLTK_	_LVTDLTK_	LVTDLTK	0.105335	P02768	FALSE	0.337704	11	_LVTDLTK_	789.472	148335600	sp	P02768	P02768	ALBU_HUMAN	Serum albumin	Homo sapiens	ALB	1	2	uniprot_human_proteome
1	_GLVGEIIK_	_GLVGEIIK_	GLVGEIIK	34.3768	P22392-2;Q32Q12	FALSE	10.7459	15	_GLVGEIIK_	828.519	15530490	sp;tr	P22392-2;Q32Q12	P22392-2;Q32Q12	NDKB_HUMAN;Q32Q12_HUMAN	Isoform 3 of Nucleoside diphosphate kinase B;Nucleoside diphosphate kinase	Homo sapiens	NME2;NME1-NME2	;1	;1	uniprot_human_proteome
1	_GLFIIDDK_	_GLFIIDDK_	GLFIIDDK	54.5149	Q13162	FALSE	37.6919	9	_GLFIIDDK_	920.509	25972410	sp	Q13162	Q13162	PRDX4_HUMAN	Peroxiredoxin-4	Homo sapiens	PRDX4	1	1	uniprot_human_proteome
1	_AVFPSIVGR_	_AVFPSIVGR_	AVFPSIVGR	42.5237	P60709	FALSE	0.315428	9	_AVFPSIVGR_	945.552	184304900	sp	P60709	P60709	ACTB_HUMAN	Actin, cytoplasmic 1	Homo sapiens	ACTB	1	1	uniprot_human_proteome
1	_EILDAFDK_	_EILDAFDK_	EILDAFDK	43.8098	P07602	FALSE	10.2729	11	_EILDAFDK_	950.483	9103605	sp	P07602	P07602	SAP_HUMAN	Prosaposin	Homo sapiens	PSAP	1	2	uniprot_human_proteome
1	_NVDVEFFK_	_NVDVEFFK_	NVDVEFFK	49.1145	P46821	TRUE	4.46203	162	_NVDVEFFK_	997.499	6658407	sp	P46821	P46821	MAP1B_HUMAN	Microtubule-associated protein 1B	Homo sapiens	MAP1B	1	2	uniprot_human_proteome
1	_LYDAYELK_	_LYDAYELK_	LYDAYELK	27.8086	P08758	FALSE	5.62446	38	_LYDAYELK_	1014.51	5600768	sp	P08758	P08758	ANXA5_HUMAN	Annexin A5	Homo sapiens	ANXA5	1	2	uniprot_human_proteome
1	_ELEEDFIK_	_ELEEDFIK_	ELEEDFIK	36.5697	Q14019	FALSE	1.92141	18	_ELEEDFIK_	1022.5	3793573	sp	Q14019	Q14019	COTL1_HUMAN	Coactosin-like protein	Homo sapiens	COTL1	1	3	uniprot_human_proteome
1	_AVLDALLEGK_	_AVLDALLEGK_	AVLDALLEGK	65.0673	P46821	FALSE	4.916	151	_AVLDALLEGK_	1028.6	11354940	sp	P46821	P46821	MAP1B_HUMAN	Microtubule-associated protein 1B	Homo sapiens	MAP1B	1	2	uniprot_human_proteome
1	_DVIEEYFK_	_DVIEEYFK_	DVIEEYFK	62.5981	P25398	TRUE	13.1337	12	_DVIEEYFK_	1042.51	5818720	sp	P25398	P25398	RS12_HUMAN	40S ribosomal protein S12	Homo sapiens	RPS12	1	3	uniprot_human_proteome
1	_LYSVSYLLK_	_LYSVSYLLK_	LYSVSYLLK	59.4016	P21333;P21333-2	FALSE	4.41207	186	_LYSVSYLLK_	1085.62	1479061	sp	P21333;P21333-2	P21333;P21333-2	FLNA_HUMAN	Filamin-A;Isoform 2 of Filamin-A	Homo sapiens	FLNA	1;	4;	uniprot_human_proteome
1	_DALNIETAIK_	_DALNIETAIK_	DALNIETAIK	45.3827	P07355	FALSE	4.33536	48	_DALNIETAIK_	1087.6	1900222	sp	P07355	P07355	ANXA2_HUMAN	Annexin A2	Homo sapiens	ANXA2	1	2	uniprot_human_proteome
1	_DAVLLVFANK_	_DAVLLVFANK_	DAVLLVFANK	70.8945	P84077	FALSE	4.05906	16	_DAVLLVFANK_	1089.63	2967308	sp	P84077	P84077	ARF1_HUMAN	ADP-ribosylation factor 1	Homo sapiens	ARF1	1	2	uniprot_human_proteome
1	_FADLSEAANR_	_FADLSEAANR_	FADLSEAANR	13.7634	P08670	FALSE	0.221288	116	_FADLSEAANR_	1093.53	30688410	sp	P08670	P08670	VIME_HUMAN	Vimentin	Homo sapiens	VIM	1	4	uniprot_human_proteome
1	_VLPGVDALSNI_	_VLPGVDALSNI_	VLPGVDALSNI	93.5285	P00558	FALSE	38.3956	10	_VLPGVDALSNI_	1097.62	37468790	sp	P00558	P00558	PGK1_HUMAN	Phosphoglycerate kinase 1	Homo sapiens	PGK1	1	3	uniprot_human_proteome
1	_GDEELDSLIK_	_GDEELDSLIK_	GDEELDSLIK	45.6089	P0C0S5;Q71UI9	FALSE	14.5992	3	_GDEELDSLIK_	1118.56	6195092	sp	P0C0S5;Q71UI9	P0C0S5;Q71UI9	H2AZ_HUMAN;H2AV_HUMAN	Histone H2A.Z;Histone H2A.V	Homo sapiens	H2AFZ;H2AFV	1	2;3	uniprot_human_proteome
1	_ILGLLDAYLK_	_ILGLLDAYLK_	ILGLLDAYLK	98.2422	P26641	FALSE	5.08387	32	_ILGLLDAYLK_	1118.68	3552168	sp	P26641	P26641	EF1G_HUMAN	Elongation factor 1-gamma	Homo sapiens	EEF1G	1	3	uniprot_human_proteome
2	_LLVPILLPEK_	_LLVPILLPEK_	LLVPILLPEK	82.4537	I3L295;J3KT75;J3QRD5;J3QS48;J3QW43;O75352;O75352-2	FALSE	8.54643	2	_LLVPILLPEK_	567.878	3267350	tr;tr;tr;tr;tr;sp;sp	I3L295;J3KT75;J3QRD5;J3QS48;J3QW43;O75352;O75352-2	I3L295;J3KT75;J3QRD5;J3QS48;J3QW43;O75352;O75352-2	I3L295_HUMAN;J3KT75_HUMAN;J3QRD5_HUMAN;J3QS48_HUMAN;J3QW43_HUMAN;MPU1_HUMAN;MPU1_HUMAN	Mannose-P-dolichol utilization defect 1 isoform 2;Mannose-P-dolichol utilization defect 1 protein (Fragment);Mannose-P-dolichol utilization defect 1 protein (Fragment);Mannose-P-dolichol utilization defect 1 protein;Mannose-P-dolichol utilization defect 1 protein;Mannose-P-dolichol utilization defect 1 protein;Isoform 2 of Mannose-P-dolichol utilization defect 1 protein	Homo sapiens	MPDU1	1;1;1;1;1;1;	1;1;8;1;1;2;	uniprot_human_proteome
1	_ESYSVYVYK_	_ESYSVYVYK_	ESYSVYVYK	27.423	O60814;P57053;P58876;P62807;Q5QNW6;Q5QNW6-2;Q93079;Q99877;Q99879;Q99880;U3KQK0	FALSE	0.954194	5	_ESYSVYVYK_	1137.55	5690267	sp;sp;sp;sp;sp;sp;sp;sp;sp;sp;tr	O60814;P57053;P58876;P62807;Q5QNW6;Q5QNW6-2;Q93079;Q99877;Q99879;Q99880;U3KQK0	O60814;P57053;P58876;P62807;Q5QNW6;Q5QNW6-2;Q93079;Q99877;Q99879;Q99880;U3KQK0	H2B1K_HUMAN;H2BFS_HUMAN;H2B1D_HUMAN;H2B1C_HUMAN;H2B2F_HUMAN;H2B2F_HUMAN;H2B1H_HUMAN;H2B1N_HUMAN;H2B1M_HUMAN;H2B1L_HUMAN;U3KQK0_HUMAN	Histone H2B type 1-K;Histone H2B type F-S;Histone H2B type 1-D;Histone H2B type 1-C/E/F/G/I;Histone H2B type 2-F;Isoform 2 of Histone H2B type 2-F;Histone H2B type 1-H;Histone H2B type 1-N;Histone H2B type 1-M;Histone H2B type 1-L;Histone H2B	Homo sapiens	HIST1H2BK;H2BFS;HIST1H2BD;HIST1H2BC;HIST2H2BF;HIST2H2BF;HIST1H2BH;HIST1H2BN;HIST1H2BM;HIST1H2BL;HIST1H2BN	1;1;1;1;1;;1;1;1;1;1	3;2;2;4;3;;3;3;3;3;1	uniprot_human_proteome
1	_FEDENFILK_	_FEDENFILK_	FEDENFILK	51.0012	P62937	FALSE	10.3039	34	_FEDENFILK_	1154.57	10371000	sp	P62937	P62937	PPIA_HUMAN	Peptidyl-prolyl cis-trans isomerase A	Homo sapiens	PPIA	1	2	uniprot_human_proteome
1	_VVDALGNAIDGK_	_VVDALGNAIDGK_	VVDALGNAIDGK	28.3223	P25705	FALSE	0.917534	62	_VVDALGNAIDGK_	1171.63	996795	sp	P25705	P25705	ATPA_HUMAN	ATP synthase subunit alpha, mitochondrial	Homo sapiens	ATP5A1	1	1	uniprot_human_proteome
1	_DSTLIM[+16]QLLR_	_DSTLIM[Oxidation (M)]QLLR_	DSTLIMQLLR	88.5217	P63104	FALSE	81.7986	2	_DSTLIM[Oxidation (M)]QLLR_	1205.66	9042859	sp	P63104	P63104	1433Z_HUMAN	14-3-3 protein zeta/delta	Homo sapiens	YWHAZ	1	1	uniprot_human_proteome
1	_DSLIFLVDASK_	_DSLIFLVDASK_	DSLIFLVDASK	82.5212	P12956	FALSE	10.0128	45	_DSLIFLVDASK_	1207.66	1884791	sp	P12956	P12956	XRCC6_HUMAN	X-ray repair cross-complementing protein 6	Homo sapiens	XRCC6	1	2	uniprot_human_proteome
1	_DLFDPIIEDR_	_DLFDPIIEDR_	DLFDPIIEDR	82.7786	P12277	FALSE	1.4242	53	_DLFDPIIEDR_	1232.62	4734511	sp	P12277	P12277	KCRB_HUMAN	Creatine kinase B-type	Homo sapiens	CKB	1	1	uniprot_human_proteome
1	_ISEQFTAM[+16]FR_	_ISEQFTAM[Oxidation (M)]FR_	ISEQFTAMFR	37.9643	P68371	FALSE	0.269711	45	_ISEQFTAM[Oxidation (M)]FR_	1245.59	24191760	sp	P68371	P68371	TBB4B_HUMAN	Tubulin beta-4B chain	Homo sapiens	TUBB4B	1	1	uniprot_human_proteome
3	_QHFISFDTDR_	_QHFISFDTDR_	QHFISFDTDR	21.0915	C9J0K6;P30626;P30626-2	FALSE	22.2333	8	_QHFISFDTDR_	422.535	17406410	tr;sp;sp	C9J0K6;P30626;P30626-2	C9J0K6;P30626;P30626-2	C9J0K6_HUMAN;SORCN_HUMAN;SORCN_HUMAN	Sorcin;Sorcin;Isoform 2 of Sorcin	Homo sapiens	SRI	1;1;	1;1;	uniprot_human_proteome
1	_ELISNASDALDK_	_ELISNASDALDK_	ELISNASDALDK	27.9919	P14625	FALSE	2.31743	96	_ELISNASDALDK_	1275.64	2716143	sp	P14625	P14625	ENPL_HUMAN	Endoplasmin	Homo sapiens	HSP90B1	1	1	uniprot_human_proteome
2	_M[+16]ALDIEIAAYR_	_M[Oxidation (M)]ALDIEIAAYR_	MALDIEIAAYR	56.3369	E7ESP9;P07197	FALSE	21.4024	22	_M[Oxidation (M)]ALDIEIAAYR_	641.329	8445819	tr;sp	E7ESP9;P07197	E7ESP9;P07197	E7ESP9_HUMAN;NFM_HUMAN	Neurofilament medium polypeptide	Homo sapiens	NEFM	1	1;3	uniprot_human_proteome
1	_EHALLAYTLGVK_	_EHALLAYTLGVK_	EHALLAYTLGVK	41.4511	P68104	FALSE	1.64803	78	_EHALLAYTLGVK_	1314.74	2653586	sp	P68104	P68104	EF1A1_HUMAN	Elongation factor 1-alpha 1	Homo sapiens	EEF1A1	1	1	uniprot_human_proteome
2	_M[+16]EPLNNLQVAVK_	_M[Oxidation (M)]EPLNNLQVAVK_	MEPLNNLQVAVK	32.4191	Q10567;Q10567-2	FALSE	14.6441	14	_M[Oxidation (M)]EPLNNLQVAVK_	686.369	6835444	sp	Q10567;Q10567-2	Q10567;Q10567-2	AP1B1_HUMAN	AP-1 complex subunit beta-1;Isoform B of AP-1 complex subunit beta-1	Homo sapiens	AP1B1	1;	2;	uniprot_human_proteome
3	_SM[+16]VHHLYFNDK_	_SM[Oxidation (M)]VHHLYFNDK_	SMVHHLYFNDK	-16.4693	Q96N67;Q96N67-3;Q96N67-5;Q96N67-6	FALSE	41.5806	28	_SM[Oxidation (M)]VHHLYFNDK_	469.556	3112232	sp	Q96N67;Q96N67-3;Q96N67-5;Q96N67-6	Q96N67;Q96N67-3;Q96N67-5;Q96N67-6	DOCK7_HUMAN	Dedicator of cytokinesis protein 7;Isoform 3 of Dedicator of cytokinesis protein 7;Isoform 5 of Dedicator of cytokinesis protein 7;Isoform 6 of Dedicator of cytokinesis protein 7	Homo sapiens	DOCK7	1;;;	4;;;	uniprot_human_proteome
1	_GNPTVEVDLFTSK_	_GNPTVEVDLFTSK_	GNPTVEVDLFTSK	55.2931	P06733	FALSE	4.61208	49	_GNPTVEVDLFTSK_	1406.72	2352069	sp	P06733	P06733	ENOA_HUMAN	Alpha-enolase	Homo sapiens	ENO1	1	2	uniprot_human_proteome
3	_FNAHGDANTIVC[+57]NSK_	_FNAHGDANTIVC[Carbamidomethyl (C)]NSK_	FNAHGDANTIVCNSK	-4.61773	P09382	TRUE	53.6788	6	_FNAHGDANTIVC[Carbamidomethyl (C)]NSK_	549.923	15497920	sp	P09382	P09382	LEG1_HUMAN	Galectin-1	Homo sapiens	LGALS1	1	2	uniprot_human_proteome
2	_WVVIGDENYGEGSSR_	_WVVIGDENYGEGSSR_	WVVIGDENYGEGSSR	48.6357	A2A274;Q99798	FALSE	19.6049	21	_WVVIGDENYGEGSSR_	834.387	6276787	tr;sp	A2A274;Q99798	A2A274;Q99798	A2A274_HUMAN;ACON_HUMAN	Aconitate hydratase, mitochondrial;Aconitate hydratase, mitochondrial	Homo sapiens	ACO2	1	1;2	uniprot_human_proteome
2	_FTPGTFTNQIQAAFR_	_FTPGTFTNQIQAAFR_	FTPGTFTNQIQAAFR	80.387	A0A0C4DG17;C9J9K3;P08865	FALSE	15.928	6	_FTPGTFTNQIQAAFR_	849.934	15620400	tr;tr;sp	A0A0C4DG17;C9J9K3;P08865	A0A0C4DG17;C9J9K3;P08865	A0A0C4DG17_HUMAN;C9J9K3_HUMAN;RSSA_HUMAN	40S ribosomal protein SA;40S ribosomal protein SA (Fragment);40S ribosomal protein SA	Homo sapiens	RPSA	1	1;8;4	uniprot_human_proteome
2	_YGLIYHASLVGQTSPK_	_YGLIYHASLVGQTSPK_	YGLIYHASLVGQTSPK	34.4085	Q9Y2X3	TRUE	16.8576	20	_YGLIYHASLVGQTSPK_	867.465	2626747	sp	Q9Y2X3	Q9Y2X3	NOP58_HUMAN	Nucleolar protein 58	Homo sapiens	NOP58	1	1	uniprot_human_proteome
2	_LGYILTC[+57]PSNLGTGLR_	_LGYILTC[Carbamidomethyl (C)]PSNLGTGLR_	LGYILTCPSNLGTGLR	68.7417	P12532;P12532-2	FALSE	100	1	_LGYILTC[Carbamidomethyl (C)]PSNLGTGLR_	867.964	25466480	sp	P12532;P12532-2	P12532;P12532-2	KCRU_HUMAN	Creatine kinase U-type, mitochondrial;Isoform 2 of Creatine kinase U-type, mitochondrial	Homo sapiens	CKMT1A	1;	1;	uniprot_human_proteome
2	_LELFLPEEYPM[+16]AAPK_	_LELFLPEEYPM[Oxidation (M)]AAPK_	LELFLPEEYPMAAPK	79.359	P61088	FALSE	24.112	5	_LELFLPEEYPM[Oxidation (M)]AAPK_	882.45	26128230	sp	P61088	P61088	UBE2N_HUMAN	Ubiquitin-conjugating enzyme E2 N	Homo sapiens	UBE2N	1	1	uniprot_human_proteome
2	_KGVNLPGAAVDLPAVSEK_	_KGVNLPGAAVDLPAVSEK_	KGVNLPGAAVDLPAVSEK	43.8753	P14618	FALSE	6.17284	28	_KGVNLPGAAVDLPAVSEK_	882.996	18587820	sp	P14618	P14618	KPYM_HUMAN	Pyruvate kinase PKM	Homo sapiens	PKM	1	4	uniprot_human_proteome
2	_LTTLPSDFC[+57]GLTHLVK_	_LTTLPSDFC[Carbamidomethyl (C)]GLTHLVK_	LTTLPSDFCGLTHLVK	71.0507	Q96AG4	TRUE	5.73275	13	_LTTLPSDFC[Carbamidomethyl (C)]GLTHLVK_	901.479	2472165	sp	Q96AG4	Q96AG4	LRC59_HUMAN	Leucine-rich repeat-containing protein 59	Homo sapiens	LRRC59	1	1	uniprot_human_proteome
2	_NSGQNLEEDM[+16]GQSEQK_	_NSGQNLEEDM[Oxidation (M)]GQSEQK_	NSGQNLEEDMGQSEQK	-21.8702	Q9HAV7	TRUE	7.22345	5	_NSGQNLEEDM[Oxidation (M)]GQSEQK_	905.381	945143	sp	Q9HAV7	Q9HAV7	GRPE1_HUMAN	GrpE protein homolog 1, mitochondrial	Homo sapiens	GRPEL1	1	2	uniprot_human_proteome
2	_M[+16]PFPVNHGASSEDTLLK_	_M[Oxidation (M)]PFPVNHGASSEDTLLK_	MPFPVNHGASSEDTLLK	26.0587	P09936	FALSE	6.03472	32	_M[Oxidation (M)]PFPVNHGASSEDTLLK_	929.954	4913996	sp	P09936	P09936	UCHL1_HUMAN	Ubiquitin carboxyl-terminal hydrolase isozyme L1	Homo sapiens	UCHL1	1	2	uniprot_human_proteome
2	_EGPYSISVLYGDEEVPR_	_EGPYSISVLYGDEEVPR_	EGPYSISVLYGDEEVPR	72.7248	P21333;P21333-2	FALSE	10.1522	140	_EGPYSISVLYGDEEVPR_	955.463	13204620	sp	P21333;P21333-2	P21333;P21333-2	FLNA_HUMAN	Filamin-A;Isoform 2 of Filamin-A	Homo sapiens	FLNA	1;	4;	uniprot_human_proteome
3	_SEEAHAEDSVM[+16]DHHFR_	_SEEAHAEDSVM[Oxidation (M)]DHHFR_	SEEAHAEDSVMDHHFR	-15.066	Q8NC51	FALSE	5.10569	30	_SEEAHAEDSVM[Oxidation (M)]DHHFR_	638.267	1526740	sp	Q8NC51	Q8NC51	PAIRB_HUMAN	Plasminogen activator inhibitor 1 RNA-binding protein	Homo sapiens	SERBP1	1	2	uniprot_human_proteome
2	_FVFHQEQVYC[+57]PDC[+57]AK_	_FVFHQEQVYC[Carbamidomethyl (C)]PDC[Carbamidomethyl (C)]AK_	FVFHQEQVYCPDCAK	29.3532	Q13642-1;Q13642-4;Q13642-5	FALSE	22.48	9	_FVFHQEQVYC[Carbamidomethyl (C)]PDC[Carbamidomethyl (C)]AK_	964.427	6034182	sp	Q13642-1;Q13642-4;Q13642-5	Q13642-1;Q13642-4;Q13642-5	FHL1_HUMAN	Isoform 1 of Four and a half LIM domains protein 1;Isoform 4 of Four and a half LIM domains protein 1;Isoform 5 of Four and a half LIM domains protein 1	Homo sapiens	FHL1			uniprot_human_proteome
2	_EAGVEM[+16]GDEDDLSTPNEK_	_EAGVEM[Oxidation (M)]GDEDDLSTPNEK_	EAGVEMGDEDDLSTPNEK	11.4363	P14868	FALSE	12.3792	32	_EAGVEM[Oxidation (M)]GDEDDLSTPNEK_	976.407	10135760	sp	P14868	P14868	SYDC_HUMAN	Aspartate--tRNA ligase, cytoplasmic	Homo sapiens	DARS	1	2	uniprot_human_proteome
2	_TPGDFSYAYQKPEETTR_	_TPGDFSYAYQKPEETTR_	TPGDFSYAYQKPEETTR	21.1447	P46821	TRUE	3.19621	191	_TPGDFSYAYQKPEETTR_	995.463	5500795	sp	P46821	P46821	MAP1B_HUMAN	Microtubule-associated protein 1B	Homo sapiens	MAP1B	1	2	uniprot_human_proteome
2	_DTSEDIEELVEPVAAHGPK_	_DTSEDIEELVEPVAAHGPK_	DTSEDIEELVEPVAAHGPK	70.8252	Q99460	FALSE	3.74223	65	_DTSEDIEELVEPVAAHGPK_	1018.49	1637507	sp	Q99460	Q99460	PSMD1_HUMAN	26S proteasome non-ATPase regulatory subunit 1	Homo sapiens	PSMD1	1	2	uniprot_human_proteome
3	_AM[+16]HQAQTM[+16]EGC[+57]SSPM[+16]VVK_	_AM[Oxidation (M)]HQAQTM[Oxidation (M)]EGC[Carbamidomethyl (C)]SSPM[Oxidation (M)]VVK_	AMHQAQTMEGCSSPMVVK	-25.351	G5EA30;Q92879;Q92879-2;Q92879-3;Q92879-4;Q92879-5;Q92879-6	FALSE	12.0955	18	_AM[Oxidation (M)]HQAQTM[Oxidation (M)]EGC[Carbamidomethyl (C)]SSPM[Oxidation (M)]VVK_	680.627	2280836	tr;sp;sp;sp;sp;sp;sp	G5EA30;Q92879;Q92879-2;Q92879-3;Q92879-4;Q92879-5;Q92879-6	G5EA30;Q92879;Q92879-2;Q92879-3;Q92879-4;Q92879-5;Q92879-6	G5EA30_HUMAN;CELF1_HUMAN;CELF1_HUMAN;CELF1_HUMAN;CELF1_HUMAN;CELF1_HUMAN;CELF1_HUMAN	CUG triplet repeat, RNA binding protein 1, isoform CRA_c;CUGBP Elav-like family member 1;Isoform 2 of CUGBP Elav-like family member 1;Isoform 3 of CUGBP Elav-like family member 1;Isoform 4 of CUGBP Elav-like family member 1;Isoform 5 of CUGBP Elav-like family member 1;Isoform 6 of CUGBP Elav-like family member 1	Homo sapiens	CELF1	1;1;;;;;	1;2;;;;;	uniprot_human_proteome
2	_EILVGDVGQTVDDPYATFVK_	_EILVGDVGQTVDDPYATFVK_	EILVGDVGQTVDDPYATFVK	89.2643	P23528	FALSE	3.10245	19	_EILVGDVGQTVDDPYATFVK_	1083.55	15317800	sp	P23528	P23528	COF1_HUMAN	Cofilin-1	Homo sapiens	CFL1	1	3	uniprot_human_proteome
2	_NLHQSNFSLSGAQIDDNNPR_	_NLHQSNFSLSGAQIDDNNPR_	NLHQSNFSLSGAQIDDNNPR	27.5395	Q14194	FALSE	6.79873	51	_NLHQSNFSLSGAQIDDNNPR_	1114.03	5826199	sp	Q14194	Q14194	DPYL1_HUMAN	Dihydropyrimidinase-related protein 1	Homo sapiens	CRMP1	1	1	uniprot_human_proteome
2	_DTVTISGPQAPVFEFVEQLR_	_DTVTISGPQAPVFEFVEQLR_	DTVTISGPQAPVFEFVEQLR	132.345	P49327	FALSE	2.57729	150	_DTVTISGPQAPVFEFVEQLR_	1117.08	1909833	sp	P49327	P49327	FAS_HUMAN	Fatty acid synthase	Homo sapiens	FASN	1	3	uniprot_human_proteome
3	_[+42]SQGDSNPAAIPHAAEDIQGDDR_	_[Acetyl (Protein N-term)]SQGDSNPAAIPHAAEDIQGDDR_	SQGDSNPAAIPHAAEDIQGDDR	37.6403	P68402	FALSE	10.3055	3	_[Acetyl (Protein N-term)]SQGDSNPAAIPHAAEDIQGDDR_	769.348	17060850	sp	P68402	P68402	PA1B2_HUMAN	Platelet-activating factor acetylhydrolase IB subunit beta	Homo sapiens	PAFAH1B2	1	1	uniprot_human_proteome
2	_SAGQGEVLVYVEDPAGHQEEAK_	_SAGQGEVLVYVEDPAGHQEEAK_	SAGQGEVLVYVEDPAGHQEEAK	38.0897	P21333;P21333-2	FALSE	3.84214	192	_SAGQGEVLVYVEDPAGHQEEAK_	1157.05	3056053	sp	P21333;P21333-2	P21333;P21333-2	FLNA_HUMAN	Filamin-A;Isoform 2 of Filamin-A	Homo sapiens	FLNA	1;	4;	uniprot_human_proteome
3	_M[+16]QTDKPFDQTTISLQM[+16]GTNK_	_M[Oxidation (M)]QTDKPFDQTTISLQM[Oxidation (M)]GTNK_	MQTDKPFDQTTISLQMGTNK	28.1497	Q15417	FALSE	18.0098	24	_M[Oxidation (M)]QTDKPFDQTTISLQM[Oxidation (M)]GTNK_	772.7	13082540	sp	Q15417	Q15417	CNN3_HUMAN	Calponin-3	Homo sapiens	CNN3	1	1	uniprot_human_proteome
2	_M[+16]QTDKPFDQTTISLQM[+16]GTNK_	_M[Oxidation (M)]QTDKPFDQTTISLQM[Oxidation (M)]GTNK_	MQTDKPFDQTTISLQMGTNK	28.1497	Q15417	FALSE	5.74522	36	_M[Oxidation (M)]QTDKPFDQTTISLQM[Oxidation (M)]GTNK_	1158.55	1441062	sp	Q15417	Q15417	CNN3_HUMAN	Calponin-3	Homo sapiens	CNN3	1	1	uniprot_human_proteome
2	_QGQYSPM[+16]AIEEQVAVIYAGVR_	_QGQYSPM[Oxidation (M)]AIEEQVAVIYAGVR_	QGQYSPMAIEEQVAVIYAGVR	105.164	P25705	FALSE	2.51928	39	_QGQYSPM[Oxidation (M)]AIEEQVAVIYAGVR_	1163.08	5849981	sp	P25705	P25705	ATPA_HUMAN	ATP synthase subunit alpha, mitochondrial	Homo sapiens	ATP5A1	1	1	uniprot_human_proteome
2	_IDQLEGDHQLIQEALIFDNK_	_IDQLEGDHQLIQEALIFDNK_	IDQLEGDHQLIQEALIFDNK	83.9736	P12814	FALSE	5.44449	86	_IDQLEGDHQLIQEALIFDNK_	1170.1	3358727	sp	P12814	P12814	ACTN1_HUMAN	Alpha-actinin-1	Homo sapiens	ACTN1	1	2	uniprot_human_proteome
4	_GPVEAKPEC[+57]QETETKPAPAEVK_	_GPVEAKPEC[Carbamidomethyl (C)]QETETKPAPAEVK_	GPVEAKPECQETETKPAPAEVK	-12.4673	A0A087WWD4;P13591;P13591-1	FALSE	62.0081	13	_GPVEAKPEC[Carbamidomethyl (C)]QETETKPAPAEVK_	599.551	13673730	tr;sp;sp	A0A087WWD4;P13591;P13591-1	A0A087WWD4;P13591;P13591-1	A0A087WWD4_HUMAN;NCAM1_HUMAN;NCAM1_HUMAN	Neural cell adhesion molecule 1;Neural cell adhesion molecule 1;Isoform 2 of Neural cell adhesion molecule 1	Homo sapiens	NCAM1	1;1;	1;3;	uniprot_human_proteome
2	_TDQVIQSLIALVNDPQPEHPLR_	_TDQVIQSLIALVNDPQPEHPLR_	TDQVIQSLIALVNDPQPEHPLR	108.505	P68036;P68036-3	FALSE	5.43412	12	_TDQVIQSLIALVNDPQPEHPLR_	1242.17	2346863	sp	P68036;P68036-3	P68036;P68036-3	UB2L3_HUMAN	Ubiquitin-conjugating enzyme E2 L3;Isoform 3 of Ubiquitin-conjugating enzyme E2 L3	Homo sapiens	UBE2L3	1;	1;	uniprot_human_proteome
2	_VM[+16]TIPYQPM[+16]PASSPVIC[+57]AGGQDR_	_VM[Oxidation (M)]TIPYQPM[Oxidation (M)]PASSPVIC[Carbamidomethyl (C)]AGGQDR_	VMTIPYQPMPASSPVICAGGQDR	47.5591	Q15365	TRUE	3.51598	30	_VM[Oxidation (M)]TIPYQPM[Oxidation (M)]PASSPVIC[Carbamidomethyl (C)]AGGQDR_	1254.09	4963834	sp	Q15365	Q15365	PCBP1_HUMAN	Poly(rC)-binding protein 1	Homo sapiens	PCBP1	1	2	uniprot_human_proteome
2	_VDSILLTHIGDDNLPGINSM[+16]LQR_	_VDSILLTHIGDDNLPGINSM[Oxidation (M)]LQR_	VDSILLTHIGDDNLPGINSMLQR	79.0804	P46821	FALSE	1.78346	226	_VDSILLTHIGDDNLPGINSM[Oxidation (M)]LQR_	1269.16	3538421	sp	P46821	P46821	MAP1B_HUMAN	Microtubule-associated protein 1B	Homo sapiens	MAP1B	1	2	uniprot_human_proteome
3	_IM[+16]QSSSEVGYDAM[+16]AGDFVNM[+16]VEK_	_IM[Oxidation (M)]QSSSEVGYDAM[Oxidation (M)]AGDFVNM[Oxidation (M)]VEK_	IMQSSSEVGYDAMAGDFVNMVEK	54.6432	P10809	TRUE	6.35503	40	_IM[Oxidation (M)]QSSSEVGYDAM[Oxidation (M)]AGDFVNM[Oxidation (M)]VEK_	852.703	15924040	sp	P10809	P10809	CH60_HUMAN	60 kDa heat shock protein, mitochondrial	Homo sapiens	HSPD1	1	2	uniprot_human_proteome
2	_[+42]AAPLIPLSQQIPTGNSLYESYYK_	_[Acetyl (Protein N-term)]AAPLIPLSQQIPTGNSLYESYYK_	AAPLIPLSQQIPTGNSLYESYYK	125.021	M0R165;Q9UBC2;Q9UBC2-2;Q9UBC2-3	FALSE	9.21988	28	_[Acetyl (Protein N-term)]AAPLIPLSQQIPTGNSLYESYYK_	1298.17	769088	tr;sp;sp;sp	M0R165;Q9UBC2;Q9UBC2-2;Q9UBC2-3	M0R165;Q9UBC2;Q9UBC2-2;Q9UBC2-3	M0R165_HUMAN;EP15R_HUMAN;EP15R_HUMAN;EP15R_HUMAN	Epidermal growth factor receptor substrate 15-like 1;Epidermal growth factor receptor substrate 15-like 1;Isoform 2 of Epidermal growth factor receptor substrate 15-like 1;Isoform 3 of Epidermal growth factor receptor substrate 15-like 1	Homo sapiens	EPS15L1	1;1;;	1;1;;	uniprot_human_proteome
2	_VIHDNFGIVEGLM[+16]TTVHAITATQK_	_VIHDNFGIVEGLM[Oxidation (M)]TTVHAITATQK_	VIHDNFGIVEGLMTTVHAITATQK	89.0718	P04406	FALSE	0.897881	86	_VIHDNFGIVEGLM[Oxidation (M)]TTVHAITATQK_	1306.18	2631510	sp	P04406	P04406	G3P_HUMAN	Glyceraldehyde-3-phosphate dehydrogenase	Homo sapiens	GAPDH	1	3	uniprot_human_proteome
2	_TDDEVVQREEEAIQLDGLNASQIR_	_TDDEVVQREEEAIQLDGLNASQIR_	TDDEVVQREEEAIQLDGLNASQIR	72.4738	P14625	FALSE	2.44321	94	_TDDEVVQREEEAIQLDGLNASQIR_	1364.67	3247305	sp	P14625	P14625	ENPL_HUMAN	Endoplasmin	Homo sapiens	HSP90B1	1	1	uniprot_human_proteome
3	_AYHEQLSVAEITNAC[+57]FEPANQM[+16]VK_	_AYHEQLSVAEITNAC[Carbamidomethyl (C)]FEPANQM[Oxidation (M)]VK_	AYHEQLSVAEITNACFEPANQMVK	56.1039	P68363	FALSE	0.849771	20	_AYHEQLSVAEITNAC[Carbamidomethyl (C)]FEPANQM[Oxidation (M)]VK_	922.767	46780990	sp	P68363	P68363	TBA1B_HUMAN	Tubulin alpha-1B chain	Homo sapiens	TUBA1B	1	1	uniprot_human_proteome
2	_LLGFGSALLDNVDPNPENFVGAGIIQTK_	_LLGFGSALLDNVDPNPENFVGAGIIQTK_	LLGFGSALLDNVDPNPENFVGAGIIQTK	131.435	O95782;O95782-2	FALSE	5.85778	43	_LLGFGSALLDNVDPNPENFVGAGIIQTK_	1450.26	1357763	sp	O95782;O95782-2	O95782;O95782-2	AP2A1_HUMAN	AP-2 complex subunit alpha-1;Isoform B of AP-2 complex subunit alpha-1	Homo sapiens	AP2A1	1;	3;	uniprot_human_proteome
3	_YM[+16]EEM[+16]ADTADAIEM[+16]ATLDKEM[+16]AEER_	_YM[Oxidation (M)]EEM[Oxidation (M)]ADTADAIEM[Oxidation (M)]ATLDKEM[Oxidation (M)]AEER_	YMEEMADTADAIEMATLDKEMAEER	47.6045	E7EX90;Q14203-3;Q14203-4	FALSE	14.4331	42	_YM[Oxidation (M)]EEM[Oxidation (M)]ADTADAIEM[Oxidation (M)]ATLDKEM[Oxidation (M)]AEER_	986.406	5189398	tr;sp;sp	E7EX90;Q14203-3;Q14203-4	E7EX90;Q14203-3;Q14203-4	E7EX90_HUMAN;DCTN1_HUMAN;DCTN1_HUMAN	Dynactin subunit 1;Isoform 3 of Dynactin subunit 1;Isoform 4 of Dynactin subunit 1	Homo sapiens	DCTN1	1;;	1;;	uniprot_human_proteome
2	_EGTQASEGYFSQSQEEEFAQSEELC[+57]AK_	_EGTQASEGYFSQSQEEEFAQSEELC[Carbamidomethyl (C)]AK_	EGTQASEGYFSQSQEEEFAQSEELCAK	63.9275	Q16643	FALSE	5.12484	45	_EGTQASEGYFSQSQEEEFAQSEELC[Carbamidomethyl (C)]AK_	1535.15	5341402	sp	Q16643	Q16643	DREB_HUMAN	Drebrin	Homo sapiens	DBN1	1	4	uniprot_human_proteome
3	_DEIVEIHEENEVASGTQSGGTEAEAVPAQK_	_DEIVEIHEENEVASGTQSGGTEAEAVPAQK_	DEIVEIHEENEVASGTQSGGTEAEAVPAQK	36.3488	Q02952	FALSE	27.8751	39	_DEIVEIHEENEVASGTQSGGTEAEAVPAQK_	1042.16	3997873	sp	Q02952	Q02952	AKA12_HUMAN	A-kinase anchor protein 12	Homo sapiens	AKAP12	1	4	uniprot_human_proteome
2	_GEGESPPVNGTDEAAGATGDAIEPAPPSQGAEAK_	_GEGESPPVNGTDEAAGATGDAIEPAPPSQGAEAK_	GEGESPPVNGTDEAAGATGDAIEPAPPSQGAEAK	33.1469	P49006	TRUE	5.19259	11	_GEGESPPVNGTDEAAGATGDAIEPAPPSQGAEAK_	1589.23	2452349	sp	P49006	P49006	MRP_HUMAN	MARCKS-related protein	Homo sapiens	MARCKSL1	1	2	uniprot_human_proteome
3	_AFADALEVIPM[+16]ALSENSGM[+16]NPIQTM[+16]TEVR_	_AFADALEVIPM[Oxidation (M)]ALSENSGM[Oxidation (M)]NPIQTM[Oxidation (M)]TEVR_	AFADALEVIPMALSENSGMNPIQTMTEVR	109.891	P48643	FALSE	22.8612	31	_AFADALEVIPM[Oxidation (M)]ALSENSGM[Oxidation (M)]NPIQTM[Oxidation (M)]TEVR_	1061.84	9588758	sp	P48643	P48643	TCPE_HUMAN	T-complex protein 1 subunit epsilon	Homo sapiens	CCT5	1	1	uniprot_human_proteome
3	_GAM[+16]PPAPVPAGTPAPPGPATM[+16]M[+16]PDGTLGLTPPTTER_	_GAM[Oxidation (M)]PPAPVPAGTPAPPGPATM[Oxidation (M)]M[Oxidation (M)]PDGTLGLTPPTTER_	GAMPPAPVPAGTPAPPGPATMMPDGTLGLTPPTTER	62.0583	Q15233	FALSE	6.14371	43	_GAM[Oxidation (M)]PPAPVPAGTPAPPGPATM[Oxidation (M)]M[Oxidation (M)]PDGTLGLTPPTTER_	1167.24	9004186	sp	Q15233	Q15233	NONO_HUMAN	Non-POU domain-containing octamer-binding protein	Homo sapiens	NONO	1	4	uniprot_human_proteome
3	_SSGPPPPSGSSGSEAAAGAGAAAPASQHPATGTGAVQTEAM[+16]K_	_SSGPPPPSGSSGSEAAAGAGAAAPASQHPATGTGAVQTEAM[Oxidation (M)]K_	SSGPPPPSGSSGSEAAAGAGAAAPASQHPATGTGAVQTEAMK	8.75573	Q14444;Q14444-2	FALSE	49.0025	5	_SSGPPPPSGSSGSEAAAGAGAAAPASQHPATGTGAVQTEAM[Oxidation (M)]K_	1240.58	13197790	sp	Q14444;Q14444-2	Q14444;Q14444-2	CAPR1_HUMAN	Caprin-1;Isoform 2 of Caprin-1	Homo sapiens	CAPRIN1	1;	2;	uniprot_human_proteome
3	_KVDVDEYDENKFVDEEDGGDGQAGPDEGEVDSC[+57]LR_	_KVDVDEYDENKFVDEEDGGDGQAGPDEGEVDSC[Carbamidomethyl (C)]LR_	KVDVDEYDENKFVDEEDGGDGQAGPDEGEVDSCLR	48.9215	O15511	FALSE	14.4721	7	_KVDVDEYDENKFVDEEDGGDGQAGPDEGEVDSC[Carbamidomethyl (C)]LR_	1296.55	5269209	sp	O15511	O15511	ARPC5_HUMAN	Actin-related protein 2/3 complex subunit 5	Homo sapiens	ARPC5	1	3	uniprot_human_proteome
4	_TETVEEPM[+16]EEEEAAKEEKEESDDEAAVEEEEEEK_	_TETVEEPM[Oxidation (M)]EEEEAAKEEKEESDDEAAVEEEEEEK_	TETVEEPMEEEEAAKEEKEESDDEAAVEEEEEEK	36.953	P14625	TRUE	11.7948	31	_TETVEEPM[Oxidation (M)]EEEEAAKEEKEESDDEAAVEEEEEEK_	993.661	22529920	sp	P14625	P14625	ENPL_HUMAN	Endoplasmin	Homo sapiens	HSP90B1	1	1	uniprot_human_proteome
1	_LALHNFG_	_LALHNFG_	LALHNFG	17.7934	P61970	TRUE	2.80884	16	_LALHNFG_	771.415	2540497	sp	P61970	P61970	NTF2_HUMAN	Nuclear transport factor 2	Homo sapiens	NUTF2	1	1	uniprot_human_proteome
2	_YSFM[+16]ATVTK_	_YSFM[Oxidation (M)]ATVTK_	YSFMATVTK	14.1783	O43865	TRUE	21.6541	11	_YSFM[Oxidation (M)]ATVTK_	532.26	2235121	sp	O43865	O43865	SAHH2_HUMAN	Adenosylhomocysteinase 2	Homo sapiens	AHCYL1	1	2	uniprot_human_proteome
1	_SFSTALYGESDL_	_SFSTALYGESDL_	SFSTALYGESDL	77.6755	O43707	FALSE	4.99151	57	_SFSTALYGESDL_	1289.59	4058002	sp	O43707	O43707	ACTN4_HUMAN	Alpha-actinin-4	Homo sapiens	ACTN4	1	2	uniprot_human_proteome
1	_LGGSAVISLEGKPL_	_LGGSAVISLEGKPL_	LGGSAVISLEGKPL	55.7523	P23528	FALSE	1.03842	42	_LGGSAVISLEGKPL_	1340.78	3054678	sp	P23528	P23528	COF1_HUMAN	Cofilin-1	Homo sapiens	CFL1	1	3	uniprot_human_proteome
2	_GSTDNLM[+16]DDIER_	_GSTDNLM[Oxidation (M)]DDIER_	GSTDNLMDDIER	17.3105	P50990	FALSE	17.6366	29	_GSTDNLM[Oxidation (M)]DDIER_	691.299	19879130	sp	P50990	P50990	TCPQ_HUMAN	T-complex protein 1 subunit theta	Homo sapiens	CCT8	1	4	uniprot_human_proteome
2	_M[+16]ASAPASYGSTTTK_	_M[Oxidation (M)]ASAPASYGSTTTK_	MASAPASYGSTTTK	-20.1428	Q8WVM8	FALSE	3.03525	27	_M[Oxidation (M)]ASAPASYGSTTTK_	694.822	253025	sp	Q8WVM8	Q8WVM8	SCFD1_HUMAN	Sec1 family domain-containing protein 1	Homo sapiens	SCFD1	1	4	uniprot_human_proteome
2	_SFSTASAITPSVSR_	_SFSTASAITPSVSR_	SFSTASAITPSVSR	27.8306	P13647	FALSE	23.0515	14	_SFSTASAITPSVSR_	705.865	2946663	sp	P13647	P13647	K2C5_HUMAN	Keratin, type II cytoskeletal 5	Homo sapiens	KRT5	1	3	uniprot_human_proteome
2	_NSILAQVLDQSAR_	_NSILAQVLDQSAR_	NSILAQVLDQSAR	72.3587	O14737	FALSE	23.954	6	_NSILAQVLDQSAR_	707.886	11665060	sp	O14737	O14737	PDCD5_HUMAN	Programmed cell death protein 5	Homo sapiens	PDCD5	1	3	uniprot_human_proteome
2	_C[+57]TGGEVGATSALAPK_	_C[Carbamidomethyl (C)]TGGEVGATSALAPK_	CTGGEVGATSALAPK	7.52957	P30050	FALSE	13.1776	10	_C[Carbamidomethyl (C)]TGGEVGATSALAPK_	709.851	15949600	sp	P30050	P30050	RL12_HUMAN	60S ribosomal protein L12	Homo sapiens	RPL12	1	1	uniprot_human_proteome
2	_TPIQVLHEYGM[+16]K_	_TPIQVLHEYGM[Oxidation (M)]K_	TPIQVLHEYGMK	20.6139	O75569	FALSE	12.1725	15	_TPIQVLHEYGM[Oxidation (M)]K_	716.369	3043407	sp	O75569	O75569	PRKRA_HUMAN	Interferon-inducible double-stranded RNA-dependent protein kinase activator A	Homo sapiens	PRKRA	1	1	uniprot_human_proteome
2	_AQIHDLVLVGGSTR_	_AQIHDLVLVGGSTR_	AQIHDLVLVGGSTR	26.817	A0A0G2JIW1;P0DMV8;P0DMV9	FALSE	15.5304	33	_AQIHDLVLVGGSTR_	733.41	10169160	tr;sp;sp	A0A0G2JIW1;P0DMV8;P0DMV9	A0A0G2JIW1;P0DMV8;P0DMV9	A0A0G2JIW1_HUMAN;HS71A_HUMAN;HS71B_HUMAN	Heat shock 70 kDa protein 1B;Heat shock 70 kDa protein 1A;Heat shock 70 kDa protein 1B	Homo sapiens	HSPA1B;HSPA1A;HSPA1B	1	1	uniprot_human_proteome
2	_HPESNTAGM[+16]DIFAK_	_HPESNTAGM[Oxidation (M)]DIFAK_	HPESNTAGMDIFAK	-2.59991	Q9Y696	TRUE	11.7522	8	_HPESNTAGM[Oxidation (M)]DIFAK_	767.354	8629930	sp	Q9Y696	Q9Y696	CLIC4_HUMAN	Chloride intracellular channel protein 4	Homo sapiens	CLIC4	1	4	uniprot_human_proteome
2	_LTELSM[+16]QDEELM[+16]K_	_LTELSM[Oxidation (M)]QDEELM[Oxidation (M)]K_	LTELSMQDEELMK	18.3716	P62072	TRUE	8.92808	3	_LTELSM[Oxidation (M)]QDEELM[Oxidation (M)]K_	799.868	1988577	sp	P62072	P62072	TIM10_HUMAN	Mitochondrial import inner membrane translocase subunit Tim10	Homo sapiens	TIMM10	1	1	uniprot_human_proteome
2	_LLQSIGQAPESISEK_	_LLQSIGQAPESISEK_	LLQSIGQAPESISEK	35.3577	Q13564;Q13564-2	FALSE	58.7087	7	_LLQSIGQAPESISEK_	800.433	10240480	sp	Q13564;Q13564-2	Q13564;Q13564-2	ULA1_HUMAN	NEDD8-activating enzyme E1 regulatory subunit;Isoform 2 of NEDD8-activating enzyme E1 regulatory subunit	Homo sapiens	NAE1	1;	1;	uniprot_human_proteome
2	_DSQEEEKTEALTSAK_	_DSQEEEKTEALTSAK_	DSQEEEKTEALTSAK	-6.44766	P06396-2	FALSE	15.5349	25	_DSQEEEKTEALTSAK_	833.394	5677790	sp	P06396-2	P06396-2	GELS_HUMAN	Isoform 2 of Gelsolin	Homo sapiens	GSN			uniprot_human_proteome
2	_VAIVKPGVPM[+16]EIVLNK_	_VAIVKPGVPM[Oxidation (M)]EIVLNK_	VAIVKPGVPMEIVLNK	39.8518	Q9Y4L1	FALSE	19.4729	30	_VAIVKPGVPM[Oxidation (M)]EIVLNK_	862.013	6879355	sp	Q9Y4L1	Q9Y4L1	HYOU1_HUMAN	Hypoxia up-regulated protein 1	Homo sapiens	HYOU1	1	1	uniprot_human_proteome
2	_DLTLDQAYSYAVENAK_	_DLTLDQAYSYAVENAK_	DLTLDQAYSYAVENAK	85.0319	P23381	FALSE	21.0305	16	_DLTLDQAYSYAVENAK_	900.936	7739633	sp	P23381	P23381	SYWC_HUMAN	Tryptophan--tRNA ligase, cytoplasmic	Homo sapiens	WARS	1	2	uniprot_human_proteome
2	_ILGSGISSSSVLHGM[+16]VFK_	_ILGSGISSSSVLHGM[Oxidation (M)]VFK_	ILGSGISSSSVLHGMVFK	48.2544	P50990	FALSE	5.798	56	_ILGSGISSSSVLHGM[Oxidation (M)]VFK_	917.99	4460928	sp	P50990	P50990	TCPQ_HUMAN	T-complex protein 1 subunit theta	Homo sapiens	CCT8	1	4	uniprot_human_proteome
3	_DAINQGM[+16]DEELERDEK_	_DAINQGM[Oxidation (M)]DEELERDEK_	DAINQGMDEELERDEK	4.16427	P11177;P11177-2	FALSE	97.4741	2	_DAINQGM[Oxidation (M)]DEELERDEK_	636.614	16674680	sp	P11177;P11177-2	P11177;P11177-2	ODPB_HUMAN	Pyruvate dehydrogenase E1 component subunit beta, mitochondrial;Isoform 2 of Pyruvate dehydrogenase E1 component subunit beta, mitochondrial	Homo sapiens	PDHB	1;	3;	uniprot_human_proteome
3	_HM[+16]IM[+16]ANPQM[+16]QQLM[+16]ER_	_HM[Oxidation (M)]IM[Oxidation (M)]ANPQM[Oxidation (M)]QQLM[Oxidation (M)]ER_	HMIMANPQMQQLMER	-12.6409	Q9NRR5	TRUE	29.1104	8	_HM[Oxidation (M)]IM[Oxidation (M)]ANPQM[Oxidation (M)]QQLM[Oxidation (M)]ER_	641.284	2324096	sp	Q9NRR5	Q9NRR5	UBQL4_HUMAN	Ubiquilin-4	Homo sapiens	UBQLN4	1	2	uniprot_human_proteome
2	_GFGFITFTNPEHASVAM[+16]R_	_GFGFITFTNPEHASVAM[Oxidation (M)]R_	GFGFITFTNPEHASVAMR	60.9364	P98179	TRUE	20.0171	6	_GFGFITFTNPEHASVAM[Oxidation (M)]R_	999.481	5399095	sp	P98179	P98179	RBM3_HUMAN	RNA-binding protein 3	Homo sapiens	RBM3	1	1	uniprot_human_proteome
2	_VPSTETEALASNLM[+16]GM[+16]FEK_	_VPSTETEALASNLM[Oxidation (M)]GM[Oxidation (M)]FEK_	VPSTETEALASNLMGMFEK	67.0234	P31150	TRUE	13.1682	12	_VPSTETEALASNLM[Oxidation (M)]GM[Oxidation (M)]FEK_	1043.99	17505510	sp	P31150	P31150	GDIA_HUMAN	Rab GDP dissociation inhibitor alpha	Homo sapiens	GDI1	1	2	uniprot_human_proteome
2	_ADC[+57]TITM[+16]ADSDFLALM[+16]TGK_	_ADC[Carbamidomethyl (C)]TITM[Oxidation (M)]ADSDFLALM[Oxidation (M)]TGK_	ADCTITMADSDFLALMTGK	73.5937	P22307;P22307-4;P22307-7;P22307-8	FALSE	8.05151	21	_ADC[Carbamidomethyl (C)]TITM[Oxidation (M)]ADSDFLALM[Oxidation (M)]TGK_	1046.97	3780819	sp	P22307;P22307-4;P22307-7;P22307-8	P22307;P22307-4;P22307-7;P22307-8	NLTP_HUMAN	Non-specific lipid-transfer protein;Isoform 4 of Non-specific lipid-transfer protein;Isoform 7 of Non-specific lipid-transfer protein;Isoform 8 of Non-specific lipid-transfer protein	Homo sapiens	SCP2	1;;;	2;;;	uniprot_human_proteome
2	_NVDLLSDM[+16]VQEHDEPILK_	_NVDLLSDM[Oxidation (M)]VQEHDEPILK_	NVDLLSDMVQEHDEPILK	52.0852	F5H4R6;F8VY35;P55209;P55209-2	FALSE	16.7309	17	_NVDLLSDM[Oxidation (M)]VQEHDEPILK_	1056.02	4464941	tr;tr;sp;sp	F5H4R6;F8VY35;P55209;P55209-2	F5H4R6;F8VY35;P55209;P55209-2	F5H4R6_HUMAN;F8VY35_HUMAN;NP1L1_HUMAN;NP1L1_HUMAN	Nucleosome assembly protein 1-like 1;Nucleosome assembly protein 1-like 1 (Fragment);Nucleosome assembly protein 1-like 1;Isoform 2 of Nucleosome assembly protein 1-like 1	Homo sapiens	NAP1L1	1;1;1;	1;1;1;	uniprot_human_proteome
2	_SADESGQALLAAGHYASDEVR_	_SADESGQALLAAGHYASDEVR_	SADESGQALLAAGHYASDEVR	45.9463	Q13813	FALSE	4.09359	181	_SADESGQALLAAGHYASDEVR_	1074	1729096	sp	Q13813	Q13813	SPTN1_HUMAN	Spectrin alpha chain, non-erythrocytic 1	Homo sapiens	SPTAN1	1	3	uniprot_human_proteome
3	_GNHETDNM[+16]NQIYGFEGEVK_	_GNHETDNM[Oxidation (M)]NQIYGFEGEVK_	GNHETDNMNQIYGFEGEVK	26.8968	H0YDU8;P53041	FALSE	34.7919	9	_GNHETDNM[Oxidation (M)]NQIYGFEGEVK_	733.32	6335098	tr;sp	H0YDU8;P53041	H0YDU8;P53041	H0YDU8_HUMAN;PPP5_HUMAN	Serine/threonine-protein phosphatase (Fragment);Serine/threonine-protein phosphatase 5	Homo sapiens	PPP5C	1	1	uniprot_human_proteome
2	_AVIGM[+16]TAGATGAFVGTPAEVALIR_	_AVIGM[Oxidation (M)]TAGATGAFVGTPAEVALIR_	AVIGMTAGATGAFVGTPAEVALIR	81.6139	Q02978	FALSE	11.5345	12	_AVIGM[Oxidation (M)]TAGATGAFVGTPAEVALIR_	1145.12	7393988	sp	Q02978	Q02978	M2OM_HUMAN	Mitochondrial 2-oxoglutarate/malate carrier protein	Homo sapiens	SLC25A11	1	3	uniprot_human_proteome
2	_ATPLSSTVTLSM[+16]SADVPLVVEYK_	_ATPLSSTVTLSM[Oxidation (M)]SADVPLVVEYK_	ATPLSSTVTLSMSADVPLVVEYK	87.3501	P12004	TRUE	19.633	20	_ATPLSSTVTLSM[Oxidation (M)]SADVPLVVEYK_	1212.63	5047004	sp	P12004	P12004	PCNA_HUMAN	Proliferating cell nuclear antigen	Homo sapiens	PCNA	1	1	uniprot_human_proteome
2	_QAFTDVATGSLGQGLGAAC[+57]GM[+16]AYTGK_	_QAFTDVATGSLGQGLGAAC[Carbamidomethyl (C)]GM[Oxidation (M)]AYTGK_	QAFTDVATGSLGQGLGAACGMAYTGK	66.3379	P29401;P29401-2	FALSE	8.21725	43	_QAFTDVATGSLGQGLGAAC[Carbamidomethyl (C)]GM[Oxidation (M)]AYTGK_	1274.59	4812458	sp	P29401;P29401-2	P29401;P29401-2	TKT_HUMAN	Transketolase;Isoform 2 of Transketolase	Homo sapiens	TKT	1;	3;	uniprot_human_proteome
2	_VPAATSAIITNDGIGINPAQTAGNVFLK_	_VPAATSAIITNDGIGINPAQTAGNVFLK_	VPAATSAIITNDGIGINPAQTAGNVFLK	95.4689	P61960	FALSE	7.05163	7	_VPAATSAIITNDGIGINPAQTAGNVFLK_	1377.25	3385317	sp	P61960	P61960	UFM1_HUMAN	Ubiquitin-fold modifier 1	Homo sapiens	UFM1	1	1	uniprot_human_proteome
3	_GTHM[+16]QHAYDFYKPDM[+16]LSEYPIVDGK_	_GTHM[Oxidation (M)]QHAYDFYKPDM[Oxidation (M)]LSEYPIVDGK_	GTHMQHAYDFYKPDMLSEYPIVDGK	42.7798	Q01581	TRUE	12.0239	28	_GTHM[Oxidation (M)]QHAYDFYKPDM[Oxidation (M)]LSEYPIVDGK_	992.118	3695286	sp	Q01581	Q01581	HMCS1_HUMAN	Hydroxymethylglutaryl-CoA synthase, cytoplasmic	Homo sapiens	HMGCS1	1	2	uniprot_human_proteome
3	_FVSAIEGM[+16]HPNQEDHETFVDINPLTGIILK_	_FVSAIEGM[Oxidation (M)]HPNQEDHETFVDINPLTGIILK_	FVSAIEGMHPNQEDHETFVDINPLTGIILK	89.6919	Q14108	FALSE	26.7802	12	_FVSAIEGM[Oxidation (M)]HPNQEDHETFVDINPLTGIILK_	1127.57	9385441	sp	Q14108	Q14108	SCRB2_HUMAN	Lysosome membrane protein 2	Homo sapiens	SCARB2	1	2	uniprot_human_proteome
1	_VLDELTLTK_	_VLDELTLTK_	VLDELTLTK	37.6781	P13645	TRUE	12.1217	29	_VLDELTLTK_	1031.6	5177953	sp	P13645	P13645	K1C10_HUMAN	Keratin, type I cytoskeletal 10	Homo sapiens	KRT10	1	6	uniprot_human_proteome
1	_DVDLEFLAK_	_DVDLEFLAK_	DVDLEFLAK	70.7843	P55072	TRUE	8.56615	48	_DVDLEFLAK_	1049.55	3633978	sp	P55072	P55072	TERA_HUMAN	Transitional endoplasmic reticulum ATPase	Homo sapiens	VCP	1	4	uniprot_human_proteome
1	_NADPILISLK_	_NADPILISLK_	NADPILISLK	51.7359	Q9ULV4;Q9ULV4-2;Q9ULV4-3	FALSE	7.90168	28	_NADPILISLK_	1083.64	622111	sp	Q9ULV4;Q9ULV4-2;Q9ULV4-3	Q9ULV4;Q9ULV4-2;Q9ULV4-3	COR1C_HUMAN	Coronin-1C;Isoform 2 of Coronin-1C;Isoform 3 of Coronin-1C	Homo sapiens	CORO1C	1;;	1;;	uniprot_human_proteome
2	_DGLAFNALIHR_	_DGLAFNALIHR_	DGLAFNALIHR	53.9035	O43707	FALSE	24.7124	9	_DGLAFNALIHR_	613.836	26312230	sp	O43707	O43707	ACTN4_HUMAN	Alpha-actinin-4	Homo sapiens	ACTN4	1	2	uniprot_human_proteome
3	_DGLAFNALIHR_	_DGLAFNALIHR_	DGLAFNALIHR	53.9035	O43707	FALSE	9.46047	40	_DGLAFNALIHR_	409.56	15617190	sp	O43707	O43707	ACTN4_HUMAN	Alpha-actinin-4	Homo sapiens	ACTN4	1	2	uniprot_human_proteome
2	_DPFYM[+16]GLYQK_	_DPFYM[Oxidation (M)]GLYQK_	DPFYMGLYQK	46.9698	P23368	FALSE	16.309	15	_DPFYM[Oxidation (M)]GLYQK_	639.297	5779498	sp	P23368	P23368	MAOM_HUMAN	NAD-dependent malic enzyme, mitochondrial	Homo sapiens	ME2	1	1	uniprot_human_proteome
3	_LQIVEM[+16]PLAHK_	_LQIVEM[Oxidation (M)]PLAHK_	LQIVEMPLAHK	14.3759	P50454	FALSE	100	1	_LQIVEM[Oxidation (M)]PLAHK_	432.244	90528340	sp	P50454	P50454	SERPH_HUMAN	Serpin H1	Homo sapiens	SERPINH1	1	2	uniprot_human_proteome
2	_TPTM[+16]AGGLFSIDR_	_TPTM[Oxidation (M)]AGGLFSIDR_	TPTMAGGLFSIDR	47.1057	Q10472	FALSE	19.6616	13	_TPTM[Oxidation (M)]AGGLFSIDR_	691.343	989076	sp	Q10472	Q10472	GALT1_HUMAN	Polypeptide N-acetylgalactosaminyltransferase 1	Homo sapiens	GALNT1	1	1	uniprot_human_proteome
3	_DVTTGYDSSQPNKK_	_DVTTGYDSSQPNKK_	DVTTGYDSSQPNKK	-23.1345	Q6PCE3	TRUE	22.5317	21	_DVTTGYDSSQPNKK_	513.914	1935890	sp	Q6PCE3	Q6PCE3	PGM2L_HUMAN	Glucose 1,6-bisphosphate synthase	Homo sapiens	PGM2L1	1	3	uniprot_human_proteome
2	_LLGQFTLIGIPPAPR_	_LLGQFTLIGIPPAPR_	LLGQFTLIGIPPAPR	96.4792	P38646	FALSE	21.0859	39	_LLGQFTLIGIPPAPR_	796.98	8073518	sp	P38646	P38646	GRP75_HUMAN	Stress-70 protein, mitochondrial	Homo sapiens	HSPA9	1	2	uniprot_human_proteome
3	_HWPFM[+16]VVNDAGRPK_	_HWPFM[Oxidation (M)]VVNDAGRPK_	HWPFMVVNDAGRPK	23.9123	P11142	FALSE	10.5978	26	_HWPFM[Oxidation (M)]VVNDAGRPK_	557.28	29208120	sp	P11142	P11142	HSP7C_HUMAN	Heat shock cognate 71 kDa protein	Homo sapiens	HSPA8	1	1	uniprot_human_proteome
2	_GLEPGQEYNVLLTAEK_	_GLEPGQEYNVLLTAEK_	GLEPGQEYNVLLTAEK	62.5219	P24821	FALSE	28.7892	15	_GLEPGQEYNVLLTAEK_	880.957	16282520	sp	P24821	P24821	TENA_HUMAN	Tenascin	Homo sapiens	TNC	1	3	uniprot_human_proteome
2	_FM[+16]QTFVLAPEGSVPNK_	_FM[Oxidation (M)]QTFVLAPEGSVPNK_	FMQTFVLAPEGSVPNK	53.2692	Q9UN86	FALSE	35.0326	16	_FM[Oxidation (M)]QTFVLAPEGSVPNK_	890.951	4409469	sp	Q9UN86	Q9UN86	G3BP2_HUMAN	Ras GTPase-activating protein-binding protein 2	Homo sapiens	G3BP2	1	2	uniprot_human_proteome
2	_M[+16]LDAEDIVGTLRPDEK_	_M[Oxidation (M)]LDAEDIVGTLRPDEK_	MLDAEDIVGTLRPDEK	58.6965	K7EJH8	TRUE	2.41702	5	_M[Oxidation (M)]LDAEDIVGTLRPDEK_	909.451	4796314	tr	K7EJH8	K7EJH8	K7EJH8_HUMAN	Alpha-actinin-4 (Fragment)	Homo sapiens	ACTN4	1	1	uniprot_human_proteome
2	_LGVQVVITDPEKLDQIR_	_LGVQVVITDPEKLDQIR_	LGVQVVITDPEKLDQIR	61.9228	P17987	FALSE	3.35607	53	_LGVQVVITDPEKLDQIR_	962.049	1862669	sp	P17987	P17987	TCPA_HUMAN	T-complex protein 1 subunit alpha	Homo sapiens	TCP1	1	1	uniprot_human_proteome
2	_LPNGLVIASLENYSPVSR_	_LPNGLVIASLENYSPVSR_	LPNGLVIASLENYSPVSR	91.8974	P22695	FALSE	9.51175	22	_LPNGLVIASLENYSPVSR_	965.026	2962784	sp	P22695	P22695	QCR2_HUMAN	Cytochrome b-c1 complex subunit 2, mitochondrial	Homo sapiens	UQCRC2	1	3	uniprot_human_proteome
2	_TPM[+16]GIVLDALEQQEEGINR_	_TPM[Oxidation (M)]GIVLDALEQQEEGINR_	TPMGIVLDALEQQEEGINR	84.6691	O75915	TRUE	9.77743	10	_TPM[Oxidation (M)]GIVLDALEQQEEGINR_	1065.03	3229499	sp	O75915	O75915	PRAF3_HUMAN	PRA1 family protein 3	Homo sapiens	ARL6IP5	1	1	uniprot_human_proteome
2	_NLSLSGHVGFDSLPDQLVNK_	_NLSLSGHVGFDSLPDQLVNK_	NLSLSGHVGFDSLPDQLVNK	68.8302	D6RER5;D6RGI3;Q9NVA2	FALSE	3.05464	32	_NLSLSGHVGFDSLPDQLVNK_	1070.56	6555735	tr;tr;sp	D6RER5;D6RGI3;Q9NVA2	D6RER5;D6RGI3;Q9NVA2	D6RER5_HUMAN;D6RGI3_HUMAN;SEP11_HUMAN	Septin-11;Septin 11, isoform CRA_b;Septin-11	Homo sapiens	2023-09-11	1	1;1;3	uniprot_human_proteome
2	_VSQM[+16]AQYFEPLTLAAVGAASK_	_VSQM[Oxidation (M)]AQYFEPLTLAAVGAASK_	VSQMAQYFEPLTLAAVGAASK	87.4643	Q9Y490	TRUE	12.4011	65	_VSQM[Oxidation (M)]AQYFEPLTLAAVGAASK_	1099.56	5017579	sp	Q9Y490	Q9Y490	TLN1_HUMAN	Talin-1	Homo sapiens	TLN1	1	3	uniprot_human_proteome
2	_QLTVQM[+16]M[+16]QNPQILAALQER_	_QLTVQM[Oxidation (M)]M[Oxidation (M)]QNPQILAALQER_	QLTVQMMQNPQILAALQER	62.9927	F5H4R6;F8VY35;P55209;P55209-2	FALSE	15.9685	19	_QLTVQM[Oxidation (M)]M[Oxidation (M)]QNPQILAALQER_	1122.58	5858250	tr;tr;sp;sp	F5H4R6;F8VY35;P55209;P55209-2	F5H4R6;F8VY35;P55209;P55209-2	F5H4R6_HUMAN;F8VY35_HUMAN;NP1L1_HUMAN;NP1L1_HUMAN	Nucleosome assembly protein 1-like 1;Nucleosome assembly protein 1-like 1 (Fragment);Nucleosome assembly protein 1-like 1;Isoform 2 of Nucleosome assembly protein 1-like 1	Homo sapiens	NAP1L1	1;1;1;	1;1;1;	uniprot_human_proteome
2	_IGQGASGTVFTATDVALGQEVAIK_	_IGQGASGTVFTATDVALGQEVAIK_	IGQGASGTVFTATDVALGQEVAIK	80.2802	Q13177	TRUE	16.0718	27	_IGQGASGTVFTATDVALGQEVAIK_	1167.12	4080670	sp	Q13177	Q13177	PAK2_HUMAN	Serine/threonine-protein kinase PAK 2	Homo sapiens	PAK2	1	3	uniprot_human_proteome
2	_LTTPTYGDLNHLVSATM[+16]SGVTTC[+57]LR_	_LTTPTYGDLNHLVSATM[Oxidation (M)]SGVTTC[Carbamidomethyl (C)]LR_	LTTPTYGDLNHLVSATMSGVTTCLR	81.5739	P68371	FALSE	0.229444	50	_LTTPTYGDLNHLVSATM[Oxidation (M)]SGVTTC[Carbamidomethyl (C)]LR_	1362.67	4723503	sp	P68371	P68371	TBB4B_HUMAN	Tubulin beta-4B chain	Homo sapiens	TUBB4B	1	1	uniprot_human_proteome
3	_NM[+16]ITGTAPLDGC[+57]ILVVAANDGPM[+16]PQTR_	_NM[Oxidation (M)]ITGTAPLDGC[Carbamidomethyl (C)]ILVVAANDGPM[Oxidation (M)]PQTR_	NMITGTAPLDGCILVVAANDGPMPQTR	77.7573	P49411	TRUE	6.36094	25	_NM[Oxidation (M)]ITGTAPLDGC[Carbamidomethyl (C)]ILVVAANDGPM[Oxidation (M)]PQTR_	948.794	5244348	sp	P49411	P49411	EFTU_HUMAN	Elongation factor Tu, mitochondrial	Homo sapiens	TUFM	1	2	uniprot_human_proteome
3	_SGDAAIVEM[+16]VPGKPM[+16]C[+57]VESFSQYPPLGR_	_SGDAAIVEM[Oxidation (M)]VPGKPM[Oxidation (M)]C[Carbamidomethyl (C)]VESFSQYPPLGR_	SGDAAIVEMVPGKPMCVESFSQYPPLGR	61.8764	Q05639	TRUE	4.56427	16	_SGDAAIVEM[Oxidation (M)]VPGKPM[Oxidation (M)]C[Carbamidomethyl (C)]VESFSQYPPLGR_	1018.82	7461496	sp	Q05639	Q05639	EF1A2_HUMAN	Elongation factor 1-alpha 2	Homo sapiens	EEF1A2	1	1	uniprot_human_proteome
4	_DGEERGEEDPEEEHELPVDM[+16]ETINLDR_	_DGEERGEEDPEEEHELPVDM[Oxidation (M)]ETINLDR_	DGEERGEEDPEEEHELPVDMETINLDR	44.6938	Q15435	FALSE	17.6259	17	_DGEERGEEDPEEEHELPVDM[Oxidation (M)]ETINLDR_	800.347	8962665	sp	Q15435	Q15435	PP1R7_HUMAN	Protein phosphatase 1 regulatory subunit 7	Homo sapiens	PPP1R7	1	1	uniprot_human_proteome
3	_NQAFIEM[+16]NTEEAANTM[+16]VNYYTSVTPVLR_	_NQAFIEM[Oxidation (M)]NTEEAANTM[Oxidation (M)]VNYYTSVTPVLR_	NQAFIEMNTEEAANTMVNYYTSVTPVLR	82.4248	P26599	FALSE	9.90556	25	_NQAFIEM[Oxidation (M)]NTEEAANTM[Oxidation (M)]VNYYTSVTPVLR_	1080.17	3996688	sp	P26599	P26599	PTBP1_HUMAN	Polypyrimidine tract-binding protein 1	Homo sapiens	PTBP1	1	1	uniprot_human_proteome
1	_LVLLGESAVGK_	_LVLLGESAVGK_	LVLLGESAVGK	40.2488	P51148;P51148-2	FALSE	20.5677	13	_LVLLGESAVGK_	1085.66	2891888	sp	P51148;P51148-2	P51148;P51148-2	RAB5C_HUMAN	Ras-related protein Rab-5C;Isoform 2 of Ras-related protein Rab-5C	Homo sapiens	RAB5C	1;	2;	uniprot_human_proteome
2	_HGDGTTLDIM[+16]LK_	_HGDGTTLDIM[Oxidation (M)]LK_	HGDGTTLDIMLK	18.876	E9PLK3;P55786	FALSE	25.2272	30	_HGDGTTLDIM[Oxidation (M)]LK_	658.829	3764852	tr;sp	E9PLK3;P55786	E9PLK3;P55786	E9PLK3_HUMAN;PSA_HUMAN	Puromycin-sensitive aminopeptidase	Homo sapiens	NPEPPS	1	1;2	uniprot_human_proteome
1	_LIGQIVSSITASLR_	_LIGQIVSSITASLR_	LIGQIVSSITASLR	80.7244	Q71U36;Q71U36-2	FALSE	100	1	_LIGQIVSSITASLR_	1457.87	9936322	sp	Q71U36;Q71U36-2	Q71U36;Q71U36-2	TBA1A_HUMAN	Tubulin alpha-1A chain;Isoform 2 of Tubulin alpha-1A chain	Homo sapiens	TUBA1A	1;	1;	uniprot_human_proteome
2	_LM[+16]NDM[+16]TAVALNYGIYK_	_LM[Oxidation (M)]NDM[Oxidation (M)]TAVALNYGIYK_	LMNDMTAVALNYGIYK	52.1067	Q92598;Q92598-2	FALSE	12.9116	38	_LM[Oxidation (M)]NDM[Oxidation (M)]TAVALNYGIYK_	924.947	4088141	sp	Q92598;Q92598-2	Q92598;Q92598-2	HS105_HUMAN	Heat shock protein 105 kDa;Isoform Beta of Heat shock protein 105 kDa	Homo sapiens	HSPH1	1;	1;	uniprot_human_proteome
2	_ALQDM[+16]SSTAPPAPQPSTR_	_ALQDM[Oxidation (M)]SSTAPPAPQPSTR_	ALQDMSSTAPPAPQPSTR	2.92132	O15357	FALSE	2.24498	18	_ALQDM[Oxidation (M)]SSTAPPAPQPSTR_	935.952	587707	sp	O15357	O15357	SHIP2_HUMAN	Phosphatidylinositol 3,4,5-trisphosphate 5-phosphatase 2	Homo sapiens	INPPL1	1	2	uniprot_human_proteome
2	_[+42]M[+16]ETEQPEETFPNTETNGEFGK_	_[Acetyl (Protein N-term)]M[Oxidation (M)]ETEQPEETFPNTETNGEFGK_	METEQPEETFPNTETNGEFGK	59.197	P61978-2	FALSE	3.50053	51	_[Acetyl (Protein N-term)]M[Oxidation (M)]ETEQPEETFPNTETNGEFGK_	1237.02	4269369	sp	P61978-2	P61978-2	HNRPK_HUMAN	Isoform 2 of Heterogeneous nuclear ribonucleoprotein K	Homo sapiens	HNRNPK			uniprot_human_proteome
3	_DVFDFIPGSDQLNVISC[+57]QGLAPSQGR_	_DVFDFIPGSDQLNVISC[Carbamidomethyl (C)]QGLAPSQGR_	DVFDFIPGSDQLNVISCQGLAPSQGR	126.204	A0A087X0S5;P12109	FALSE	13.0911	24	_DVFDFIPGSDQLNVISC[Carbamidomethyl (C)]QGLAPSQGR_	940.792	2260645	tr;sp	A0A087X0S5;P12109	A0A087X0S5;P12109	A0A087X0S5_HUMAN;CO6A1_HUMAN	Collagen alpha-1(VI) chain	Homo sapiens	COL6A1	1	1;3	uniprot_human_proteome
2	_IEGEPEFR_	_IEGEPEFR_	IEGEPEFR	8.86999	Q15063-3;Q15063-5	FALSE	3.7127	16	_IEGEPEFR_	488.74	1961397	sp	Q15063-3;Q15063-5	Q15063-3;Q15063-5	POSTN_HUMAN	Isoform 3 of Periostin;Isoform 5 of Periostin	Homo sapiens	POSTN			uniprot_human_proteome
1	_VVEGSFVYK_	_VVEGSFVYK_	VVEGSFVYK	17.1294	P31150	FALSE	3.09513	49	_VVEGSFVYK_	1027.55	2671980	sp	P31150	P31150	GDIA_HUMAN	Rab GDP dissociation inhibitor alpha	Homo sapiens	GDI1	1	2	uniprot_human_proteome
1	_QDGDQFYIK_	_QDGDQFYIK_	QDGDQFYIK	21.3379	P29762	FALSE	3.20242	27	_QDGDQFYIK_	1113.52	2248868	sp	P29762	P29762	RABP1_HUMAN	Cellular retinoic acid-binding protein 1	Homo sapiens	CRABP1	1	2	uniprot_human_proteome
3	_GGHVDLTM[+16]LGAM[+16]QVSK_	_GGHVDLTM[Oxidation (M)]LGAM[Oxidation (M)]QVSK_	GGHVDLTMLGAMQVSK	20.094	P55809	FALSE	48.2326	10	_GGHVDLTM[Oxidation (M)]LGAM[Oxidation (M)]QVSK_	559.276	4213636	sp	P55809	P55809	SCOT1_HUMAN	Succinyl-CoA:3-ketoacid coenzyme A transferase 1, mitochondrial	Homo sapiens	OXCT1	1	1	uniprot_human_proteome
2	_AFDQGADAIYDHINEGK_	_AFDQGADAIYDHINEGK_	AFDQGADAIYDHINEGK	43.8507	Q9UDW1	TRUE	25.5609	3	_AFDQGADAIYDHINEGK_	932.429	1333557	sp	Q9UDW1	Q9UDW1	QCR9_HUMAN	Cytochrome b-c1 complex subunit 9	Homo sapiens	UQCR10	1	3	uniprot_human_proteome
2	_LVNQQLLADPLVPPQLTIK_	_LVNQQLLADPLVPPQLTIK_	LVNQQLLADPLVPPQLTIK	96.4784	P28331;P28331-2	FALSE	13.5487	26	_LVNQQLLADPLVPPQLTIK_	1050.62	1817181	sp	P28331;P28331-2	P28331;P28331-2	NDUS1_HUMAN	NADH-ubiquinone oxidoreductase 75 kDa subunit, mitochondrial;Isoform 2 of NADH-ubiquinone oxidoreductase 75 kDa subunit, mitochondrial	Homo sapiens	NDUFS1	1;	3;	uniprot_human_proteome
2	_VQETGDIVISNAYVDLAPTSGTSAK_	_VQETGDIVISNAYVDLAPTSGTSAK_	VQETGDIVISNAYVDLAPTSGTSAK	72.6723	P51659	FALSE	10.4423	34	_VQETGDIVISNAYVDLAPTSGTSAK_	1268.64	4481887	sp	P51659	P51659	DHB4_HUMAN	Peroxisomal multifunctional enzyme type 2	Homo sapiens	HSD17B4	1	3	uniprot_human_proteome
2	_APLATGEDDDDEVPDLVENFDEASK_	_APLATGEDDDDEVPDLVENFDEASK_	APLATGEDDDDEVPDLVENFDEASK	91.6591	P20290	FALSE	5.23814	12	_APLATGEDDDDEVPDLVENFDEASK_	1346.09	2789904	sp	P20290	P20290	BTF3_HUMAN	Transcription factor BTF3	Homo sapiens	BTF3	1	1	uniprot_human_proteome
2	_SIWAFGPDATGPNILVDDTLPSEVDK_	_SIWAFGPDATGPNILVDDTLPSEVDK_	SIWAFGPDATGPNILVDDTLPSEVDK	120.275	Q15029	FALSE	2.2353	68	_SIWAFGPDATGPNILVDDTLPSEVDK_	1379.18	1335785	sp	Q15029	Q15029	U5S1_HUMAN	116 kDa U5 small nuclear ribonucleoprotein component	Homo sapiens	EFTUD2	1	1	uniprot_human_proteome
3	_AALVGGTTM[+16]IIGHVLPDKETSLVDAYEK_	_AALVGGTTM[Oxidation (M)]IIGHVLPDKETSLVDAYEK_	AALVGGTTMIIGHVLPDKETSLVDAYEK	68.7861	Q9BPU6	FALSE	6.74498	17	_AALVGGTTM[Oxidation (M)]IIGHVLPDKETSLVDAYEK_	982.183	19490010	sp	Q9BPU6	Q9BPU6	DPYL5_HUMAN	Dihydropyrimidinase-related protein 5	Homo sapiens	DPYSL5	1	1	uniprot_human_proteome
3	_TFSDEPLEAGM[+16]IVTDEPGYYEDGAFGIR_	_TFSDEPLEAGM[Oxidation (M)]IVTDEPGYYEDGAFGIR_	TFSDEPLEAGMIVTDEPGYYEDGAFGIR	102.181	Q9NQW7-3	FALSE	30.5627	18	_TFSDEPLEAGM[Oxidation (M)]IVTDEPGYYEDGAFGIR_	1032.47	4384464	sp	Q9NQW7-3	Q9NQW7-3	XPP1_HUMAN	Isoform 3 of Xaa-Pro aminopeptidase 1	Homo sapiens	XPNPEP1			uniprot_human_proteome
2	_QAITQVVVSR_	_QAITQVVVSR_	QAITQVVVSR	11.8263	Q9H9B4	TRUE	22.1011	8	_QAITQVVVSR_	550.825	13023180	sp	Q9H9B4	Q9H9B4	SFXN1_HUMAN	Sideroflexin-1	Homo sapiens	SFXN1	1	4	uniprot_human_proteome
1	_ITIADC[+57]GQLE_	_ITIADC[Carbamidomethyl (C)]GQLE_	ITIADCGQLE	45.4025	P62937	FALSE	18.5692	27	_ITIADC[Carbamidomethyl (C)]GQLE_	1119.54	14156350	sp	P62937	P62937	PPIA_HUMAN	Peptidyl-prolyl cis-trans isomerase A	Homo sapiens	PPIA	1	2	uniprot_human_proteome
2	_ITIADC[+57]GQLE_	_ITIADC[Carbamidomethyl (C)]GQLE_	ITIADCGQLE	45.4025	P62937	FALSE	28.6417	22	_ITIADC[Carbamidomethyl (C)]GQLE_	560.271	29050650	sp	P62937	P62937	PPIA_HUMAN	Peptidyl-prolyl cis-trans isomerase A	Homo sapiens	PPIA	1	2	uniprot_human_proteome
2	_GDDLLPAGTEDYIHIR_	_GDDLLPAGTEDYIHIR_	GDDLLPAGTEDYIHIR	63.0481	O60739	FALSE	7.90208	7	_GDDLLPAGTEDYIHIR_	892.944	2092655	sp	O60739	O60739	EIF1B_HUMAN	Eukaryotic translation initiation factor 1b	Homo sapiens	EIF1B	1	2	uniprot_human_proteome
2	_M[+16]YSYVTEELPQLINANFPVDPQR_	_M[Oxidation (M)]YSYVTEELPQLINANFPVDPQR_	MYSYVTEELPQLINANFPVDPQR	111.891	P10768	FALSE	7.19339	20	_M[Oxidation (M)]YSYVTEELPQLINANFPVDPQR_	1370.67	4568862	sp	P10768	P10768	ESTD_HUMAN	S-formylglutathione hydrolase	Homo sapiens	ESD	1	2	uniprot_human_proteome
2	_QGM[+16]DLSANQDEETDQETFQLEIDR_	_QGM[Oxidation (M)]DLSANQDEETDQETFQLEIDR_	QGMDLSANQDEETDQETFQLEIDR	63.0569	Q16658	TRUE	2.02588	41	_QGM[Oxidation (M)]DLSANQDEETDQETFQLEIDR_	1414.61	923754	sp	Q16658	Q16658	FSCN1_HUMAN	Fascin	Homo sapiens	FSCN1	1	3	uniprot_human_proteome
2	_GLETTATYDPETQEFILNSPTVTSIK_	_GLETTATYDPETQEFILNSPTVTSIK_	GLETTATYDPETQEFILNSPTVTSIK	87.3357	Q15067-2	FALSE	16.668	32	_GLETTATYDPETQEFILNSPTVTSIK_	1428.21	4964756	sp	Q15067-2	Q15067-2	ACOX1_HUMAN	Isoform 2 of Peroxisomal acyl-coenzyme A oxidase 1	Homo sapiens	ACOX1			uniprot_human_proteome
2	_VEQIAAIAQELNELDYYDSHNVNTR_	_VEQIAAIAQELNELDYYDSHNVNTR_	VEQIAAIAQELNELDYYDSHNVNTR	96.9289	O43707	FALSE	1.91576	66	_VEQIAAIAQELNELDYYDSHNVNTR_	1453.2	985253	sp	O43707	O43707	ACTN4_HUMAN	Alpha-actinin-4	Homo sapiens	ACTN4	1	2	uniprot_human_proteome
1	_LGLGLEFQA_	_LGLGLEFQA_	LGLGLEFQA	91.5719	P21796	TRUE	34.4981	16	_LGLGLEFQA_	947.52	13336650	sp	P21796	P21796	VDAC1_HUMAN	Voltage-dependent anion-selective channel protein 1	Homo sapiens	VDAC1	1	2	uniprot_human_proteome
2	_AGFAGDDAPR_	_AGFAGDDAPR_	AGFAGDDAPR	-10.5674	P60709	FALSE	0.0190011	80	_AGFAGDDAPR_	488.728	25232200	sp	P60709	P60709	ACTB_HUMAN	Actin, cytoplasmic 1	Homo sapiens	ACTB	1	1	uniprot_human_proteome
2	_NSYLEVLLK_	_NSYLEVLLK_	NSYLEVLLK	68.7751	Q15084;Q15084-2;Q15084-3;Q15084-4;Q15084-5	FALSE	33.3589	12	_NSYLEVLLK_	539.811	9683196	sp	Q15084;Q15084-2;Q15084-3;Q15084-4;Q15084-5	Q15084;Q15084-2;Q15084-3;Q15084-4;Q15084-5	PDIA6_HUMAN	Protein disulfide-isomerase A6;Isoform 2 of Protein disulfide-isomerase A6;Isoform 3 of Protein disulfide-isomerase A6;Isoform 4 of Protein disulfide-isomerase A6;Isoform 5 of Protein disulfide-isomerase A6	Homo sapiens	PDIA6	1;;;;	1;;;;	uniprot_human_proteome
1	_DNLAEDIM[+16]R_	_DNLAEDIM[Oxidation (M)]R_	DNLAEDIMR	22.504	P08670	FALSE	0.191205	123	_DNLAEDIM[Oxidation (M)]R_	1092.5	16595220	sp	P08670	P08670	VIME_HUMAN	Vimentin	Homo sapiens	VIM	1	4	uniprot_human_proteome
2	_NYTDNELEK_	_NYTDNELEK_	NYTDNELEK	-6.95366	P00367	FALSE	58.2438	10	_NYTDNELEK_	563.257	27138400	sp	P00367	P00367	DHE3_HUMAN	Glutamate dehydrogenase 1, mitochondrial	Homo sapiens	GLUD1	1	2	uniprot_human_proteome
2	_IVVVLDSM[+16]IK_	_IVVVLDSM[Oxidation (M)]IK_	IVVVLDSMIK	40.622	Q5MNZ6	FALSE	88.5118	2	_IVVVLDSM[Oxidation (M)]IK_	566.836	1927907	sp	Q5MNZ6	Q5MNZ6	WIPI3_HUMAN	WD repeat domain phosphoinositide-interacting protein 3	Homo sapiens	WDR45B	2	2	uniprot_human_proteome
1	_FEELNADLFR_	_FEELNADLFR_	FEELNADLFR	66.3817	P11142	FALSE	2.06397	80	_FEELNADLFR_	1253.62	3630572	sp	P11142	P11142	HSP7C_HUMAN	Heat shock cognate 71 kDa protein	Homo sapiens	HSPA8	1	1	uniprot_human_proteome
1	_LGDLYEEEM[+16]R_	_LGDLYEEEM[Oxidation (M)]R_	LGDLYEEEMR	18.7724	P08670	FALSE	0.0714163	159	_LGDLYEEEM[Oxidation (M)]R_	1270.56	4117742	sp	P08670	P08670	VIME_HUMAN	Vimentin	Homo sapiens	VIM	1	4	uniprot_human_proteome
2	_VM[+16]SQEIQEQLHK_	_VM[Oxidation (M)]SQEIQEQLHK_	VMSQEIQEQLHK	-5.27627	Q14204	TRUE	3.04951	358	_VM[Oxidation (M)]SQEIQEQLHK_	743.372	2022590	sp	Q14204	Q14204	DYHC1_HUMAN	Cytoplasmic dynein 1 heavy chain 1	Homo sapiens	DYNC1H1	1	5	uniprot_human_proteome
1	_[+42]ADQLTEEQIAEFK_	_[Acetyl (Protein N-term)]ADQLTEEQIAEFK_	ADQLTEEQIAEFK	79.8877	H0Y7A7;P62158	FALSE	14.1338	29	_[Acetyl (Protein N-term)]ADQLTEEQIAEFK_	1563.75	4578132	tr;sp	H0Y7A7;P62158	H0Y7A7;P62158	H0Y7A7_HUMAN;CALM_HUMAN	Calmodulin (Fragment);Calmodulin	Homo sapiens	CALM2;CALM1	1	1;2	uniprot_human_proteome
2	_VGSLDNVGHLPAGGAVK_	_VGSLDNVGHLPAGGAVK_	VGSLDNVGHLPAGGAVK	21.0648	P27816	FALSE	4.84088	58	_VGSLDNVGHLPAGGAVK_	795.934	6251330	sp	P27816	P27816	MAP4_HUMAN	Microtubule-associated protein 4	Homo sapiens	MAP4	1	3	uniprot_human_proteome
2	_M[+16]EM[+16]EM[+16]EQVFEM[+16]K_	_M[Oxidation (M)]EM[Oxidation (M)]EM[Oxidation (M)]EQVFEM[Oxidation (M)]K_	MEMEMEQVFEMK	5.80499	Q16181	FALSE	4.29421	22	_M[Oxidation (M)]EM[Oxidation (M)]EM[Oxidation (M)]EQVFEM[Oxidation (M)]K_	813.314	4989761	sp	Q16181	Q16181	SEPT7_HUMAN	Septin-7	Homo sapiens	2023-09-07	1	2	uniprot_human_proteome
2	_LKETEPVEAYVIQK_	_LKETEPVEAYVIQK_	LKETEPVEAYVIQK	25.4332	P46821	TRUE	8.45389	78	_LKETEPVEAYVIQK_	823.954	19083650	sp	P46821	P46821	MAP1B_HUMAN	Microtubule-associated protein 1B	Homo sapiens	MAP1B	1	2	uniprot_human_proteome
2	_HSGNITFDEIVNIAR_	_HSGNITFDEIVNIAR_	HSGNITFDEIVNIAR	65.446	P30050	FALSE	24.338	5	_HSGNITFDEIVNIAR_	843.434	11907560	sp	P30050	P30050	RL12_HUMAN	60S ribosomal protein L12	Homo sapiens	RPL12	1	1	uniprot_human_proteome
4	_ESVHESIDTM[+16]SPM[+16]HK_	_ESVHESIDTM[Oxidation (M)]SPM[Oxidation (M)]HK_	ESVHESIDTMSPMHK	-24.2368	P11137;P11137-3	FALSE	3.93651	155	_ESVHESIDTM[Oxidation (M)]SPM[Oxidation (M)]HK_	440.696	1903160	sp	P11137;P11137-3	P11137;P11137-3	MTAP2_HUMAN	Microtubule-associated protein 2;Isoform 3 of Microtubule-associated protein 2	Homo sapiens	MAP2	1;	4;	uniprot_human_proteome
2	_M[+16]TLADDVTLDDLIM[+16]AK_	_M[Oxidation (M)]TLADDVTLDDLIM[Oxidation (M)]AK_	MTLADDVTLDDLIMAK	90.0104	P62191	FALSE	13.4169	18	_M[Oxidation (M)]TLADDVTLDDLIM[Oxidation (M)]AK_	898.936	8294482	sp	P62191	P62191	PRS4_HUMAN	26S protease regulatory subunit 4	Homo sapiens	PSMC1	1	1	uniprot_human_proteome
3	_M[+16]GGGGAM[+16]NM[+16]GDPYGSGGQK_	_M[Oxidation (M)]GGGGAM[Oxidation (M)]NM[Oxidation (M)]GDPYGSGGQK_	MGGGGAMNMGDPYGSGGQK	-24.6921	P23246	FALSE	1.10747	64	_M[Oxidation (M)]GGGGAM[Oxidation (M)]NM[Oxidation (M)]GDPYGSGGQK_	607.24	790821	sp	P23246	P23246	SFPQ_HUMAN	Splicing factor, proline- and glutamine-rich	Homo sapiens	SFPQ	1	2	uniprot_human_proteome
3	_M[+16]ADAIILAIAGGQELLAR_	_M[Oxidation (M)]ADAIILAIAGGQELLAR_	MADAIILAIAGGQELLAR	121.253	D6REX3;O94979;O94979-2;O94979-3;O94979-8;O94979-9	FALSE	4.33854	51	_M[Oxidation (M)]ADAIILAIAGGQELLAR_	614.677	1936989	tr;sp;sp;sp;sp;sp	D6REX3;O94979;O94979-2;O94979-3;O94979-8;O94979-9	D6REX3;O94979;O94979-2;O94979-3;O94979-8;O94979-9	D6REX3_HUMAN;SC31A_HUMAN;SC31A_HUMAN;SC31A_HUMAN;SC31A_HUMAN;SC31A_HUMAN	Protein transport protein Sec31A;Protein transport protein Sec31A;Isoform 2 of Protein transport protein Sec31A;Isoform 3 of Protein transport protein Sec31A;Isoform 8 of Protein transport protein Sec31A;Isoform 9 of Protein transport protein Sec31A	Homo sapiens	SEC31A	1;1;;;;	1;3;;;;	uniprot_human_proteome
3	_LAM[+16]QEFM[+16]ILPVGAESFR_	_LAM[Oxidation (M)]QEFM[Oxidation (M)]ILPVGAESFR_	LAMQEFMILPVGAESFR	84.1971	P09104	FALSE	21.6009	27	_LAM[Oxidation (M)]QEFM[Oxidation (M)]ILPVGAESFR_	657.662	5473304	sp	P09104	P09104	ENOG_HUMAN	Gamma-enolase	Homo sapiens	ENO2	1	3	uniprot_human_proteome
2	_LAM[+16]QEFM[+16]ILPVGAESFR_	_LAM[Oxidation (M)]QEFM[Oxidation (M)]ILPVGAESFR_	LAMQEFMILPVGAESFR	84.1971	P09104	FALSE	27.7156	22	_LAM[Oxidation (M)]QEFM[Oxidation (M)]ILPVGAESFR_	985.989	10119500	sp	P09104	P09104	ENOG_HUMAN	Gamma-enolase	Homo sapiens	ENO2	1	3	uniprot_human_proteome
2	_TTTNVLGDSLGAGIVEHLSR_	_TTTNVLGDSLGAGIVEHLSR_	TTTNVLGDSLGAGIVEHLSR	70.9182	P43003;P43003-2	FALSE	11.2153	7	_TTTNVLGDSLGAGIVEHLSR_	1020.54	1762932	sp	P43003;P43003-2	P43003;P43003-2	EAA1_HUMAN	Excitatory amino acid transporter 1;Isoform 2 of Excitatory amino acid transporter 1	Homo sapiens	SLC1A3	1;	1;	uniprot_human_proteome
3	_VLAVNQENEHLM[+16]EDYEK_	_VLAVNQENEHLM[Oxidation (M)]EDYEK_	VLAVNQENEHLMEDYEK	18.399	O43707	FALSE	12.8236	29	_VLAVNQENEHLM[Oxidation (M)]EDYEK_	692.99	15918910	sp	O43707	O43707	ACTN4_HUMAN	Alpha-actinin-4	Homo sapiens	ACTN4	1	2	uniprot_human_proteome
2	_DLHESSFSLSGSQIDDHVPK_	_DLHESSFSLSGSQIDDHVPK_	DLHESSFSLSGSQIDDHVPK	40.3778	Q9BPU6	TRUE	0.271082	74	_DLHESSFSLSGSQIDDHVPK_	1099.52	1574081	sp	Q9BPU6	Q9BPU6	DPYL5_HUMAN	Dihydropyrimidinase-related protein 5	Homo sapiens	DPYSL5	1	1	uniprot_human_proteome
2	_M[+16]TLVASEDYGDTLAAIQGLLK_	_M[Oxidation (M)]TLVASEDYGDTLAAIQGLLK_	MTLVASEDYGDTLAAIQGLLK	122.863	Q13813	FALSE	7.0272	142	_M[Oxidation (M)]TLVASEDYGDTLAAIQGLLK_	1113.07	4134028	sp	Q13813	Q13813	SPTN1_HUMAN	Spectrin alpha chain, non-erythrocytic 1	Homo sapiens	SPTAN1	1	3	uniprot_human_proteome
2	_LSVEIPC[+57]PPAVSEADLATDER_	_LSVEIPC[Carbamidomethyl (C)]PPAVSEADLATDER_	LSVEIPCPPAVSEADLATDER	78.0115	P11137;P11137-3	FALSE	9.98202	123	_LSVEIPC[Carbamidomethyl (C)]PPAVSEADLATDER_	1135.05	6748355	sp	P11137;P11137-3	P11137;P11137-3	MTAP2_HUMAN	Microtubule-associated protein 2;Isoform 3 of Microtubule-associated protein 2	Homo sapiens	MAP2	1;	4;	uniprot_human_proteome
2	_SLDQEIARPLENENQEFLK_	_SLDQEIARPLENENQEFLK_	SLDQEIARPLENENQEFLK	59.9926	P48681	TRUE	10.2847	75	_SLDQEIARPLENENQEFLK_	1137.07	11818290	sp	P48681	P48681	NEST_HUMAN	Nestin	Homo sapiens	NES	1	2	uniprot_human_proteome
3	_SSSADFGTFNTSQSHQTASAVSK_	_SSSADFGTFNTSQSHQTASAVSK_	SSSADFGTFNTSQSHQTASAVSK	14.6872	P52594;P52594-2;P52594-3;P52594-4	FALSE	100	1	_SSSADFGTFNTSQSHQTASAVSK_	782.36	5978828	sp	P52594;P52594-2;P52594-3;P52594-4	P52594;P52594-2;P52594-3;P52594-4	AGFG1_HUMAN	Arf-GAP domain and FG repeat-containing protein 1;Isoform 2 of Arf-GAP domain and FG repeat-containing protein 1;Isoform 3 of Arf-GAP domain and FG repeat-containing protein 1;Isoform 4 of Arf-GAP domain and FG repeat-containing protein 1	Homo sapiens	AGFG1	1;;;	2;;;	uniprot_human_proteome
2	_[+42]ADLSLADALTEPSPDIEGEIKR_	_[Acetyl (Protein N-term)]ADLSLADALTEPSPDIEGEIKR_	ADLSLADALTEPSPDIEGEIKR	102.06	P27816	FALSE	6.56938	46	_[Acetyl (Protein N-term)]ADLSLADALTEPSPDIEGEIKR_	1191.61	7781397	sp	P27816	P27816	MAP4_HUMAN	Microtubule-associated protein 4	Homo sapiens	MAP4	1	3	uniprot_human_proteome
3	_VETGVLKPGMVVTFAPVNVTTEVK_	_VETGVLKPGMVVTFAPVNVTTEVK_	VETGVLKPGMVVTFAPVNVTTEVK	74.634	P68104	FALSE	5.24778	50	_VETGVLKPGMVVTFAPVNVTTEVK_	839.133	11774860	sp	P68104	P68104	EF1A1_HUMAN	Elongation factor 1-alpha 1	Homo sapiens	EEF1A1	1	1	uniprot_human_proteome
2	_AVEFQEAQAYADDNSLLFM[+16]ETSAK_	_AVEFQEAQAYADDNSLLFM[Oxidation (M)]ETSAK_	AVEFQEAQAYADDNSLLFMETSAK	83.0057	P51148;P51148-2	FALSE	10.612	19	_AVEFQEAQAYADDNSLLFM[Oxidation (M)]ETSAK_	1347.62	4925446	sp	P51148;P51148-2	P51148;P51148-2	RAB5C_HUMAN	Ras-related protein Rab-5C;Isoform 2 of Ras-related protein Rab-5C	Homo sapiens	RAB5C	1;	2;	uniprot_human_proteome
2	_HTGPGILSM[+16]ANAGPNTNGSQFFIC[+57]TAK_	_HTGPGILSM[Oxidation (M)]ANAGPNTNGSQFFIC[Carbamidomethyl (C)]TAK_	HTGPGILSMANAGPNTNGSQFFICTAK	54.4111	P62937	FALSE	2.12814	46	_HTGPGILSM[Oxidation (M)]ANAGPNTNGSQFFIC[Carbamidomethyl (C)]TAK_	1404.17	409182	sp	P62937	P62937	PPIA_HUMAN	Peptidyl-prolyl cis-trans isomerase A	Homo sapiens	PPIA	1	2	uniprot_human_proteome
2	_SEQSSM[+16]SIEFGQESPEQSLAM[+16]DFSR_	_SEQSSM[Oxidation (M)]SIEFGQESPEQSLAM[Oxidation (M)]DFSR_	SEQSSMSIEFGQESPEQSLAMDFSR	76.3088	P46821	TRUE	3.77676	182	_SEQSSM[Oxidation (M)]SIEFGQESPEQSLAM[Oxidation (M)]DFSR_	1420.11	5088926	sp	P46821	P46821	MAP1B_HUMAN	Microtubule-associated protein 1B	Homo sapiens	MAP1B	1	2	uniprot_human_proteome
2	_TVPPAVTGITFLSGGQSEEEASINLNAINK_	_TVPPAVTGITFLSGGQSEEEASINLNAINK_	TVPPAVTGITFLSGGQSEEEASINLNAINK	101.093	P04075	FALSE	4.44163	39	_TVPPAVTGITFLSGGQSEEEASINLNAINK_	1529.29	6536408	sp	P04075	P04075	ALDOA_HUMAN	Fructose-bisphosphate aldolase A	Homo sapiens	ALDOA	1	2	uniprot_human_proteome
3	_AQAALQAVNSVQSGNLALAASAAAVDAGM[+16]AM[+16]AGQSPVLR_	_AQAALQAVNSVQSGNLALAASAAAVDAGM[Oxidation (M)]AM[Oxidation (M)]AGQSPVLR_	AQAALQAVNSVQSGNLALAASAAAVDAGMAMAGQSPVLR	99.5867	P26599	FALSE	19.3117	16	_AQAALQAVNSVQSGNLALAASAAAVDAGM[Oxidation (M)]AM[Oxidation (M)]AGQSPVLR_	1238.3	14577300	sp	P26599	P26599	PTBP1_HUMAN	Polypyrimidine tract-binding protein 1	Homo sapiens	PTBP1	1	1	uniprot_human_proteome
1	_[+42]TEQAISFAK_	_[Acetyl (Protein N-term)]TEQAISFAK_	TEQAISFAK	45.5899	P12236	TRUE	28.2557	5	_[Acetyl (Protein N-term)]TEQAISFAK_	1036.53	5125853	sp	P12236	P12236	ADT3_HUMAN	ADP/ATP translocase 3	Homo sapiens	SLC25A6	1	4	uniprot_human_proteome
2	_WTETEIEM[+16]LR_	_WTETEIEM[Oxidation (M)]LR_	WTETEIEMLR	44.8583	F8W038;Q8IXM2;Q8IXM2-3	FALSE	38.569	5	_WTETEIEM[Oxidation (M)]LR_	662.316	3163004	tr;sp;sp	F8W038;Q8IXM2;Q8IXM2-3	F8W038;Q8IXM2;Q8IXM2-3	F8W038_HUMAN;BAP18_HUMAN;BAP18_HUMAN	Chromatin complexes subunit BAP18;Chromatin complexes subunit BAP18;Isoform 3 of Chromatin complexes subunit BAP18	Homo sapiens	C17orf49;BAP18;BAP18	1;1;	1;1;	uniprot_human_proteome
2	_DAQVVGM[+16]TTTGAAK_	_DAQVVGM[Oxidation (M)]TTTGAAK_	DAQVVGMTTTGAAK	-14.5634	Q5JXR6;Q9P2E3	FALSE	100	1	_DAQVVGM[Oxidation (M)]TTTGAAK_	683.338	264072	tr;sp	Q5JXR6;Q9P2E3	Q5JXR6;Q9P2E3	Q5JXR6_HUMAN;ZNFX1_HUMAN	NFX1-type zinc finger-containing protein 1	Homo sapiens	ZNFX1	1;2	1;2	uniprot_human_proteome
2	_PM[+16]EVFM[+16]C[+57]SVLK_	_PM[Oxidation (M)]EVFM[Oxidation (M)]C[Carbamidomethyl (C)]SVLK_	PMEVFMCSVLK	33.9132	Q9NR31	FALSE	30.5479	3	_PM[Oxidation (M)]EVFM[Oxidation (M)]C[Carbamidomethyl (C)]SVLK_	686.819	5294620	sp	Q9NR31	Q9NR31	SAR1A_HUMAN	GTP-binding protein SAR1a	Homo sapiens	SAR1A	1	1	uniprot_human_proteome
2	_LHDPQLM[+16]GIIPR_	_LHDPQLM[Oxidation (M)]GIIPR_	LHDPQLMGIIPR	32.6973	O60282	FALSE	9.87999	53	_LHDPQLM[Oxidation (M)]GIIPR_	703.385	1033263	sp	O60282	O60282	KIF5C_HUMAN	Kinesin heavy chain isoform 5C	Homo sapiens	KIF5C	1	1	uniprot_human_proteome
2	_HSSLAGC[+57]QIINYR_	_HSSLAGC[Carbamidomethyl (C)]QIINYR_	HSSLAGCQIINYR	17.4183	A0A087WVQ6;Q00610;Q00610-2	FALSE	5.43614	115	_HSSLAGC[Carbamidomethyl (C)]QIINYR_	759.878	5975509	tr;sp;sp	A0A087WVQ6;Q00610;Q00610-2	A0A087WVQ6;Q00610;Q00610-2	A0A087WVQ6_HUMAN;CLH1_HUMAN;CLH1_HUMAN	Clathrin heavy chain;Clathrin heavy chain 1;Isoform 2 of Clathrin heavy chain 1	Homo sapiens	CLTC	1;1;	1;5;	uniprot_human_proteome
2	_M[+16]SESLDTADPAVTGAK_	_M[Oxidation (M)]SESLDTADPAVTGAK_	MSESLDTADPAVTGAK	12.3943	P20336	FALSE	81.1621	3	_M[Oxidation (M)]SESLDTADPAVTGAK_	804.875	3148350	sp	P20336	P20336	RAB3A_HUMAN	Ras-related protein Rab-3A	Homo sapiens	RAB3A	1	1	uniprot_human_proteome
2	_VINQILTEM[+16]DGM[+16]STK_	_VINQILTEM[Oxidation (M)]DGM[Oxidation (M)]STK_	VINQILTEMDGMSTK	24.5911	P55072	TRUE	19.4767	20	_VINQILTEM[Oxidation (M)]DGM[Oxidation (M)]STK_	856.416	25271960	sp	P55072	P55072	TERA_HUMAN	Transitional endoplasmic reticulum ATPase	Homo sapiens	VCP	1	4	uniprot_human_proteome
3	_VVVLM[+16]GSTSDLGHC[+57]EK_	_VVVLM[Oxidation (M)]GSTSDLGHC[Carbamidomethyl (C)]EK_	VVVLMGSTSDLGHCEK	11.5728	P22234	FALSE	18.9371	13	_VVVLM[Oxidation (M)]GSTSDLGHC[Carbamidomethyl (C)]EK_	583.283	23515140	sp	P22234	P22234	PUR6_HUMAN	Multifunctional protein ADE2	Homo sapiens	PAICS	1	3	uniprot_human_proteome
2	_LSESGAIM[+16]TDLEENPK_	_LSESGAIM[Oxidation (M)]TDLEENPK_	LSESGAIMTDLEENPK	30.9466	Q9H2J4	TRUE	28.9325	9	_LSESGAIM[Oxidation (M)]TDLEENPK_	875.414	2101266	sp	Q9H2J4	Q9H2J4	PDCL3_HUMAN	Phosducin-like protein 3	Homo sapiens	PDCL3	1	1	uniprot_human_proteome
2	_LISWYDNEFGYSNR_	_LISWYDNEFGYSNR_	LISWYDNEFGYSNR	74.4653	P04406	FALSE	7.42353	32	_LISWYDNEFGYSNR_	882.405	18776630	sp	P04406	P04406	G3P_HUMAN	Glyceraldehyde-3-phosphate dehydrogenase	Homo sapiens	GAPDH	1	3	uniprot_human_proteome
3	_SLADELALVDVLEDKLK_	_SLADELALVDVLEDKLK_	SLADELALVDVLEDKLK	119.798	P07195	FALSE	8.43826	35	_SLADELALVDVLEDKLK_	624.351	7997632	sp	P07195	P07195	LDHB_HUMAN	L-lactate dehydrogenase B chain	Homo sapiens	LDHB	1	2	uniprot_human_proteome
3	_SSPVVIDASTAIDAPSNLR_	_SSPVVIDASTAIDAPSNLR_	SSPVVIDASTAIDAPSNLR	60.0421	P02751	FALSE	14.6335	31	_SSPVVIDASTAIDAPSNLR_	638.337	7207882	sp	P02751	P02751	FINC_HUMAN	Fibronectin	Homo sapiens	FN1	1	4	uniprot_human_proteome
2	_LPGPPDAPGAVFVLGGEGLR_	_LPGPPDAPGAVFVLGGEGLR_	LPGPPDAPGAVFVLGGEGLR	91.6613	Q96GD0	TRUE	17.1509	11	_LPGPPDAPGAVFVLGGEGLR_	960.023	1990069	sp	Q96GD0	Q96GD0	PLPP_HUMAN	Pyridoxal phosphate phosphatase	Homo sapiens	PDXP	1	2	uniprot_human_proteome
2	_DFFNYLPLSSQDPAPVR_	_DFFNYLPLSSQDPAPVR_	DFFNYLPLSSQDPAPVR	104.553	C9JQS9;E7EUY3;E7EX59;E9PDR0;P05166;P05166-2	FALSE	100	1	_DFFNYLPLSSQDPAPVR_	983.489	15304420	tr;tr;tr;tr;sp;sp	C9JQS9;E7EUY3;E7EX59;E9PDR0;P05166;P05166-2	C9JQS9;E7EUY3;E7EX59;E9PDR0;P05166;P05166-2	C9JQS9_HUMAN;E7EUY3_HUMAN;E7EX59_HUMAN;E9PDR0_HUMAN;PCCB_HUMAN;PCCB_HUMAN	Propionyl-CoA carboxylase beta chain, mitochondrial;Propionyl-CoA carboxylase beta chain, mitochondrial;Propionyl-CoA carboxylase beta chain, mitochondrial;Propionyl-CoA carboxylase beta chain, mitochondrial;Propionyl-CoA carboxylase beta chain, mitochondrial;Isoform 2 of Propionyl-CoA carboxylase beta chain, mitochondrial	Homo sapiens	PCCB	1;1;1;1;1;	1;1;1;1;3;	uniprot_human_proteome
2	_VADEM[+16]DVM[+16]LGQEVGYSIR_	_VADEM[Oxidation (M)]DVM[Oxidation (M)]LGQEVGYSIR_	VADEMDVMLGQEVGYSIR	54.0646	O43143	TRUE	22.9343	28	_VADEM[Oxidation (M)]DVM[Oxidation (M)]LGQEVGYSIR_	1022.47	3829383	sp	O43143	O43143	DHX15_HUMAN	Pre-mRNA-splicing factor ATP-dependent RNA helicase DHX15	Homo sapiens	DHX15	1	2	uniprot_human_proteome
3	_EILQEEEDLAEIVQLVGK_	_EILQEEEDLAEIVQLVGK_	EILQEEEDLAEIVQLVGK	133.628	P38606;P38606-2	FALSE	4.6598	53	_EILQEEEDLAEIVQLVGK_	685.7	3054857	sp	P38606;P38606-2	P38606;P38606-2	VATA_HUMAN	V-type proton ATPase catalytic subunit A;Isoform 2 of V-type proton ATPase catalytic subunit A	Homo sapiens	ATP6V1A	1;	2;	uniprot_human_proteome
2	_TPM[+16]SVLQQAGGSM[+16]M[+16]DGPGPR_	_TPM[Oxidation (M)]SVLQQAGGSM[Oxidation (M)]M[Oxidation (M)]DGPGPR_	TPMSVLQQAGGSMMDGPGPR	19.7383	Q9UQ35	TRUE	8.495	36	_TPM[Oxidation (M)]SVLQQAGGSM[Oxidation (M)]M[Oxidation (M)]DGPGPR_	1032.96	462887	sp	Q9UQ35	Q9UQ35	SRRM2_HUMAN	Serine/arginine repetitive matrix protein 2	Homo sapiens	SRRM2	1	2	uniprot_human_proteome
3	_LRGDAAAGPGPGAGAGAAAEPEPR_	_LRGDAAAGPGPGAGAGAAAEPEPR_	LRGDAAAGPGPGAGAGAAAEPEPR	-1.90636	Q6DKJ4	FALSE	30.5171	9	_LRGDAAAGPGPGAGAGAAAEPEPR_	706.023	13852180	sp	Q6DKJ4	Q6DKJ4	NXN_HUMAN	Nucleoredoxin	Homo sapiens	NXN	1	2	uniprot_human_proteome
2	_QPAIM[+16]PGQSYGLEDGSC[+57]SYK_	_QPAIM[Oxidation (M)]PGQSYGLEDGSC[Carbamidomethyl (C)]SYK_	QPAIMPGQSYGLEDGSCSYK	35.7028	P14866	FALSE	18.4263	23	_QPAIM[Oxidation (M)]PGQSYGLEDGSC[Carbamidomethyl (C)]SYK_	1102.49	10115430	sp	P14866	P14866	HNRPL_HUMAN	Heterogeneous nuclear ribonucleoprotein L	Homo sapiens	HNRNPL	1	2	uniprot_human_proteome
3	_QM[+16]EKDETVSDC[+57]SPHIANIGR_	_QM[Oxidation (M)]EKDETVSDC[Carbamidomethyl (C)]SPHIANIGR_	QMEKDETVSDCSPHIANIGR	6.21086	P47756-2	FALSE	47.8792	7	_QM[Oxidation (M)]EKDETVSDC[Carbamidomethyl (C)]SPHIANIGR_	768.351	13206240	sp	P47756-2	P47756-2	CAPZB_HUMAN	Isoform 2 of F-actin-capping protein subunit beta	Homo sapiens	CAPZB			uniprot_human_proteome
3	_GLYDGPVHEVM[+16]VPAKPGSGAPAR_	_GLYDGPVHEVM[Oxidation (M)]VPAKPGSGAPAR_	GLYDGPVHEVMVPAKPGSGAPAR	24.4931	O14531	FALSE	14.78	32	_GLYDGPVHEVM[Oxidation (M)]VPAKPGSGAPAR_	774.395	6765141	sp	O14531	O14531	DPYL4_HUMAN	Dihydropyrimidinase-related protein 4	Homo sapiens	DPYSL4	1	2	uniprot_human_proteome
3	_VHNDAQSFDYDHDAFLGAEEAK_	_VHNDAQSFDYDHDAFLGAEEAK_	VHNDAQSFDYDHDAFLGAEEAK	37.2133	O43852;O43852-3	FALSE	12.0378	18	_VHNDAQSFDYDHDAFLGAEEAK_	827.031	12246960	sp	O43852;O43852-3	O43852;O43852-3	CALU_HUMAN	Calumenin;Isoform 3 of Calumenin	Homo sapiens	CALU	1;	2;	uniprot_human_proteome
3	_EADIDGDGQVNYEEFVQM[+16]M[+16]TAK_	_EADIDGDGQVNYEEFVQM[Oxidation (M)]M[Oxidation (M)]TAK_	EADIDGDGQVNYEEFVQMMTAK	64.7287	H0Y7A7;P62158	FALSE	81.1118	3	_EADIDGDGQVNYEEFVQM[Oxidation (M)]M[Oxidation (M)]TAK_	841.361	46487660	tr;sp	H0Y7A7;P62158	H0Y7A7;P62158	H0Y7A7_HUMAN;CALM_HUMAN	Calmodulin (Fragment);Calmodulin	Homo sapiens	CALM2;CALM1	1	1;2	uniprot_human_proteome
3	_SYGPAPGAGHVQEESNLSLQALESR_	_SYGPAPGAGHVQEESNLSLQALESR_	SYGPAPGAGHVQEESNLSLQALESR	48.9433	Q13155	TRUE	43.5659	5	_SYGPAPGAGHVQEESNLSLQALESR_	866.425	7780674	sp	Q13155	Q13155	AIMP2_HUMAN	Aminoacyl tRNA synthase complex-interacting multifunctional protein 2	Homo sapiens	AIMP2	1	2	uniprot_human_proteome
2	_EVEETDEM[+16]DQVELVDFDPNQER_	_EVEETDEM[Oxidation (M)]DQVELVDFDPNQER_	EVEETDEMDQVELVDFDPNQER	68.5895	P31689	TRUE	5.64665	17	_EVEETDEM[Oxidation (M)]DQVELVDFDPNQER_	1341.57	1205575	sp	P31689	P31689	DNJA1_HUMAN	DnaJ homolog subfamily A member 1	Homo sapiens	DNAJA1	1	2	uniprot_human_proteome
2	_EIAEAYLGYPVTNAVITVPAYFNDSQR_	_EIAEAYLGYPVTNAVITVPAYFNDSQR_	EIAEAYLGYPVTNAVITVPAYFNDSQR	116.469	A0A0G2JIW1;P0DMV8;P0DMV9	FALSE	7.05927	46	_EIAEAYLGYPVTNAVITVPAYFNDSQR_	1501.25	1145234	tr;sp;sp	A0A0G2JIW1;P0DMV8;P0DMV9	A0A0G2JIW1;P0DMV8;P0DMV9	A0A0G2JIW1_HUMAN;HS71A_HUMAN;HS71B_HUMAN	Heat shock 70 kDa protein 1B;Heat shock 70 kDa protein 1A;Heat shock 70 kDa protein 1B	Homo sapiens	HSPA1B;HSPA1A;HSPA1B	1	1	uniprot_human_proteome
5	_VAKPDLVHQEAVDKEESYESSGEHESLTM[+16]ESLK_	_VAKPDLVHQEAVDKEESYESSGEHESLTM[Oxidation (M)]ESLK_	VAKPDLVHQEAVDKEESYESSGEHESLTMESLK	25.6511	P11137;P11137-3	FALSE	41.0801	22	_VAKPDLVHQEAVDKEESYESSGEHESLTM[Oxidation (M)]ESLK_	744.355	17914460	sp	P11137;P11137-3	P11137;P11137-3	MTAP2_HUMAN	Microtubule-associated protein 2;Isoform 3 of Microtubule-associated protein 2	Homo sapiens	MAP2	1;	4;	uniprot_human_proteome
2	_AGLLQPPVR_	_AGLLQPPVR_	AGLLQPPVR	24.3458	Q8IX12;Q8IX12-2	FALSE	85.9008	2	_AGLLQPPVR_	475.793	5309376	sp	Q8IX12;Q8IX12-2	Q8IX12;Q8IX12-2	CCAR1_HUMAN	Cell division cycle and apoptosis regulator protein 1;Isoform 2 of Cell division cycle and apoptosis regulator protein 1	Homo sapiens	CCAR1	1;	2;	uniprot_human_proteome
1	_ILEFFGLK_	_ILEFFGLK_	ILEFFGLK	81.9469	P07237	FALSE	6.26168	55	_ILEFFGLK_	966.566	2057562	sp	P07237	P07237	PDIA1_HUMAN	Protein disulfide-isomerase	Homo sapiens	P4HB	1	3	uniprot_human_proteome
1	_DVDFELIK_	_DVDFELIK_	DVDFELIK	61.8296	P48643	FALSE	11.598	57	_DVDFELIK_	978.514	2000048	sp	P48643	P48643	TCPE_HUMAN	T-complex protein 1 subunit epsilon	Homo sapiens	CCT5	1	1	uniprot_human_proteome
1	_SDVEAIFSK_	_SDVEAIFSK_	SDVEAIFSK	34.2542	B2R5W2;B4DY08;G3V4C1;G3V4W0;P07910-2	FALSE	5.41156	26	_SDVEAIFSK_	995.504	4738078	tr;tr;tr;tr;sp	B2R5W2;B4DY08;G3V4C1;G3V4W0;P07910-2	B2R5W2;B4DY08;G3V4C1;G3V4W0;P07910-2	B2R5W2_HUMAN;B4DY08_HUMAN;G3V4C1_HUMAN;G3V4W0_HUMAN;HNRPC_HUMAN	Heterogeneous nuclear ribonucleoproteins C1/C2;Heterogeneous nuclear ribonucleoproteins C1/C2;Heterogeneous nuclear ribonucleoproteins C1/C2;Heterogeneous nuclear ribonucleoproteins C1/C2 (Fragment);Isoform C1 of Heterogeneous nuclear ribonucleoproteins C1/C2	Homo sapiens	HNRNPC	1;1;1;1;	1;1;1;1;	uniprot_human_proteome
2	_VSITEAM[+16]HR_	_VSITEAM[Oxidation (M)]HR_	VSITEAMHR	-25.2434	Q15149	FALSE	0.209674	339	_VSITEAM[Oxidation (M)]HR_	530.266	152689	sp	Q15149	Q15149	PLEC_HUMAN	Plectin	Homo sapiens	PLEC	1	3	uniprot_human_proteome
2	_M[+16]VIPGGIDVHTR_	_M[Oxidation (M)]VIPGGIDVHTR_	MVIPGGIDVHTR	17.3739	A0A1C7CYX9	FALSE	22.6088	17	_M[Oxidation (M)]VIPGGIDVHTR_	655.848	17996370	tr	A0A1C7CYX9	A0A1C7CYX9	A0A1C7CYX9_HUMAN	Dihydropyrimidinase-related protein 2	Homo sapiens	DPYSL2	1	1	uniprot_human_proteome
2	_M[+16]FLVGLTGGIASGK_	_M[Oxidation (M)]FLVGLTGGIASGK_	MFLVGLTGGIASGK	62.2056	K7ESP4;Q8WVC6	FALSE	25.1713	12	_M[Oxidation (M)]FLVGLTGGIASGK_	683.874	4609853	tr;sp	K7ESP4;Q8WVC6	K7ESP4;Q8WVC6	K7ESP4_HUMAN;DCAKD_HUMAN	Dephospho-CoA kinase domain-containing protein (Fragment);Dephospho-CoA kinase domain-containing protein	Homo sapiens	DCAKD	1	1	uniprot_human_proteome
2	_DFIIFEAAPQETR_	_DFIIFEAAPQETR_	DFIIFEAAPQETR	81.5606	P60510	FALSE	41.3165	4	_DFIIFEAAPQETR_	768.888	4560633	sp	P60510	P60510	PP4C_HUMAN	Serine/threonine-protein phosphatase 4 catalytic subunit	Homo sapiens	PPP4C	1	1	uniprot_human_proteome
1	_LAVEALSSLDGDLAGR_	_LAVEALSSLDGDLAGR_	LAVEALSSLDGDLAGR	75.5101	P12277	FALSE	1.13637	59	_LAVEALSSLDGDLAGR_	1586.84	1156700	sp	P12277	P12277	KCRB_HUMAN	Creatine kinase B-type	Homo sapiens	CKB	1	1	uniprot_human_proteome
2	_FPSLLTHNENM[+16]VAK_	_FPSLLTHNENM[Oxidation (M)]VAK_	FPSLLTHNENMVAK	24.2067	P62906	TRUE	11.1384	15	_FPSLLTHNENM[Oxidation (M)]VAK_	808.909	9901244	sp	P62906	P62906	RL10A_HUMAN	60S ribosomal protein L10a	Homo sapiens	RPL10A	1	2	uniprot_human_proteome
2	_KDC[+57]EVVM[+16]M[+16]IGLPGAGK_	_KDC[Carbamidomethyl (C)]EVVM[Oxidation (M)]M[Oxidation (M)]IGLPGAGK_	KDCEVVMMIGLPGAGK	28.5153	Q00839;Q00839-2	FALSE	1.88335	60	_KDC[Carbamidomethyl (C)]EVVM[Oxidation (M)]M[Oxidation (M)]IGLPGAGK_	868.923	7314371	sp	Q00839;Q00839-2	Q00839;Q00839-2	HNRPU_HUMAN	Heterogeneous nuclear ribonucleoprotein U;Isoform Short of Heterogeneous nuclear ribonucleoprotein U	Homo sapiens	HNRNPU	1;	6;	uniprot_human_proteome
3	_LLGPDAAINLTDPDGALAK_	_LLGPDAAINLTDPDGALAK_	LLGPDAAINLTDPDGALAK	77.6845	Q13561;Q13561-2;Q13561-3	FALSE	6.7153	29	_LLGPDAAINLTDPDGALAK_	622.339	5815334	sp	Q13561;Q13561-2;Q13561-3	Q13561;Q13561-2;Q13561-3	DCTN2_HUMAN	Dynactin subunit 2;Isoform 2 of Dynactin subunit 2;Isoform 3 of Dynactin subunit 2	Homo sapiens	DCTN2	1;;	4;;	uniprot_human_proteome
2	_LVC[+57]GM[+16]VSYLNDLPSQR_	_LVC[Carbamidomethyl (C)]GM[Oxidation (M)]VSYLNDLPSQR_	LVCGMVSYLNDLPSQR	53.1676	Q15067-2	FALSE	16.9538	31	_LVC[Carbamidomethyl (C)]GM[Oxidation (M)]VSYLNDLPSQR_	934.456	2921781	sp	Q15067-2	Q15067-2	ACOX1_HUMAN	Isoform 2 of Peroxisomal acyl-coenzyme A oxidase 1	Homo sapiens	ACOX1			uniprot_human_proteome
2	_SPAVATSTAAPPPPSSPLPSK_	_SPAVATSTAAPPPPSSPLPSK_	SPAVATSTAAPPPPSSPLPSK	25.3999	Q14157;Q14157-5	FALSE	27.1136	16	_SPAVATSTAAPPPPSSPLPSK_	980.523	3486730	sp	Q14157;Q14157-5	Q14157;Q14157-5	UBP2L_HUMAN	Ubiquitin-associated protein 2-like;Isoform 5 of Ubiquitin-associated protein 2-like	Homo sapiens	UBAP2L	1;	2;	uniprot_human_proteome
2	_LLAEM[+16]DSQFDSTTGFLGK_	_LLAEM[Oxidation (M)]DSQFDSTTGFLGK_	LLAEMDSQFDSTTGFLGK	67.1544	H7C1N3;O15155	FALSE	69.1481	2	_LLAEM[Oxidation (M)]DSQFDSTTGFLGK_	988.47	3924997	tr;sp	H7C1N3;O15155	H7C1N3;O15155	H7C1N3_HUMAN;BET1_HUMAN	BET1 homolog (Fragment);BET1 homolog	Homo sapiens	BET1	1	1	uniprot_human_proteome
3	_SM[+16]VNTKPEKTEEDSEEVR_	_SM[Oxidation (M)]VNTKPEKTEEDSEEVR_	SMVNTKPEKTEEDSEEVR	-25.8172	Q16543	TRUE	5.97028	20	_SM[Oxidation (M)]VNTKPEKTEEDSEEVR_	708.664	684326	sp	Q16543	Q16543	CDC37_HUMAN	Hsp90 co-chaperone Cdc37	Homo sapiens	CDC37	1	1	uniprot_human_proteome
2	_WGDAGAEYVVESTGVFTTM[+16]EK_	_WGDAGAEYVVESTGVFTTM[Oxidation (M)]EK_	WGDAGAEYVVESTGVFTTMEK	86.0385	P04406	FALSE	3.24343	62	_WGDAGAEYVVESTGVFTTM[Oxidation (M)]EK_	1147.02	27706290	sp	P04406	P04406	G3P_HUMAN	Glyceraldehyde-3-phosphate dehydrogenase	Homo sapiens	GAPDH	1	3	uniprot_human_proteome
3	_NSC[+57]IVC[+57]NM[+16]GHSNTEIDVTSLR_	_NSC[Carbamidomethyl (C)]IVC[Carbamidomethyl (C)]NM[Oxidation (M)]GHSNTEIDVTSLR_	NSCIVCNMGHSNTEIDVTSLR	32.1178	O43865	FALSE	40.8708	4	_NSC[Carbamidomethyl (C)]IVC[Carbamidomethyl (C)]NM[Oxidation (M)]GHSNTEIDVTSLR_	808.363	3580192	sp	O43865	O43865	SAHH2_HUMAN	Adenosylhomocysteinase 2	Homo sapiens	AHCYL1	1	2	uniprot_human_proteome
2	_ALPDM[+16]EVVGLNFSSATTPELLLK_	_ALPDM[Oxidation (M)]EVVGLNFSSATTPELLLK_	ALPDMEVVGLNFSSATTPELLLK	108.45	Q14204	TRUE	9.26466	176	_ALPDM[Oxidation (M)]EVVGLNFSSATTPELLLK_	1231.15	7458435	sp	Q14204	Q14204	DYHC1_HUMAN	Cytoplasmic dynein 1 heavy chain 1	Homo sapiens	DYNC1H1	1	5	uniprot_human_proteome
2	_DIEQYYSTQIDEM[+16]PM[+16]NVADLI_	_DIEQYYSTQIDEM[Oxidation (M)]PM[Oxidation (M)]NVADLI_	DIEQYYSTQIDEMPMNVADLI	129.406	P38919	TRUE	5.60992	36	_DIEQYYSTQIDEM[Oxidation (M)]PM[Oxidation (M)]NVADLI_	1260.56	1651702	sp	P38919	P38919	IF4A3_HUMAN	Eukaryotic initiation factor 4A-III	Homo sapiens	EIF4A3	1	4	uniprot_human_proteome
2	_IAQLEEELEEEQSNM[+16]ELLNDR_	_IAQLEEELEEEQSNM[Oxidation (M)]ELLNDR_	IAQLEEELEEEQSNMELLNDR	72.6595	P35580;P35580-3	FALSE	8.8922	142	_IAQLEEELEEEQSNM[Oxidation (M)]ELLNDR_	1274.59	6764542	sp	P35580;P35580-3	P35580;P35580-3	MYH10_HUMAN	Myosin-10;Isoform 3 of Myosin-10	Homo sapiens	MYH10	1;	3;	uniprot_human_proteome
2	_QFDSPM[+16]PSPFQGGSFTLPLDVM[+16]K_	_QFDSPM[Oxidation (M)]PSPFQGGSFTLPLDVM[Oxidation (M)]K_	QFDSPMPSPFQGGSFTLPLDVMK	97.5202	P11137;P11137-3	FALSE	26.0552	46	_QFDSPM[Oxidation (M)]PSPFQGGSFTLPLDVM[Oxidation (M)]K_	1279.6	3976595	sp	P11137;P11137-3	P11137;P11137-3	MTAP2_HUMAN	Microtubule-associated protein 2;Isoform 3 of Microtubule-associated protein 2	Homo sapiens	MAP2	1;	4;	uniprot_human_proteome
2	_FSAVLVEPPPM[+16]SLPGAGLSSQELSGGPGDGP_	_FSAVLVEPPPM[Oxidation (M)]SLPGAGLSSQELSGGPGDGP_	FSAVLVEPPPMSLPGAGLSSQELSGGPGDGP	108.386	Q13263	FALSE	7.70748	67	_FSAVLVEPPPM[Oxidation (M)]SLPGAGLSSQELSGGPGDGP_	1483.73	907002	sp	Q13263	Q13263	TIF1B_HUMAN	Transcription intermediary factor 1-beta	Homo sapiens	TRIM28	1	5	uniprot_human_proteome
3	_SEDC[+57]FILDHGK_	_SEDC[Carbamidomethyl (C)]FILDHGK_	SEDCFILDHGK	14.7146	P06396-2	FALSE	37.7624	8	_SEDC[Carbamidomethyl (C)]FILDHGK_	440.868	15302890	sp	P06396-2	P06396-2	GELS_HUMAN	Isoform 2 of Gelsolin	Homo sapiens	GSN			uniprot_human_proteome
2	_STDSPVEC[+57]M[+16]GQEK_	_STDSPVEC[Carbamidomethyl (C)]M[Oxidation (M)]GQEK_	STDSPVECMGQEK	-23.9894	P13726	TRUE	59.299	2	_STDSPVEC[Carbamidomethyl (C)]M[Oxidation (M)]GQEK_	742.306	944208	sp	P13726	P13726	TF_HUMAN	Tissue factor	Homo sapiens	F3	1	1	uniprot_human_proteome
2	_DTDSEEEIREAFR_	_DTDSEEEIREAFR_	DTDSEEEIREAFR	37.8853	H0Y7A7;P62158	FALSE	25.6373	13	_DTDSEEEIREAFR_	798.86	12121220	tr;sp	H0Y7A7;P62158	H0Y7A7;P62158	H0Y7A7_HUMAN;CALM_HUMAN	Calmodulin (Fragment);Calmodulin	Homo sapiens	CALM2;CALM1	1	1;2	uniprot_human_proteome
2	_DIFLDDGVDEQVLM[+16]ELK_	_DIFLDDGVDEQVLM[Oxidation (M)]ELK_	DIFLDDGVDEQVLMELK	117.714	J3KNC0;P52655	FALSE	20.8497	3	_DIFLDDGVDEQVLM[Oxidation (M)]ELK_	997.985	1211311	tr;sp	J3KNC0;P52655	J3KNC0;P52655	J3KNC0_HUMAN;TF2AA_HUMAN	Transcription initiation factor IIA subunit 1	Homo sapiens	GTF2A1	1	1	uniprot_human_proteome
3	_AQAVTQPVPLANKPVPAQSTFPSK_	_AQAVTQPVPLANKPVPAQSTFPSK_	AQAVTQPVPLANKPVPAQSTFPSK	31.8541	P49750-4	FALSE	25.8859	4	_AQAVTQPVPLANKPVPAQSTFPSK_	826.123	4390994	sp	P49750-4	P49750-4	YLPM1_HUMAN	Isoform 4 of YLP motif-containing protein 1	Homo sapiens	YLPM1			uniprot_human_proteome
2	_EIETYHNLLEGGQEDFESSGAGK_	_EIETYHNLLEGGQEDFESSGAGK_	EIETYHNLLEGGQEDFESSGAGK	54.1843	P35527	FALSE	12.0647	39	_EIETYHNLLEGGQEDFESSGAGK_	1255.57	7184861	sp	P35527	P35527	K1C9_HUMAN	Keratin, type I cytoskeletal 9	Homo sapiens	KRT9	1	3	uniprot_human_proteome
2	_GVEIEGPLSTETNWDIAHM[+16]ISGFE_	_GVEIEGPLSTETNWDIAHM[Oxidation (M)]ISGFE_	GVEIEGPLSTETNWDIAHMISGFE	110.019	P28070	TRUE	3.27428	17	_GVEIEGPLSTETNWDIAHM[Oxidation (M)]ISGFE_	1324.61	3530900	sp	P28070	P28070	PSB4_HUMAN	Proteasome subunit beta type-4	Homo sapiens	PSMB4	1	4	uniprot_human_proteome
3	_ASVVDGTPLVAAPSLNATTVVTTVYQEPIM[+16]SQGAALSGEPTTLTK_	_ASVVDGTPLVAAPSLNATTVVTTVYQEPIM[Oxidation (M)]SQGAALSGEPTTLTK_	ASVVDGTPLVAAPSLNATTVVTTVYQEPIMSQGAALSGEPTTLTK	109.016	O60502	FALSE	8.63352	26	_ASVVDGTPLVAAPSLNATTVVTTVYQEPIM[Oxidation (M)]SQGAALSGEPTTLTK_	1501.45	1507802	sp	O60502	O60502	OGA_HUMAN	Protein O-GlcNAcase	Homo sapiens	MGEA5	1	2	uniprot_human_proteome
2	_YM[+16]SPM[+16]EAQEFGILDK_	_YM[Oxidation (M)]SPM[Oxidation (M)]EAQEFGILDK_	YMSPMEAQEFGILDK	51.6561	Q16740	FALSE	35.2656	8	_YM[Oxidation (M)]SPM[Oxidation (M)]EAQEFGILDK_	895.902	2281358	sp	Q16740	Q16740	CLPP_HUMAN	ATP-dependent Clp protease proteolytic subunit, mitochondrial	Homo sapiens	CLPP	1	1	uniprot_human_proteome
2	_VIPAADLSQQISTAGTEASGTGNM[+16]K_	_VIPAADLSQQISTAGTEASGTGNM[Oxidation (M)]K_	VIPAADLSQQISTAGTEASGTGNMK	51.1404	P11216	FALSE	9.72328	41	_VIPAADLSQQISTAGTEASGTGNM[Oxidation (M)]K_	1232.11	8550405	sp	P11216	P11216	PYGB_HUMAN	Glycogen phosphorylase, brain form	Homo sapiens	PYGB	1	5	uniprot_human_proteome
2	_AALAGGTTM[+16]IIDHVVPEPESSLTEAYEK_	_AALAGGTTM[Oxidation (M)]IIDHVVPEPESSLTEAYEK_	AALAGGTTMIIDHVVPEPESSLTEAYEK	72.0095	Q14195-2	FALSE	1.04327	91	_AALAGGTTM[Oxidation (M)]IIDHVVPEPESSLTEAYEK_	1473.23	2656236	sp	Q14195-2	Q14195-2	DPYL3_HUMAN	Isoform LCRMP-4 of Dihydropyrimidinase-related protein 3	Homo sapiens	DPYSL3			uniprot_human_proteome
2	_SNPENNVGLITLANDC[+57]EVLTTLTPDTGR_	_SNPENNVGLITLANDC[Carbamidomethyl (C)]EVLTTLTPDTGR_	SNPENNVGLITLANDCEVLTTLTPDTGR	106.999	P55036	FALSE	5.53073	23	_SNPENNVGLITLANDC[Carbamidomethyl (C)]EVLTTLTPDTGR_	1507.74	395021	sp	P55036	P55036	PSMD4_HUMAN	26S proteasome non-ATPase regulatory subunit 4	Homo sapiens	PSMD4	1	1	uniprot_human_proteome
3	_TTGVVLDSGDGVTHAVPIYEGFAM[+16]PHSIM[+16]R_	_TTGVVLDSGDGVTHAVPIYEGFAM[Oxidation (M)]PHSIM[Oxidation (M)]R_	TTGVVLDSGDGVTHAVPIYEGFAMPHSIMR	61.568	P61163	FALSE	7.91857	21	_TTGVVLDSGDGVTHAVPIYEGFAM[Oxidation (M)]PHSIM[Oxidation (M)]R_	1063.85	2614734	sp	P61163	P61163	ACTZ_HUMAN	Alpha-centractin	Homo sapiens	ACTR1A	1	1	uniprot_human_proteome
2	_FFDIQLGIK_	_FFDIQLGIK_	FFDIQLGIK	78.2932	Q9UM22	FALSE	9.27924	6	_FFDIQLGIK_	540.808	1478832	sp	Q9UM22	Q9UM22	EPDR1_HUMAN	Mammalian ependymin-related protein 1	Homo sapiens	EPDR1	1	2	uniprot_human_proteome
2	_KGTVYLTPYR_	_KGTVYLTPYR_	KGTVYLTPYR	2.65158	A6NG10;K7EIJ0;K7EMC9;K7ENL2;Q969T9	FALSE	36.2041	8	_KGTVYLTPYR_	599.335	779522	tr;tr;tr;tr;sp	A6NG10;K7EIJ0;K7EMC9;K7ENL2;Q969T9	A6NG10;K7EIJ0;K7EMC9;K7ENL2;Q969T9	A6NG10_HUMAN;K7EIJ0_HUMAN;K7EMC9_HUMAN;K7ENL2_HUMAN;WBP2_HUMAN	WW domain-binding protein 2;WW domain-binding protein 2 (Fragment);WW domain-binding protein 2;WW domain-binding protein 2;WW domain-binding protein 2	Homo sapiens	WBP2	1	2;1;1;1;1	uniprot_human_proteome
2	_PVIC[+57]ATQM[+16]LESM[+16]IK_	_PVIC[Carbamidomethyl (C)]ATQM[Oxidation (M)]LESM[Oxidation (M)]IK_	PVICATQMLESMIK	43.7254	P14618	FALSE	1.41237	88	_PVIC[Carbamidomethyl (C)]ATQM[Oxidation (M)]LESM[Oxidation (M)]IK_	826.906	4947863	sp	P14618	P14618	KPYM_HUMAN	Pyruvate kinase PKM	Homo sapiens	PKM	1	4	uniprot_human_proteome
2	_ENIVEAIIHSPELIR_	_ENIVEAIIHSPELIR_	ENIVEAIIHSPELIR	97.7364	O95373	FALSE	16.1935	21	_ENIVEAIIHSPELIR_	866.983	5275812	sp	O95373	O95373	IPO7_HUMAN	Importin-7	Homo sapiens	IPO7	1	1	uniprot_human_proteome
2	_DKNSIYSGLEAFGDVK_	_DKNSIYSGLEAFGDVK_	DKNSIYSGLEAFGDVK	64.3999	Q01581	TRUE	16.258	22	_DKNSIYSGLEAFGDVK_	871.933	8726415	sp	Q01581	Q01581	HMCS1_HUMAN	Hydroxymethylglutaryl-CoA synthase, cytoplasmic	Homo sapiens	HMGCS1	1	2	uniprot_human_proteome
2	_PAVVTVGDFPEEDYGLDEI_	_PAVVTVGDFPEEDYGLDEI_	PAVVTVGDFPEEDYGLDEI	121.276	Q99426	FALSE	7.71188	16	_PAVVTVGDFPEEDYGLDEI_	1032.99	2841935	sp	Q99426	Q99426	TBCB_HUMAN	Tubulin-folding cofactor B	Homo sapiens	TBCB	1	2	uniprot_human_proteome
2	_EGAAHAFAQYNM[+16]DQFTPVK_	_EGAAHAFAQYNM[Oxidation (M)]DQFTPVK_	EGAAHAFAQYNMDQFTPVK	35.7668	P52907	TRUE	2.8399	19	_EGAAHAFAQYNM[Oxidation (M)]DQFTPVK_	1070.99	777387	sp	P52907	P52907	CAZA1_HUMAN	F-actin-capping protein subunit alpha-1	Homo sapiens	CAPZA1	1	3	uniprot_human_proteome
2	_EINLAPDSSSVVVSGLM[+16]VATK_	_EINLAPDSSSVVVSGLM[Oxidation (M)]VATK_	EINLAPDSSSVVVSGLMVATK	79.5294	P02751	FALSE	13.1893	34	_EINLAPDSSSVVVSGLM[Oxidation (M)]VATK_	1067.06	8352538	sp	P02751	P02751	FINC_HUMAN	Fibronectin	Homo sapiens	FN1	1	4	uniprot_human_proteome
3	_EINLAPDSSSVVVSGLM[+16]VATK_	_EINLAPDSSSVVVSGLM[Oxidation (M)]VATK_	EINLAPDSSSVVVSGLMVATK	79.5294	P02751	FALSE	6.42617	65	_EINLAPDSSSVVVSGLM[Oxidation (M)]VATK_	711.708	3185122	sp	P02751	P02751	FINC_HUMAN	Fibronectin	Homo sapiens	FN1	1	4	uniprot_human_proteome
2	_IPFYGSYTEM[+16]DPVIIASEGVEK_	_IPFYGSYTEM[Oxidation (M)]DPVIIASEGVEK_	IPFYGSYTEMDPVIIASEGVEK	86.5568	P61011	FALSE	2.01073	29	_IPFYGSYTEM[Oxidation (M)]DPVIIASEGVEK_	1231.1	1219415	sp	P61011	P61011	SRP54_HUMAN	Signal recognition particle 54 kDa protein	Homo sapiens	SRP54	1	1	uniprot_human_proteome
2	_ISIPVDISDSDM[+16]M[+16]LNIINSSITTK_	_ISIPVDISDSDM[Oxidation (M)]M[Oxidation (M)]LNIINSSITTK_	ISIPVDISDSDMMLNIINSSITTK	99.2804	P49368	FALSE	2.12125	42	_ISIPVDISDSDM[Oxidation (M)]M[Oxidation (M)]LNIINSSITTK_	1320.16	11655070	sp	P49368	P49368	TCPG_HUMAN	T-complex protein 1 subunit gamma	Homo sapiens	CCT3	1	4	uniprot_human_proteome
2	_FTQVTPTSLSAQWTPPNVQLTGYR_	_FTQVTPTSLSAQWTPPNVQLTGYR_	FTQVTPTSLSAQWTPPNVQLTGYR	90.9115	P02751	FALSE	1.55712	91	_FTQVTPTSLSAQWTPPNVQLTGYR_	1346.69	1089760	sp	P02751	P02751	FINC_HUMAN	Fibronectin	Homo sapiens	FN1	1	4	uniprot_human_proteome
1	_DLIADLK_	_DLIADLK_	DLIADLK	44.8501	P08133	FALSE	7.05406	74	_DLIADLK_	787.456	2841608	sp	P08133	P08133	ANXA6_HUMAN	Annexin A6	Homo sapiens	ANXA6	1	3	uniprot_human_proteome
2	_GLVLM[+16]SR_	_GLVLM[Oxidation (M)]SR_	GLVLMSR	-3.51824	P27824;P27824-2	FALSE	63.8223	5	_GLVLM[Oxidation (M)]SR_	396.226	46537090	sp	P27824;P27824-2	P27824;P27824-2	CALX_HUMAN	Calnexin;Isoform 2 of Calnexin	Homo sapiens	CANX	1;	2;	uniprot_human_proteome
1	_DLAGSIIGK_	_DLAGSIIGK_	DLAGSIIGK	38.2477	P61978-2	FALSE	11.445	20	_DLAGSIIGK_	873.504	8574117	sp	P61978-2	P61978-2	HNRPK_HUMAN	Isoform 2 of Heterogeneous nuclear ribonucleoprotein K	Homo sapiens	HNRNPK			uniprot_human_proteome
1	_IDEFESM[+16]_	_IDEFESM[Oxidation (M)]_	IDEFESM	18.1939	P26038	TRUE	4.09857	53	_IDEFESM[Oxidation (M)]_	886.35	3019089	sp	P26038	P26038	MOES_HUMAN	Moesin	Homo sapiens	MSN	1	3	uniprot_human_proteome
1	_LFFLQVK_	_LFFLQVK_	LFFLQVK	65.5282	P35241	FALSE	13.0264	28	_LFFLQVK_	894.545	7455407	sp	P35241	P35241	RADI_HUMAN	Radixin	Homo sapiens	RDX	1	1	uniprot_human_proteome
1	_FIIPQIVK_	_FIIPQIVK_	FIIPQIVK	61.8199	P07195	FALSE	7.40052	40	_FIIPQIVK_	957.613	3757955	sp	P07195	P07195	LDHB_HUMAN	L-lactate dehydrogenase B chain	Homo sapiens	LDHB	1	2	uniprot_human_proteome
1	_LPLQDVYK_	_LPLQDVYK_	LPLQDVYK	28.8531	P68104	FALSE	4.70472	51	_LPLQDVYK_	975.551	9420938	sp	P68104	P68104	EF1A1_HUMAN	Elongation factor 1-alpha 1	Homo sapiens	EEF1A1	1	1	uniprot_human_proteome
2	_QM[+16]VETELK_	_QM[Oxidation (M)]VETELK_	QMVETELK	-17.083	P62258	FALSE	17.5863	7	_QM[Oxidation (M)]VETELK_	497.25	53649300	sp	P62258	P62258	1433E_HUMAN	14-3-3 protein epsilon	Homo sapiens	YWHAE	1	1	uniprot_human_proteome
1	_ILELDQFK_	_ILELDQFK_	ILELDQFK	51.491	P12956	FALSE	5.09651	71	_ILELDQFK_	1005.56	959362	sp	P12956	P12956	XRCC6_HUMAN	X-ray repair cross-complementing protein 6	Homo sapiens	XRCC6	1	2	uniprot_human_proteome
2	_SAADLISQAR_	_SAADLISQAR_	SAADLISQAR	18.5025	Q14195-2	FALSE	60.0285	2	_SAADLISQAR_	516.278	163770100	sp	Q14195-2	Q14195-2	DPYL3_HUMAN	Isoform LCRMP-4 of Dihydropyrimidinase-related protein 3	Homo sapiens	DPYSL3			uniprot_human_proteome
1	_[+42]AGITTIEAVK_	_[Acetyl (Protein N-term)]AGITTIEAVK_	AGITTIEAVK	56.7582	P06753-2	FALSE	43.0647	6	_[Acetyl (Protein N-term)]AGITTIEAVK_	1044.59	24486660	sp	P06753-2	P06753-2	TPM3_HUMAN	Isoform 2 of Tropomyosin alpha-3 chain	Homo sapiens	TPM3			uniprot_human_proteome
1	_ESAFEFLSSA_	_ESAFEFLSSA_	ESAFEFLSSA	103.141	P40925;P40925-3	FALSE	28.7093	7	_ESAFEFLSSA_	1087.49	8349421	sp	P40925;P40925-3	P40925;P40925-3	MDHC_HUMAN	Malate dehydrogenase, cytoplasmic;Isoform 3 of Malate dehydrogenase, cytoplasmic	Homo sapiens	MDH1	1;	4;	uniprot_human_proteome
1	_ESYSIYVYK_	_ESYSIYVYK_	ESYSIYVYK	35.8499	P06899;P23527;P33778;Q16778	FALSE	1.79341	18	_ESYSIYVYK_	1151.56	6147823	sp	P06899;P23527;P33778;Q16778	P06899;P23527;P33778;Q16778	H2B1J_HUMAN;H2B1O_HUMAN;H2B1B_HUMAN;H2B2E_HUMAN	Histone H2B type 1-J;Histone H2B type 1-O;Histone H2B type 1-B;Histone H2B type 2-E	Homo sapiens	HIST1H2BJ;HIST1H2BO;HIST1H2BB;HIST2H2BE	1	3;3;2;3	uniprot_human_proteome
3	_M[+16]SIHLIHM[+16]R_	_M[Oxidation (M)]SIHLIHM[Oxidation (M)]R_	MSIHLIHMR	-24.2178	C9JAW5;C9JNU6;Q9Y241	FALSE	20.1095	4	_M[Oxidation (M)]SIHLIHM[Oxidation (M)]R_	390.535	1817301	tr;tr;sp	C9JAW5;C9JNU6;Q9Y241	C9JAW5;C9JNU6;Q9Y241	C9JAW5_HUMAN;C9JNU6_HUMAN;HIG1A_HUMAN	Uncharacterized protein;HIG1 domain family member 1A, mitochondrial;HIG1 domain family member 1A, mitochondrial	Homo sapiens	;HIGD1A;HIGD1A	4;4;1	1	uniprot_human_proteome
2	_AEM[+16]LEIVQAIYK_	_AEM[Oxidation (M)]LEIVQAIYK_	AEMLEIVQAIYK	62.5087	P61601	FALSE	25.5247	7	_AEM[Oxidation (M)]LEIVQAIYK_	712.379	8296089	sp	P61601	P61601	NCALD_HUMAN	Neurocalcin-delta	Homo sapiens	NCALD	1	2	uniprot_human_proteome
4	_VVEVLAGHGHLYSR_	_VVEVLAGHGHLYSR_	VVEVLAGHGHLYSR	7.13003	P49327	TRUE	12.2154	68	_VVEVLAGHGHLYSR_	384.962	8585303	sp	P49327	P49327	FAS_HUMAN	Fatty acid synthase	Homo sapiens	FASN	1	3	uniprot_human_proteome
2	_IVEANPLLEAFGNAK_	_IVEANPLLEAFGNAK_	IVEANPLLEAFGNAK	80.6479	A0A0D9SGC1;E7EW20;Q9UM54;Q9UM54-1;Q9UM54-2	FALSE	100	1	_IVEANPLLEAFGNAK_	793.433	26006050	tr;tr;sp;sp;sp	A0A0D9SGC1;E7EW20;Q9UM54;Q9UM54-1;Q9UM54-2	A0A0D9SGC1;E7EW20;Q9UM54;Q9UM54-1;Q9UM54-2	A0A0D9SGC1_HUMAN;E7EW20_HUMAN;MYO6_HUMAN;MYO6_HUMAN;MYO6_HUMAN	Unconventional myosin-VI;Unconventional myosin-VI;Unconventional myosin-VI;Isoform 1 of Unconventional myosin-VI;Isoform 2 of Unconventional myosin-VI	Homo sapiens	MYO6	1;1;1;;	1;2;4;;	uniprot_human_proteome
3	_KHIM[+16]GQNVADYM[+16]R_	_KHIM[Oxidation (M)]GQNVADYM[Oxidation (M)]R_	KHIMGQNVADYMR	-25.2377	P46777	TRUE	1.95853	42	_KHIM[Oxidation (M)]GQNVADYM[Oxidation (M)]R_	532.254	1672084	sp	P46777	P46777	RL5_HUMAN	60S ribosomal protein L5	Homo sapiens	RPL5	1	3	uniprot_human_proteome
1	_[+42]SETAPAETATPAPVEK_	_[Acetyl (Protein N-term)]SETAPAETATPAPVEK_	SETAPAETATPAPVEK	21.5101	P16401	TRUE	0.722777	21	_[Acetyl (Protein N-term)]SETAPAETATPAPVEK_	1640.8	454972	sp	P16401	P16401	H15_HUMAN	Histone H1.5	Homo sapiens	HIST1H1B	1	3	uniprot_human_proteome
2	_M[+16]GPLGLDHM[+16]ASSIER_	_M[Oxidation (M)]GPLGLDHM[Oxidation (M)]ASSIER_	MGPLGLDHMASSIER	14.3888	P52272	FALSE	15.4819	24	_M[Oxidation (M)]GPLGLDHM[Oxidation (M)]ASSIER_	823.387	8125011	sp	P52272	P52272	HNRPM_HUMAN	Heterogeneous nuclear ribonucleoprotein M	Homo sapiens	HNRNPM	1	3	uniprot_human_proteome
2	_HLEINPDHSIIETLR_	_HLEINPDHSIIETLR_	HLEINPDHSIIETLR	40.4287	P07900;P07900-2	FALSE	7.61335	61	_HLEINPDHSIIETLR_	893.976	7511456	sp	P07900;P07900-2	P07900;P07900-2	HS90A_HUMAN	Heat shock protein HSP 90-alpha;Isoform 2 of Heat shock protein HSP 90-alpha	Homo sapiens	HSP90AA1	1;	5;	uniprot_human_proteome
3	_NAAPILHLSGM[+16]DVTIVK_	_NAAPILHLSGM[Oxidation (M)]DVTIVK_	NAAPILHLSGMDVTIVK	46.8974	E9PC15;Q53H12	FALSE	50.523	7	_NAAPILHLSGM[Oxidation (M)]DVTIVK_	598.998	4769139	tr;sp	E9PC15;Q53H12	E9PC15;Q53H12	E9PC15_HUMAN;AGK_HUMAN	Acylglycerol kinase, mitochondrial;Acylglycerol kinase, mitochondrial	Homo sapiens	AGK	1	1;2	uniprot_human_proteome
2	_AGDTVIPLYIPQC[+57]GEC[+57]K_	_AGDTVIPLYIPQC[Carbamidomethyl (C)]GEC[Carbamidomethyl (C)]K_	AGDTVIPLYIPQCGECK	67.8192	P11766	FALSE	51.7368	6	_AGDTVIPLYIPQC[Carbamidomethyl (C)]GEC[Carbamidomethyl (C)]K_	960.963	38168060	sp	P11766	P11766	ADHX_HUMAN	Alcohol dehydrogenase class-3	Homo sapiens	ADH5	1	4	uniprot_human_proteome
2	_GIAAQPLYAGYC[+57]NHENM[+16]_	_GIAAQPLYAGYC[Carbamidomethyl (C)]NHENM[Oxidation (M)]_	GIAAQPLYAGYCNHENM	35.9295	P07686	FALSE	23.3055	20	_GIAAQPLYAGYC[Carbamidomethyl (C)]NHENM[Oxidation (M)]_	962.919	5558793	sp	P07686	P07686	HEXB_HUMAN	Beta-hexosaminidase subunit beta	Homo sapiens	HEXB	1	3	uniprot_human_proteome
3	_NEAIQAAHDAVAQEGQC[+57]R_	_NEAIQAAHDAVAQEGQC[Carbamidomethyl (C)]R_	NEAIQAAHDAVAQEGQCR	17.9385	P09936	FALSE	10.7834	28	_NEAIQAAHDAVAQEGQC[Carbamidomethyl (C)]R_	656.638	7549806	sp	P09936	P09936	UCHL1_HUMAN	Ubiquitin carboxyl-terminal hydrolase isozyme L1	Homo sapiens	UCHL1	1	2	uniprot_human_proteome
2	_ADIFVDPVLHTAC[+57]ALDIK_	_ADIFVDPVLHTAC[Carbamidomethyl (C)]ALDIK_	ADIFVDPVLHTACALDIK	83.9386	Q92896;Q92896-2	FALSE	10.4973	38	_ADIFVDPVLHTAC[Carbamidomethyl (C)]ALDIK_	999.522	2614971	sp	Q92896;Q92896-2	Q92896;Q92896-2	GSLG1_HUMAN	Golgi apparatus protein 1;Isoform 2 of Golgi apparatus protein 1	Homo sapiens	GLG1	1;	2;	uniprot_human_proteome
2	_GFNC[+57]ESKPEAEETC[+57]FDK_	_GFNC[Carbamidomethyl (C)]ESKPEAEETC[Carbamidomethyl (C)]FDK_	GFNCESKPEAEETCFDK	11.5794	P02751	FALSE	4.94069	79	_GFNC[Carbamidomethyl (C)]ESKPEAEETC[Carbamidomethyl (C)]FDK_	1024.42	3457760	sp	P02751	P02751	FINC_HUMAN	Fibronectin	Homo sapiens	FN1	1	4	uniprot_human_proteome
2	_LGGGM[+16]GSM[+16]NSVTGGM[+16]GM[+16]GLDR_	_LGGGM[Oxidation (M)]GSM[Oxidation (M)]NSVTGGM[Oxidation (M)]GM[Oxidation (M)]GLDR_	LGGGMGSMNSVTGGMGMGLDR	4.93793	Q9P2K5-2	FALSE	76.0709	2	_LGGGM[Oxidation (M)]GSM[Oxidation (M)]NSVTGGM[Oxidation (M)]GM[Oxidation (M)]GLDR_	1024.93	1743140	sp	Q9P2K5-2	Q9P2K5-2	MYEF2_HUMAN	Isoform 2 of Myelin expression factor 2	Homo sapiens	MYEF2			uniprot_human_proteome
2	_M[+16]SQYLESM[+16]QIGDTIEFR_	_M[Oxidation (M)]SQYLESM[Oxidation (M)]QIGDTIEFR_	MSQYLESMQIGDTIEFR	61.8367	P00387;P00387-2;P00387-3	FALSE	16.5503	26	_M[Oxidation (M)]SQYLESM[Oxidation (M)]QIGDTIEFR_	1040.47	4067415	sp	P00387;P00387-2;P00387-3	P00387;P00387-2;P00387-3	NB5R3_HUMAN	NADH-cytochrome b5 reductase 3;Isoform 2 of NADH-cytochrome b5 reductase 3;Isoform 3 of NADH-cytochrome b5 reductase 3	Homo sapiens	CYB5R3	1;;	3;;	uniprot_human_proteome
3	_YGDGGSSFQSTTGHC[+57]VHM[+16]R_	_YGDGGSSFQSTTGHC[Carbamidomethyl (C)]VHM[Oxidation (M)]R_	YGDGGSSFQSTTGHCVHMR	-14.3858	P55795	TRUE	8.35359	19	_YGDGGSSFQSTTGHC[Carbamidomethyl (C)]VHM[Oxidation (M)]R_	700.627	1504671	sp	P55795	P55795	HNRH2_HUMAN	Heterogeneous nuclear ribonucleoprotein H2	Homo sapiens	HNRNPH2	1	1	uniprot_human_proteome
2	_TAFDDAIAELDTLNEDSYK_	_TAFDDAIAELDTLNEDSYK_	TAFDDAIAELDTLNEDSYK	117.66	P61981	TRUE	8.28266	10	_TAFDDAIAELDTLNEDSYK_	1065.99	9443513	sp	P61981	P61981	1433G_HUMAN	14-3-3 protein gamma	Homo sapiens	YWHAG	1	2	uniprot_human_proteome
2	_LQM[+16]PVLGM[+16]TPADDFC[+57]QGTK_	_LQM[Oxidation (M)]PVLGM[Oxidation (M)]TPADDFC[Carbamidomethyl (C)]QGTK_	LQMPVLGMTPADDFCQGTK	48.3599	O14531	TRUE	8.80319	41	_LQM[Oxidation (M)]PVLGM[Oxidation (M)]TPADDFC[Carbamidomethyl (C)]QGTK_	1070.99	7023617	sp	O14531	O14531	DPYL4_HUMAN	Dihydropyrimidinase-related protein 4	Homo sapiens	DPYSL4	1	2	uniprot_human_proteome
3	_EQSIFGDHRDEEEETHM[+16]K_	_EQSIFGDHRDEEEETHM[Oxidation (M)]K_	EQSIFGDHRDEEEETHMK	-9.17606	Q16643	FALSE	8.40169	38	_EQSIFGDHRDEEEETHM[Oxidation (M)]K_	744.987	4709782	sp	Q16643	Q16643	DREB_HUMAN	Drebrin	Homo sapiens	DBN1	1	4	uniprot_human_proteome
2	_LTESVDVLM[+16]PNVGEIVGGSM[+16]R_	_LTESVDVLM[Oxidation (M)]PNVGEIVGGSM[Oxidation (M)]R_	LTESVDVLMPNVGEIVGGSMR	75.5041	O43776	TRUE	6.78234	30	_LTESVDVLM[Oxidation (M)]PNVGEIVGGSM[Oxidation (M)]R_	1118.05	5266040	sp	O43776	O43776	SYNC_HUMAN	Asparagine--tRNA ligase, cytoplasmic	Homo sapiens	NARS	1	1	uniprot_human_proteome
2	_AVPTGDM[+16]EDLPC[+57]GLVLSSIGYK_	_AVPTGDM[Oxidation (M)]EDLPC[Carbamidomethyl (C)]GLVLSSIGYK_	AVPTGDMEDLPCGLVLSSIGYK	92.1182	P22570;P22570-7	FALSE	10.4545	32	_AVPTGDM[Oxidation (M)]EDLPC[Carbamidomethyl (C)]GLVLSSIGYK_	1169.57	1685381	sp	P22570;P22570-7	P22570;P22570-7	ADRO_HUMAN	NADPH:adrenodoxin oxidoreductase, mitochondrial;Isoform 7 of NADPH:adrenodoxin oxidoreductase, mitochondrial	Homo sapiens	FDXR	1;	3;	uniprot_human_proteome
2	_LLPIDGANDLFFQPPPLTPTSK_	_LLPIDGANDLFFQPPPLTPTSK_	LLPIDGANDLFFQPPPLTPTSK	114.888	O60502	FALSE	9.94581	24	_LLPIDGANDLFFQPPPLTPTSK_	1191.14	3130583	sp	O60502	O60502	OGA_HUMAN	Protein O-GlcNAcase	Homo sapiens	MGEA5	1	2	uniprot_human_proteome
3	_ALNVEPDGTGLTC[+57]SLAPNIISQL_	_ALNVEPDGTGLTC[Carbamidomethyl (C)]SLAPNIISQL_	ALNVEPDGTGLTCSLAPNIISQL	131.527	P30044-2	FALSE	9.25276	13	_ALNVEPDGTGLTC[Carbamidomethyl (C)]SLAPNIISQL_	795.077	4474549	sp	P30044-2	P30044-2	PRDX5_HUMAN	Isoform Cytoplasmic+peroxisomal of Peroxiredoxin-5, mitochondrial	Homo sapiens	PRDX5			uniprot_human_proteome
2	_AVVHGILM[+16]GVPVPFPIPEPDGC[+57]K_	_AVVHGILM[Oxidation (M)]GVPVPFPIPEPDGC[Carbamidomethyl (C)]K_	AVVHGILMGVPVPFPIPEPDGCK	90.8248	E7EMS2;G3V3D1;G3V3E8;J3KMY5;P61916	FALSE	2.77651	13	_AVVHGILM[Oxidation (M)]GVPVPFPIPEPDGC[Carbamidomethyl (C)]K_	1223.14	2946710	tr;tr;tr;tr;sp	E7EMS2;G3V3D1;G3V3E8;J3KMY5;P61916	E7EMS2;G3V3D1;G3V3E8;J3KMY5;P61916	E7EMS2_HUMAN;G3V3D1_HUMAN;G3V3E8_HUMAN;J3KMY5_HUMAN;NPC2_HUMAN	Epididymal secretory protein E1;Epididymal secretory protein E1 (Fragment);Epididymal secretory protein E1;Epididymal secretory protein E1;Epididymal secretory protein E1	Homo sapiens	NPC2	1	1	uniprot_human_proteome
2	_FVDGLM[+16]IHSGDPVNYYVDTAVR_	_FVDGLM[Oxidation (M)]IHSGDPVNYYVDTAVR_	FVDGLMIHSGDPVNYYVDTAVR	71.6026	P23396	FALSE	2.93345	31	_FVDGLM[Oxidation (M)]IHSGDPVNYYVDTAVR_	1242.6	3450963	sp	P23396	P23396	RS3_HUMAN	40S ribosomal protein S3	Homo sapiens	RPS3	1	2	uniprot_human_proteome
4	_KKDQVTAQEIFQDNHEDGPTAK_	_KKDQVTAQEIFQDNHEDGPTAK_	KKDQVTAQEIFQDNHEDGPTAK	6.47704	P13010	TRUE	28.826	13	_KKDQVTAQEIFQDNHEDGPTAK_	625.558	25383260	sp	P13010	P13010	XRCC5_HUMAN	X-ray repair cross-complementing protein 5	Homo sapiens	XRCC5	1	3	uniprot_human_proteome
3	_VETGILRPGM[+16]VVTFAPVNITTEVK_	_VETGILRPGM[Oxidation (M)]VVTFAPVNITTEVK_	VETGILRPGMVVTFAPVNITTEVK	76.6317	Q05639	TRUE	13.8452	3	_VETGILRPGM[Oxidation (M)]VVTFAPVNITTEVK_	863.144	19802340	sp	Q05639	Q05639	EF1A2_HUMAN	Elongation factor 1-alpha 2	Homo sapiens	EEF1A2	1	1	uniprot_human_proteome
2	_TNLYQDDAVTGEAAGLALGLVM[+16]LGSK_	_TNLYQDDAVTGEAAGLALGLVM[Oxidation (M)]LGSK_	TNLYQDDAVTGEAAGLALGLVMLGSK	127.975	Q99460	FALSE	13.1758	46	_TNLYQDDAVTGEAAGLALGLVM[Oxidation (M)]LGSK_	1312.17	1345963	sp	Q99460	Q99460	PSMD1_HUMAN	26S proteasome non-ATPase regulatory subunit 1	Homo sapiens	PSMD1	1	2	uniprot_human_proteome
3	_IDPTVTM[+16]M[+16]QVEEKPDVTYSDVGGC[+57]K_	_IDPTVTM[Oxidation (M)]M[Oxidation (M)]QVEEKPDVTYSDVGGC[Carbamidomethyl (C)]K_	IDPTVTMMQVEEKPDVTYSDVGGCK	35.5479	P35998	FALSE	10.5909	27	_IDPTVTM[Oxidation (M)]M[Oxidation (M)]QVEEKPDVTYSDVGGC[Carbamidomethyl (C)]K_	944.431	7952231	sp	P35998	P35998	PRS7_HUMAN	26S protease regulatory subunit 7	Homo sapiens	PSMC2	1	3	uniprot_human_proteome
1	_ALEAVFGK_	_ALEAVFGK_	ALEAVFGK	25.9401	P38159	FALSE	18.8823	14	_ALEAVFGK_	834.472	4833769	sp	P38159	P38159	RBMX_HUMAN	RNA-binding motif protein, X chromosome	Homo sapiens	RBMX	1	3	uniprot_human_proteome
1	_LTDYISK_	_LTDYISK_	LTDYISK	-1.18542	O75915	TRUE	1.57735	13	_LTDYISK_	839.451	595247	sp	O75915	O75915	PRAF3_HUMAN	PRA1 family protein 3	Homo sapiens	ARL6IP5	1	1	uniprot_human_proteome
2	_ILGKPVM[+16]ER_	_ILGKPVM[Oxidation (M)]ER_	ILGKPVMER	-27.6648	Q14353	FALSE	3.86997	15	_ILGKPVM[Oxidation (M)]ER_	529.805	189713	sp	Q14353	Q14353	GAMT_HUMAN	Guanidinoacetate N-methyltransferase	Homo sapiens	GAMT	1	1	uniprot_human_proteome
2	_DAIAALGLLQK_	_DAIAALGLLQK_	DAIAALGLLQK	75.8147	A5YKK6	FALSE	59.7584	5	_DAIAALGLLQK_	556.837	8085523	sp	A5YKK6	A5YKK6	CNOT1_HUMAN	CCR4-NOT transcription complex subunit 1	Homo sapiens	CNOT1	1	2	uniprot_human_proteome
2	_YGGPYHIGGSPFK_	_YGGPYHIGGSPFK_	YGGPYHIGGSPFK	26.3043	P21333;P21333-2	FALSE	12.1512	127	_YGGPYHIGGSPFK_	690.341	7741360	sp	P21333;P21333-2	P21333;P21333-2	FLNA_HUMAN	Filamin-A;Isoform 2 of Filamin-A	Homo sapiens	FLNA	1;	4;	uniprot_human_proteome
2	_M[+16]YEVVYQIGTETR_	_M[Oxidation (M)]YEVVYQIGTETR_	MYEVVYQIGTETR	44.4608	Q9UHG3	FALSE	13.8942	19	_M[Oxidation (M)]YEVVYQIGTETR_	802.885	3848495	sp	Q9UHG3	Q9UHG3	PCYOX_HUMAN	Prenylcysteine oxidase 1	Homo sapiens	PCYOX1	1	3	uniprot_human_proteome
3	_EQVYDAM[+16]GEKEEAK_	_EQVYDAM[Oxidation (M)]GEKEEAK_	EQVYDAMGEKEEAK	-22.2092	P49321	FALSE	22.1743	34	_EQVYDAM[Oxidation (M)]GEKEEAK_	548.247	7082167	sp	P49321	P49321	NASP_HUMAN	Nuclear autoantigenic sperm protein	Homo sapiens	NASP	1	2	uniprot_human_proteome
3	_QGHIYM[+16]EM[+16]NFTNK_	_QGHIYM[Oxidation (M)]EM[Oxidation (M)]NFTNK_	QGHIYMEMNFTNK	-6.01749	P63010;P63010-2	FALSE	13.1828	21	_QGHIYM[Oxidation (M)]EM[Oxidation (M)]NFTNK_	548.91	8451271	sp	P63010;P63010-2	P63010;P63010-2	AP2B1_HUMAN	AP-2 complex subunit beta;Isoform 2 of AP-2 complex subunit beta	Homo sapiens	AP2B1	1;	1;	uniprot_human_proteome
2	_FLVPDHVNM[+16]SELIK_	_FLVPDHVNM[Oxidation (M)]SELIK_	FLVPDHVNMSELIK	44.4748	A6NCE7;H3BTL1;Q9GZQ8	FALSE	43.7974	3	_FLVPDHVNM[Oxidation (M)]SELIK_	829.435	20243440	sp;tr;sp	A6NCE7;H3BTL1;Q9GZQ8	A6NCE7;H3BTL1;Q9GZQ8	MP3B2_HUMAN;H3BTL1_HUMAN;MLP3B_HUMAN	Microtubule-associated proteins 1A/1B light chain 3 beta 2;Microtubule-associated protein 1 light chain 3 beta, isoform CRA_f;Microtubule-associated proteins 1A/1B light chain 3B	Homo sapiens	MAP1LC3B2;MAP1LC3B;MAP1LC3B	2;3;1	1;1;3	uniprot_human_proteome
3	_LDVEKELEM[+16]QISM[+16]R_	_LDVEKELEM[Oxidation (M)]QISM[Oxidation (M)]R_	LDVEKELEMQISMR	63.7424	Q7L099;Q7L099-3	FALSE	6.65447	26	_LDVEKELEM[Oxidation (M)]QISM[Oxidation (M)]R_	584.955	3794487	sp	Q7L099;Q7L099-3	Q7L099;Q7L099-3	RUFY3_HUMAN	Protein RUFY3;Isoform 3 of Protein RUFY3	Homo sapiens	RUFY3	1;	1;	uniprot_human_proteome
2	_FAADIISVLAM[+16]TM[+16]SGER_	_FAADIISVLAM[Oxidation (M)]TM[Oxidation (M)]SGER_	FAADIISVLAMTMSGER	99.4263	Q13200	FALSE	4.89889	68	_FAADIISVLAM[Oxidation (M)]TM[Oxidation (M)]SGER_	922.45	1281825	sp	Q13200	Q13200	PSMD2_HUMAN	26S proteasome non-ATPase regulatory subunit 2	Homo sapiens	PSMD2	1	3	uniprot_human_proteome
2	_DM[+16]IDNLLSPDLIDGVLTR_	_DM[Oxidation (M)]IDNLLSPDLIDGVLTR_	DMIDNLLSPDLIDGVLTR	131.085	P07093-2;P07093-3	FALSE	14.7496	8	_DM[Oxidation (M)]IDNLLSPDLIDGVLTR_	1008.52	897804	sp	P07093-2;P07093-3	P07093-2;P07093-3	GDN_HUMAN	Isoform 2 of Glia-derived nexin;Isoform 3 of Glia-derived nexin	Homo sapiens	SERPINE2			uniprot_human_proteome
3	_C[+57]QC[+57]SDSQM[+16]YEIFSIIR_	_C[Carbamidomethyl (C)]QC[Carbamidomethyl (C)]SDSQM[Oxidation (M)]YEIFSIIR_	CQCSDSQMYEIFSIIR	82.7825	O14531	FALSE	4.22538	50	_C[Carbamidomethyl (C)]QC[Carbamidomethyl (C)]SDSQM[Oxidation (M)]YEIFSIIR_	684.966	1093949	sp	O14531	O14531	DPYL4_HUMAN	Dihydropyrimidinase-related protein 4	Homo sapiens	DPYSL4	1	2	uniprot_human_proteome
3	_EKPKPTPDYLM[+16]QLM[+16]NDK_	_EKPKPTPDYLM[Oxidation (M)]QLM[Oxidation (M)]NDK_	EKPKPTPDYLMQLMNDK	21.0731	Q96PU8;Q96PU8-6;Q96PU8-8;Q96PU8-9	FALSE	8.30556	21	_EKPKPTPDYLM[Oxidation (M)]QLM[Oxidation (M)]NDK_	694.008	5509504	sp	Q96PU8;Q96PU8-6;Q96PU8-8;Q96PU8-9	Q96PU8;Q96PU8-6;Q96PU8-8;Q96PU8-9	QKI_HUMAN	Protein quaking;Isoform 4 of Protein quaking;Isoform 5 of Protein quaking;Isoform 6 of Protein quaking	Homo sapiens	QKI	1;;;	1;;;	uniprot_human_proteome
2	_SELHIENLNM[+16]EADPGQYR_	_SELHIENLNM[Oxidation (M)]EADPGQYR_	SELHIENLNMEADPGQYR	35.2842	P35613;P35613-2	FALSE	5.46148	15	_SELHIENLNM[Oxidation (M)]EADPGQYR_	1066.49	1396547	sp	P35613;P35613-2	P35613;P35613-2	BASI_HUMAN	Basigin;Isoform 2 of Basigin	Homo sapiens	BSG	1;	2;	uniprot_human_proteome
2	_LVSNNILHNQQELPTALTK_	_LVSNNILHNQQELPTALTK_	LVSNNILHNQQELPTALTK	43.3269	Q9NQC3	FALSE	11.5521	38	_LVSNNILHNQQELPTALTK_	1067.09	3554704	sp	Q9NQC3	Q9NQC3	RTN4_HUMAN	Reticulon-4	Homo sapiens	RTN4	1	2	uniprot_human_proteome
2	_VVPLADIITPNQFEAELLSGR_	_VVPLADIITPNQFEAELLSGR_	VVPLADIITPNQFEAELLSGR	129.549	O00764	FALSE	20.2741	8	_VVPLADIITPNQFEAELLSGR_	1141.62	4610266	sp	O00764	O00764	PDXK_HUMAN	Pyridoxal kinase	Homo sapiens	PDXK	1	1	uniprot_human_proteome
2	_QGSPDQVSPVSEM[+16]TSTSLYQDK_	_QGSPDQVSPVSEM[Oxidation (M)]TSTSLYQDK_	QGSPDQVSPVSEMTSTSLYQDK	32.6076	P46821	TRUE	4.3224	168	_QGSPDQVSPVSEM[Oxidation (M)]TSTSLYQDK_	1200.55	11662770	sp	P46821	P46821	MAP1B_HUMAN	Microtubule-associated protein 1B	Homo sapiens	MAP1B	1	2	uniprot_human_proteome
2	_DFVAEPM[+16]GEKPVGSLAGIGEVLGK_	_DFVAEPM[Oxidation (M)]GEKPVGSLAGIGEVLGK_	DFVAEPMGEKPVGSLAGIGEVLGK	75.9451	O75531	TRUE	9.14809	7	_DFVAEPM[Oxidation (M)]GEKPVGSLAGIGEVLGK_	1208.63	5782217	sp	O75531	O75531	BAF_HUMAN	Barrier-to-autointegration factor	Homo sapiens	BANF1	1	1	uniprot_human_proteome
2	_IESDVQEPTEPEDDLDIM[+16]LGNK_	_IESDVQEPTEPEDDLDIM[Oxidation (M)]LGNK_	IESDVQEPTEPEDDLDIMLGNK	61.785	P20042	TRUE	10.7304	19	_IESDVQEPTEPEDDLDIM[Oxidation (M)]LGNK_	1252.07	2577048	sp	P20042	P20042	IF2B_HUMAN	Eukaryotic translation initiation factor 2 subunit 2	Homo sapiens	EIF2S2	1	2	uniprot_human_proteome
2	_YIELFLNSTPGGGSGM[+16]GGSGM[+16]GGYGR_	_YIELFLNSTPGGGSGM[Oxidation (M)]GGSGM[Oxidation (M)]GGYGR_	YIELFLNSTPGGGSGMGGSGMGGYGR	68.5653	P31942	FALSE	14.8017	8	_YIELFLNSTPGGGSGM[Oxidation (M)]GGSGM[Oxidation (M)]GGYGR_	1277.57	8137080	sp	P31942	P31942	HNRH3_HUMAN	Heterogeneous nuclear ribonucleoprotein H3	Homo sapiens	HNRNPH3	1	2	uniprot_human_proteome
2	_QLFALSC[+57]TAEEQGVLPDDLSGVIR_	_QLFALSC[Carbamidomethyl (C)]TAEEQGVLPDDLSGVIR_	QLFALSCTAEEQGVLPDDLSGVIR	107.344	P04899;P04899-2;P04899-3;P04899-5;P04899-6	FALSE	28.363	16	_QLFALSC[Carbamidomethyl (C)]TAEEQGVLPDDLSGVIR_	1309.66	5803643	sp	P04899;P04899-2;P04899-3;P04899-5;P04899-6	P04899;P04899-2;P04899-3;P04899-5;P04899-6	GNAI2_HUMAN	Guanine nucleotide-binding protein G(i) subunit alpha-2;Isoform 2 of Guanine nucleotide-binding protein G(i) subunit alpha-2;Isoform 3 of Guanine nucleotide-binding protein G(i) subunit alpha-2;Isoform 5 of Guanine nucleotide-binding protein G(i) subunit alpha-2;Isoform 6 of Guanine nucleotide-binding protein G(i) subunit alpha-2	Homo sapiens	GNAI2	1;;;;	3;;;;	uniprot_human_proteome
2	_[+42]M[+16]EDLDQSPLVSSSDSPPRPQPAFK_	_[Acetyl (Protein N-term)]M[Oxidation (M)]EDLDQSPLVSSSDSPPRPQPAFK_	MEDLDQSPLVSSSDSPPRPQPAFK	59.0539	Q9NQC3	FALSE	9.92936	44	_[Acetyl (Protein N-term)]M[Oxidation (M)]EDLDQSPLVSSSDSPPRPQPAFK_	1343.64	6755419	sp	Q9NQC3	Q9NQC3	RTN4_HUMAN	Reticulon-4	Homo sapiens	RTN4	1	2	uniprot_human_proteome
2	_LPIPESQVITINPELPVEEAAEDYAK_	_LPIPESQVITINPELPVEEAAEDYAK_	LPIPESQVITINPELPVEEAAEDYAK	109.589	O95336	FALSE	7.79825	14	_LPIPESQVITINPELPVEEAAEDYAK_	1433.24	2709077	sp	O95336	O95336	6PGL_HUMAN	6-phosphogluconolactonase	Homo sapiens	PGLS	1	2	uniprot_human_proteome
1	_LEATINELV_	_LEATINELV_	LEATINELV	73.716	P10599	FALSE	18.9125	11	_LEATINELV_	1001.55	11824820	sp	P10599	P10599	THIO_HUMAN	Thioredoxin	Homo sapiens	TXN	1	3	uniprot_human_proteome
2	_ETPAATEAPSSTPK_	_ETPAATEAPSSTPK_	ETPAATEAPSSTPK	-16.1891	P80723	FALSE	5.40006	14	_ETPAATEAPSSTPK_	693.841	5025849	sp	P80723	P80723	BASP1_HUMAN	Brain acid soluble protein 1	Homo sapiens	BASP1	1	2	uniprot_human_proteome
2	_LEEM[+16]FPDEVDTPR_	_LEEM[Oxidation (M)]FPDEVDTPR_	LEEMFPDEVDTPR	38.9138	Q2NL82	TRUE	15.174	10	_LEEM[Oxidation (M)]FPDEVDTPR_	797.359	1250290	sp	Q2NL82	Q2NL82	TSR1_HUMAN	Pre-rRNA-processing protein TSR1 homolog	Homo sapiens	TSR1	1	1	uniprot_human_proteome
2	_YM[+16]SPEQISSQDYGK_	_YM[Oxidation (M)]SPEQISSQDYGK_	YMSPEQISSQDYGK	14.798	P19525	FALSE	17.2769	18	_YM[Oxidation (M)]SPEQISSQDYGK_	824.862	2573465	sp	P19525	P19525	E2AK2_HUMAN	Interferon-induced, double-stranded RNA-activated protein kinase	Homo sapiens	EIF2AK2	1	2	uniprot_human_proteome
2	_QVGETSAPGDTLDGTPR_	_QVGETSAPGDTLDGTPR_	QVGETSAPGDTLDGTPR	13.7093	E9PMR6;Q9NZN5;Q9NZN5-2	FALSE	100	1	_QVGETSAPGDTLDGTPR_	850.908	647080	tr;sp;sp	E9PMR6;Q9NZN5;Q9NZN5-2	E9PMR6;Q9NZN5;Q9NZN5-2	E9PMR6_HUMAN;ARHGC_HUMAN;ARHGC_HUMAN	Rho guanine nucleotide exchange factor 12;Rho guanine nucleotide exchange factor 12;Isoform 2 of Rho guanine nucleotide exchange factor 12	Homo sapiens	ARHGEF12	1;1;	1;1;	uniprot_human_proteome
2	_AC[+57]ADATLSQITNNIDPVGR_	_AC[Carbamidomethyl (C)]ADATLSQITNNIDPVGR_	ACADATLSQITNNIDPVGR	70.4835	P62873	FALSE	8.90741	11	_AC[Carbamidomethyl (C)]ADATLSQITNNIDPVGR_	1008.49	6717739	sp	P62873	P62873	GBB1_HUMAN	Guanine nucleotide-binding protein G(I)/G(S)/G(T) subunit beta-1	Homo sapiens	GNB1	1	3	uniprot_human_proteome
2	_ADAVQDSEM[+16]VELVELEIR_	_ADAVQDSEM[Oxidation (M)]VELVELEIR_	ADAVQDSEMVELVELEIR	81.9409	P49411	TRUE	4.35039	34	_ADAVQDSEM[Oxidation (M)]VELVELEIR_	1031.5	4379906	sp	P49411	P49411	EFTU_HUMAN	Elongation factor Tu, mitochondrial	Homo sapiens	TUFM	1	2	uniprot_human_proteome
2	_EGNDLYHEM[+16]IESGVINLK_	_EGNDLYHEM[Oxidation (M)]IESGVINLK_	EGNDLYHEMIESGVINLK	51.3663	P06576	FALSE	7.21044	54	_EGNDLYHEM[Oxidation (M)]IESGVINLK_	1039	3899585	sp	P06576	P06576	ATPB_HUMAN	ATP synthase subunit beta, mitochondrial	Homo sapiens	ATP5B	1	3	uniprot_human_proteome
2	_DILVLPLDLTDTGSHEAATK_	_DILVLPLDLTDTGSHEAATK_	DILVLPLDLTDTGSHEAATK	86.1275	Q9Y394	FALSE	10.0894	14	_DILVLPLDLTDTGSHEAATK_	1055.06	806862	sp	Q9Y394	Q9Y394	DHRS7_HUMAN	Dehydrogenase/reductase SDR family member 7	Homo sapiens	DHRS7	1	1	uniprot_human_proteome
3	_INPYM[+16]SSPC[+57]HIEM[+16]ILTEK_	_INPYM[Oxidation (M)]SSPC[Carbamidomethyl (C)]HIEM[Oxidation (M)]ILTEK_	INPYMSSPCHIEMILTEK	53.0066	A0A087WXM6;A0A0A6YYL6;J3KRX5;J3QQT2;P18621;P18621-3	FALSE	62.5816	2	_INPYM[Oxidation (M)]SSPC[Carbamidomethyl (C)]HIEM[Oxidation (M)]ILTEK_	732.344	21468970	tr;tr;tr;tr;sp;sp	A0A087WXM6;A0A0A6YYL6;J3KRX5;J3QQT2;P18621;P18621-3	A0A087WXM6;A0A0A6YYL6;J3KRX5;J3QQT2;P18621;P18621-3	A0A087WXM6_HUMAN;A0A0A6YYL6_HUMAN;J3KRX5_HUMAN;J3QQT2_HUMAN;RL17_HUMAN;RL17_HUMAN	60S ribosomal protein L17 (Fragment);Protein RPL17-C18orf32;60S ribosomal protein L17 (Fragment);60S ribosomal protein L17 (Fragment);60S ribosomal protein L17;Isoform 3 of 60S ribosomal protein L17	Homo sapiens	RPL17;RPL17-C18orf32;RPL17;RPL17;RPL17;RPL17	3;3;3;3;1;	1;1;1;1;3;	uniprot_human_proteome
2	_DQVTAQEIFQDNHEDGPTAK_	_DQVTAQEIFQDNHEDGPTAK_	DQVTAQEIFQDNHEDGPTAK	35.6679	P13010	TRUE	5.05854	65	_DQVTAQEIFQDNHEDGPTAK_	1122.01	4177992	sp	P13010	P13010	XRCC5_HUMAN	X-ray repair cross-complementing protein 5	Homo sapiens	XRCC5	1	3	uniprot_human_proteome
2	_EQELQQTLQQEQSVLDQLR_	_EQELQQTLQQEQSVLDQLR_	EQELQQTLQQEQSVLDQLR	89.9629	Q15149	FALSE	4.6714	275	_EQELQQTLQQEQSVLDQLR_	1157.09	1873415	sp	Q15149	Q15149	PLEC_HUMAN	Plectin	Homo sapiens	PLEC	1	3	uniprot_human_proteome
3	_ELEQHIQTSDPENFQSEER_	_ELEQHIQTSDPENFQSEER_	ELEQHIQTSDPENFQSEER	21.115	Q96K76-4	FALSE	90.9169	6	_ELEQHIQTSDPENFQSEER_	772.684	4142005	sp	Q96K76-4	Q96K76-4	UBP47_HUMAN	Isoform 4 of Ubiquitin carboxyl-terminal hydrolase 47	Homo sapiens	USP47			uniprot_human_proteome
2	_TGQATVASGIPAGWM[+16]GLDC[+57]GPESSK_	_TGQATVASGIPAGWM[Oxidation (M)]GLDC[Carbamidomethyl (C)]GPESSK_	TGQATVASGIPAGWMGLDCGPESSK	61.312	P00558	FALSE	4.74102	72	_TGQATVASGIPAGWM[Oxidation (M)]GLDC[Carbamidomethyl (C)]GPESSK_	1247.07	3081386	sp	P00558	P00558	PGK1_HUMAN	Phosphoglycerate kinase 1	Homo sapiens	PGK1	1	3	uniprot_human_proteome
3	_RDEELVLPINSSLSVTLHQDQLK_	_RDEELVLPINSSLSVTLHQDQLK_	RDEELVLPINSSLSVTLHQDQLK	68.4708	P53602	FALSE	29.4046	9	_RDEELVLPINSSLSVTLHQDQLK_	878.808	3797944	sp	P53602	P53602	MVD1_HUMAN	Diphosphomevalonate decarboxylase	Homo sapiens	MVD	1	1	uniprot_human_proteome
2	_QTQTFTTYSDNQPGVLIQVYEGER_	_QTQTFTTYSDNQPGVLIQVYEGER_	QTQTFTTYSDNQPGVLIQVYEGER	80.2199	P11142	FALSE	3.81406	62	_QTQTFTTYSDNQPGVLIQVYEGER_	1387.67	17798110	sp	P11142	P11142	HSP7C_HUMAN	Heat shock cognate 71 kDa protein	Homo sapiens	HSPA8	1	1	uniprot_human_proteome
3	_VDDKDKIEGVGAATSAELDM[+16]PFYEDK_	_VDDKDKIEGVGAATSAELDM[Oxidation (M)]PFYEDK_	VDDKDKIEGVGAATSAELDMPFYEDK	55.0922	P11137;P11137-3	FALSE	9.28623	126	_VDDKDKIEGVGAATSAELDM[Oxidation (M)]PFYEDK_	953.78	4356655	sp	P11137;P11137-3	P11137;P11137-3	MTAP2_HUMAN	Microtubule-associated protein 2;Isoform 3 of Microtubule-associated protein 2	Homo sapiens	MAP2	1;	4;	uniprot_human_proteome
2	_IVEAAENEYQTAISENYQTM[+16]SDTTFK_	_IVEAAENEYQTAISENYQTM[Oxidation (M)]SDTTFK_	IVEAAENEYQTAISENYQTMSDTTFK	61.982	P47755	TRUE	30.773	10	_IVEAAENEYQTAISENYQTM[Oxidation (M)]SDTTFK_	1500.18	2969936	sp	P47755	P47755	CAZA2_HUMAN	F-actin-capping protein subunit alpha-2	Homo sapiens	CAPZA2	1	3	uniprot_human_proteome
3	_IVEAAENEYQTAISENYQTM[+16]SDTTFK_	_IVEAAENEYQTAISENYQTM[Oxidation (M)]SDTTFK_	IVEAAENEYQTAISENYQTMSDTTFK	61.982	P47755	TRUE	24.4769	15	_IVEAAENEYQTAISENYQTM[Oxidation (M)]SDTTFK_	1000.45	10992970	sp	P47755	P47755	CAZA2_HUMAN	F-actin-capping protein subunit alpha-2	Homo sapiens	CAPZA2	1	3	uniprot_human_proteome
2	_DVDNAYM[+16]IK_	_DVDNAYM[Oxidation (M)]IK_	DVDNAYMIK	11.5219	P35908	TRUE	23.7264	11	_DVDNAYM[Oxidation (M)]IK_	542.753	16199100	sp	P35908	P35908	K22E_HUMAN	Keratin, type II cytoskeletal 2 epidermal	Homo sapiens	KRT2	1	2	uniprot_human_proteome
2	_LHNM[+16]IVDLDNVVK_	_LHNM[Oxidation (M)]IVDLDNVVK_	LHNMIVDLDNVVK	37.4276	Q16891-2	FALSE	17.971	40	_LHNM[Oxidation (M)]IVDLDNVVK_	763.406	3953978	sp	Q16891-2	Q16891-2	MIC60_HUMAN	Isoform 2 of MICOS complex subunit MIC60	Homo sapiens	IMMT			uniprot_human_proteome
2	_[+42]M[+16]EFQAVVM[+16]AVGGGSR_	_[Acetyl (Protein N-term)]M[Oxidation (M)]EFQAVVM[Oxidation (M)]AVGGGSR_	MEFQAVVMAVGGGSR	101.284	Q9NR50;Q9NR50-2;Q9NR50-3	FALSE	4.94222	16	_[Acetyl (Protein N-term)]M[Oxidation (M)]EFQAVVM[Oxidation (M)]AVGGGSR_	806.877	850542	sp	Q9NR50;Q9NR50-2;Q9NR50-3	Q9NR50;Q9NR50-2;Q9NR50-3	EI2BG_HUMAN	Translation initiation factor eIF-2B subunit gamma;Isoform 2 of Translation initiation factor eIF-2B subunit gamma;Isoform 3 of Translation initiation factor eIF-2B subunit gamma	Homo sapiens	EIF2B3	1;;	1;;	uniprot_human_proteome
3	_LGFSEVELVQM[+16]VVDGVK_	_LGFSEVELVQM[Oxidation (M)]VVDGVK_	LGFSEVELVQMVVDGVK	117.433	P12277	FALSE	0.974613	62	_LGFSEVELVQM[Oxidation (M)]VVDGVK_	622.329	13601560	sp	P12277	P12277	KCRB_HUMAN	Creatine kinase B-type	Homo sapiens	CKB	1	1	uniprot_human_proteome
3	_LAQM[+16]ISDHNDADFEEK_	_LAQM[Oxidation (M)]ISDHNDADFEEK_	LAQMISDHNDADFEEK	7.01166	Q14157;Q14157-5	FALSE	77.4372	6	_LAQM[Oxidation (M)]ISDHNDADFEEK_	626.944	8771053	sp	Q14157;Q14157-5	Q14157;Q14157-5	UBP2L_HUMAN	Ubiquitin-associated protein 2-like;Isoform 5 of Ubiquitin-associated protein 2-like	Homo sapiens	UBAP2L	1;	2;	uniprot_human_proteome
2	_SIEEQLGTEIKPIPSNIDK_	_SIEEQLGTEIKPIPSNIDK_	SIEEQLGTEIKPIPSNIDK	51.6944	P26196	TRUE	11.6363	27	_SIEEQLGTEIKPIPSNIDK_	1056.07	3058895	sp	P26196	P26196	DDX6_HUMAN	Probable ATP-dependent RNA helicase DDX6	Homo sapiens	DDX6	1	2	uniprot_human_proteome
2	_VVYGGGAAEISC[+57]ALAVSQEADK_	_VVYGGGAAEISC[Carbamidomethyl (C)]ALAVSQEADK_	VVYGGGAAEISCALAVSQEADK	70.8648	P48643	FALSE	9.0137	63	_VVYGGGAAEISC[Carbamidomethyl (C)]ALAVSQEADK_	1098.04	4365229	sp	P48643	P48643	TCPE_HUMAN	T-complex protein 1 subunit epsilon	Homo sapiens	CCT5	1	1	uniprot_human_proteome
2	_SINPDEAVAYGAAVQAAILM[+16]GDK_	_SINPDEAVAYGAAVQAAILM[Oxidation (M)]GDK_	SINPDEAVAYGAAVQAAILMGDK	110.821	A0A0G2JIW1;P0DMV8;P0DMV9	FALSE	18.2788	25	_SINPDEAVAYGAAVQAAILM[Oxidation (M)]GDK_	1160.58	8222560	tr;sp;sp	A0A0G2JIW1;P0DMV8;P0DMV9	A0A0G2JIW1;P0DMV8;P0DMV9	A0A0G2JIW1_HUMAN;HS71A_HUMAN;HS71B_HUMAN	Heat shock 70 kDa protein 1B;Heat shock 70 kDa protein 1A;Heat shock 70 kDa protein 1B	Homo sapiens	HSPA1B;HSPA1A;HSPA1B	1	1	uniprot_human_proteome
3	_SIVGM[+16]TM[+16]YNQATQEIAKPSELLTSVR_	_SIVGM[Oxidation (M)]TM[Oxidation (M)]YNQATQEIAKPSELLTSVR_	SIVGMTMYNQATQEIAKPSELLTSVR	65.6262	Q9Y2A7;Q9Y2A7-2	FALSE	13.5197	37	_SIVGM[Oxidation (M)]TM[Oxidation (M)]YNQATQEIAKPSELLTSVR_	967.156	2841379	sp	Q9Y2A7;Q9Y2A7-2	Q9Y2A7;Q9Y2A7-2	NCKP1_HUMAN	Nck-associated protein 1;Isoform 2 of Nck-associated protein 1	Homo sapiens	NCKAP1	1;	1;	uniprot_human_proteome
3	_GETHQGIGLFPSNFVTADLTAEPEM[+16]IK_	_GETHQGIGLFPSNFVTADLTAEPEM[Oxidation (M)]IK_	GETHQGIGLFPSNFVTADLTAEPEMIK	89.7312	Q92783;Q92783-2	FALSE	35.5898	4	_GETHQGIGLFPSNFVTADLTAEPEM[Oxidation (M)]IK_	973.48	7289108	sp	Q92783;Q92783-2	Q92783;Q92783-2	STAM1_HUMAN	Signal transducing adapter molecule 1;Isoform 2 of Signal transducing adapter molecule 1	Homo sapiens	STAM	1;	3;	uniprot_human_proteome
4	_C[+57]PETLFQPSFIGM[+16]ESAGIHETTYNSIM[+16]K_	_C[Carbamidomethyl (C)]PETLFQPSFIGM[Oxidation (M)]ESAGIHETTYNSIM[Oxidation (M)]K_	CPETLFQPSFIGMESAGIHETTYNSIMK	72.0112	P62736	FALSE	2.14374	25	_C[Carbamidomethyl (C)]PETLFQPSFIGM[Oxidation (M)]ESAGIHETTYNSIM[Oxidation (M)]K_	805.871	3121842	sp	P62736	P62736	ACTA_HUMAN	Actin, aortic smooth muscle	Homo sapiens	ACTA2	1	1	uniprot_human_proteome
2	_EELEVLVQDK_	_EELEVLVQDK_	EELEVLVQDK	38.3133	Q14194	FALSE	9.61302	43	_EELEVLVQDK_	601.319	7143002	sp	Q14194	Q14194	DPYL1_HUMAN	Dihydropyrimidinase-related protein 1	Homo sapiens	CRMP1	1	1	uniprot_human_proteome
2	_LYTLVLTDPDAPSRK_	_LYTLVLTDPDAPSRK_	LYTLVLTDPDAPSRK	41.0046	P30086	TRUE	1.42786	21	_LYTLVLTDPDAPSRK_	844.965	696856	sp	P30086	P30086	PEBP1_HUMAN	Phosphatidylethanolamine-binding protein 1	Homo sapiens	PEBP1	1	3	uniprot_human_proteome
2	_GQYFGELALVTNKPR_	_GQYFGELALVTNKPR_	GQYFGELALVTNKPR	47.5934	P13861;P13861-2	FALSE	9.18299	21	_GQYFGELALVTNKPR_	846.957	2349137	sp	P13861;P13861-2	P13861;P13861-2	KAP2_HUMAN	cAMP-dependent protein kinase type II-alpha regulatory subunit;Isoform 2 of cAMP-dependent protein kinase type II-alpha regulatory subunit	Homo sapiens	PRKAR2A	1;	2;	uniprot_human_proteome
2	_VGGDVPETNYLFM[+16]GDFVDR_	_VGGDVPETNYLFM[Oxidation (M)]GDFVDR_	VGGDVPETNYLFMGDFVDR	83.4668	P60510	FALSE	25.8647	9	_VGGDVPETNYLFM[Oxidation (M)]GDFVDR_	1073.99	2829942	sp	P60510	P60510	PP4C_HUMAN	Serine/threonine-protein phosphatase 4 catalytic subunit	Homo sapiens	PPP4C	1	1	uniprot_human_proteome
2	_LNEDM[+16]AC[+57]SVAGITSDANVLTNELR_	_LNEDM[Oxidation (M)]AC[Carbamidomethyl (C)]SVAGITSDANVLTNELR_	LNEDMACSVAGITSDANVLTNELR	88.171	P25789	FALSE	7.77931	17	_LNEDM[Oxidation (M)]AC[Carbamidomethyl (C)]SVAGITSDANVLTNELR_	1305.11	3201257	sp	P25789	P25789	PSA4_HUMAN	Proteasome subunit alpha type-4	Homo sapiens	PSMA4	1	1	uniprot_human_proteome
2	_FADQDDIGNVSFDR_	_FADQDDIGNVSFDR_	FADQDDIGNVSFDR	48.6541	E9PKF6;H7BXH2;Q5H9R7;Q5H9R7-2;Q5H9R7-5;Q5H9R7-6	FALSE	52.9572	6	_FADQDDIGNVSFDR_	799.858	5146674	tr;tr;sp;sp;sp;sp	E9PKF6;H7BXH2;Q5H9R7;Q5H9R7-2;Q5H9R7-5;Q5H9R7-6	E9PKF6;H7BXH2;Q5H9R7;Q5H9R7-2;Q5H9R7-5;Q5H9R7-6	E9PKF6_HUMAN;H7BXH2_HUMAN;PP6R3_HUMAN;PP6R3_HUMAN;PP6R3_HUMAN;PP6R3_HUMAN	Serine/threonine-protein phosphatase 6 regulatory subunit 3;Serine/threonine-protein phosphatase 6 regulatory subunit 3;Serine/threonine-protein phosphatase 6 regulatory subunit 3;Isoform 2 of Serine/threonine-protein phosphatase 6 regulatory subunit 3;Isoform 5 of Serine/threonine-protein phosphatase 6 regulatory subunit 3;Isoform 6 of Serine/threonine-protein phosphatase 6 regulatory subunit 3	Homo sapiens	PPP6R3	1;1;1;;;	1;1;2;;;	uniprot_human_proteome
2	_IFC[+57]C[+57]HGGLSPDLQSM[+16]EQIR_	_IFC[Carbamidomethyl (C)]C[Carbamidomethyl (C)]HGGLSPDLQSM[Oxidation (M)]EQIR_	IFCCHGGLSPDLQSMEQIR	36.0495	P62136	FALSE	8.38075	18	_IFC[Carbamidomethyl (C)]C[Carbamidomethyl (C)]HGGLSPDLQSM[Oxidation (M)]EQIR_	1132.52	1660756	sp	P62136	P62136	PP1A_HUMAN	Serine/threonine-protein phosphatase PP1-alpha catalytic subunit	Homo sapiens	PPP1CA	1	1	uniprot_human_proteome
2	_TPTLASTPIPPTPQAPSPAVDAEIR_	_TPTLASTPIPPTPQAPSPAVDAEIR_	TPTLASTPIPPTPQAPSPAVDAEIR	65.2258	P48681	TRUE	5.80128	112	_TPTLASTPIPPTPQAPSPAVDAEIR_	1264.17	8959573	sp	P48681	P48681	NEST_HUMAN	Nestin	Homo sapiens	NES	1	2	uniprot_human_proteome
2	_GSIHDFPGFDPNQDAEALYTAM[+16]K_	_GSIHDFPGFDPNQDAEALYTAM[Oxidation (M)]K_	GSIHDFPGFDPNQDAEALYTAMK	70.6541	P08133	FALSE	0.832462	82	_GSIHDFPGFDPNQDAEALYTAM[Oxidation (M)]K_	1270.57	629627	sp	P08133	P08133	ANXA6_HUMAN	Annexin A6	Homo sapiens	ANXA6	1	3	uniprot_human_proteome
2	_VNNSTM[+16]LGASGDYADFQYLK_	_VNNSTM[Oxidation (M)]LGASGDYADFQYLK_	VNNSTMLGASGDYADFQYLK	63.1516	P28070	TRUE	10.246	5	_VNNSTM[Oxidation (M)]LGASGDYADFQYLK_	1105.51	14816280	sp	P28070	P28070	PSB4_HUMAN	Proteasome subunit beta type-4	Homo sapiens	PSMB4	1	4	uniprot_human_proteome
1	_TLVDIAK_	_TLVDIAK_	TLVDIAK	9.41274	Q99832	FALSE	5.9623	43	_TLVDIAK_	759.461	1613244	sp	Q99832	Q99832	TCPH_HUMAN	T-complex protein 1 subunit eta	Homo sapiens	CCT7	1	2	uniprot_human_proteome
2	_DQNESLDEEM[+16]FYK_	_DQNESLDEEM[Oxidation (M)]FYK_	DQNESLDEEMFYK	38.637	Q96AC1;Q96AC1-3	FALSE	0.759002	54	_DQNESLDEEM[Oxidation (M)]FYK_	832.343	1095555	sp	Q96AC1;Q96AC1-3	Q96AC1;Q96AC1-3	FERM2_HUMAN	Fermitin family homolog 2;Isoform 3 of Fermitin family homolog 2	Homo sapiens	FERMT2	1;	1;	uniprot_human_proteome
2	_FM[+16]EPVTM[+16]QESGTFAFR_	_FM[Oxidation (M)]EPVTM[Oxidation (M)]QESGTFAFR_	FMEPVTMQESGTFAFR	51.8351	O15031	FALSE	13.3791	47	_FM[Oxidation (M)]EPVTM[Oxidation (M)]QESGTFAFR_	955.427	2048899	sp	O15031	O15031	PLXB2_HUMAN	Plexin-B2	Homo sapiens	PLXNB2	1	3	uniprot_human_proteome
1	_ALAAFLK_	_ALAAFLK_	ALAAFLK	32.3685	P39019	FALSE	8.50495	13	_ALAAFLK_	733.461	3972247	sp	P39019	P39019	RS19_HUMAN	40S ribosomal protein S19	Homo sapiens	RPS19	1	2	uniprot_human_proteome
2	_VSGSPSSGFR_	_VSGSPSSGFR_	VSGSPSSGFR	-16.6911	E7ESP9;P07197	FALSE	23.5772	21	_VSGSPSSGFR_	490.743	13524830	tr;sp	E7ESP9;P07197	E7ESP9;P07197	E7ESP9_HUMAN;NFM_HUMAN	Neurofilament medium polypeptide	Homo sapiens	NEFM	1	1;3	uniprot_human_proteome
1	_LTLSALVDGK_	_LTLSALVDGK_	LTLSALVDGK	54.3434	P45880	FALSE	15.9117	16	_LTLSALVDGK_	1016.6	5329479	sp	P45880	P45880	VDAC2_HUMAN	Voltage-dependent anion-selective channel protein 2	Homo sapiens	VDAC2	1	2	uniprot_human_proteome
2	_GTGIVSAPVPK_	_GTGIVSAPVPK_	GTGIVSAPVPK	9.60008	P15880	FALSE	62.1315	3	_GTGIVSAPVPK_	513.303	78807110	sp	P15880	P15880	RS2_HUMAN	40S ribosomal protein S2	Homo sapiens	RPS2	1	2	uniprot_human_proteome
1	_VSFELFADK_	_VSFELFADK_	VSFELFADK	62.6383	P62937	FALSE	32.0634	21	_VSFELFADK_	1055.54	37393970	sp	P62937	P62937	PPIA_HUMAN	Peptidyl-prolyl cis-trans isomerase A	Homo sapiens	PPIA	1	2	uniprot_human_proteome
1	_ILM[+16]VGLDAAGK_	_ILM[Oxidation (M)]VGLDAAGK_	ILMVGLDAAGK	32.2291	P84077	FALSE	5.8411	15	_ILM[Oxidation (M)]VGLDAAGK_	1103.61	3359615	sp	P84077	P84077	ARF1_HUMAN	ADP-ribosylation factor 1	Homo sapiens	ARF1	1	2	uniprot_human_proteome
2	_SEGVVAVLLTK_	_SEGVVAVLLTK_	SEGVVAVLLTK	56.3015	P49327	FALSE	13.7147	60	_SEGVVAVLLTK_	558.337	15506740	sp	P49327	P49327	FAS_HUMAN	Fatty acid synthase	Homo sapiens	FASN	1	3	uniprot_human_proteome
1	_ALLLLC[+57]GEDD_	_ALLLLC[Carbamidomethyl (C)]GEDD_	ALLLLCGEDD	84.1947	P08758	FALSE	7.7686	27	_ALLLLC[Carbamidomethyl (C)]GEDD_	1118.54	7003636	sp	P08758	P08758	ANXA5_HUMAN	Annexin A5	Homo sapiens	ANXA5	1	2	uniprot_human_proteome
2	_VTSEGAGLQLQK_	_VTSEGAGLQLQK_	VTSEGAGLQLQK	3.96707	P10253	TRUE	47.9002	8	_VTSEGAGLQLQK_	615.838	16231040	sp	P10253	P10253	LYAG_HUMAN	Lysosomal alpha-glucosidase	Homo sapiens	GAA	1	4	uniprot_human_proteome
2	_TSAQVVLDGLVDK_	_TSAQVVLDGLVDK_	TSAQVVLDGLVDK	57.8367	Q14008	FALSE	83.0238	7	_TSAQVVLDGLVDK_	672.872	10747910	sp	Q14008	Q14008	CKAP5_HUMAN	Cytoskeleton-associated protein 5	Homo sapiens	CKAP5	1	3	uniprot_human_proteome
3	_DTGIFLDLM[+16]HLK_	_DTGIFLDLM[Oxidation (M)]HLK_	DTGIFLDLMHLK	72.4063	P12956	FALSE	11.8623	42	_DTGIFLDLM[Oxidation (M)]HLK_	473.583	8366012	sp	P12956	P12956	XRCC6_HUMAN	X-ray repair cross-complementing protein 6	Homo sapiens	XRCC6	1	2	uniprot_human_proteome
2	_YM[+16]EAFKPFLGIGLK_	_YM[Oxidation (M)]EAFKPFLGIGLK_	YMEAFKPFLGIGLK	67.5384	Q14974	FALSE	4.10476	55	_YM[Oxidation (M)]EAFKPFLGIGLK_	815.439	2545577	sp	Q14974	Q14974	IMB1_HUMAN	Importin subunit beta-1	Homo sapiens	KPNB1	1	2	uniprot_human_proteome
1	_AILVDLEPGTM[+16]DSVR_	_AILVDLEPGTM[Oxidation (M)]DSVR_	AILVDLEPGTMDSVR	57.3919	Q13509	FALSE	10.0329	21	_AILVDLEPGTM[Oxidation (M)]DSVR_	1631.83	2904530	sp	Q13509	Q13509	TBB3_HUMAN	Tubulin beta-3 chain	Homo sapiens	TUBB3	1	2	uniprot_human_proteome
3	_IINEPTAAAIAYGLDK_	_IINEPTAAAIAYGLDK_	IINEPTAAAIAYGLDK	64.5062	P11142	FALSE	12.4311	22	_IINEPTAAAIAYGLDK_	553.97	48646810	sp	P11142	P11142	HSP7C_HUMAN	Heat shock cognate 71 kDa protein	Homo sapiens	HSPA8	1	1	uniprot_human_proteome
2	_SLPVPQLVPETEDEK_	_SLPVPQLVPETEDEK_	SLPVPQLVPETEDEK	57.9583	O00154-4	FALSE	48.2841	7	_SLPVPQLVPETEDEK_	840.938	18433630	sp	O00154-4	O00154-4	BACH_HUMAN	Isoform 4 of Cytosolic acyl coenzyme A thioester hydrolase	Homo sapiens	ACOT7			uniprot_human_proteome
2	_NLQPASEYTVSLVAIK_	_NLQPASEYTVSLVAIK_	NLQPASEYTVSLVAIK	66.254	P02751	FALSE	21.9083	17	_NLQPASEYTVSLVAIK_	866.978	21475510	sp	P02751	P02751	FINC_HUMAN	Fibronectin	Homo sapiens	FN1	1	4	uniprot_human_proteome
2	_VNEM[+16]IIGGGMAYTFLK_	_VNEM[Oxidation (M)]IIGGGMAYTFLK_	VNEMIIGGGMAYTFLK	78.4801	P07205	TRUE	44.6032	4	_VNEM[Oxidation (M)]IIGGGMAYTFLK_	880.442	9010840	sp	P07205	P07205	PGK2_HUMAN	Phosphoglycerate kinase 2	Homo sapiens	PGK2	1	3	uniprot_human_proteome
2	_EIRPALELLEPIEQK_	_EIRPALELLEPIEQK_	EIRPALELLEPIEQK	67.1485	P50395	FALSE	10.9341	30	_EIRPALELLEPIEQK_	889.507	8041986	sp	P50395	P50395	GDIB_HUMAN	Rab GDP dissociation inhibitor beta	Homo sapiens	GDI2	1	2	uniprot_human_proteome
2	_IEVPLYSLLEQTHLK_	_IEVPLYSLLEQTHLK_	IEVPLYSLLEQTHLK	92.0428	Q92598;Q92598-2	FALSE	2.61833	64	_IEVPLYSLLEQTHLK_	892.004	1088526	sp	Q92598;Q92598-2	Q92598;Q92598-2	HS105_HUMAN	Heat shock protein 105 kDa;Isoform Beta of Heat shock protein 105 kDa	Homo sapiens	HSPH1	1;	1;	uniprot_human_proteome
3	_EANFTVSSM[+16]HGDM[+16]PQK_	_EANFTVSSM[Oxidation (M)]HGDM[Oxidation (M)]PQK_	EANFTVSSMHGDMPQK	-12.2143	P38919	TRUE	22.1967	16	_EANFTVSSM[Oxidation (M)]HGDM[Oxidation (M)]PQK_	604.263	8339111	sp	P38919	P38919	IF4A3_HUMAN	Eukaryotic initiation factor 4A-III	Homo sapiens	EIF4A3	1	4	uniprot_human_proteome
2	_YKEEYAVLISEAQAIK_	_YKEEYAVLISEAQAIK_	YKEEYAVLISEAQAIK	64.0713	Q14204	TRUE	2.56922	372	_YKEEYAVLISEAQAIK_	927.996	1899962	sp	Q14204	Q14204	DYHC1_HUMAN	Cytoplasmic dynein 1 heavy chain 1	Homo sapiens	DYNC1H1	1	5	uniprot_human_proteome
4	_QQTHM[+16]LDVM[+16]QDHFSR_	_QQTHM[Oxidation (M)]LDVM[Oxidation (M)]QDHFSR_	QQTHMLDVMQDHFSR	-6.2907	P10909;P10909-2;P10909-4;P10909-5	FALSE	32.1551	14	_QQTHM[Oxidation (M)]LDVM[Oxidation (M)]QDHFSR_	476.965	8744238	sp	P10909;P10909-2;P10909-4;P10909-5	P10909;P10909-2;P10909-4;P10909-5	CLUS_HUMAN	Clusterin;Isoform 2 of Clusterin;Isoform 4 of Clusterin;Isoform 5 of Clusterin	Homo sapiens	CLU	1;;;	1;;;	uniprot_human_proteome
2	_GTVGEPTYDAEFQHFLR_	_GTVGEPTYDAEFQHFLR_	GTVGEPTYDAEFQHFLR	61.4695	Q14204	TRUE	4.6108	303	_GTVGEPTYDAEFQHFLR_	983.968	4458401	sp	Q14204	Q14204	DYHC1_HUMAN	Cytoplasmic dynein 1 heavy chain 1	Homo sapiens	DYNC1H1	1	5	uniprot_human_proteome
3	_LVQAAQM[+16]LQSDPYSVPAR_	_LVQAAQM[Oxidation (M)]LQSDPYSVPAR_	LVQAAQMLQSDPYSVPAR	38.4094	P18206;P18206-2	FALSE	12.4588	68	_LVQAAQM[Oxidation (M)]LQSDPYSVPAR_	664.007	5484379	sp	P18206;P18206-2	P18206;P18206-2	VINC_HUMAN	Vinculin;Isoform 1 of Vinculin	Homo sapiens	VCL	1;	4;	uniprot_human_proteome
2	_LFVGNLPTDITEEDFKR_	_LFVGNLPTDITEEDFKR_	LFVGNLPTDITEEDFKR	68.6297	Q8WXF1	FALSE	9.48418	24	_LFVGNLPTDITEEDFKR_	997.515	658961	sp	Q8WXF1	Q8WXF1	PSPC1_HUMAN	Paraspeckle component 1	Homo sapiens	PSPC1	1	1	uniprot_human_proteome
2	_SAAEM[+16]YGSSFDLDYDFQR_	_SAAEM[Oxidation (M)]YGSSFDLDYDFQR_	SAAEMYGSSFDLDYDFQR	72.4063	B2R5W2;B4DY08;G3V4C1;G3V4W0;P07910-2	FALSE	9.29624	21	_SAAEM[Oxidation (M)]YGSSFDLDYDFQR_	1059.44	19180920	tr;tr;tr;tr;sp	B2R5W2;B4DY08;G3V4C1;G3V4W0;P07910-2	B2R5W2;B4DY08;G3V4C1;G3V4W0;P07910-2	B2R5W2_HUMAN;B4DY08_HUMAN;G3V4C1_HUMAN;G3V4W0_HUMAN;HNRPC_HUMAN	Heterogeneous nuclear ribonucleoproteins C1/C2;Heterogeneous nuclear ribonucleoproteins C1/C2;Heterogeneous nuclear ribonucleoproteins C1/C2;Heterogeneous nuclear ribonucleoproteins C1/C2 (Fragment);Isoform C1 of Heterogeneous nuclear ribonucleoproteins C1/C2	Homo sapiens	HNRNPC	1;1;1;1;	1;1;1;1;	uniprot_human_proteome
2	_DLEKPFLLPVEAVYSVPGR_	_DLEKPFLLPVEAVYSVPGR_	DLEKPFLLPVEAVYSVPGR	99.8866	P49411	TRUE	3.11762	41	_DLEKPFLLPVEAVYSVPGR_	1065.09	4130486	sp	P49411	P49411	EFTU_HUMAN	Elongation factor Tu, mitochondrial	Homo sapiens	TUFM	1	2	uniprot_human_proteome
3	_DLEKPFLLPVEAVYSVPGR_	_DLEKPFLLPVEAVYSVPGR_	DLEKPFLLPVEAVYSVPGR	99.8866	P49411	TRUE	3.14028	40	_DLEKPFLLPVEAVYSVPGR_	710.393	3839212	sp	P49411	P49411	EFTU_HUMAN	Elongation factor Tu, mitochondrial	Homo sapiens	TUFM	1	2	uniprot_human_proteome
2	_ILGGVISAISEAAAQYNPEPPPPR_	_ILGGVISAISEAAAQYNPEPPPPR_	ILGGVISAISEAAAQYNPEPPPPR	109.808	A0A0C4DGQ5;P04632	FALSE	1.66436	28	_ILGGVISAISEAAAQYNPEPPPPR_	1224.15	917654	tr;sp	A0A0C4DGQ5;P04632	A0A0C4DGQ5;P04632	A0A0C4DGQ5_HUMAN;CPNS1_HUMAN	Calpain small subunit 1	Homo sapiens	CAPNS1	1	1	uniprot_human_proteome
2	_GYYEVTPPTLVQTQVEGGATLFK_	_GYYEVTPPTLVQTQVEGGATLFK_	GYYEVTPPTLVQTQVEGGATLFK	93.877	O43776	TRUE	18.8469	9	_GYYEVTPPTLVQTQVEGGATLFK_	1249.64	8899329	sp	O43776	O43776	SYNC_HUMAN	Asparagine--tRNA ligase, cytoplasmic	Homo sapiens	NARS	1	1	uniprot_human_proteome
3	_VPFDAATLHTSTAM[+16]AAQHGM[+16]DDDGTGQK_	_VPFDAATLHTSTAM[Oxidation (M)]AAQHGM[Oxidation (M)]DDDGTGQK_	VPFDAATLHTSTAMAAQHGMDDDGTGQK	19.3289	P06396-2	FALSE	22.3949	19	_VPFDAATLHTSTAM[Oxidation (M)]AAQHGM[Oxidation (M)]DDDGTGQK_	969.096	18417690	sp	P06396-2	P06396-2	GELS_HUMAN	Isoform 2 of Gelsolin	Homo sapiens	GSN			uniprot_human_proteome
3	_C[+57]DNSSM[+16]SLQM[+16]GYTQGANQSGQVFGLGR_	_C[Carbamidomethyl (C)]DNSSM[Oxidation (M)]SLQM[Oxidation (M)]GYTQGANQSGQVFGLGR_	CDNSSMSLQMGYTQGANQSGQVFGLGR	54.2614	B4DDF4;B4DUT8;Q99439	FALSE	17.8127	11	_C[Carbamidomethyl (C)]DNSSM[Oxidation (M)]SLQM[Oxidation (M)]GYTQGANQSGQVFGLGR_	975.757	9718213	tr;tr;sp	B4DDF4;B4DUT8;Q99439	B4DDF4;B4DUT8;Q99439	B4DDF4_HUMAN;B4DUT8_HUMAN;CNN2_HUMAN	Calponin;Calponin;Calponin-2	Homo sapiens	CNN2	1	1;1;4	uniprot_human_proteome
3	_VANDNAPEHALRPGFLSTFALATDQGSK_	_VANDNAPEHALRPGFLSTFALATDQGSK_	VANDNAPEHALRPGFLSTFALATDQGSK	64.2997	Q9UHA4	TRUE	14.1307	5	_VANDNAPEHALRPGFLSTFALATDQGSK_	976.493	5051611	sp	Q9UHA4	Q9UHA4	LTOR3_HUMAN	Ragulator complex protein LAMTOR3	Homo sapiens	LAMTOR3	1	1	uniprot_human_proteome
2	_[+42]ATVVVEATEPEPSGSIANPAASTSPSLSHR_	_[Acetyl (Protein N-term)]ATVVVEATEPEPSGSIANPAASTSPSLSHR_	ATVVVEATEPEPSGSIANPAASTSPSLSHR	66.4808	P46821	FALSE	2.78471	203	_[Acetyl (Protein N-term)]ATVVVEATEPEPSGSIANPAASTSPSLSHR_	1502.75	3946267	sp	P46821	P46821	MAP1B_HUMAN	Microtubule-associated protein 1B	Homo sapiens	MAP1B	1	2	uniprot_human_proteome
2	_ELASQPDVDGFLVGGASLKPEFVDIINAK_	_ELASQPDVDGFLVGGASLKPEFVDIINAK_	ELASQPDVDGFLVGGASLKPEFVDIINAK	110.359	P60174;P60174-1	FALSE	4.3314	36	_ELASQPDVDGFLVGGASLKPEFVDIINAK_	1515.3	1262308	sp	P60174;P60174-1	P60174;P60174-1	TPIS_HUMAN	Triosephosphate isomerase;Isoform 2 of Triosephosphate isomerase	Homo sapiens	TPI1	1;	3;	uniprot_human_proteome
3	_TDATDGKDYNASASTISPPSSM[+16]EEDKFSR_	_TDATDGKDYNASASTISPPSSM[Oxidation (M)]EEDKFSR_	TDATDGKDYNASASTISPPSSMEEDKFSR	22.3738	P46821	TRUE	3.99746	173	_TDATDGKDYNASASTISPPSSM[Oxidation (M)]EEDKFSR_	1041.79	6282441	sp	P46821	P46821	MAP1B_HUMAN	Microtubule-associated protein 1B	Homo sapiens	MAP1B	1	2	uniprot_human_proteome
3	_GTEAPAVVTEEEDDDEETAPPVIAPRPDHTK_	_GTEAPAVVTEEEDDDEETAPPVIAPRPDHTK_	GTEAPAVVTEEEDDDEETAPPVIAPRPDHTK	35.7293	Q13177	TRUE	17.8179	26	_GTEAPAVVTEEEDDDEETAPPVIAPRPDHTK_	1105.85	3847219	sp	Q13177	Q13177	PAK2_HUMAN	Serine/threonine-protein kinase PAK 2	Homo sapiens	PAK2	1	3	uniprot_human_proteome
3	_AALPSHVVTM[+16]LDNFPTNLHPM[+16]SQLSAAVTALNSESNFAR_	_AALPSHVVTM[Oxidation (M)]LDNFPTNLHPM[Oxidation (M)]SQLSAAVTALNSESNFAR_	AALPSHVVTMLDNFPTNLHPMSQLSAAVTALNSESNFAR	92.418	B4DJV2;O75390	FALSE	1.46872	32	_AALPSHVVTM[Oxidation (M)]LDNFPTNLHPM[Oxidation (M)]SQLSAAVTALNSESNFAR_	1395.36	449507	tr;sp	B4DJV2;O75390	B4DJV2;O75390	B4DJV2_HUMAN;CISY_HUMAN	Citrate synthase;Citrate synthase, mitochondrial	Homo sapiens	CS	1	1;2	uniprot_human_proteome
1	_SSENFDELLK_	_SSENFDELLK_	SSENFDELLK	45.9157	P29762	TRUE	6.09464	23	_SSENFDELLK_	1181.57	6338503	sp	P29762	P29762	RABP1_HUMAN	Cellular retinoic acid-binding protein 1	Homo sapiens	CRABP1	1	2	uniprot_human_proteome
1	_DYQYSDQGIDY_	_DYQYSDQGIDY_	DYQYSDQGIDY	58.4044	Q15417	FALSE	8.11921	32	_DYQYSDQGIDY_	1366.54	2069222	sp	Q15417	Q15417	CNN3_HUMAN	Calponin-3	Homo sapiens	CNN3	1	1	uniprot_human_proteome
2	_QNADISAM[+16]QDTINK_	_QNADISAM[Oxidation (M)]QDTINK_	QNADISAMQDTINK	-3.78768	P07196	FALSE	5.77368	30	_QNADISAM[Oxidation (M)]QDTINK_	782.867	1880728	sp	P07196	P07196	NFL_HUMAN	Neurofilament light polypeptide	Homo sapiens	NEFL	1	3	uniprot_human_proteome
2	_SLDPFKPFIIFSNR_	_SLDPFKPFIIFSNR_	SLDPFKPFIIFSNR	93.5945	Q07954	TRUE	8.18026	74	_SLDPFKPFIIFSNR_	840.959	3073159	sp	Q07954	Q07954	LRP1_HUMAN	Prolow-density lipoprotein receptor-related protein 1	Homo sapiens	LRP1	1	2	uniprot_human_proteome
2	_LNLEAINYM[+16]AADGDFK_	_LNLEAINYM[Oxidation (M)]AADGDFK_	LNLEAINYMAADGDFK	68.0221	P09382	TRUE	60.6696	3	_LNLEAINYM[Oxidation (M)]AADGDFK_	900.927	38005160	sp	P09382	P09382	LEG1_HUMAN	Galectin-1	Homo sapiens	LGALS1	1	2	uniprot_human_proteome
2	_HSQAVEELAEQLEQTK_	_HSQAVEELAEQLEQTK_	HSQAVEELAEQLEQTK	49.7504	P35579	TRUE	7.73536	118	_HSQAVEELAEQLEQTK_	920.458	8028905	sp	P35579	P35579	MYH9_HUMAN	Myosin-9	Homo sapiens	MYH9	1	4	uniprot_human_proteome
2	_EFLPEGQDIGAFVAEQK_	_EFLPEGQDIGAFVAEQK_	EFLPEGQDIGAFVAEQK	79.8643	Q04637;Q04637-3;Q04637-4;Q04637-5;Q04637-9	FALSE	54.8793	8	_EFLPEGQDIGAFVAEQK_	939.468	13616800	sp	Q04637;Q04637-3;Q04637-4;Q04637-5;Q04637-9	Q04637;Q04637-3;Q04637-4;Q04637-5;Q04637-9	IF4G1_HUMAN	Eukaryotic translation initiation factor 4 gamma 1;Isoform B of Eukaryotic translation initiation factor 4 gamma 1;Isoform C of Eukaryotic translation initiation factor 4 gamma 1;Isoform D of Eukaryotic translation initiation factor 4 gamma 1;Isoform 9 of Eukaryotic translation initiation factor 4 gamma 1	Homo sapiens	EIF4G1	1;;;;	4;;;;	uniprot_human_proteome
2	_IEGDM[+16]IVC[+57]AAYAHELPK_	_IEGDM[Oxidation (M)]IVC[Carbamidomethyl (C)]AAYAHELPK_	IEGDMIVCAAYAHELPK	45.9873	P46777	FALSE	2.58846	39	_IEGDM[Oxidation (M)]IVC[Carbamidomethyl (C)]AAYAHELPK_	966.963	1653935	sp	P46777	P46777	RL5_HUMAN	60S ribosomal protein L5	Homo sapiens	RPL5	1	3	uniprot_human_proteome
3	_SVVLM[+16]SHLGRPDGVPM[+16]PDK_	_SVVLM[Oxidation (M)]SHLGRPDGVPM[Oxidation (M)]PDK_	SVVLMSHLGRPDGVPMPDK	16.7383	P00558	FALSE	14.7429	39	_SVVLM[Oxidation (M)]SHLGRPDGVPM[Oxidation (M)]PDK_	689.684	7518994	sp	P00558	P00558	PGK1_HUMAN	Phosphoglycerate kinase 1	Homo sapiens	PGK1	1	3	uniprot_human_proteome
3	_QKSDAEEDGGTVSQEEEDR_	_QKSDAEEDGGTVSQEEEDR_	QKSDAEEDGGTVSQEEEDR	-19.0889	P27824;P27824-2	FALSE	5.55008	58	_QKSDAEEDGGTVSQEEEDR_	703.633	3694288	sp	P27824;P27824-2	P27824;P27824-2	CALX_HUMAN	Calnexin;Isoform 2 of Calnexin	Homo sapiens	CANX	1;	2;	uniprot_human_proteome
2	_DVATVAFC[+57]DAQSTQEIHEK_	_DVATVAFC[Carbamidomethyl (C)]DAQSTQEIHEK_	DVATVAFCDAQSTQEIHEK	42.4593	Q13363	FALSE	6.06428	20	_DVATVAFC[Carbamidomethyl (C)]DAQSTQEIHEK_	1075	678308	sp	Q13363	Q13363	CTBP1_HUMAN	C-terminal-binding protein 1	Homo sapiens	CTBP1	1	2	uniprot_human_proteome
2	_ETFGVNNAVYGIDAM[+16]NPSSR_	_ETFGVNNAVYGIDAM[Oxidation (M)]NPSSR_	ETFGVNNAVYGIDAMNPSSR	54.6411	O75822	FALSE	12.5749	12	_ETFGVNNAVYGIDAM[Oxidation (M)]NPSSR_	1079.5	2634127	sp	O75822	O75822	EIF3J_HUMAN	Eukaryotic translation initiation factor 3 subunit J	Homo sapiens	EIF3J	1	2	uniprot_human_proteome
2	_GLGAVILVHAENGDLIAQEQK_	_GLGAVILVHAENGDLIAQEQK_	GLGAVILVHAENGDLIAQEQK	63.9286	Q14194	FALSE	6.12141	53	_GLGAVILVHAENGDLIAQEQK_	1088.09	4550344	sp	Q14194	Q14194	DPYL1_HUMAN	Dihydropyrimidinase-related protein 1	Homo sapiens	CRMP1	1	1	uniprot_human_proteome
2	_TGDFQLHTNVNDGTEFGGSIYQK_	_TGDFQLHTNVNDGTEFGGSIYQK_	TGDFQLHTNVNDGTEFGGSIYQK	50.4557	P45880	FALSE	10.4535	21	_TGDFQLHTNVNDGTEFGGSIYQK_	1264.59	3835136	sp	P45880	P45880	VDAC2_HUMAN	Voltage-dependent anion-selective channel protein 2	Homo sapiens	VDAC2	1	2	uniprot_human_proteome
1	_VFSGLVSTGLK_	_VFSGLVSTGLK_	VFSGLVSTGLK	42.467	P13639	TRUE	2.43014	95	_VFSGLVSTGLK_	1107.64	3188624	sp	P13639	P13639	EF2_HUMAN	Elongation factor 2	Homo sapiens	EEF2	1	4	uniprot_human_proteome
3	_TGPNLHGLFGR_	_TGPNLHGLFGR_	TGPNLHGLFGR	32.4095	C9JFR7;P99999	FALSE	63.0393	3	_TGPNLHGLFGR_	390.212	16195910	tr;sp	C9JFR7;P99999	C9JFR7;P99999	C9JFR7_HUMAN;CYC_HUMAN	Cytochrome c (Fragment);Cytochrome c	Homo sapiens	CYCS	1	1;2	uniprot_human_proteome
2	_RPDLLTM[+16]VVDYR_	_RPDLLTM[Oxidation (M)]VVDYR_	RPDLLTMVVDYR	51.9	Q15121	FALSE	34.4234	7	_RPDLLTM[Oxidation (M)]VVDYR_	747.393	28799240	sp	Q15121	Q15121	PEA15_HUMAN	Astrocytic phosphoprotein PEA-15	Homo sapiens	PEA15	1	2	uniprot_human_proteome
2	_IASM[+16]APGALLLEAQK_	_IASM[Oxidation (M)]APGALLLEAQK_	IASMAPGALLLEAQK	49.2659	Q9H269	TRUE	36.2758	10	_IASM[Oxidation (M)]APGALLLEAQK_	764.924	2246097	sp	Q9H269	Q9H269	VPS16_HUMAN	Vacuolar protein sorting-associated protein 16 homolog	Homo sapiens	VPS16	1	2	uniprot_human_proteome
2	_HNIAYFPQIVSVAAR_	_HNIAYFPQIVSVAAR_	HNIAYFPQIVSVAAR	57.7345	Q96AB3;Q96AB3-2	FALSE	79.9343	3	_HNIAYFPQIVSVAAR_	843.46	1742806	sp	Q96AB3;Q96AB3-2	Q96AB3;Q96AB3-2	ISOC2_HUMAN	Isochorismatase domain-containing protein 2;Isoform 2 of Isochorismatase domain-containing protein 2	Homo sapiens	ISOC2	1;	1;	uniprot_human_proteome
2	_M[+16]AQVATGM[+16]GSNQITFGR_	_M[Oxidation (M)]AQVATGM[Oxidation (M)]GSNQITFGR_	MAQVATGMGSNQITFGR	21.0731	E9PBC1;F6PQP6;I3L2B2;O95208;O95208-2	FALSE	100	1	_M[Oxidation (M)]AQVATGM[Oxidation (M)]GSNQITFGR_	900.922	1143162	tr;tr;tr;sp;sp	E9PBC1;F6PQP6;I3L2B2;O95208;O95208-2	E9PBC1;F6PQP6;I3L2B2;O95208;O95208-2	E9PBC1_HUMAN;F6PQP6_HUMAN;I3L2B2_HUMAN;EPN2_HUMAN;EPN2_HUMAN	Epsin-2;Epsin-2 (Fragment);Epsin-2;Epsin-2;Isoform 2 of Epsin-2	Homo sapiens	EPN2	1;1;1;1;	1;8;1;3;	uniprot_human_proteome
2	_LPGLLGNFPGPFEEEM[+16]K_	_LPGLLGNFPGPFEEEM[Oxidation (M)]K_	LPGLLGNFPGPFEEEMK	101.363	A0A1B0GTM3;A0A1B0GTZ5;A0A1B0GUA4;A0A1B0GW68;E7EMM4;Q13510;Q13510-2	FALSE	38.0804	9	_LPGLLGNFPGPFEEEM[Oxidation (M)]K_	945.969	26029920	tr;tr;tr;tr;tr;sp;sp	A0A1B0GTM3;A0A1B0GTZ5;A0A1B0GUA4;A0A1B0GW68;E7EMM4;Q13510;Q13510-2	A0A1B0GTM3;A0A1B0GTZ5;A0A1B0GUA4;A0A1B0GW68;E7EMM4;Q13510;Q13510-2	A0A1B0GTM3_HUMAN;A0A1B0GTZ5_HUMAN;A0A1B0GUA4_HUMAN;A0A1B0GW68_HUMAN;E7EMM4_HUMAN;ASAH1_HUMAN;ASAH1_HUMAN	Acid ceramidase;Acid ceramidase;Acid ceramidase;Acid ceramidase;Acid ceramidase;Acid ceramidase;Isoform 2 of Acid ceramidase	Homo sapiens	ASAH1	1;1;1;1;1;1;	1;1;1;1;1;5;	uniprot_human_proteome
2	_KDDPVTNLNNAFEVAEK_	_KDDPVTNLNNAFEVAEK_	KDDPVTNLNNAFEVAEK	50.0719	O43707	FALSE	8.85344	42	_KDDPVTNLNNAFEVAEK_	952.473	6501789	sp	O43707	O43707	ACTN4_HUMAN	Alpha-actinin-4	Homo sapiens	ACTN4	1	2	uniprot_human_proteome
2	_EKEEFAVPENSSVQQFK_	_EKEEFAVPENSSVQQFK_	EKEEFAVPENSSVQQFK	31.995	Q9UMX0	FALSE	14.9075	26	_EKEEFAVPENSSVQQFK_	998.487	4386055	sp	Q9UMX0	Q9UMX0	UBQL1_HUMAN	Ubiquilin-1	Homo sapiens	UBQLN1	1	2	uniprot_human_proteome
3	_LIHGLSM[+16]SM[+16]DSEEAM[+16]INK_	_LIHGLSM[Oxidation (M)]SM[Oxidation (M)]DSEEAM[Oxidation (M)]INK_	LIHGLSMSMDSEEAMINK	12.1256	A0A0A0MTN0;Q13617;Q13617-2	FALSE	37.5459	8	_LIHGLSM[Oxidation (M)]SM[Oxidation (M)]DSEEAM[Oxidation (M)]INK_	685.313	1742819	tr;sp;sp	A0A0A0MTN0;Q13617;Q13617-2	A0A0A0MTN0;Q13617;Q13617-2	A0A0A0MTN0_HUMAN;CUL2_HUMAN;CUL2_HUMAN	Cullin-2;Cullin-2;Isoform 2 of Cullin-2	Homo sapiens	CUL2	1;1;	1;2;	uniprot_human_proteome
3	_EHEEPTTSEM[+16]AEETYSPK_	_EHEEPTTSEM[Oxidation (M)]AEETYSPK_	EHEEPTTSEMAEETYSPK	-3.32663	P24593	FALSE	14.2708	13	_EHEEPTTSEM[Oxidation (M)]AEETYSPK_	704.297	1522363	sp	P24593	P24593	IBP5_HUMAN	Insulin-like growth factor-binding protein 5	Homo sapiens	IGFBP5	1	1	uniprot_human_proteome
2	_GSDC[+57]GIVNVNIPTSGAEIGGAFGGEK_	_GSDC[Carbamidomethyl (C)]GIVNVNIPTSGAEIGGAFGGEK_	GSDCGIVNVNIPTSGAEIGGAFGGEK	77.0871	P49419-2	FALSE	16.4922	24	_GSDC[Carbamidomethyl (C)]GIVNVNIPTSGAEIGGAFGGEK_	1253.6	9393407	sp	P49419-2	P49419-2	AL7A1_HUMAN	Isoform 2 of Alpha-aminoadipic semialdehyde dehydrogenase	Homo sapiens	ALDH7A1			uniprot_human_proteome
3	_EASAAEEADVHVAVVVRPGNAGLTDDEK_	_EASAAEEADVHVAVVVRPGNAGLTDDEK_	EASAAEEADVHVAVVVRPGNAGLTDDEK	35.6839	Q9UHY7	FALSE	14.2309	11	_EASAAEEADVHVAVVVRPGNAGLTDDEK_	950.469	2284612	sp	Q9UHY7	Q9UHY7	ENOPH_HUMAN	Enolase-phosphatase E1	Homo sapiens	ENOPH1	1	1	uniprot_human_proteome
1	_M[+16]ALDIEIATYR_	_M[Oxidation (M)]ALDIEIATYR_	MALDIEIATYR	55.2565	P08670	FALSE	0.19828	119	_M[Oxidation (M)]ALDIEIATYR_	1311.66	2056210	sp	P08670	P08670	VIME_HUMAN	Vimentin	Homo sapiens	VIM	1	4	uniprot_human_proteome
3	_M[+16]ALDIEIATYR_	_M[Oxidation (M)]ALDIEIATYR_	MALDIEIATYR	55.2565	P08670	FALSE	0.014498	176	_M[Oxidation (M)]ALDIEIATYR_	437.892	951609	sp	P08670	P08670	VIME_HUMAN	Vimentin	Homo sapiens	VIM	1	4	uniprot_human_proteome
2	_GFGFVDFNSEEDAK_	_GFGFVDFNSEEDAK_	GFGFVDFNSEEDAK	67.0148	P19338	FALSE	10.3029	21	_GFGFVDFNSEEDAK_	781.344	17935210	sp	P19338	P19338	NUCL_HUMAN	Nucleolin	Homo sapiens	NCL	1	3	uniprot_human_proteome
3	_DIM[+16]EDTIEDKLDTK_	_DIM[Oxidation (M)]EDTIEDKLDTK_	DIMEDTIEDKLDTK	30.8637	A0A0D9SG72;P61764	FALSE	99.9917	2	_DIM[Oxidation (M)]EDTIEDKLDTK_	561.266	5658934	tr;sp	A0A0D9SG72;P61764	A0A0D9SG72;P61764	A0A0D9SG72_HUMAN;STXB1_HUMAN	Syntaxin-binding protein 1	Homo sapiens	STXBP1	1	2;1	uniprot_human_proteome
2	_ISLSPEYVFSVSTFR_	_ISLSPEYVFSVSTFR_	ISLSPEYVFSVSTFR	100.56	P12111;P12111-2	FALSE	4.87417	37	_ISLSPEYVFSVSTFR_	866.451	1354711	sp	P12111;P12111-2	P12111;P12111-2	CO6A3_HUMAN	Collagen alpha-3(VI) chain;Isoform 2 of Collagen alpha-3(VI) chain	Homo sapiens	COL6A3	1;	5;	uniprot_human_proteome
2	_EAASILQELQVETYGSM[+16]EK_	_EAASILQELQVETYGSM[Oxidation (M)]EK_	EAASILQELQVETYGSMEK	84.2886	O00232	FALSE	33.4042	17	_EAASILQELQVETYGSM[Oxidation (M)]EK_	1071.52	8128892	sp	O00232	O00232	PSD12_HUMAN	26S proteasome non-ATPase regulatory subunit 12	Homo sapiens	PSMD12	1	3	uniprot_human_proteome
2	_YILSDSSPAPEFPLAYLTSENR_	_YILSDSSPAPEFPLAYLTSENR_	YILSDSSPAPEFPLAYLTSENR	111.173	P23786	FALSE	18.0613	27	_YILSDSSPAPEFPLAYLTSENR_	1235.61	1718111	sp	P23786	P23786	CPT2_HUMAN	Carnitine O-palmitoyltransferase 2, mitochondrial	Homo sapiens	CPT2	1	2	uniprot_human_proteome
2	_ITAQSIEELC[+57]AVNLYGPDAQVDR_	_ITAQSIEELC[Carbamidomethyl (C)]AVNLYGPDAQVDR_	ITAQSIEELCAVNLYGPDAQVDR	86.6646	P78527	FALSE	0.723606	266	_ITAQSIEELC[Carbamidomethyl (C)]AVNLYGPDAQVDR_	1281.63	753798	sp	P78527	P78527	PRKDC_HUMAN	DNA-dependent protein kinase catalytic subunit	Homo sapiens	PRKDC	1	3	uniprot_human_proteome
2	_VTYLVHNFEEGGGVAM[+16]GM[+16]YNQDK_	_VTYLVHNFEEGGGVAM[Oxidation (M)]GM[Oxidation (M)]YNQDK_	VTYLVHNFEEGGGVAMGMYNQDK	39.9713	O75874	TRUE	10.7404	27	_VTYLVHNFEEGGGVAM[Oxidation (M)]GM[Oxidation (M)]YNQDK_	1296.08	16055550	sp	O75874	O75874	IDHC_HUMAN	Isocitrate dehydrogenase [NADP] cytoplasmic	Homo sapiens	IDH1	1	2	uniprot_human_proteome
3	_DATNVGDEGGFAPNILENSEALELVK_	_DATNVGDEGGFAPNILENSEALELVK_	DATNVGDEGGFAPNILENSEALELVK	113.918	P09104	FALSE	32.0011	19	_DATNVGDEGGFAPNILENSEALELVK_	901.443	9978250	sp	P09104	P09104	ENOG_HUMAN	Gamma-enolase	Homo sapiens	ENO2	1	3	uniprot_human_proteome
2	_AIAVTAQEM[+16]M[+16]TK_	_AIAVTAQEM[Oxidation (M)]M[Oxidation (M)]TK_	AIAVTAQEMMTK	-12.3082	Q9Y4G6	FALSE	4.17348	32	_AIAVTAQEM[Oxidation (M)]M[Oxidation (M)]TK_	663.326	1553958	sp	Q9Y4G6	Q9Y4G6	TLN2_HUMAN	Talin-2	Homo sapiens	TLN2	1	4	uniprot_human_proteome
2	_VDVDVPDVNIEGPDAK_	_VDVDVPDVNIEGPDAK_	VDVDVPDVNIEGPDAK	55.8715	Q09666	TRUE	56.6532	8	_VDVDVPDVNIEGPDAK_	841.418	11926410	sp	Q09666	Q09666	AHNK_HUMAN	Neuroblast differentiation-associated protein AHNAK	Homo sapiens	AHNAK	1	2	uniprot_human_proteome
2	_SVLEGGDIPLQGLSGLK_	_SVLEGGDIPLQGLSGLK_	SVLEGGDIPLQGLSGLK	79.9364	Q9BX66-8;Q9BX66-9	FALSE	61.1635	2	_SVLEGGDIPLQGLSGLK_	841.97	6914883	sp	Q9BX66-8;Q9BX66-9	Q9BX66-8;Q9BX66-9	SRBS1_HUMAN	Isoform 8 of Sorbin and SH3 domain-containing protein 1;Isoform 9 of Sorbin and SH3 domain-containing protein 1	Homo sapiens	SORBS1			uniprot_human_proteome
2	_ALTVPELTQQM[+16]FDAR_	_ALTVPELTQQM[Oxidation (M)]FDAR_	ALTVPELTQQMFDAR	61.5948	Q9BUF5	FALSE	19.775	25	_ALTVPELTQQM[Oxidation (M)]FDAR_	868.438	4690196	sp	Q9BUF5	Q9BUF5	TBB6_HUMAN	Tubulin beta-6 chain	Homo sapiens	TUBB6	1	1	uniprot_human_proteome
2	_LGLSEM[+16]SR_	_LGLSEM[Oxidation (M)]SR_	LGLSEMSR	-11.2043	P22676	FALSE	100	1	_LGLSEM[Oxidation (M)]SR_	454.729	6615210	sp	P22676	P22676	CALB2_HUMAN	Calretinin	Homo sapiens	CALB2	2	2	uniprot_human_proteome
2	_IM[+16]EGPAFNFLDAPAVR_	_IM[Oxidation (M)]EGPAFNFLDAPAVR_	IMEGPAFNFLDAPAVR	80.2052	P11177;P11177-2	FALSE	89.5302	3	_IM[Oxidation (M)]EGPAFNFLDAPAVR_	882.443	15447040	sp	P11177;P11177-2	P11177;P11177-2	ODPB_HUMAN	Pyruvate dehydrogenase E1 component subunit beta, mitochondrial;Isoform 2 of Pyruvate dehydrogenase E1 component subunit beta, mitochondrial	Homo sapiens	PDHB	1;	3;	uniprot_human_proteome
2	_[+42]M[+16]ESYDVIANQPVVIDNGSGVIK_	_[Acetyl (Protein N-term)]M[Oxidation (M)]ESYDVIANQPVVIDNGSGVIK_	MESYDVIANQPVVIDNGSGVIK	91.9301	P61163	FALSE	8.23874	20	_[Acetyl (Protein N-term)]M[Oxidation (M)]ESYDVIANQPVVIDNGSGVIK_	1203.6	5965325	sp	P61163	P61163	ACTZ_HUMAN	Alpha-centractin	Homo sapiens	ACTR1A	1	1	uniprot_human_proteome
2	_LEGDLTGPSVGVEVPDVELEC[+57]PDAK_	_LEGDLTGPSVGVEVPDVELEC[Carbamidomethyl (C)]PDAK_	LEGDLTGPSVGVEVPDVELECPDAK	82.1846	Q09666	TRUE	6.45579	136	_LEGDLTGPSVGVEVPDVELEC[Carbamidomethyl (C)]PDAK_	1313.13	1064116	sp	Q09666	Q09666	AHNK_HUMAN	Neuroblast differentiation-associated protein AHNAK	Homo sapiens	AHNAK	1	2	uniprot_human_proteome
2	_EVYEGEVTELTPC[+57]ETENPM[+16]GGYGK_	_EVYEGEVTELTPC[Carbamidomethyl (C)]ETENPM[Oxidation (M)]GGYGK_	EVYEGEVTELTPCETENPMGGYGK	50.6553	Q9Y265	FALSE	2.08243	40	_EVYEGEVTELTPC[Carbamidomethyl (C)]ETENPM[Oxidation (M)]GGYGK_	1353.08	1966079	sp	Q9Y265	Q9Y265	RUVB1_HUMAN	RuvB-like 1	Homo sapiens	RUVBL1	1	1	uniprot_human_proteome
3	_HGGSLGLGLAAM[+16]GTAR_	_HGGSLGLGLAAM[Oxidation (M)]GTAR_	HGGSLGLGLAAMGTAR	12.7799	Q99460	FALSE	39.5738	13	_HGGSLGLGLAAM[Oxidation (M)]GTAR_	495.593	13406000	sp	Q99460	Q99460	PSMD1_HUMAN	26S proteasome non-ATPase regulatory subunit 1	Homo sapiens	PSMD1	1	2	uniprot_human_proteome
2	_GQNDLM[+16]GTAEDFADQFLR_	_GQNDLM[Oxidation (M)]GTAEDFADQFLR_	GQNDLMGTAEDFADQFLR	109.045	O15260;Q5T8U5	FALSE	32.7739	4	_GQNDLM[Oxidation (M)]GTAEDFADQFLR_	1022.46	8589372	sp;tr	O15260;Q5T8U5	O15260;Q5T8U5	SURF4_HUMAN;Q5T8U5_HUMAN	Surfeit locus protein 4;Surfeit 4	Homo sapiens	SURF4	1	3;1	uniprot_human_proteome
2	_EVTDTQM[+16]PLVAPVILPEM[+16]YK_	_EVTDTQM[Oxidation (M)]PLVAPVILPEM[Oxidation (M)]YK_	EVTDTQMPLVAPVILPEMYK	76.3088	Q96P70	TRUE	14.248	28	_EVTDTQM[Oxidation (M)]PLVAPVILPEM[Oxidation (M)]YK_	1153.59	2786815	sp	Q96P70	Q96P70	IPO9_HUMAN	Importin-9	Homo sapiens	IPO9	1	3	uniprot_human_proteome
2	_AANWYER_	_AANWYER_	AANWYER	2.46184	O75489	TRUE	5.80628	12	_AANWYER_	455.214	649580	sp	O75489	O75489	NDUS3_HUMAN	NADH dehydrogenase [ubiquinone] iron-sulfur protein 3, mitochondrial	Homo sapiens	NDUFS3	1	1	uniprot_human_proteome
2	_VASSDLVNM[+16]GISVVSYTLK_	_VASSDLVNM[Oxidation (M)]GISVVSYTLK_	VASSDLVNMGISVVSYTLK	97.2671	O75955	FALSE	3.79818	42	_VASSDLVNM[Oxidation (M)]GISVVSYTLK_	1000.02	1114849	sp	O75955	O75955	FLOT1_HUMAN	Flotillin-1	Homo sapiens	FLOT1	1	3	uniprot_human_proteome
2	_EIVVTDYSDQNLQELEK_	_EIVVTDYSDQNLQELEK_	EIVVTDYSDQNLQELEK	61.8368	P40261	TRUE	34.717	5	_EIVVTDYSDQNLQELEK_	1012	4182007	sp	P40261	P40261	NNMT_HUMAN	Nicotinamide N-methyltransferase	Homo sapiens	NNMT	1	1	uniprot_human_proteome
2	_VFADYEAYM[+16]QC[+57]QAQVDQLYR_	_VFADYEAYM[Oxidation (M)]QC[Carbamidomethyl (C)]QAQVDQLYR_	VFADYEAYMQCQAQVDQLYR	71.4425	P11216	FALSE	1.88644	79	_VFADYEAYM[Oxidation (M)]QC[Carbamidomethyl (C)]QAQVDQLYR_	1257.56	1322870	sp	P11216	P11216	PYGB_HUMAN	Glycogen phosphorylase, brain form	Homo sapiens	PYGB	1	5	uniprot_human_proteome
1	_NVTLPAVFK_	_NVTLPAVFK_	NVTLPAVFK	51.0363	P36578	FALSE	3.03094	34	_NVTLPAVFK_	988.583	1055129	sp	P36578	P36578	RL4_HUMAN	60S ribosomal protein L4	Homo sapiens	RPL4	1	5	uniprot_human_proteome
1	_VVDLLAPYAK_	_VVDLLAPYAK_	VVDLLAPYAK	53.3359	P06576	FALSE	3.58914	61	_VVDLLAPYAK_	1088.64	4058547	sp	P06576	P06576	ATPB_HUMAN	ATP synthase subunit beta, mitochondrial	Homo sapiens	ATP5B	1	3	uniprot_human_proteome
1	_ALLEVVQSGGK_	_ALLEVVQSGGK_	ALLEVVQSGGK	28.4008	O14818	FALSE	3.15285	22	_ALLEVVQSGGK_	1100.63	644835	sp	O14818	O14818	PSA7_HUMAN	Proteasome subunit alpha type-7	Homo sapiens	PSMA7	1	1	uniprot_human_proteome
2	_ILHNDPEVEK_	_ILHNDPEVEK_	ILHNDPEVEK	-25.2701	O95819-2;O95819-3;O95819-4;O95819-5	FALSE	6.06268	28	_ILHNDPEVEK_	597.312	266991	sp	O95819-2;O95819-3;O95819-4;O95819-5	O95819-2;O95819-3;O95819-4;O95819-5	M4K4_HUMAN	Isoform 2 of Mitogen-activated protein kinase kinase kinase kinase 4;Isoform 3 of Mitogen-activated protein kinase kinase kinase kinase 4;Isoform 4 of Mitogen-activated protein kinase kinase kinase kinase 4;Isoform 5 of Mitogen-activated protein kinase kinase kinase kinase 4	Homo sapiens	MAP4K4			uniprot_human_proteome
2	_EDRYEEEIK_	_EDRYEEEIK_	EDRYEEEIK	-13.5851	P09493-3	FALSE	11.7248	27	_EDRYEEEIK_	605.783	6005467	sp	P09493-3	P09493-3	TPM1_HUMAN	Isoform 3 of Tropomyosin alpha-1 chain	Homo sapiens	TPM1			uniprot_human_proteome
2	_M[+16]LSLDFLDDVR_	_M[Oxidation (M)]LSLDFLDDVR_	MLSLDFLDDVR	93.2774	H0YNG3;P67812;P67812-3;P67812-4	FALSE	19.9187	4	_M[Oxidation (M)]LSLDFLDDVR_	670.332	5538986	tr;sp;sp;sp	H0YNG3;P67812;P67812-3;P67812-4	H0YNG3;P67812;P67812-3;P67812-4	H0YNG3_HUMAN;SC11A_HUMAN;SC11A_HUMAN;SC11A_HUMAN	Signal peptidase complex catalytic subunit SEC11;Signal peptidase complex catalytic subunit SEC11A;Isoform 3 of Signal peptidase complex catalytic subunit SEC11A;Isoform 4 of Signal peptidase complex catalytic subunit SEC11A	Homo sapiens	SEC11A	1;1;;	1;1;;	uniprot_human_proteome
2	_GNPTVEVDLYTAK_	_GNPTVEVDLYTAK_	GNPTVEVDLYTAK	37.2895	P09104	FALSE	72.3184	4	_GNPTVEVDLYTAK_	703.862	26298420	sp	P09104	P09104	ENOG_HUMAN	Gamma-enolase	Homo sapiens	ENO2	1	3	uniprot_human_proteome
2	_GETGPSGPVGPAGAVGPR_	_GETGPSGPVGPAGAVGPR_	GETGPSGPVGPAGAVGPR	13.1088	A0A087WTA8;P08123	FALSE	49.8065	4	_GETGPSGPVGPAGAVGPR_	781.9	4413957	tr;sp	A0A087WTA8;P08123	A0A087WTA8;P08123	A0A087WTA8_HUMAN;CO1A2_HUMAN	Collagen alpha-2(I) chain	Homo sapiens	COL1A2	1	1;7	uniprot_human_proteome
2	_DFEELKAEEVDVTK_	_DFEELKAEEVDVTK_	DFEELKAEEVDVTK	43.4751	P46821	TRUE	11.0568	48	_DFEELKAEEVDVTK_	826.407	15870940	sp	P46821	P46821	MAP1B_HUMAN	Microtubule-associated protein 1B	Homo sapiens	MAP1B	1	2	uniprot_human_proteome
2	_PM[+16]VISSGM[+16]QSM[+16]DTM[+16]K_	_PM[Oxidation (M)]VISSGM[Oxidation (M)]QSM[Oxidation (M)]DTM[Oxidation (M)]K_	PMVISSGMQSMDTMK	-16.2636	Q9NR45	FALSE	2.49398	22	_PM[Oxidation (M)]VISSGM[Oxidation (M)]QSM[Oxidation (M)]DTM[Oxidation (M)]K_	853.859	1301368	sp	Q9NR45	Q9NR45	SIAS_HUMAN	Sialic acid synthase	Homo sapiens	NANS	1	2	uniprot_human_proteome
2	_LQEQNAIDM[+16]EIIVNAK_	_LQEQNAIDM[Oxidation (M)]EIIVNAK_	LQEQNAIDMEIIVNAK	47.5591	Q16851	FALSE	4.66998	33	_LQEQNAIDM[Oxidation (M)]EIIVNAK_	922.975	2517574	sp	Q16851	Q16851	UGPA_HUMAN	UTP--glucose-1-phosphate uridylyltransferase	Homo sapiens	UGP2	1	5	uniprot_human_proteome
2	_LIVDEAINEDNSVVSLSQPK_	_LIVDEAINEDNSVVSLSQPK_	LIVDEAINEDNSVVSLSQPK	70.2537	P55072	TRUE	7.93004	53	_LIVDEAINEDNSVVSLSQPK_	1085.57	7857552	sp	P55072	P55072	TERA_HUMAN	Transitional endoplasmic reticulum ATPase	Homo sapiens	VCP	1	4	uniprot_human_proteome
3	_AAYLNM[+16]SEDPSHPSM[+16]ALNTR_	_AAYLNM[Oxidation (M)]SEDPSHPSM[Oxidation (M)]ALNTR_	AAYLNMSEDPSHPSMALNTR	15.0396	A0A0C4DGG9;F5GWX5;Q14839;Q14839-2	FALSE	13.1232	40	_AAYLNM[Oxidation (M)]SEDPSHPSM[Oxidation (M)]ALNTR_	746.337	3143480	tr;tr;sp;sp	A0A0C4DGG9;F5GWX5;Q14839;Q14839-2	A0A0C4DGG9;F5GWX5;Q14839;Q14839-2	A0A0C4DGG9_HUMAN;F5GWX5_HUMAN;CHD4_HUMAN;CHD4_HUMAN	Chromodomain-helicase-DNA-binding protein 4;Chromodomain-helicase-DNA-binding protein 4;Chromodomain-helicase-DNA-binding protein 4;Isoform 2 of Chromodomain-helicase-DNA-binding protein 4	Homo sapiens	CHD4	1;1;1;	1;1;2;	uniprot_human_proteome
3	_M[+16]QEAM[+16]TQEVSDVFSDTTTPIK_	_M[Oxidation (M)]QEAM[Oxidation (M)]TQEVSDVFSDTTTPIK_	MQEAMTQEVSDVFSDTTTPIK	57.9876	P18206;P18206-2	FALSE	15.0109	57	_M[Oxidation (M)]QEAM[Oxidation (M)]TQEVSDVFSDTTTPIK_	797.363	5972781	sp	P18206;P18206-2	P18206;P18206-2	VINC_HUMAN	Vinculin;Isoform 1 of Vinculin	Homo sapiens	VCL	1;	4;	uniprot_human_proteome
2	_M[+16]QEAM[+16]TQEVSDVFSDTTTPIK_	_M[Oxidation (M)]QEAM[Oxidation (M)]TQEVSDVFSDTTTPIK_	MQEAMTQEVSDVFSDTTTPIK	57.9876	P18206;P18206-2	FALSE	15.3581	54	_M[Oxidation (M)]QEAM[Oxidation (M)]TQEVSDVFSDTTTPIK_	1195.54	7430436	sp	P18206;P18206-2	P18206;P18206-2	VINC_HUMAN	Vinculin;Isoform 1 of Vinculin	Homo sapiens	VCL	1;	4;	uniprot_human_proteome
2	_LEGDSTDLSDQIAELQAQIAELK_	_LEGDSTDLSDQIAELQAQIAELK_	LEGDSTDLSDQIAELQAQIAELK	134.666	P35579	TRUE	1.29555	233	_LEGDSTDLSDQIAELQAQIAELK_	1244.13	1521721	sp	P35579	P35579	MYH9_HUMAN	Myosin-9	Homo sapiens	MYH9	1	4	uniprot_human_proteome
2	_VLEC[+57]LASGIVM[+16]PDGSGIYDPC[+57]EK_	_VLEC[Carbamidomethyl (C)]LASGIVM[Oxidation (M)]PDGSGIYDPC[Carbamidomethyl (C)]EK_	VLECLASGIVMPDGSGIYDPCEK	78.3805	Q12906-7	FALSE	3.08964	65	_VLEC[Carbamidomethyl (C)]LASGIVM[Oxidation (M)]PDGSGIYDPC[Carbamidomethyl (C)]EK_	1263.58	2322862	sp	Q12906-7	Q12906-7	ILF3_HUMAN	Isoform 7 of Interleukin enhancer-binding factor 3	Homo sapiens	ILF3			uniprot_human_proteome
2	_NADM[+16]SEEM[+16]QQDSVEC[+57]ATQALEK_	_NADM[Oxidation (M)]SEEM[Oxidation (M)]QQDSVEC[Carbamidomethyl (C)]ATQALEK_	NADMSEEMQQDSVECATQALEK	40.0916	P63167	FALSE	19.2905	11	_NADM[Oxidation (M)]SEEM[Oxidation (M)]QQDSVEC[Carbamidomethyl (C)]ATQALEK_	1273.52	9657609	sp	P63167	P63167	DYL1_HUMAN	Dynein light chain 1, cytoplasmic	Homo sapiens	DYNLL1	1	1	uniprot_human_proteome
3	_TM[+16]LITHM[+16]QDLQEVTQDLHYENFR_	_TM[Oxidation (M)]LITHM[Oxidation (M)]QDLQEVTQDLHYENFR_	TMLITHMQDLQEVTQDLHYENFR	59.554	Q15019;Q15019-2;Q15019-3	FALSE	11.4702	31	_TM[Oxidation (M)]LITHM[Oxidation (M)]QDLQEVTQDLHYENFR_	965.453	6153818	sp	Q15019;Q15019-2;Q15019-3	Q15019;Q15019-2;Q15019-3	SEPT2_HUMAN	Septin-2;Isoform 2 of Septin-2;Isoform 3 of Septin-2	Homo sapiens	2023-09-02	1;;	1;;	uniprot_human_proteome
2	_VLDNYLTSPLPEEVDETSAEDEGVSQR_	_VLDNYLTSPLPEEVDETSAEDEGVSQR_	VLDNYLTSPLPEEVDETSAEDEGVSQR	79.2488	O00299	TRUE	28.503	16	_VLDNYLTSPLPEEVDETSAEDEGVSQR_	1496.7	8804404	sp	O00299	O00299	CLIC1_HUMAN	Chloride intracellular channel protein 1	Homo sapiens	CLIC1	1	4	uniprot_human_proteome
1	_IVYLYTK_	_IVYLYTK_	IVYLYTK	19.3449	P49207	TRUE	7.90456	3	_IVYLYTK_	899.524	2740824	sp	P49207	P49207	RL34_HUMAN	60S ribosomal protein L34	Homo sapiens	RPL34	1	3	uniprot_human_proteome
1	_AYAALAALEK_	_AYAALAALEK_	AYAALAALEK	38.2144	Q12906-7	FALSE	4.5522	58	_AYAALAALEK_	1020.57	1162683	sp	Q12906-7	Q12906-7	ILF3_HUMAN	Isoform 7 of Interleukin enhancer-binding factor 3	Homo sapiens	ILF3			uniprot_human_proteome
2	_GEAGAAGPAGPAGPR_	_GEAGAAGPAGPAGPR_	GEAGAAGPAGPAGPR	-19.1383	A0A087WTA8;P08123	FALSE	30.833	6	_GEAGAAGPAGPAGPR_	618.31	2366967	tr;sp	A0A087WTA8;P08123	A0A087WTA8;P08123	A0A087WTA8_HUMAN;CO1A2_HUMAN	Collagen alpha-2(I) chain	Homo sapiens	COL1A2	1	1;7	uniprot_human_proteome
2	_EQLIQEGLLDR_	_EQLIQEGLLDR_	EQLIQEGLLDR	50.5502	Q9UBN7	FALSE	90.5434	3	_EQLIQEGLLDR_	657.357	7147899	sp	Q9UBN7	Q9UBN7	HDAC6_HUMAN	Histone deacetylase 6	Homo sapiens	HDAC6	1	2	uniprot_human_proteome
2	_LDNLLNM[+16]AYGVK_	_LDNLLNM[Oxidation (M)]AYGVK_	LDNLLNMAYGVK	49.8265	A0A0A0MRX1;Q12926	FALSE	49.2725	6	_LDNLLNM[Oxidation (M)]AYGVK_	683.855	6898055	tr;sp	A0A0A0MRX1;Q12926	A0A0A0MRX1;Q12926	A0A0A0MRX1_HUMAN;ELAV2_HUMAN	ELAV-like protein;ELAV-like protein 2	Homo sapiens	ELAVL2	1	1;2	uniprot_human_proteome
2	_HDADGQATLLNLLLR_	_HDADGQATLLNLLLR_	HDADGQATLLNLLLR	92.8127	O43242	FALSE	14.3107	39	_HDADGQATLLNLLLR_	825.452	6297755	sp	O43242	O43242	PSMD3_HUMAN	26S proteasome non-ATPase regulatory subunit 3	Homo sapiens	PSMD3	1	2	uniprot_human_proteome
2	_QALQDLLSEYM[+16]GNAGR_	_QALQDLLSEYM[Oxidation (M)]GNAGR_	QALQDLLSEYMGNAGR	76.9304	P35221	FALSE	21.6587	36	_QALQDLLSEYM[Oxidation (M)]GNAGR_	891.428	7269785	sp	P35221	P35221	CTNA1_HUMAN	Catenin alpha-1	Homo sapiens	CTNNA1	1	1	uniprot_human_proteome
2	_SM[+16]EM[+16]LVEHQAHDILT_	_SM[Oxidation (M)]EM[Oxidation (M)]LVEHQAHDILT_	SMEMLVEHQAHDILT	29.1326	Q9UNM6	FALSE	5.14773	31	_SM[Oxidation (M)]EM[Oxidation (M)]LVEHQAHDILT_	893.411	981270	sp	Q9UNM6	Q9UNM6	PSD13_HUMAN	26S proteasome non-ATPase regulatory subunit 13	Homo sapiens	PSMD13	1	2	uniprot_human_proteome
2	_TEFLSFM[+16]NTELAAFTK_	_TEFLSFM[Oxidation (M)]NTELAAFTK_	TEFLSFMNTELAAFTK	97.4565	P31949	TRUE	42.7668	4	_TEFLSFM[Oxidation (M)]NTELAAFTK_	933.453	14129210	sp	P31949	P31949	S10AB_HUMAN	Protein S100-A11	Homo sapiens	S100A11	1	2	uniprot_human_proteome
2	_SDALETLGFLNHYQM[+16]K_	_SDALETLGFLNHYQM[Oxidation (M)]K_	SDALETLGFLNHYQMK	65.6531	P14866	FALSE	41.7036	9	_SDALETLGFLNHYQM[Oxidation (M)]K_	941.954	17833130	sp	P14866	P14866	HNRPL_HUMAN	Heterogeneous nuclear ribonucleoprotein L	Homo sapiens	HNRNPL	1	2	uniprot_human_proteome
2	_THNSSLEYNIFEGM[+16]EC[+57]R_	_THNSSLEYNIFEGM[Oxidation (M)]EC[Carbamidomethyl (C)]R_	THNSSLEYNIFEGMECR	39.0688	A0A1C7CYX9	FALSE	11.0942	36	_THNSSLEYNIFEGM[Oxidation (M)]EC[Carbamidomethyl (C)]R_	1051.95	12885290	tr	A0A1C7CYX9	A0A1C7CYX9	A0A1C7CYX9_HUMAN	Dihydropyrimidinase-related protein 2	Homo sapiens	DPYSL2	1	1	uniprot_human_proteome
2	_M[+16]LLDPM[+16]GGIVM[+16]TNDGNAILR_	_M[Oxidation (M)]LLDPM[Oxidation (M)]GGIVM[Oxidation (M)]TNDGNAILR_	MLLDPMGGIVMTNDGNAILR	65.4962	P49368	FALSE	1.64572	51	_M[Oxidation (M)]LLDPM[Oxidation (M)]GGIVM[Oxidation (M)]TNDGNAILR_	1090.03	11661050	sp	P49368	P49368	TCPG_HUMAN	T-complex protein 1 subunit gamma	Homo sapiens	CCT3	1	4	uniprot_human_proteome
2	_PVLNFYEANFPANVM[+16]DVIAR_	_PVLNFYEANFPANVM[Oxidation (M)]DVIAR_	PVLNFYEANFPANVMDVIAR	105.447	J3KTA4;P17844	FALSE	5.17999	38	_PVLNFYEANFPANVM[Oxidation (M)]DVIAR_	1148.58	3629503	tr;sp	J3KTA4;P17844	J3KTA4;P17844	J3KTA4_HUMAN;DDX5_HUMAN	Probable ATP-dependent RNA helicase DDX5	Homo sapiens	DDX5	1	1	uniprot_human_proteome
2	_LFAQLAGDDM[+16]EVSATELM[+16]NILNK_	_LFAQLAGDDM[Oxidation (M)]EVSATELM[Oxidation (M)]NILNK_	LFAQLAGDDMEVSATELMNILNK	104.451	A0A0C4DGQ5;P04632	FALSE	14.9991	14	_LFAQLAGDDM[Oxidation (M)]EVSATELM[Oxidation (M)]NILNK_	1278.12	3384059	tr;sp	A0A0C4DGQ5;P04632	A0A0C4DGQ5;P04632	A0A0C4DGQ5_HUMAN;CPNS1_HUMAN	Calpain small subunit 1	Homo sapiens	CAPNS1	1	1	uniprot_human_proteome
3	_PAM[+16]APGSSHLGAPASTTTAADATPSGSLAR_	_PAM[Oxidation (M)]APGSSHLGAPASTTTAADATPSGSLAR_	PAMAPGSSHLGAPASTTTAADATPSGSLAR	18.8314	Q9BR76	TRUE	30.4448	13	_PAM[Oxidation (M)]APGSSHLGAPASTTTAADATPSGSLAR_	923.115	4338783	sp	Q9BR76	Q9BR76	COR1B_HUMAN	Coronin-1B	Homo sapiens	CORO1B	1	1	uniprot_human_proteome
2	_AIYEVLFR_	_AIYEVLFR_	AIYEVLFR	66.8657	Q15149	TRUE	2.52089	313	_AIYEVLFR_	505.787	1273924	sp	Q15149	Q15149	PLEC_HUMAN	Plectin	Homo sapiens	PLEC	1	3	uniprot_human_proteome
2	_GLC[+57]AIAQAESLR_	_GLC[Carbamidomethyl (C)]AIAQAESLR_	GLCAIAQAESLR	41.0787	P23396	FALSE	20.1683	15	_GLC[Carbamidomethyl (C)]AIAQAESLR_	644.838	24772730	sp	P23396	P23396	RS3_HUMAN	40S ribosomal protein S3	Homo sapiens	RPS3	1	2	uniprot_human_proteome
2	_TLSGM[+16]ESYC[+57]VR_	_TLSGM[Oxidation (M)]ESYC[Carbamidomethyl (C)]VR_	TLSGMESYCVR	2.91197	P50991	FALSE	13.8892	24	_TLSGM[Oxidation (M)]ESYC[Carbamidomethyl (C)]VR_	659.792	10925210	sp	P50991	P50991	TCPD_HUMAN	T-complex protein 1 subunit delta	Homo sapiens	CCT4	1	4	uniprot_human_proteome
2	_RQVQSLTC[+57]EVDALK_	_RQVQSLTC[Carbamidomethyl (C)]EVDALK_	RQVQSLTCEVDALK	25.8609	P08670	FALSE	0.157752	140	_RQVQSLTC[Carbamidomethyl (C)]EVDALK_	823.93	10018720	sp	P08670	P08670	VIME_HUMAN	Vimentin	Homo sapiens	VIM	1	4	uniprot_human_proteome
2	_GTM[+16]TTGHNVADLVVILK_	_GTM[Oxidation (M)]TTGHNVADLVVILK_	GTMTTGHNVADLVVILK	53.6873	Q12905	FALSE	10.1879	29	_GTM[Oxidation (M)]TTGHNVADLVVILK_	892.982	5125331	sp	Q12905	Q12905	ILF2_HUMAN	Interleukin enhancer-binding factor 2	Homo sapiens	ILF2	1	2	uniprot_human_proteome
2	_LGADAVGM[+16]STVPEVIVAR_	_LGADAVGM[Oxidation (M)]STVPEVIVAR_	LGADAVGMSTVPEVIVAR	55.1332	P00491	TRUE	65.6584	2	_LGADAVGM[Oxidation (M)]STVPEVIVAR_	900.98	5107100	sp	P00491	P00491	PNPH_HUMAN	Purine nucleoside phosphorylase	Homo sapiens	PNP	1	2	uniprot_human_proteome
2	_EADESLNFEEQILEAAK_	_EADESLNFEEQILEAAK_	EADESLNFEEQILEAAK	94.0178	Q9Y490	TRUE	52.6711	5	_EADESLNFEEQILEAAK_	968.463	18180780	sp	Q9Y490	Q9Y490	TLN1_HUMAN	Talin-1	Homo sapiens	TLN1	1	3	uniprot_human_proteome
2	_NLPGLVQEGEPFSEEATLFTK_	_NLPGLVQEGEPFSEEATLFTK_	NLPGLVQEGEPFSEEATLFTK	101.287	Q7KZF4	FALSE	16.0644	33	_NLPGLVQEGEPFSEEATLFTK_	1153.58	13043870	sp	Q7KZF4	Q7KZF4	SND1_HUMAN	Staphylococcal nuclease domain-containing protein 1	Homo sapiens	SND1	1	1	uniprot_human_proteome
2	_AKLEEAILGSIGAR_	_AKLEEAILGSIGAR_	AKLEEAILGSIGAR	54.1443	Q96N67;Q96N67-3;Q96N67-5;Q96N67-6	FALSE	27.6176	44	_AKLEEAILGSIGAR_	714.414	832094	sp	Q96N67;Q96N67-3;Q96N67-5;Q96N67-6	Q96N67;Q96N67-3;Q96N67-5;Q96N67-6	DOCK7_HUMAN	Dedicator of cytokinesis protein 7;Isoform 3 of Dedicator of cytokinesis protein 7;Isoform 5 of Dedicator of cytokinesis protein 7;Isoform 6 of Dedicator of cytokinesis protein 7	Homo sapiens	DOCK7	1;;;	4;;;	uniprot_human_proteome
2	_GKIEEDSEVLM[+16]M[+16]IK_	_GKIEEDSEVLM[Oxidation (M)]M[Oxidation (M)]IK_	GKIEEDSEVLMMIK	28.5972	O60888;O60888-2;O60888-3	FALSE	31.1978	8	_GKIEEDSEVLM[Oxidation (M)]M[Oxidation (M)]IK_	827.407	3641089	sp	O60888;O60888-2;O60888-3	O60888;O60888-2;O60888-3	CUTA_HUMAN	Protein CutA;Isoform A of Protein CutA;Isoform C of Protein CutA	Homo sapiens	CUTA	1;;	2;;	uniprot_human_proteome
2	_TFVVQGFGNVGLHSM[+16]R_	_TFVVQGFGNVGLHSM[Oxidation (M)]R_	TFVVQGFGNVGLHSMR	45.3973	P00367	FALSE	12.6577	39	_TFVVQGFGNVGLHSM[Oxidation (M)]R_	882.946	4783102	sp	P00367	P00367	DHE3_HUMAN	Glutamate dehydrogenase 1, mitochondrial	Homo sapiens	GLUD1	1	2	uniprot_human_proteome
2	_LGM[+16]IAGGTGITPM[+16]LQLIR_	_LGM[Oxidation (M)]IAGGTGITPM[Oxidation (M)]LQLIR_	LGMIAGGTGITPMLQLIR	72.945	Q9UHQ9	FALSE	3.24756	13	_LGM[Oxidation (M)]IAGGTGITPM[Oxidation (M)]LQLIR_	937.516	1824093	sp	Q9UHQ9	Q9UHQ9	NB5R1_HUMAN	NADH-cytochrome b5 reductase 1	Homo sapiens	CYB5R1	1	1	uniprot_human_proteome
3	_GIIIM[+16]GEDDDSHPSEM[+16]R_	_GIIIM[Oxidation (M)]GEDDDSHPSEM[Oxidation (M)]R_	GIIIMGEDDDSHPSEMR	6.12863	Q9GZP4;Q9GZP4-2	FALSE	100	1	_GIIIM[Oxidation (M)]GEDDDSHPSEM[Oxidation (M)]R_	645.28	12518650	sp	Q9GZP4;Q9GZP4-2	Q9GZP4;Q9GZP4-2	PITH1_HUMAN	PITH domain-containing protein 1;Isoform 2 of PITH domain-containing protein 1	Homo sapiens	PITHD1	1;	1;	uniprot_human_proteome
2	_QVM[+16]VVPVGPTC[+57]DEYAQK_	_QVM[Oxidation (M)]VVPVGPTC[Carbamidomethyl (C)]DEYAQK_	QVMVVPVGPTCDEYAQK	34.4796	P26639	FALSE	27.7467	21	_QVM[Oxidation (M)]VVPVGPTC[Carbamidomethyl (C)]DEYAQK_	968.961	6305495	sp	P26639	P26639	SYTC_HUMAN	Threonine--tRNA ligase, cytoplasmic	Homo sapiens	TARS	1	3	uniprot_human_proteome
3	_LNATNIELATVQPGQNFHM[+16]FTK_	_LNATNIELATVQPGQNFHM[Oxidation (M)]FTK_	LNATNIELATVQPGQNFHMFTK	57.4349	P28066	FALSE	74.1763	3	_LNATNIELATVQPGQNFHM[Oxidation (M)]FTK_	830.753	26803800	sp	P28066	P28066	PSA5_HUMAN	Proteasome subunit alpha type-5	Homo sapiens	PSMA5	1	3	uniprot_human_proteome
2	_NYQFFIGENM[+16]NPDGM[+16]VALLDYR_	_NYQFFIGENM[Oxidation (M)]NPDGM[Oxidation (M)]VALLDYR_	NYQFFIGENMNPDGMVALLDYR	99.3478	A0A0B4J2C3;P13693;Q5W0H4	FALSE	10.3803	18	_NYQFFIGENM[Oxidation (M)]NPDGM[Oxidation (M)]VALLDYR_	1320.1	3927500	tr;sp;tr	A0A0B4J2C3;P13693;Q5W0H4	A0A0B4J2C3;P13693;Q5W0H4	A0A0B4J2C3_HUMAN;TCTP_HUMAN;Q5W0H4_HUMAN	Translationally-controlled tumor protein	Homo sapiens	TPT1	1	1	uniprot_human_proteome
2	_DLLDLLVEAK_	_DLLDLLVEAK_	DLLDLLVEAK	120.931	A0A0D9SF53;A0A0D9SFB3;A0A0D9SG12;O00571	FALSE	11.8613	42	_DLLDLLVEAK_	564.829	5200238	tr;tr;tr;sp	A0A0D9SF53;A0A0D9SFB3;A0A0D9SG12;O00571	A0A0D9SF53;A0A0D9SFB3;A0A0D9SG12;O00571	A0A0D9SF53_HUMAN;A0A0D9SFB3_HUMAN;A0A0D9SG12_HUMAN;DDX3X_HUMAN	ATP-dependent RNA helicase DDX3X	Homo sapiens	DDX3X	1	1;1;1;3	uniprot_human_proteome
3	_VHVTQEDFEM[+16]AVAK_	_VHVTQEDFEM[Oxidation (M)]AVAK_	VHVTQEDFEMAVAK	22.2609	P62195	FALSE	32.6924	18	_VHVTQEDFEM[Oxidation (M)]AVAK_	540.596	5559415	sp	P62195	P62195	PRS8_HUMAN	26S protease regulatory subunit 8	Homo sapiens	PSMC5	1	1	uniprot_human_proteome
2	_VHVTQEDFEM[+16]AVAK_	_VHVTQEDFEM[Oxidation (M)]AVAK_	VHVTQEDFEMAVAK	22.2609	P62195	FALSE	14.2936	37	_VHVTQEDFEM[Oxidation (M)]AVAK_	810.39	1039185	sp	P62195	P62195	PRS8_HUMAN	26S protease regulatory subunit 8	Homo sapiens	PSMC5	1	1	uniprot_human_proteome
2	_HNQLPLVIEFTEQTAPK_	_HNQLPLVIEFTEQTAPK_	HNQLPLVIEFTEQTAPK	66.5489	P07237	FALSE	4.62321	60	_HNQLPLVIEFTEQTAPK_	983.026	4191054	sp	P07237	P07237	PDIA1_HUMAN	Protein disulfide-isomerase	Homo sapiens	P4HB	1	3	uniprot_human_proteome
2	_AVDVFFPPEAQNDFPVAM[+16]QISEK_	_AVDVFFPPEAQNDFPVAM[Oxidation (M)]QISEK_	AVDVFFPPEAQNDFPVAMQISEK	96.4067	A0A087WVQ6;Q00610;Q00610-2	FALSE	2.87845	149	_AVDVFFPPEAQNDFPVAM[Oxidation (M)]QISEK_	1298.13	4360034	tr;sp;sp	A0A087WVQ6;Q00610;Q00610-2	A0A087WVQ6;Q00610;Q00610-2	A0A087WVQ6_HUMAN;CLH1_HUMAN;CLH1_HUMAN	Clathrin heavy chain;Clathrin heavy chain 1;Isoform 2 of Clathrin heavy chain 1	Homo sapiens	CLTC	1;1;	1;5;	uniprot_human_proteome
3	_M[+16]AGWNAYIDNLM[+16]ADGTC[+57]QDAAIVGYK_	_M[Oxidation (M)]AGWNAYIDNLM[Oxidation (M)]ADGTC[Carbamidomethyl (C)]QDAAIVGYK_	MAGWNAYIDNLMADGTCQDAAIVGYK	118.001	P07737	TRUE	6.93341	37	_M[Oxidation (M)]AGWNAYIDNLM[Oxidation (M)]ADGTC[Carbamidomethyl (C)]QDAAIVGYK_	960.759	301197	sp	P07737	P07737	PROF1_HUMAN	Profilin-1	Homo sapiens	PFN1	1	2	uniprot_human_proteome
3	_HLETFEHPNVVR_	_HLETFEHPNVVR_	HLETFEHPNVVR	1.31331	Q00534	TRUE	51.9498	4	_HLETFEHPNVVR_	493.256	7028615	sp	Q00534	Q00534	CDK6_HUMAN	Cyclin-dependent kinase 6	Homo sapiens	CDK6	1	1	uniprot_human_proteome
2	_SPSDLSPESPM[+16]LSSPPK_	_SPSDLSPESPM[Oxidation (M)]LSSPPK_	SPSDLSPESPMLSSPPK	26.9801	A0A0J9YW36;Q9NZ72;Q9NZ72-2	FALSE	12.5689	2	_SPSDLSPESPM[Oxidation (M)]LSSPPK_	886.425	511199	tr;sp;sp	A0A0J9YW36;Q9NZ72;Q9NZ72-2	A0A0J9YW36;Q9NZ72;Q9NZ72-2	A0A0J9YW36_HUMAN;STMN3_HUMAN;STMN3_HUMAN	Stathmin-3 (Fragment);Stathmin-3;Isoform 2 of Stathmin-3	Homo sapiens	STMN3	1;1;	1;3;	uniprot_human_proteome
2	_EQNYSDDVLANM[+16]ISEPR_	_EQNYSDDVLANM[Oxidation (M)]ISEPR_	EQNYSDDVLANMISEPR	46.3959	E9PG40;P05067;P05067-11;P05067-8	FALSE	3.13756	26	_EQNYSDDVLANM[Oxidation (M)]ISEPR_	998.949	843296	tr;sp;sp;sp	E9PG40;P05067;P05067-11;P05067-8	E9PG40;P05067;P05067-11;P05067-8	E9PG40_HUMAN;A4_HUMAN;A4_HUMAN;A4_HUMAN	Amyloid beta A4 protein;Amyloid beta A4 protein;Isoform 11 of Amyloid beta A4 protein;Isoform APP751 of Amyloid beta A4 protein	Homo sapiens	APP	1;1;;	1;3;;	uniprot_human_proteome
3	_KDVVM[+16]TDSEDSTVSIQIK_	_KDVVM[Oxidation (M)]TDSEDSTVSIQIK_	KDVVMTDSEDSTVSIQIK	25.9493	O60502	FALSE	3.60407	44	_KDVVM[Oxidation (M)]TDSEDSTVSIQIK_	671.002	1229808	sp	O60502	O60502	OGA_HUMAN	Protein O-GlcNAcase	Homo sapiens	MGEA5	1	2	uniprot_human_proteome
3	_TM[+16]LELLNQLDGFQPNTQVK_	_TM[Oxidation (M)]LELLNQLDGFQPNTQVK_	TMLELLNQLDGFQPNTQVK	88.7761	R4GNH3	FALSE	41.0675	5	_TM[Oxidation (M)]LELLNQLDGFQPNTQVK_	735.712	13841930	tr	R4GNH3	R4GNH3	R4GNH3_HUMAN	26S protease regulatory subunit 6A	Homo sapiens	PSMC3	1	1	uniprot_human_proteome
2	_TFSHELSDFGLESTAGEIPVVAIR_	_TFSHELSDFGLESTAGEIPVVAIR_	TFSHELSDFGLESTAGEIPVVAIR	92.6813	P30101	TRUE	2.34229	56	_TFSHELSDFGLESTAGEIPVVAIR_	1288.16	2614806	sp	P30101	P30101	PDIA3_HUMAN	Protein disulfide-isomerase A3	Homo sapiens	PDIA3	1	4	uniprot_human_proteome
2	_EAYPGDVFYLHSR_	_EAYPGDVFYLHSR_	EAYPGDVFYLHSR	43.5408	P25705	FALSE	6.5674	14	_EAYPGDVFYLHSR_	777.373	22053330	sp	P25705	P25705	ATPA_HUMAN	ATP synthase subunit alpha, mitochondrial	Homo sapiens	ATP5A1	1	1	uniprot_human_proteome
3	_AQELDALDNSHPIEVSVGHPSEVDEIFDAISYSK_	_AQELDALDNSHPIEVSVGHPSEVDEIFDAISYSK_	AQELDALDNSHPIEVSVGHPSEVDEIFDAISYSK	98.9551	E9PLK3;P55786	FALSE	2.99606	64	_AQELDALDNSHPIEVSVGHPSEVDEIFDAISYSK_	1237.93	973658	tr;sp	E9PLK3;P55786	E9PLK3;P55786	E9PLK3_HUMAN;PSA_HUMAN	Puromycin-sensitive aminopeptidase	Homo sapiens	NPEPPS	1	1;2	uniprot_human_proteome
2	_DYLLLVM[+16]EGTDDGR_	_DYLLLVM[Oxidation (M)]EGTDDGR_	DYLLLVMEGTDDGR	74.5723	Q9HDC9	FALSE	4.24878	31	_DYLLLVM[Oxidation (M)]EGTDDGR_	806.88	1906734	sp	Q9HDC9	Q9HDC9	APMAP_HUMAN	Adipocyte plasma membrane-associated protein	Homo sapiens	APMAP	1	2	uniprot_human_proteome
1	_GIAYIEFK_	_GIAYIEFK_	GIAYIEFK	44.7487	P19338	FALSE	4.11513	39	_GIAYIEFK_	940.514	4227220	sp	P19338	P19338	NUCL_HUMAN	Nucleolin	Homo sapiens	NCL	1	3	uniprot_human_proteome
1	_ALVAYYQK_	_ALVAYYQK_	ALVAYYQK	9.68455	P62249	FALSE	6.66395	14	_ALVAYYQK_	955.525	1083399	sp	P62249	P62249	RS16_HUMAN	40S ribosomal protein S16	Homo sapiens	RPS16	1	2	uniprot_human_proteome
1	_DIFQEIYDK_	_DIFQEIYDK_	DIFQEIYDK	72.6723	O75874	TRUE	3.79021	59	_DIFQEIYDK_	1170.57	3741713	sp	O75874	O75874	IDHC_HUMAN	Isocitrate dehydrogenase [NADP] cytoplasmic	Homo sapiens	IDH1	1	2	uniprot_human_proteome
2	_AVAGNISDPGLQK_	_AVAGNISDPGLQK_	AVAGNISDPGLQK	7.87024	P18206;P18206-2	FALSE	30.8942	21	_AVAGNISDPGLQK_	635.344	32054280	sp	P18206;P18206-2	P18206;P18206-2	VINC_HUMAN	Vinculin;Isoform 1 of Vinculin	Homo sapiens	VCL	1;	4;	uniprot_human_proteome
2	_AAVM[+16]VYDDANKK_	_AAVM[Oxidation (M)]VYDDANKK_	AAVMVYDDANKK	-21.2095	Q8N8S7;Q8N8S7-2;Q8N8S7-3	FALSE	3.31097	39	_AAVM[Oxidation (M)]VYDDANKK_	670.829	1497625	sp	Q8N8S7;Q8N8S7-2;Q8N8S7-3	Q8N8S7;Q8N8S7-2;Q8N8S7-3	ENAH_HUMAN	Protein enabled homolog;Isoform 2 of Protein enabled homolog;Isoform 3 of Protein enabled homolog	Homo sapiens	ENAH	1;;	2;;	uniprot_human_proteome
2	_M[+16]QTNQTPPTYNK_	_M[Oxidation (M)]QTNQTPPTYNK_	MQTNQTPPTYNK	-22.9025	Q93050;Q93050-1;Q93050-3	FALSE	7.91123	22	_M[Oxidation (M)]QTNQTPPTYNK_	719.835	897975	sp	Q93050;Q93050-1;Q93050-3	Q93050;Q93050-1;Q93050-3	VPP1_HUMAN	V-type proton ATPase 116 kDa subunit a isoform 1;Isoform 2 of V-type proton ATPase 116 kDa subunit a isoform 1;Isoform 3 of V-type proton ATPase 116 kDa subunit a isoform 1	Homo sapiens	ATP6V0A1	1;;	3;;	uniprot_human_proteome
2	_PAYHSSLM[+16]DPDTK_	_PAYHSSLM[Oxidation (M)]DPDTK_	PAYHSSLMDPDTK	-14.5274	O15145	FALSE	2.04856	12	_PAYHSSLM[Oxidation (M)]DPDTK_	739.335	927652	sp	O15145	O15145	ARPC3_HUMAN	Actin-related protein 2/3 complex subunit 3	Homo sapiens	ARPC3	1	3	uniprot_human_proteome
2	_GYGYGQGAGTLNM[+16]DR_	_GYGYGQGAGTLNM[Oxidation (M)]DR_	GYGYGQGAGTLNMDR	12.4282	Q16527	FALSE	17.109	11	_GYGYGQGAGTLNM[Oxidation (M)]DR_	788.346	12737420	sp	Q16527	Q16527	CSRP2_HUMAN	Cysteine and glycine-rich protein 2	Homo sapiens	CSRP2	1	3	uniprot_human_proteome
2	_GDLLEGANAYHC[+57]EK_	_GDLLEGANAYHC[Carbamidomethyl (C)]EK_	GDLLEGANAYHCEK	12.8149	Q93008;Q93008-1	FALSE	8.86567	65	_GDLLEGANAYHC[Carbamidomethyl (C)]EK_	788.857	930004	sp	Q93008;Q93008-1	Q93008;Q93008-1	USP9X_HUMAN	Probable ubiquitin carboxyl-terminal hydrolase FAF-X;Isoform 2 of Probable ubiquitin carboxyl-terminal hydrolase FAF-X	Homo sapiens	USP9X	1;	3;	uniprot_human_proteome
2	_QDLPNAM[+16]AISEM[+16]TDK_	_QDLPNAM[Oxidation (M)]AISEM[Oxidation (M)]TDK_	QDLPNAMAISEMTDK	26.0373	P18085	FALSE	8.35772	9	_QDLPNAM[Oxidation (M)]AISEM[Oxidation (M)]TDK_	848.382	7078713	sp	P18085	P18085	ARF4_HUMAN	ADP-ribosylation factor 4	Homo sapiens	ARF4	1	3	uniprot_human_proteome
2	_ELLFHPALFEVPSLK_	_ELLFHPALFEVPSLK_	ELLFHPALFEVPSLK	92.9018	Q9UHY1	FALSE	11.854	12	_ELLFHPALFEVPSLK_	870.49	2071360	sp	Q9UHY1	Q9UHY1	NRBP_HUMAN	Nuclear receptor-binding protein	Homo sapiens	NRBP1	1	1	uniprot_human_proteome
2	_TITLEVEPSDTIENVK_	_TITLEVEPSDTIENVK_	TITLEVEPSDTIENVK	56.6413	P62979	FALSE	30.1372	6	_TITLEVEPSDTIENVK_	894.467	27397740	sp	P62979	P62979	RS27A_HUMAN	Ubiquitin-40S ribosomal protein S27a	Homo sapiens	RPS27A	1	2	uniprot_human_proteome
3	_TDM[+16]DNQIVVSDYAQM[+16]DR_	_TDM[Oxidation (M)]DNQIVVSDYAQM[Oxidation (M)]DR_	TDMDNQIVVSDYAQMDR	32.5049	P50991	FALSE	13.484	25	_TDM[Oxidation (M)]DNQIVVSDYAQM[Oxidation (M)]DR_	678.291	4756755	sp	P50991	P50991	TCPD_HUMAN	T-complex protein 1 subunit delta	Homo sapiens	CCT4	1	4	uniprot_human_proteome
2	_LQETEM[+16]M[+16]DPELDYTLM[+16]R_	_LQETEM[Oxidation (M)]M[Oxidation (M)]DPELDYTLM[Oxidation (M)]R_	LQETEMMDPELDYTLMR	45.8385	Q92896;Q92896-2	FALSE	13.6049	33	_LQETEM[Oxidation (M)]M[Oxidation (M)]DPELDYTLM[Oxidation (M)]R_	1081.97	6638127	sp	Q92896;Q92896-2	Q92896;Q92896-2	GSLG1_HUMAN	Golgi apparatus protein 1;Isoform 2 of Golgi apparatus protein 1	Homo sapiens	GLG1	1;	2;	uniprot_human_proteome
2	_ATGEADVEFVTHEDAVAAM[+16]SK_	_ATGEADVEFVTHEDAVAAM[Oxidation (M)]SK_	ATGEADVEFVTHEDAVAAMSK	35.7689	P31942	FALSE	4.88428	16	_ATGEADVEFVTHEDAVAAM[Oxidation (M)]SK_	1097.5	2768768	sp	P31942	P31942	HNRH3_HUMAN	Heterogeneous nuclear ribonucleoprotein H3	Homo sapiens	HNRNPH3	1	2	uniprot_human_proteome
2	_ELDPTNM[+16]TYITNQAAVYFEK_	_ELDPTNM[Oxidation (M)]TYITNQAAVYFEK_	ELDPTNMTYITNQAAVYFEK	79.4924	P31948	FALSE	12.5834	31	_ELDPTNM[Oxidation (M)]TYITNQAAVYFEK_	1182.56	13413290	sp	P31948	P31948	STIP1_HUMAN	Stress-induced-phosphoprotein 1	Homo sapiens	STIP1	1	1	uniprot_human_proteome
2	_GVAALTSDPAVQAIVLDTASDVLDK_	_GVAALTSDPAVQAIVLDTASDVLDK_	GVAALTSDPAVQAIVLDTASDVLDK	129.876	Q9Y490	TRUE	6.32689	111	_GVAALTSDPAVQAIVLDTASDVLDK_	1235.16	3574844	sp	Q9Y490	Q9Y490	TLN1_HUMAN	Talin-1	Homo sapiens	TLN1	1	3	uniprot_human_proteome
3	_QQSHFAM[+16]M[+16]HGGTGFAGIDSSSPEVK_	_QQSHFAM[Oxidation (M)]M[Oxidation (M)]HGGTGFAGIDSSSPEVK_	QQSHFAMMHGGTGFAGIDSSSPEVK	14.8489	Q15365	TRUE	8.47363	22	_QQSHFAM[Oxidation (M)]M[Oxidation (M)]HGGTGFAGIDSSSPEVK_	880.06	6753776	sp	Q15365	Q15365	PCBP1_HUMAN	Poly(rC)-binding protein 1	Homo sapiens	PCBP1	1	2	uniprot_human_proteome
2	_SSEM[+16]NVLIPTEGGDFNEFPVPEQFK_	_SSEM[Oxidation (M)]NVLIPTEGGDFNEFPVPEQFK_	SSEMNVLIPTEGGDFNEFPVPEQFK	101.487	Q01518	FALSE	14.7202	21	_SSEM[Oxidation (M)]NVLIPTEGGDFNEFPVPEQFK_	1414.16	7687040	sp	Q01518	Q01518	CAP1_HUMAN	Adenylyl cyclase-associated protein 1	Homo sapiens	CAP1	1	5	uniprot_human_proteome
2	_VGSAADIPINISETDLSLLTATVVPPSGR_	_VGSAADIPINISETDLSLLTATVVPPSGR_	VGSAADIPINISETDLSLLTATVVPPSGR	135.87	P21333;P21333-2	FALSE	4.03552	190	_VGSAADIPINISETDLSLLTATVVPPSGR_	1447.28	3727618	sp	P21333;P21333-2	P21333;P21333-2	FLNA_HUMAN	Filamin-A;Isoform 2 of Filamin-A	Homo sapiens	FLNA	1;	4;	uniprot_human_proteome
3	_GSYGSGGSSYGSGGGSYGSGGGGGGHGSYGSGSSSGGYR_	_GSYGSGGSSYGSGGGSYGSGGGGGGHGSYGSGSSSGGYR_	GSYGSGGSSYGSGGGSYGSGGGGGGHGSYGSGSSSGGYR	3.50978	P04264	TRUE	15.8029	17	_GSYGSGGSSYGSGGGSYGSGGGGGGHGSYGSGSSSGGYR_	1104.77	15651880	sp	P04264	P04264	K2C1_HUMAN	Keratin, type II cytoskeletal 1	Homo sapiens	KRT1	1	6	uniprot_human_proteome
4	_M[+16]M[+16]VDKDGDVTVTNDGATILSM[+16]M[+16]DVDHQIAK_	_M[Oxidation (M)]M[Oxidation (M)]VDKDGDVTVTNDGATILSM[Oxidation (M)]M[Oxidation (M)]DVDHQIAK_	MMVDKDGDVTVTNDGATILSMMDVDHQIAK	40.4098	P48643	FALSE	52.3343	5	_M[Oxidation (M)]M[Oxidation (M)]VDKDGDVTVTNDGATILSM[Oxidation (M)]M[Oxidation (M)]DVDHQIAK_	829.378	20902050	sp	P48643	P48643	TCPE_HUMAN	T-complex protein 1 subunit epsilon	Homo sapiens	CCT5	1	1	uniprot_human_proteome
1	_EDAVLEYLK_	_EDAVLEYLK_	EDAVLEYLK	54.9126	P26038	TRUE	1.81279	64	_EDAVLEYLK_	1079.56	1585741	sp	P26038	P26038	MOES_HUMAN	Moesin	Homo sapiens	MSN	1	3	uniprot_human_proteome
2	_[+42]SEQSIC[+57]QAR_	_[Acetyl (Protein N-term)]SEQSIC[Carbamidomethyl (C)]QAR_	SEQSICQAR	2.5806	Q8N8S7;Q8N8S7-2;Q8N8S7-3	FALSE	35.786	10	_[Acetyl (Protein N-term)]SEQSIC[Carbamidomethyl (C)]QAR_	560.756	17861150	sp	Q8N8S7;Q8N8S7-2;Q8N8S7-3	Q8N8S7;Q8N8S7-2;Q8N8S7-3	ENAH_HUMAN	Protein enabled homolog;Isoform 2 of Protein enabled homolog;Isoform 3 of Protein enabled homolog	Homo sapiens	ENAH	1;;	2;;	uniprot_human_proteome
3	_GITHIGYTDLPSR_	_GITHIGYTDLPSR_	GITHIGYTDLPSR	23.4873	Q13423	FALSE	100	1	_GITHIGYTDLPSR_	477.253	23805450	sp	Q13423	Q13423	NNTM_HUMAN	NAD(P) transhydrogenase, mitochondrial	Homo sapiens	NNT	1	3	uniprot_human_proteome
2	_M[+16]QHNLEQQIQAR_	_M[Oxidation (M)]QHNLEQQIQAR_	MQHNLEQQIQAR	-10.6693	Q13813	FALSE	2.57421	207	_M[Oxidation (M)]QHNLEQQIQAR_	756.373	1391798	sp	Q13813	Q13813	SPTN1_HUMAN	Spectrin alpha chain, non-erythrocytic 1	Homo sapiens	SPTAN1	1	3	uniprot_human_proteome
2	_YDLILDEQAEDSK_	_YDLILDEQAEDSK_	YDLILDEQAEDSK	46.6125	Q8WUA2	TRUE	77.6867	2	_YDLILDEQAEDSK_	769.865	5013043	sp	Q8WUA2	Q8WUA2	PPIL4_HUMAN	Peptidyl-prolyl cis-trans isomerase-like 4	Homo sapiens	PPIL4	1	1	uniprot_human_proteome
2	_QAFTPSSTM[+16]M[+16]EVFLQEK_	_QAFTPSSTM[Oxidation (M)]M[Oxidation (M)]EVFLQEK_	QAFTPSSTMMEVFLQEK	48.3831	Q14157;Q14157-5	FALSE	23.1126	17	_QAFTPSSTM[Oxidation (M)]M[Oxidation (M)]EVFLQEK_	1003.47	3387790	sp	Q14157;Q14157-5	Q14157;Q14157-5	UBP2L_HUMAN	Ubiquitin-associated protein 2-like;Isoform 5 of Ubiquitin-associated protein 2-like	Homo sapiens	UBAP2L	1;	2;	uniprot_human_proteome
2	_AGGSASAM[+16]LQPLLDNQVGFK_	_AGGSASAM[Oxidation (M)]LQPLLDNQVGFK_	AGGSASAMLQPLLDNQVGFK	65.1564	P20618	TRUE	37.4387	7	_AGGSASAM[Oxidation (M)]LQPLLDNQVGFK_	1010.51	21740280	sp	P20618	P20618	PSB1_HUMAN	Proteasome subunit beta type-1	Homo sapiens	PSMB1	1	2	uniprot_human_proteome
2	_DVM[+16]QQQLAEYQELLDVK_	_DVM[Oxidation (M)]QQQLAEYQELLDVK_	DVMQQQLAEYQELLDVK	89.8052	Q03252	TRUE	32.0454	20	_DVM[Oxidation (M)]QQQLAEYQELLDVK_	1033.51	7290551	sp	Q03252	Q03252	LMNB2_HUMAN	Lamin-B2	Homo sapiens	LMNB2	1	4	uniprot_human_proteome
2	_EAALTSEEVGADLEQVEVLQK_	_EAALTSEEVGADLEQVEVLQK_	EAALTSEEVGADLEQVEVLQK	82.3804	Q13813	FALSE	9.64776	109	_EAALTSEEVGADLEQVEVLQK_	1129.57	6011538	sp	Q13813	Q13813	SPTN1_HUMAN	Spectrin alpha chain, non-erythrocytic 1	Homo sapiens	SPTAN1	1	3	uniprot_human_proteome
2	_VIDVFAM[+16]PQSGTGVSVEAVDPVFQAK_	_VIDVFAM[Oxidation (M)]PQSGTGVSVEAVDPVFQAK_	VIDVFAMPQSGTGVSVEAVDPVFQAK	96.1733	O00487	TRUE	6.52382	24	_VIDVFAM[Oxidation (M)]PQSGTGVSVEAVDPVFQAK_	1354.19	1686692	sp	O00487	O00487	PSDE_HUMAN	26S proteasome non-ATPase regulatory subunit 14	Homo sapiens	PSMD14	1	1	uniprot_human_proteome
2	_EDKLEC[+57]SEELGDLVK_	_EDKLEC[Carbamidomethyl (C)]SEELGDLVK_	EDKLECSEELGDLVK	42.0784	A0A087WVQ6;Q00610;Q00610-2	FALSE	6.98799	90	_EDKLEC[Carbamidomethyl (C)]SEELGDLVK_	882.422	6348434	tr;sp;sp	A0A087WVQ6;Q00610;Q00610-2	A0A087WVQ6;Q00610;Q00610-2	A0A087WVQ6_HUMAN;CLH1_HUMAN;CLH1_HUMAN	Clathrin heavy chain;Clathrin heavy chain 1;Isoform 2 of Clathrin heavy chain 1	Homo sapiens	CLTC	1;1;	1;5;	uniprot_human_proteome
2	_TELEDTLDSTAAQQELR_	_TELEDTLDSTAAQQELR_	TELEDTLDSTAAQQELR	53.4773	P35579	TRUE	3.41181	193	_TELEDTLDSTAAQQELR_	960.463	3367048	sp	P35579	P35579	MYH9_HUMAN	Myosin-9	Homo sapiens	MYH9	1	4	uniprot_human_proteome
2	_VADGM[+16]VFGALLPC[+57]EEC[+57]SGQLVFK_	_VADGM[Oxidation (M)]VFGALLPC[Carbamidomethyl (C)]EEC[Carbamidomethyl (C)]SGQLVFK_	VADGMVFGALLPCEECSGQLVFK	100.072	P09874	TRUE	15.4083	52	_VADGM[Oxidation (M)]VFGALLPC[Carbamidomethyl (C)]EEC[Carbamidomethyl (C)]SGQLVFK_	1272.1	4926319	sp	P09874	P09874	PARP1_HUMAN	Poly [ADP-ribose] polymerase 1	Homo sapiens	PARP1	1	4	uniprot_human_proteome
2	_AFADAM[+16]EVIPSTLAENAGLNPISTVTELR_	_AFADAM[Oxidation (M)]EVIPSTLAENAGLNPISTVTELR_	AFADAMEVIPSTLAENAGLNPISTVTELR	116.375	P50991	FALSE	10.1238	35	_AFADAM[Oxidation (M)]EVIPSTLAENAGLNPISTVTELR_	1523.77	4808978	sp	P50991	P50991	TCPD_HUMAN	T-complex protein 1 subunit delta	Homo sapiens	CCT4	1	4	uniprot_human_proteome
1	_[+42]ASGVAVSDGVIK_	_[Acetyl (Protein N-term)]ASGVAVSDGVIK_	ASGVAVSDGVIK	43.8684	P23528	FALSE	2.74311	21	_[Acetyl (Protein N-term)]ASGVAVSDGVIK_	1144.62	28699670	sp	P23528	P23528	COF1_HUMAN	Cofilin-1	Homo sapiens	CFL1	1	3	uniprot_human_proteome
2	_EIM[+16]DAAEDYAK_	_EIM[Oxidation (M)]DAAEDYAK_	EIMDAAEDYAK	6.99043	P14868	FALSE	13.8393	31	_EIM[Oxidation (M)]DAAEDYAK_	636.277	6775915	sp	P14868	P14868	SYDC_HUMAN	Aspartate--tRNA ligase, cytoplasmic	Homo sapiens	DARS	1	2	uniprot_human_proteome
2	_HQTLQGVAFPISR_	_HQTLQGVAFPISR_	HQTLQGVAFPISR	31.9968	Q12792	FALSE	21.1233	14	_HQTLQGVAFPISR_	727.399	7646040	sp	Q12792	Q12792	TWF1_HUMAN	Twinfilin-1	Homo sapiens	TWF1	1	3	uniprot_human_proteome
2	_WC[+57]GTTQNYDADQK_	_WC[Carbamidomethyl (C)]GTTQNYDADQK_	WCGTTQNYDADQK	1.13104	P02751	FALSE	6.26509	66	_WC[Carbamidomethyl (C)]GTTQNYDADQK_	793.831	4420977	sp	P02751	P02751	FINC_HUMAN	Fibronectin	Homo sapiens	FN1	1	4	uniprot_human_proteome
2	_NVLVTLYERDEDNNLLTEK_	_NVLVTLYERDEDNNLLTEK_	NVLVTLYERDEDNNLLTEK	66.1488	P09486	FALSE	10.666	21	_NVLVTLYERDEDNNLLTEK_	1139.58	3989963	sp	P09486	P09486	SPRC_HUMAN	SPARC	Homo sapiens	SPARC	1	1	uniprot_human_proteome
2	_NLPSYPGPSK_	_NLPSYPGPSK_	NLPSYPGPSK	8.99551	Q14644	TRUE	44.4909	3	_NLPSYPGPSK_	530.277	2243892	sp	Q14644	Q14644	RASA3_HUMAN	Ras GTPase-activating protein 3	Homo sapiens	RASA3	1	3	uniprot_human_proteome
1	_[+42]ADFDTYDDR_	_[Acetyl (Protein N-term)]ADFDTYDDR_	ADFDTYDDR	46.8974	Q15056	FALSE	24.4929	14	_[Acetyl (Protein N-term)]ADFDTYDDR_	1159.45	4818681	sp	Q15056	Q15056	IF4H_HUMAN	Eukaryotic translation initiation factor 4H	Homo sapiens	EIF4H	1	5	uniprot_human_proteome
2	_SIATLAITTLLK_	_SIATLAITTLLK_	SIATLAITTLLK	101.978	Q9Y678	FALSE	16.8611	33	_SIATLAITTLLK_	622.895	4632966	sp	Q9Y678	Q9Y678	COPG1_HUMAN	Coatomer subunit gamma-1	Homo sapiens	COPG1	1	1	uniprot_human_proteome
2	_DFAVSTVPVSGPSHLR_	_DFAVSTVPVSGPSHLR_	DFAVSTVPVSGPSHLR	38.4874	O95865	FALSE	16.3177	10	_DFAVSTVPVSGPSHLR_	834.939	10762060	sp	O95865	O95865	DDAH2_HUMAN	N(G),N(G)-dimethylarginine dimethylaminohydrolase 2	Homo sapiens	DDAH2	1	1	uniprot_human_proteome
3	_M[+16]QEVVANLQYDDGSGM[+16]K_	_M[Oxidation (M)]QEVVANLQYDDGSGM[Oxidation (M)]K_	MQEVVANLQYDDGSGMK	26.232	Q16531	FALSE	7.73741	51	_M[Oxidation (M)]QEVVANLQYDDGSGM[Oxidation (M)]K_	639.617	1172537	sp	Q16531	Q16531	DDB1_HUMAN	DNA damage-binding protein 1	Homo sapiens	DDB1	1	1	uniprot_human_proteome
2	_SVTSNQSDGTQESC[+57]ESPDVLDR_	_SVTSNQSDGTQESC[Carbamidomethyl (C)]ESPDVLDR_	SVTSNQSDGTQESCESPDVLDR	20.38	Q5TH30;Q9UGV2;Q9UGV2-2	FALSE	3.33073	14	_SVTSNQSDGTQESC[Carbamidomethyl (C)]ESPDVLDR_	1206.02	1059072	tr;sp;sp	Q5TH30;Q9UGV2;Q9UGV2-2	Q5TH30;Q9UGV2;Q9UGV2-2	Q5TH30_HUMAN;NDRG3_HUMAN;NDRG3_HUMAN	NDRG family member 3, isoform CRA_c;Protein NDRG3;Isoform 2 of Protein NDRG3	Homo sapiens	NDRG3	1;1;	1;2;	uniprot_human_proteome
2	_LDEYLNSPLPDEIDENSM[+16]EDIK_	_LDEYLNSPLPDEIDENSM[Oxidation (M)]EDIK_	LDEYLNSPLPDEIDENSMEDIK	74.2067	Q9Y696	TRUE	8.27566	13	_LDEYLNSPLPDEIDENSM[Oxidation (M)]EDIK_	1298.09	18814810	sp	Q9Y696	Q9Y696	CLIC4_HUMAN	Chloride intracellular channel protein 4	Homo sapiens	CLIC4	1	4	uniprot_human_proteome
3	_LDEYLNSPLPDEIDENSM[+16]EDIK_	_LDEYLNSPLPDEIDENSM[Oxidation (M)]EDIK_	LDEYLNSPLPDEIDENSMEDIK	74.2067	Q9Y696	TRUE	27.4242	4	_LDEYLNSPLPDEIDENSM[Oxidation (M)]EDIK_	865.727	15095780	sp	Q9Y696	Q9Y696	CLIC4_HUMAN	Chloride intracellular channel protein 4	Homo sapiens	CLIC4	1	4	uniprot_human_proteome
3	_NFAM[+16]IGLGC[+57]GEGGEIIVTDM[+16]DTIEK_	_NFAM[Oxidation (M)]IGLGC[Carbamidomethyl (C)]GEGGEIIVTDM[Oxidation (M)]DTIEK_	NFAMIGLGCGEGGEIIVTDMDTIEK	82.2869	P22314;P22314-2	FALSE	6.31955	61	_NFAM[Oxidation (M)]IGLGC[Carbamidomethyl (C)]GEGGEIIVTDM[Oxidation (M)]DTIEK_	901.417	3717791	sp	P22314;P22314-2	P22314;P22314-2	UBA1_HUMAN	Ubiquitin-like modifier-activating enzyme 1;Isoform 2 of Ubiquitin-like modifier-activating enzyme 1	Homo sapiens	UBA1	1;	3;	uniprot_human_proteome
2	_DFPEYTFAIADEEDYAGEVK_	_DFPEYTFAIADEEDYAGEVK_	DFPEYTFAIADEEDYAGEVK	102.5	P13667	TRUE	23.308	36	_DFPEYTFAIADEEDYAGEVK_	1155.01	13151520	sp	P13667	P13667	PDIA4_HUMAN	Protein disulfide-isomerase A4	Homo sapiens	PDIA4	1	2	uniprot_human_proteome
2	_EVIELPLTNPELFQR_	_EVIELPLTNPELFQR_	EVIELPLTNPELFQR	97.5842	A0A087X2I1;P62333	FALSE	37.8952	11	_EVIELPLTNPELFQR_	899.491	18026240	tr;sp	A0A087X2I1;P62333	A0A087X2I1;P62333	A0A087X2I1_HUMAN;PRS10_HUMAN	26S protease regulatory subunit 10B	Homo sapiens	PSMC6	1	1	uniprot_human_proteome
1	_VYNEAGVTFT_	_VYNEAGVTFT_	VYNEAGVTFT	45.6238	P00367	FALSE	21.068	31	_VYNEAGVTFT_	1100.53	3386961	sp	P00367	P00367	DHE3_HUMAN	Glutamate dehydrogenase 1, mitochondrial	Homo sapiens	GLUD1	1	2	uniprot_human_proteome
1	_IFEM[+16]GPVFTL_	_IFEM[Oxidation (M)]GPVFTL_	IFEMGPVFTL	110.159	P00403	TRUE	5.68702	10	_IFEM[Oxidation (M)]GPVFTL_	1169.59	1706285	sp	P00403	P00403	COX2_HUMAN	Cytochrome c oxidase subunit 2	Homo sapiens	MT-CO2	1	1	uniprot_human_proteome
1	_DAGTIAGLNVLR_	_DAGTIAGLNVLR_	DAGTIAGLNVLR	61.4366	P11142	FALSE	3.51996	66	_DAGTIAGLNVLR_	1199.67	9900288	sp	P11142	P11142	HSP7C_HUMAN	Heat shock cognate 71 kDa protein	Homo sapiens	HSPA8	1	1	uniprot_human_proteome
3	_LLQM[+16]QPAQHGEIIK_	_LLQM[Oxidation (M)]QPAQHGEIIK_	LLQMQPAQHGEIIK	0.397652	O00203;O00203-3	FALSE	59.3821	7	_LLQM[Oxidation (M)]QPAQHGEIIK_	541.296	8767713	sp	O00203;O00203-3	O00203;O00203-3	AP3B1_HUMAN	AP-3 complex subunit beta-1;Isoform 2 of AP-3 complex subunit beta-1	Homo sapiens	AP3B1	1;	3;	uniprot_human_proteome
3	_ERDFTSLENTVEER_	_ERDFTSLENTVEER_	ERDFTSLENTVEER	35.1929	Q07065	TRUE	34.2379	17	_ERDFTSLENTVEER_	575.608	19199470	sp	Q07065	Q07065	CKAP4_HUMAN	Cytoskeleton-associated protein 4	Homo sapiens	CKAP4	1	2	uniprot_human_proteome
2	_YNDDSDDSYFTSSSR_	_YNDDSDDSYFTSSSR_	YNDDSDDSYFTSSSR	23.8643	H0Y6A0	TRUE	100	1	_YNDDSDDSYFTSSSR_	879.84	2647652	tr	H0Y6A0	H0Y6A0	H0Y6A0_HUMAN	ADP-ribosylation factor GTPase-activating protein 3 (Fragment)	Homo sapiens	ARFGAP3	1	1	uniprot_human_proteome
2	_IAQDLEM[+16]YGVNYFSIK_	_IAQDLEM[Oxidation (M)]YGVNYFSIK_	IAQDLEMYGVNYFSIK	81.6795	P26038	TRUE	7.54208	29	_IAQDLEM[Oxidation (M)]YGVNYFSIK_	953.966	8509439	sp	P26038	P26038	MOES_HUMAN	Moesin	Homo sapiens	MSN	1	3	uniprot_human_proteome
3	_FSGWYDADLSPAGHEEAK_	_FSGWYDADLSPAGHEEAK_	FSGWYDADLSPAGHEEAK	45.1596	P18669	TRUE	13.705	22	_FSGWYDADLSPAGHEEAK_	660.631	6972503	sp	P18669	P18669	PGAM1_HUMAN	Phosphoglycerate mutase 1	Homo sapiens	PGAM1	1	2	uniprot_human_proteome
2	_NQDLAPNSAEQASILSLVTK_	_NQDLAPNSAEQASILSLVTK_	NQDLAPNSAEQASILSLVTK	83.3758	Q12905	FALSE	48.9887	3	_NQDLAPNSAEQASILSLVTK_	1050.05	54728530	sp	Q12905	Q12905	ILF2_HUMAN	Interleukin enhancer-binding factor 2	Homo sapiens	ILF2	1	2	uniprot_human_proteome
2	_ASGPGLNTTGVPASLPVEFTIDAK_	_ASGPGLNTTGVPASLPVEFTIDAK_	ASGPGLNTTGVPASLPVEFTIDAK	89.1472	P21333;P21333-2	FALSE	22.0774	69	_ASGPGLNTTGVPASLPVEFTIDAK_	1171.62	35281500	sp	P21333;P21333-2	P21333;P21333-2	FLNA_HUMAN	Filamin-A;Isoform 2 of Filamin-A	Homo sapiens	FLNA	1;	4;	uniprot_human_proteome
2	_TASEM[+16]VLADDNFSTIVAAVEEGR_	_TASEM[Oxidation (M)]VLADDNFSTIVAAVEEGR_	TASEMVLADDNFSTIVAAVEEGR	113.037	P16615	FALSE	10.516	39	_TASEM[Oxidation (M)]VLADDNFSTIVAAVEEGR_	1221.08	4087557	sp	P16615	P16615	AT2A2_HUMAN	Sarcoplasmic/endoplasmic reticulum calcium ATPase 2	Homo sapiens	ATP2A2	1	1	uniprot_human_proteome
2	_EGILSDEIYC[+57]PPETAVLLGSYAVQAK_	_EGILSDEIYC[Carbamidomethyl (C)]PPETAVLLGSYAVQAK_	EGILSDEIYCPPETAVLLGSYAVQAK	118.179	E7EQR4;P15311	FALSE	3.08229	41	_EGILSDEIYC[Carbamidomethyl (C)]PPETAVLLGSYAVQAK_	1412.21	1200258	tr;sp	E7EQR4;P15311	E7EQR4;P15311	E7EQR4_HUMAN;EZRI_HUMAN	Ezrin	Homo sapiens	EZR	1	3;4	uniprot_human_proteome
3	_GEGDIHENVDTDLPGSLGQSEEKPVPAAPVPSPVAPAPVPSR_	_GEGDIHENVDTDLPGSLGQSEEKPVPAAPVPSPVAPAPVPSR_	GEGDIHENVDTDLPGSLGQSEEKPVPAAPVPSPVAPAPVPSR	59.5046	Q9UK76	FALSE	11.3366	16	_GEGDIHENVDTDLPGSLGQSEEKPVPAAPVPSPVAPAPVPSR_	1405.04	1485998	sp	Q9UK76	Q9UK76	HN1_HUMAN	Hematological and neurological expressed 1 protein	Homo sapiens	HN1	1	3	uniprot_human_proteome
2	_SLYDDVDTGEK_	_SLYDDVDTGEK_	SLYDDVDTGEK	19.5807	D6RGG3;Q99715	FALSE	4.09429	15	_SLYDDVDTGEK_	621.28	5075341	tr;sp	D6RGG3;Q99715	D6RGG3;Q99715	D6RGG3_HUMAN;COCA1_HUMAN	Collagen alpha-1(XII) chain	Homo sapiens	COL12A1	1	1;2	uniprot_human_proteome
1	_[+42]ASLSLAPVNIFK_	_[Acetyl (Protein N-term)]ASLSLAPVNIFK_	ASLSLAPVNIFK	121.089	P78371	FALSE	7.13709	59	_[Acetyl (Protein N-term)]ASLSLAPVNIFK_	1301.75	2364537	sp	P78371	P78371	TCPB_HUMAN	T-complex protein 1 subunit beta	Homo sapiens	CCT2	1	4	uniprot_human_proteome
2	_AEEIANEM[+16]IEAAK_	_AEEIANEM[Oxidation (M)]IEAAK_	AEEIANEMIEAAK	8.00476	P49588	FALSE	11.5489	61	_AEEIANEM[Oxidation (M)]IEAAK_	717.843	1223034	sp	P49588	P49588	SYAC_HUMAN	Alanine--tRNA ligase, cytoplasmic	Homo sapiens	AARS	1	2	uniprot_human_proteome
2	_DM[+16]NADAVFAFQLR_	_DM[Oxidation (M)]NADAVFAFQLR_	DMNADAVFAFQLR	82.1448	O43252	TRUE	10.2324	24	_DM[Oxidation (M)]NADAVFAFQLR_	757.359	2419187	sp	O43252	O43252	PAPS1_HUMAN	Bifunctional 3'-phosphoadenosine 5'-phosphosulfate synthase 1	Homo sapiens	PAPSS1	1	2	uniprot_human_proteome
2	_DAINQGM[+16]DEELER_	_DAINQGM[Oxidation (M)]DEELER_	DAINQGMDEELER	12.4714	P11177;P11177-2	FALSE	6.95472	26	_DAINQGM[Oxidation (M)]DEELER_	768.336	1333855	sp	P11177;P11177-2	P11177;P11177-2	ODPB_HUMAN	Pyruvate dehydrogenase E1 component subunit beta, mitochondrial;Isoform 2 of Pyruvate dehydrogenase E1 component subunit beta, mitochondrial	Homo sapiens	PDHB	1;	3;	uniprot_human_proteome
2	_SVLLDVSAGQLLM[+16]VDGR_	_SVLLDVSAGQLLM[Oxidation (M)]VDGR_	SVLLDVSAGQLLMVDGR	90.3875	Q8NHP8	FALSE	11.2208	15	_SVLLDVSAGQLLM[Oxidation (M)]VDGR_	894.98	2595949	sp	Q8NHP8	Q8NHP8	PLBL2_HUMAN	Putative phospholipase B-like 2	Homo sapiens	PLBD2	1	2	uniprot_human_proteome
3	_HQAFEAEVQANSGAIVK_	_HQAFEAEVQANSGAIVK_	HQAFEAEVQANSGAIVK	23.2931	Q13813	FALSE	24.3429	30	_HQAFEAEVQANSGAIVK_	600.308	12464300	sp	Q13813	Q13813	SPTN1_HUMAN	Spectrin alpha chain, non-erythrocytic 1	Homo sapiens	SPTAN1	1	3	uniprot_human_proteome
2	_ILAIGLINEALDEGDAQK_	_ILAIGLINEALDEGDAQK_	ILAIGLINEALDEGDAQK	105.558	P46940	FALSE	33.9669	37	_ILAIGLINEALDEGDAQK_	942.01	11132050	sp	P46940	P46940	IQGA1_HUMAN	Ras GTPase-activating-like protein IQGAP1	Homo sapiens	IQGAP1	1	1	uniprot_human_proteome
2	_GEISATQDVM[+16]M[+16]EEIFR_	_GEISATQDVM[Oxidation (M)]M[Oxidation (M)]EEIFR_	GEISATQDVMMEEIFR	48.5791	Q13867	FALSE	11.7306	9	_GEISATQDVM[Oxidation (M)]M[Oxidation (M)]EEIFR_	944.427	5085886	sp	Q13867	Q13867	BLMH_HUMAN	Bleomycin hydrolase	Homo sapiens	BLMH	1	1	uniprot_human_proteome
2	_AESAPLPVSADDTPEVLNR_	_AESAPLPVSADDTPEVLNR_	AESAPLPVSADDTPEVLNR	53.6779	O95674	TRUE	26.6531	5	_AESAPLPVSADDTPEVLNR_	990.997	8505524	sp	O95674	O95674	CDS2_HUMAN	Phosphatidate cytidylyltransferase 2	Homo sapiens	CDS2	1	1	uniprot_human_proteome
2	_[+42]SAEVPEAASAEEQKEM[+16]EDK_	_[Acetyl (Protein N-term)]SAEVPEAASAEEQKEM[Oxidation (M)]EDK_	SAEVPEAASAEEQKEMEDK	23.5243	P56211	TRUE	10.7435	5	_[Acetyl (Protein N-term)]SAEVPEAASAEEQKEM[Oxidation (M)]EDK_	1068.47	2572358	sp	P56211	P56211	ARP19_HUMAN	cAMP-regulated phosphoprotein 19	Homo sapiens	ARPP19	1	2	uniprot_human_proteome
2	_LATPTYGDLNHLVSATM[+16]SGVTTSLR_	_LATPTYGDLNHLVSATM[Oxidation (M)]SGVTTSLR_	LATPTYGDLNHLVSATMSGVTTSLR	81.5024	Q13509	FALSE	5.78055	32	_LATPTYGDLNHLVSATM[Oxidation (M)]SGVTTSLR_	1311.17	3872232	sp	Q13509	Q13509	TBB3_HUMAN	Tubulin beta-3 chain	Homo sapiens	TUBB3	1	2	uniprot_human_proteome
2	_IQAGEIGEM[+16]K_	_IQAGEIGEM[Oxidation (M)]K_	IQAGEIGEMK	-11.8376	P16989	FALSE	1.75776	18	_IQAGEIGEM[Oxidation (M)]K_	546.274	1134830	sp	P16989	P16989	YBOX3_HUMAN	Y-box-binding protein 3	Homo sapiens	YBX3	1	4	uniprot_human_proteome
2	_QLIM[+16]QSEM[+16]R_	_QLIM[Oxidation (M)]QSEM[Oxidation (M)]R_	QLIMQSEMR	-16.99	Q9HBL7	TRUE	11.5853	7	_QLIM[Oxidation (M)]QSEM[Oxidation (M)]R_	584.278	1249956	sp	Q9HBL7	Q9HBL7	PLRKT_HUMAN	Plasminogen receptor (KT)	Homo sapiens	PLGRKT	1	1	uniprot_human_proteome
2	_YGLLVGGAASHR_	_YGLLVGGAASHR_	YGLLVGGAASHR	7.04754	Q15274	FALSE	14.3446	4	_YGLLVGGAASHR_	600.828	8889227	sp	Q15274	Q15274	NADC_HUMAN	Nicotinate-nucleotide pyrophosphorylase [carboxylating]	Homo sapiens	QPRT	1	3	uniprot_human_proteome
2	_EGLM[+16]LDSHEELYK_	_EGLM[Oxidation (M)]LDSHEELYK_	EGLMLDSHEELYK	30.5615	Q14204	TRUE	9.48059	171	_EGLM[Oxidation (M)]LDSHEELYK_	790.369	9185409	sp	Q14204	Q14204	DYHC1_HUMAN	Cytoplasmic dynein 1 heavy chain 1	Homo sapiens	DYNC1H1	1	5	uniprot_human_proteome
2	_ATQM[+16]PEGGQGAPPM[+16]YQLYK_	_ATQM[Oxidation (M)]PEGGQGAPPM[Oxidation (M)]YQLYK_	ATQMPEGGQGAPPMYQLYK	25.1828	P78527	FALSE	6.05239	202	_ATQM[Oxidation (M)]PEGGQGAPPM[Oxidation (M)]YQLYK_	1049.98	2782395	sp	P78527	P78527	PRKDC_HUMAN	DNA-dependent protein kinase catalytic subunit	Homo sapiens	PRKDC	1	3	uniprot_human_proteome
2	_LPYVTM[+16]GSGSLAAM[+16]AVFEDK_	_LPYVTM[Oxidation (M)]GSGSLAAM[Oxidation (M)]AVFEDK_	LPYVTMGSGSLAAMAVFEDK	70.3758	Q99436	TRUE	9.45161	15	_LPYVTM[Oxidation (M)]GSGSLAAM[Oxidation (M)]AVFEDK_	1060.01	4502480	sp	Q99436	Q99436	PSB7_HUMAN	Proteasome subunit beta type-7	Homo sapiens	PSMB7	1	1	uniprot_human_proteome
2	_SLEPLPSSGPDFGGLGEEAEFVEVEPEAK_	_SLEPLPSSGPDFGGLGEEAEFVEVEPEAK_	SLEPLPSSGPDFGGLGEEAEFVEVEPEAK	102.814	Q9Y512	TRUE	54.7666	10	_SLEPLPSSGPDFGGLGEEAEFVEVEPEAK_	1508.72	2173416	sp	Q9Y512	Q9Y512	SAM50_HUMAN	Sorting and assembly machinery component 50 homolog	Homo sapiens	SAMM50	1	3	uniprot_human_proteome
2	_DGFLVEVSESSR_	_DGFLVEVSESSR_	DGFLVEVSESSR	55.1332	Q12979-2	FALSE	26.672	9	_DGFLVEVSESSR_	662.823	1154503	sp	Q12979-2	Q12979-2	ABR_HUMAN	Isoform Short of Active breakpoint cluster region-related protein	Homo sapiens	ABR			uniprot_human_proteome
3	_EAYHAVVLSYGAEDHR_	_EAYHAVVLSYGAEDHR_	EAYHAVVLSYGAEDHR	14.2435	P22570;P22570-7	FALSE	45.5908	13	_EAYHAVVLSYGAEDHR_	606.292	7650374	sp	P22570;P22570-7	P22570;P22570-7	ADRO_HUMAN	NADPH:adrenodoxin oxidoreductase, mitochondrial;Isoform 7 of NADPH:adrenodoxin oxidoreductase, mitochondrial	Homo sapiens	FDXR	1;	3;	uniprot_human_proteome
2	_INNVPAEGENEVNNELANR_	_INNVPAEGENEVNNELANR_	INNVPAEGENEVNNELANR	36.0748	Q9NUQ9	FALSE	25.3669	7	_INNVPAEGENEVNNELANR_	1048.5	7021832	sp	Q9NUQ9	Q9NUQ9	FA49B_HUMAN	Protein FAM49B	Homo sapiens	FAM49B	1	1	uniprot_human_proteome
2	_EVM[+16]QEVAQLSQFDEELYK_	_EVM[Oxidation (M)]QEVAQLSQFDEELYK_	EVMQEVAQLSQFDEELYK	81.8455	P49591;Q5T5C7	FALSE	6.51933	34	_EVM[Oxidation (M)]QEVAQLSQFDEELYK_	1101.52	2253304	sp;tr	P49591;Q5T5C7	P49591;Q5T5C7	SYSC_HUMAN;Q5T5C7_HUMAN	Serine--tRNA ligase, cytoplasmic;Serine--tRNA ligase, cytoplasmic	Homo sapiens	SARS	1	3;1	uniprot_human_proteome
2	_WLDTQVVLAM[+16]PYDTPVPGYK_	_WLDTQVVLAM[Oxidation (M)]PYDTPVPGYK_	WLDTQVVLAMPYDTPVPGYK	90.0104	P11216	TRUE	4.29003	64	_WLDTQVVLAM[Oxidation (M)]PYDTPVPGYK_	1155.08	2943904	sp	P11216	P11216	PYGB_HUMAN	Glycogen phosphorylase, brain form	Homo sapiens	PYGB	1	5	uniprot_human_proteome
2	_VNIAFNYDM[+16]PEDSDTYLHR_	_VNIAFNYDM[Oxidation (M)]PEDSDTYLHR_	VNIAFNYDMPEDSDTYLHR	55.2681	Q13838;Q13838-2	FALSE	3.12258	42	_VNIAFNYDM[Oxidation (M)]PEDSDTYLHR_	1158.52	1421123	sp	Q13838;Q13838-2	Q13838;Q13838-2	DX39B_HUMAN	Spliceosome RNA helicase DDX39B;Isoform 2 of Spliceosome RNA helicase DDX39B	Homo sapiens	DDX39B	1;	1;	uniprot_human_proteome
2	_ASGPGLNASGIPASLPVEFTIDAR_	_ASGPGLNASGIPASLPVEFTIDAR_	ASGPGLNASGIPASLPVEFTIDAR	98.9467	Q14315	FALSE	8.46497	118	_ASGPGLNASGIPASLPVEFTIDAR_	1170.61	4127386	sp	Q14315	Q14315	FLNC_HUMAN	Filamin-C	Homo sapiens	FLNC	1	3	uniprot_human_proteome
2	_GAPGVSVDM[+16]NITYM[+16]SPAK_	_GAPGVSVDM[Oxidation (M)]NITYM[Oxidation (M)]SPAK_	GAPGVSVDMNITYMSPAK	31.7344	Q9NPJ3	FALSE	16.3319	7	_GAPGVSVDM[Oxidation (M)]NITYM[Oxidation (M)]SPAK_	935.44	5225940	sp	Q9NPJ3	Q9NPJ3	ACO13_HUMAN	Acyl-coenzyme A thioesterase 13	Homo sapiens	ACOT13	1	1	uniprot_human_proteome
2	_M[+16]LVSGQGPVM[+16]ENAQGLGFR_	_M[Oxidation (M)]LVSGQGPVM[Oxidation (M)]ENAQGLGFR_	MLVSGQGPVMENAQGLGFR	45.0454	Q9BXW7;Q9BXW7-2	FALSE	32.869	7	_M[Oxidation (M)]LVSGQGPVM[Oxidation (M)]ENAQGLGFR_	1011.99	1265852	sp	Q9BXW7;Q9BXW7-2	Q9BXW7;Q9BXW7-2	CECR5_HUMAN	Cat eye syndrome critical region protein 5;Isoform 1 of Cat eye syndrome critical region protein 5	Homo sapiens	CECR5	1;	1;	uniprot_human_proteome
2	_QITSYGETC[+57]PGLEQYAIK_	_QITSYGETC[Carbamidomethyl (C)]PGLEQYAIK_	QITSYGETCPGLEQYAIK	54.064	P50990	FALSE	11.5352	41	_QITSYGETC[Carbamidomethyl (C)]PGLEQYAIK_	1029.5	12931370	sp	P50990	P50990	TCPQ_HUMAN	T-complex protein 1 subunit theta	Homo sapiens	CCT8	1	4	uniprot_human_proteome
3	_SKDHFGLEGDEESTM[+16]LEDSVSPK_	_SKDHFGLEGDEESTM[Oxidation (M)]LEDSVSPK_	SKDHFGLEGDEESTMLEDSVSPK	35.5927	Q9Y490	TRUE	7.15653	99	_SKDHFGLEGDEESTM[Oxidation (M)]LEDSVSPK_	851.715	2575608	sp	Q9Y490	Q9Y490	TLN1_HUMAN	Talin-1	Homo sapiens	TLN1	1	3	uniprot_human_proteome
2	_KIIIPPFLAYGEK_	_KIIIPPFLAYGEK_	KIIIPPFLAYGEK	67.9035	Q96AY3	TRUE	4.03891	38	_KIIIPPFLAYGEK_	744.945	1121444	sp	Q96AY3	Q96AY3	FKB10_HUMAN	Peptidyl-prolyl cis-trans isomerase FKBP10	Homo sapiens	FKBP10	1	1	uniprot_human_proteome
2	_VPTTLM[+16]PVNTVALK_	_VPTTLM[Oxidation (M)]PVNTVALK_	VPTTLMPVNTVALK	41.131	Q7Z434	FALSE	20.4625	4	_VPTTLM[Oxidation (M)]PVNTVALK_	750.429	6188355	sp	Q7Z434	Q7Z434	MAVS_HUMAN	Mitochondrial antiviral-signaling protein	Homo sapiens	MAVS	1	2	uniprot_human_proteome
2	_SVEDAQDVSLALTQR_	_SVEDAQDVSLALTQR_	SVEDAQDVSLALTQR	47.4909	P12111;P12111-2	FALSE	4.37661	39	_SVEDAQDVSLALTQR_	816.415	2034775	sp	P12111;P12111-2	P12111;P12111-2	CO6A3_HUMAN	Collagen alpha-3(VI) chain;Isoform 2 of Collagen alpha-3(VI) chain	Homo sapiens	COL6A3	1;	5;	uniprot_human_proteome
2	_EM[+16]M[+16]ESFEGPQPADVR_	_EM[Oxidation (M)]M[Oxidation (M)]ESFEGPQPADVR_	EMMESFEGPQPADVR	20.1854	P52756	FALSE	69.0813	2	_EM[Oxidation (M)]M[Oxidation (M)]ESFEGPQPADVR_	877.872	752947	sp	P52756	P52756	RBM5_HUMAN	RNA-binding protein 5	Homo sapiens	RBM5	1	2	uniprot_human_proteome
2	_FYSQAIELNPSNAIYYGNR_	_FYSQAIELNPSNAIYYGNR_	FYSQAIELNPSNAIYYGNR	72.1044	H0YDU8;P53041	FALSE	13.4179	18	_FYSQAIELNPSNAIYYGNR_	1110.54	2368762	tr;sp	H0YDU8;P53041	H0YDU8;P53041	H0YDU8_HUMAN;PPP5_HUMAN	Serine/threonine-protein phosphatase (Fragment);Serine/threonine-protein phosphatase 5	Homo sapiens	PPP5C	1	1	uniprot_human_proteome
2	_FIPLSEPAPVPPIPNEQQLAR_	_FIPLSEPAPVPPIPNEQQLAR_	FIPLSEPAPVPPIPNEQQLAR	80.3405	E9PGT6;Q99627	FALSE	13.9405	11	_FIPLSEPAPVPPIPNEQQLAR_	1157.13	3125775	tr;sp	E9PGT6;Q99627	E9PGT6;Q99627	E9PGT6_HUMAN;CSN8_HUMAN	COP9 signalosome complex subunit 8	Homo sapiens	COPS8	1	1	uniprot_human_proteome
2	_VLDIFEQR_	_VLDIFEQR_	VLDIFEQR	50.2167	Q8TER5;Q8TER5-3;Q8TER5-4	FALSE	10.0897	9	_VLDIFEQR_	510.28	643413	sp	Q8TER5;Q8TER5-3;Q8TER5-4	Q8TER5;Q8TER5-3;Q8TER5-4	ARH40_HUMAN	Rho guanine nucleotide exchange factor 40;Isoform 3 of Rho guanine nucleotide exchange factor 40;Isoform 4 of Rho guanine nucleotide exchange factor 40	Homo sapiens	ARHGEF40	1;;	3;;	uniprot_human_proteome
1	_EFFVGLSK_	_EFFVGLSK_	EFFVGLSK	46.9362	O95865	FALSE	6.17756	22	_EFFVGLSK_	926.498	2330918	sp	O95865	O95865	DDAH2_HUMAN	N(G),N(G)-dimethylarginine dimethylaminohydrolase 2	Homo sapiens	DDAH2	1	1	uniprot_human_proteome
1	_GSPLVVISQGK_	_GSPLVVISQGK_	GSPLVVISQGK	25.6808	A0A1C7CYX9	FALSE	2.19528	71	_GSPLVVISQGK_	1084.64	2325478	tr	A0A1C7CYX9	A0A1C7CYX9	A0A1C7CYX9_HUMAN	Dihydropyrimidinase-related protein 2	Homo sapiens	DPYSL2	1	1	uniprot_human_proteome
2	_FVNVVPTFGK_	_FVNVVPTFGK_	FVNVVPTFGK	53.0578	E9PR30;P62861	FALSE	52.2188	3	_FVNVVPTFGK_	554.313	34815690	tr;sp	E9PR30;P62861	E9PR30;P62861	E9PR30_HUMAN;RS30_HUMAN	40S ribosomal protein S30	Homo sapiens	FAU	1	1	uniprot_human_proteome
1	_DQIYDIFQK_	_DQIYDIFQK_	DQIYDIFQK	66.3179	P60842	FALSE	1.44556	67	_DQIYDIFQK_	1169.58	706367	sp	P60842	P60842	IF4A1_HUMAN	Eukaryotic initiation factor 4A-I	Homo sapiens	EIF4A1	1	1	uniprot_human_proteome
1	_SLDLDSIIAEVK_	_SLDLDSIIAEVK_	SLDLDSIIAEVK	100.004	P04264	TRUE	2.26405	49	_SLDLDSIIAEVK_	1302.72	1471487	sp	P04264	P04264	K2C1_HUMAN	Keratin, type II cytoskeletal 1	Homo sapiens	KRT1	1	6	uniprot_human_proteome
2	_SLDLDSIIAEVK_	_SLDLDSIIAEVK_	SLDLDSIIAEVK	100.004	P04264	TRUE	52.9156	5	_SLDLDSIIAEVK_	651.861	170168400	sp	P04264	P04264	K2C1_HUMAN	Keratin, type II cytoskeletal 1	Homo sapiens	KRT1	1	6	uniprot_human_proteome
2	_DM[+16]YEQFQNIM[+16]K_	_DM[Oxidation (M)]YEQFQNIM[Oxidation (M)]K_	DMYEQFQNIMK	30.8967	P61011	FALSE	16.1812	14	_DM[Oxidation (M)]YEQFQNIM[Oxidation (M)]K_	739.818	4315456	sp	P61011	P61011	SRP54_HUMAN	Signal recognition particle 54 kDa protein	Homo sapiens	SRP54	1	1	uniprot_human_proteome
3	_QEESITVQTM[+16]M[+16]NTLR_	_QEESITVQTM[Oxidation (M)]M[Oxidation (M)]NTLR_	QEESITVQTMMNTLR	18.4396	Q12765	FALSE	15.5591	35	_QEESITVQTM[Oxidation (M)]M[Oxidation (M)]NTLR_	604.954	2780195	sp	Q12765	Q12765	SCRN1_HUMAN	Secernin-1	Homo sapiens	SCRN1	1	2	uniprot_human_proteome
2	_KTQEQLALEM[+16]AELTAR_	_KTQEQLALEM[Oxidation (M)]AELTAR_	KTQEQLALEMAELTAR	32.9529	P26038	TRUE	4.79367	49	_KTQEQLALEM[Oxidation (M)]AELTAR_	924.48	7192461	sp	P26038	P26038	MOES_HUMAN	Moesin	Homo sapiens	MSN	1	3	uniprot_human_proteome
2	_EALPAPSDDATALM[+16]TDPK_	_EALPAPSDDATALM[Oxidation (M)]TDPK_	EALPAPSDDATALMTDPK	35.8788	A0A087WUQ6;P07203	FALSE	42.3846	8	_EALPAPSDDATALM[Oxidation (M)]TDPK_	929.941	7596962	tr;sp	A0A087WUQ6;P07203	A0A087WUQ6;P07203	A0A087WUQ6_HUMAN;GPX1_HUMAN	Glutathione peroxidase;Glutathione peroxidase 1	Homo sapiens	GPX1	1	1;4	uniprot_human_proteome
2	_ILDDDTIITTLENLKR_	_ILDDDTIITTLENLKR_	ILDDDTIITTLENLKR	97.0895	Q14204	TRUE	2.13782	388	_ILDDDTIITTLENLKR_	937.017	2297797	sp	Q14204	Q14204	DYHC1_HUMAN	Cytoplasmic dynein 1 heavy chain 1	Homo sapiens	DYNC1H1	1	5	uniprot_human_proteome
2	_QYYTLLNQAPDM[+16]LHR_	_QYYTLLNQAPDM[Oxidation (M)]LHR_	QYYTLLNQAPDMLHR	43.1807	Q13283	FALSE	9.25267	23	_QYYTLLNQAPDM[Oxidation (M)]LHR_	939.962	2360986	sp	Q13283	Q13283	G3BP1_HUMAN	Ras GTPase-activating protein-binding protein 1	Homo sapiens	G3BP1	1	1	uniprot_human_proteome
3	_M[+16]LVQC[+57]M[+16]QDQEHPSIR_	_M[Oxidation (M)]LVQC[Carbamidomethyl (C)]M[Oxidation (M)]QDQEHPSIR_	MLVQCMQDQEHPSIR	-3.76086	O00410	FALSE	3.06424	74	_M[Oxidation (M)]LVQC[Carbamidomethyl (C)]M[Oxidation (M)]QDQEHPSIR_	635.287	2516058	sp	O00410	O00410	IPO5_HUMAN	Importin-5	Homo sapiens	IPO5	1	4	uniprot_human_proteome
2	_EAGELKPEEEITVGPVQK_	_EAGELKPEEEITVGPVQK_	EAGELKPEEEITVGPVQK	29.8662	P53618	TRUE	5.6144	63	_EAGELKPEEEITVGPVQK_	977.012	2375516	sp	P53618	P53618	COPB_HUMAN	Coatomer subunit beta	Homo sapiens	COPB1	1	3	uniprot_human_proteome
2	_SM[+16]EIEVLVDADPVVDSSQK_	_SM[Oxidation (M)]EIEVLVDADPVVDSSQK_	SMEIEVLVDADPVVDSSQK	69.1358	O00154-4	FALSE	21.7221	19	_SM[Oxidation (M)]EIEVLVDADPVVDSSQK_	1039	12358700	sp	O00154-4	O00154-4	BACH_HUMAN	Isoform 4 of Cytosolic acyl coenzyme A thioester hydrolase	Homo sapiens	ACOT7			uniprot_human_proteome
2	_GIDVQQVSLVINYDLPTNR_	_GIDVQQVSLVINYDLPTNR_	GIDVQQVSLVINYDLPTNR	95.3072	P60842	FALSE	6.7661	43	_GIDVQQVSLVINYDLPTNR_	1072.57	14295990	sp	P60842	P60842	IF4A1_HUMAN	Eukaryotic initiation factor 4A-I	Homo sapiens	EIF4A1	1	1	uniprot_human_proteome
2	_[+42]AVVPASLSGQDVGSFAYLTIK_	_[Acetyl (Protein N-term)]AVVPASLSGQDVGSFAYLTIK_	AVVPASLSGQDVGSFAYLTIK	129.862	Q9H993	TRUE	25.36	9	_[Acetyl (Protein N-term)]AVVPASLSGQDVGSFAYLTIK_	1083.08	1752364	sp	Q9H993	Q9H993	ARMT1_HUMAN	Protein-glutamate O-methyltransferase	Homo sapiens	ARMT1	1	1	uniprot_human_proteome
3	_EC[+57]PSDEC[+57]GAGVFM[+16]ASHFDR_	_EC[Carbamidomethyl (C)]PSDEC[Carbamidomethyl (C)]GAGVFM[Oxidation (M)]ASHFDR_	ECPSDECGAGVFMASHFDR	32.1075	P62979	TRUE	16.3052	10	_EC[Carbamidomethyl (C)]PSDEC[Carbamidomethyl (C)]GAGVFM[Oxidation (M)]ASHFDR_	729.956	21877820	sp	P62979	P62979	RS27A_HUMAN	Ubiquitin-40S ribosomal protein S27a	Homo sapiens	RPS27A	1	2	uniprot_human_proteome
3	_ESVASGDDRAEEDM[+16]DEAIEK_	_ESVASGDDRAEEDM[Oxidation (M)]DEAIEK_	ESVASGDDRAEEDMDEAIEK	-0.492065	P46821	TRUE	2.86209	201	_ESVASGDDRAEEDM[Oxidation (M)]DEAIEK_	737.978	5424722	sp	P46821	P46821	MAP1B_HUMAN	Microtubule-associated protein 1B	Homo sapiens	MAP1B	1	2	uniprot_human_proteome
3	_M[+16]EFHDQQELTPSTAEPSDQK_	_M[Oxidation (M)]EFHDQQELTPSTAEPSDQK_	MEFHDQQELTPSTAEPSDQK	10.4707	P11137;P11137-3	FALSE	18.4691	75	_M[Oxidation (M)]EFHDQQELTPSTAEPSDQK_	778.678	10564350	sp	P11137;P11137-3	P11137;P11137-3	MTAP2_HUMAN	Microtubule-associated protein 2;Isoform 3 of Microtubule-associated protein 2	Homo sapiens	MAP2	1;	4;	uniprot_human_proteome
2	_EM[+16]YDDGVGLPFQSQPDLIGDK_	_EM[Oxidation (M)]YDDGVGLPFQSQPDLIGDK_	EMYDDGVGLPFQSQPDLIGDK	82.3969	O60502	FALSE	6.32786	34	_EM[Oxidation (M)]YDDGVGLPFQSQPDLIGDK_	1170.54	2056851	sp	O60502	O60502	OGA_HUMAN	Protein O-GlcNAcase	Homo sapiens	MGEA5	1	2	uniprot_human_proteome
2	_DGTVTAGNASGVADGAGAVIIASEDAVK_	_DGTVTAGNASGVADGAGAVIIASEDAVK_	DGTVTAGNASGVADGAGAVIIASEDAVK	86.1253	P42765	FALSE	5.5129	30	_DGTVTAGNASGVADGAGAVIIASEDAVK_	1258.63	2098122	sp	P42765	P42765	THIM_HUMAN	3-ketoacyl-CoA thiolase, mitochondrial	Homo sapiens	ACAA2	1	2	uniprot_human_proteome
3	_FNDEHIPDSPFVVPVASLSDDAR_	_FNDEHIPDSPFVVPVASLSDDAR_	FNDEHIPDSPFVVPVASLSDDAR	81.7479	Q14315	FALSE	39.887	26	_FNDEHIPDSPFVVPVASLSDDAR_	843.075	8519460	sp	Q14315	Q14315	FLNC_HUMAN	Filamin-C	Homo sapiens	FLNC	1	3	uniprot_human_proteome
2	_LPPLPVTPGM[+16]EGAGVVIAVGEGVSDR_	_LPPLPVTPGM[Oxidation (M)]EGAGVVIAVGEGVSDR_	LPPLPVTPGMEGAGVVIAVGEGVSDR	95.7462	Q99536	FALSE	13.8018	22	_LPPLPVTPGM[Oxidation (M)]EGAGVVIAVGEGVSDR_	1267.17	8532039	sp	Q99536	Q99536	VAT1_HUMAN	Synaptic vesicle membrane protein VAT-1 homolog	Homo sapiens	VAT1	1	2	uniprot_human_proteome
2	_TM[+16]LEDLGM[+16]DDEGDDDPVPLPNVNAAILK_	_TM[Oxidation (M)]LEDLGM[Oxidation (M)]DDEGDDDPVPLPNVNAAILK_	TMLEDLGMDDEGDDDPVPLPNVNAAILK	98.4427	P63208	FALSE	100	1	_TM[Oxidation (M)]LEDLGM[Oxidation (M)]DDEGDDDPVPLPNVNAAILK_	1515.2	7096773	sp	P63208	P63208	SKP1_HUMAN	S-phase kinase-associated protein 1	Homo sapiens	SKP1	1	2	uniprot_human_proteome
4	_AKPPPGGGEQEPPPPPAPQDVEM[+16]KEEAATGGGSTGEADGK_	_AKPPPGGGEQEPPPPPAPQDVEM[Oxidation (M)]KEEAATGGGSTGEADGK_	AKPPPGGGEQEPPPPPAPQDVEMKEEAATGGGSTGEADGK	18.0185	O43242	TRUE	38.9731	14	_AKPPPGGGEQEPPPPPAPQDVEM[Oxidation (M)]KEEAATGGGSTGEADGK_	971.704	8789304	sp	O43242	O43242	PSMD3_HUMAN	26S proteasome non-ATPase regulatory subunit 3	Homo sapiens	PSMD3	1	2	uniprot_human_proteome
3	_AATDAQDANQC[+57]C[+57]TSC[+57]EDNAPATSYC[+57]VEC[+57]SEPLC[+57]ETC[+57]VEAHQR_	_AATDAQDANQC[Carbamidomethyl (C)]C[Carbamidomethyl (C)]TSC[Carbamidomethyl (C)]EDNAPATSYC[Carbamidomethyl (C)]VEC[Carbamidomethyl (C)]SEPLC[Carbamidomethyl (C)]ETC[Carbamidomethyl (C)]VEAHQR_	AATDAQDANQCCTSCEDNAPATSYCVECSEPLCETCVEAHQR	41.074	Q13263	FALSE	23.6508	40	_AATDAQDANQC[Carbamidomethyl (C)]C[Carbamidomethyl (C)]TSC[Carbamidomethyl (C)]EDNAPATSYC[Carbamidomethyl (C)]VEC[Carbamidomethyl (C)]SEPLC[Carbamidomethyl (C)]ETC[Carbamidomethyl (C)]VEAHQR_	1622.63	6599318	sp	Q13263	Q13263	TIF1B_HUMAN	Transcription intermediary factor 1-beta	Homo sapiens	TRIM28	1	5	uniprot_human_proteome
1	_TLVLLM[+16]GK_	_TLVLLM[Oxidation (M)]GK_	TLVLLMGK	27.908	P07737	FALSE	26.8783	14	_TLVLLM[Oxidation (M)]GK_	890.538	4672863	sp	P07737	P07737	PROF1_HUMAN	Profilin-1	Homo sapiens	PFN1	1	2	uniprot_human_proteome
1	_NLYIISVK_	_NLYIISVK_	NLYIISVK	43.2218	P62829	FALSE	15.3338	8	_NLYIISVK_	949.572	5775638	sp	P62829	P62829	RL23_HUMAN	60S ribosomal protein L23	Homo sapiens	RPL23	1	1	uniprot_human_proteome
2	_KLDDFVETGDIR_	_KLDDFVETGDIR_	KLDDFVETGDIR	35.4232	Q14108	FALSE	30.1231	9	_KLDDFVETGDIR_	704.359	20791140	sp	Q14108	Q14108	SCRB2_HUMAN	Lysosome membrane protein 2	Homo sapiens	SCARB2	1	2	uniprot_human_proteome
2	_EVAEAATGEDASSPPPK_	_EVAEAATGEDASSPPPK_	EVAEAATGEDASSPPPK	-10.1158	Q99536	FALSE	10.3444	29	_EVAEAATGEDASSPPPK_	828.392	6280614	sp	Q99536	Q99536	VAT1_HUMAN	Synaptic vesicle membrane protein VAT-1 homolog	Homo sapiens	VAT1	1	2	uniprot_human_proteome
2	_STVISYEC[+57]C[+57]PGYEK_	_STVISYEC[Carbamidomethyl (C)]C[Carbamidomethyl (C)]PGYEK_	STVISYECCPGYEK	24.281	Q15582	FALSE	50.081	9	_STVISYEC[Carbamidomethyl (C)]C[Carbamidomethyl (C)]PGYEK_	846.866	5578104	sp	Q15582	Q15582	BGH3_HUMAN	Transforming growth factor-beta-induced protein ig-h3	Homo sapiens	TGFBI	1	1	uniprot_human_proteome
2	_AEVVETTQVYTEEETR_	_AEVVETTQVYTEEETR_	AEVVETTQVYTEEETR	27.8906	Q15149	FALSE	4.35335	281	_AEVVETTQVYTEEETR_	942.447	2135065	sp	Q15149	Q15149	PLEC_HUMAN	Plectin	Homo sapiens	PLEC	1	3	uniprot_human_proteome
2	_GPSGQGQGQFLIQQVTLK_	_GPSGQGQGQFLIQQVTLK_	GPSGQGQGQFLIQQVTLK	59.8533	Q13724;Q13724-2	FALSE	18.9396	15	_GPSGQGQGQFLIQQVTLK_	943.51	3059611	sp	Q13724;Q13724-2	Q13724;Q13724-2	MOGS_HUMAN	Mannosyl-oligosaccharide glucosidase;Isoform 2 of Mannosyl-oligosaccharide glucosidase	Homo sapiens	MOGS	1;	5;	uniprot_human_proteome
2	_SM[+16]LQATAEANNLAAVATAK_	_SM[Oxidation (M)]LQATAEANNLAAVATAK_	SMLQATAEANNLAAVATAK	45.3453	Q8WXF7-2	FALSE	16.2231	12	_SM[Oxidation (M)]LQATAEANNLAAVATAK_	945.983	2285620	sp	Q8WXF7-2	Q8WXF7-2	ATLA1_HUMAN	Isoform 2 of Atlastin-1	Homo sapiens	ATL1			uniprot_human_proteome
2	_DVQIGDIVTVGEC[+57]RPLSK_	_DVQIGDIVTVGEC[Carbamidomethyl (C)]RPLSK_	DVQIGDIVTVGECRPLSK	60.8773	P62280	FALSE	16.2527	14	_DVQIGDIVTVGEC[Carbamidomethyl (C)]RPLSK_	993.52	10089040	sp	P62280	P62280	RS11_HUMAN	40S ribosomal protein S11	Homo sapiens	RPS11	1	3	uniprot_human_proteome
3	_ATDAM[+16]AHVAGFTVAHDVSAR_	_ATDAM[Oxidation (M)]AHVAGFTVAHDVSAR_	ATDAMAHVAGFTVAHDVSAR	13.8072	Q96GK7	FALSE	69.1781	3	_ATDAM[Oxidation (M)]AHVAGFTVAHDVSAR_	681.662	9147076	sp	Q96GK7	Q96GK7	FAH2A_HUMAN	Fumarylacetoacetate hydrolase domain-containing protein 2A	Homo sapiens	FAHD2A	1	1	uniprot_human_proteome
2	_DAVLLLFANK_	_DAVLLLFANK_	DAVLLLFANK	85.4135	P18085	FALSE	24.5899	5	_DAVLLLFANK_	552.327	31376320	sp	P18085	P18085	ARF4_HUMAN	ADP-ribosylation factor 4	Homo sapiens	ARF4	1	3	uniprot_human_proteome
2	_M[+16]IGQATAADQEK_	_M[Oxidation (M)]IGQATAADQEK_	MIGQATAADQEK	-24.0023	Q13015	TRUE	1.78084	6	_M[Oxidation (M)]IGQATAADQEK_	639.803	339250	sp	Q13015	Q13015	AF1Q_HUMAN	Protein AF1q	Homo sapiens	MLLT11	1	1	uniprot_human_proteome
2	_NLLTVTSSDEM[+16]M[+16]K_	_NLLTVTSSDEM[Oxidation (M)]M[Oxidation (M)]K_	NLLTVTSSDEMMK	20.4319	P78527	FALSE	40.278	29	_NLLTVTSSDEM[Oxidation (M)]M[Oxidation (M)]K_	750.85	16271320	sp	P78527	P78527	PRKDC_HUMAN	DNA-dependent protein kinase catalytic subunit	Homo sapiens	PRKDC	1	3	uniprot_human_proteome
2	_M[+16]VIPGGIDVNTYLQK_	_M[Oxidation (M)]VIPGGIDVNTYLQK_	MVIPGGIDVNTYLQK	66.4201	Q14194	FALSE	8.23168	49	_M[Oxidation (M)]VIPGGIDVNTYLQK_	832.44	4394993	sp	Q14194	Q14194	DPYL1_HUMAN	Dihydropyrimidinase-related protein 1	Homo sapiens	CRMP1	1	1	uniprot_human_proteome
2	_STAYEDYYYHPPPR_	_STAYEDYYYHPPPR_	STAYEDYYYHPPPR	22.6633	O43390	FALSE	2.06276	38	_STAYEDYYYHPPPR_	879.892	2226659	sp	O43390	O43390	HNRPR_HUMAN	Heterogeneous nuclear ribonucleoprotein R	Homo sapiens	HNRNPR	1	1	uniprot_human_proteome
2	_FFDANYDGKDYDPVAAR_	_FFDANYDGKDYDPVAAR_	FFDANYDGKDYDPVAAR	45.1585	Q15691	TRUE	3.93139	25	_FFDANYDGKDYDPVAAR_	982.445	2189496	sp	Q15691	Q15691	MARE1_HUMAN	Microtubule-associated protein RP/EB family member 1	Homo sapiens	MAPRE1	1	3	uniprot_human_proteome
2	_ILATGANVILTTGGIDDM[+16]C[+57]LK_	_ILATGANVILTTGGIDDM[Oxidation (M)]C[Carbamidomethyl (C)]LK_	ILATGANVILTTGGIDDMCLK	74.0008	P17987	FALSE	20.6934	19	_ILATGANVILTTGGIDDM[Oxidation (M)]C[Carbamidomethyl (C)]LK_	1096.57	15105950	sp	P17987	P17987	TCPA_HUMAN	T-complex protein 1 subunit alpha	Homo sapiens	TCP1	1	1	uniprot_human_proteome
2	_[+42]M[+16]EYLIGIQGPDYVLVASDR_	_[Acetyl (Protein N-term)]M[Oxidation (M)]EYLIGIQGPDYVLVASDR_	MEYLIGIQGPDYVLVASDR	129.676	P49721	TRUE	5.62143	12	_[Acetyl (Protein N-term)]M[Oxidation (M)]EYLIGIQGPDYVLVASDR_	1099.05	1252896	sp	P49721	P49721	PSB2_HUMAN	Proteasome subunit beta type-2	Homo sapiens	PSMB2	1	1	uniprot_human_proteome
2	_LEEEDEDEEDGESGC[+57]TFLVGLIQK_	_LEEEDEDEEDGESGC[Carbamidomethyl (C)]TFLVGLIQK_	LEEEDEDEEDGESGCTFLVGLIQK	99.3865	P17655	FALSE	2.99956	30	_LEEEDEDEEDGESGC[Carbamidomethyl (C)]TFLVGLIQK_	1371.1	1905617	sp	P17655	P17655	CAN2_HUMAN	Calpain-2 catalytic subunit	Homo sapiens	CAPN2	1	6	uniprot_human_proteome
3	_EDKVPGPLEIPSGM[+16]EDAGPGADIIGVNGQGPNLEGK_	_EDKVPGPLEIPSGM[Oxidation (M)]EDAGPGADIIGVNGQGPNLEGK_	EDKVPGPLEIPSGMEDAGPGADIIGVNGQGPNLEGK	77.238	P48681	TRUE	19.4925	26	_EDKVPGPLEIPSGM[Oxidation (M)]EDAGPGADIIGVNGQGPNLEGK_	1191.92	20044320	sp	P48681	P48681	NEST_HUMAN	Nestin	Homo sapiens	NES	1	2	uniprot_human_proteome
2	_GEETPVIVGSALC[+57]ALEGR_	_GEETPVIVGSALC[Carbamidomethyl (C)]ALEGR_	GEETPVIVGSALCALEGR	95.191	P49411	TRUE	7.83543	22	_GEETPVIVGSALC[Carbamidomethyl (C)]ALEGR_	929.472	9033472	sp	P49411	P49411	EFTU_HUMAN	Elongation factor Tu, mitochondrial	Homo sapiens	TUFM	1	2	uniprot_human_proteome
2	_IQTNNNPFQVPIEEQR_	_IQTNNNPFQVPIEEQR_	IQTNNNPFQVPIEEQR	52.2258	Q2TAM5	FALSE	8.50877	7	_IQTNNNPFQVPIEEQR_	963.987	2440410	tr	Q2TAM5	Q2TAM5	Q2TAM5_HUMAN	RELA protein	Homo sapiens	RELA	1	1	uniprot_human_proteome
3	_EGHQVALLSGEM[+16]M[+16]VEQR_	_EGHQVALLSGEM[Oxidation (M)]M[Oxidation (M)]VEQR_	EGHQVALLSGEMMVEQR	17.5823	Q9UMR2	FALSE	31.1118	9	_EGHQVALLSGEM[Oxidation (M)]M[Oxidation (M)]VEQR_	649.308	12791840	sp	Q9UMR2	Q9UMR2	DD19B_HUMAN	ATP-dependent RNA helicase DDX19B	Homo sapiens	DDX19B	1	1	uniprot_human_proteome
2	_[+42]SSIGTGYDLSASTFSPDGR_	_[Acetyl (Protein N-term)]SSIGTGYDLSASTFSPDGR_	SSIGTGYDLSASTFSPDGR	85.8658	P25788;P25788-2	FALSE	5.22007	18	_[Acetyl (Protein N-term)]SSIGTGYDLSASTFSPDGR_	980.45	7297229	sp	P25788;P25788-2	P25788;P25788-2	PSA3_HUMAN	Proteasome subunit alpha type-3;Isoform 2 of Proteasome subunit alpha type-3	Homo sapiens	PSMA3	1;	2;	uniprot_human_proteome
2	_LGIPATIVLPESTSLQVVQR_	_LGIPATIVLPESTSLQVVQR_	LGIPATIVLPESTSLQVVQR	93.5067	Q96GA7	FALSE	10.412	13	_LGIPATIVLPESTSLQVVQR_	1061.12	2669784	sp	Q96GA7	Q96GA7	SDSL_HUMAN	Serine dehydratase-like	Homo sapiens	SDSL	1	1	uniprot_human_proteome
2	_VFQAENPFDFM[+16]ENISLEGK_	_VFQAENPFDFM[Oxidation (M)]ENISLEGK_	VFQAENPFDFMENISLEGK	93.1177	Q7LG56	FALSE	29.6484	9	_VFQAENPFDFM[Oxidation (M)]ENISLEGK_	1116.02	4258984	sp	Q7LG56	Q7LG56	RIR2B_HUMAN	Ribonucleoside-diphosphate reductase subunit M2 B	Homo sapiens	RRM2B	1	1	uniprot_human_proteome
2	_LAYVAAGDLAPINAFIGGLAAQEVM[+16]K_	_LAYVAAGDLAPINAFIGGLAAQEVM[Oxidation (M)]K_	LAYVAAGDLAPINAFIGGLAAQEVMK	133.415	P22314;P22314-2	FALSE	4.32656	69	_LAYVAAGDLAPINAFIGGLAAQEVM[Oxidation (M)]K_	1310.2	3009907	sp	P22314;P22314-2	P22314;P22314-2	UBA1_HUMAN	Ubiquitin-like modifier-activating enzyme 1;Isoform 2 of Ubiquitin-like modifier-activating enzyme 1	Homo sapiens	UBA1	1;	3;	uniprot_human_proteome
3	_KISIPVDISDSDM[+16]M[+16]LNIINSSITTK_	_KISIPVDISDSDM[Oxidation (M)]M[Oxidation (M)]LNIINSSITTK_	KISIPVDISDSDMMLNIINSSITTK	80.4378	P49368	FALSE	2.9096	34	_KISIPVDISDSDM[Oxidation (M)]M[Oxidation (M)]LNIINSSITTK_	923.142	7772431	sp	P49368	P49368	TCPG_HUMAN	T-complex protein 1 subunit gamma	Homo sapiens	CCT3	1	4	uniprot_human_proteome
2	_LSETSPAFR_	_LSETSPAFR_	LSETSPAFR	3.85769	Q9NXH9;Q9NXH9-2	FALSE	74.9303	2	_LSETSPAFR_	504.261	1595586	sp	Q9NXH9;Q9NXH9-2	Q9NXH9;Q9NXH9-2	TRM1_HUMAN	tRNA (guanine(26)-N(2))-dimethyltransferase;Isoform 2 of tRNA (guanine(26)-N(2))-dimethyltransferase	Homo sapiens	TRMT1	1;	1;	uniprot_human_proteome
2	_NLEEEENLGKGEYQESLR_	_NLEEEENLGKGEYQESLR_	NLEEEENLGKGEYQESLR	31.529	P48681	TRUE	10.1349	76	_NLEEEENLGKGEYQESLR_	1069.01	10865540	sp	P48681	P48681	NEST_HUMAN	Nestin	Homo sapiens	NES	1	2	uniprot_human_proteome
2	_LLGADSATVFNIQEPEEETANQEYK_	_LLGADSATVFNIQEPEEETANQEYK_	LLGADSATVFNIQEPEEETANQEYK	76.0119	Q8WX93;Q8WX93-3	FALSE	16.2923	32	_LLGADSATVFNIQEPEEETANQEYK_	1398.66	1810288	sp	Q8WX93;Q8WX93-3	Q8WX93;Q8WX93-3	PALLD_HUMAN	Palladin;Isoform 3 of Palladin	Homo sapiens	PALLD	1;	3;	uniprot_human_proteome
2	_FAQVVLQDLDK_	_FAQVVLQDLDK_	FAQVVLQDLDK	53.4458	Q0VDF9	TRUE	100	1	_FAQVVLQDLDK_	638.351	1556069	sp	Q0VDF9	Q0VDF9	HSP7E_HUMAN	Heat shock 70 kDa protein 14	Homo sapiens	HSPA14	1	1	uniprot_human_proteome
2	_LVM[+16]ELSGEM[+16]VR_	_LVM[Oxidation (M)]ELSGEM[Oxidation (M)]VR_	LVMELSGEMVR	13.7177	O75306;O75306-2	FALSE	31.5282	13	_LVM[Oxidation (M)]ELSGEM[Oxidation (M)]VR_	648.32	3772453	sp	O75306;O75306-2	O75306;O75306-2	NDUS2_HUMAN	NADH dehydrogenase [ubiquinone] iron-sulfur protein 2, mitochondrial;Isoform 2 of NADH dehydrogenase [ubiquinone] iron-sulfur protein 2, mitochondrial	Homo sapiens	NDUFS2	1;	2;	uniprot_human_proteome
2	_M[+16]SINAEEVVVGDLVEVK_	_M[Oxidation (M)]SINAEEVVVGDLVEVK_	MSINAEEVVVGDLVEVK	83.2284	P05023;P05023-4	FALSE	9.22028	47	_M[Oxidation (M)]SINAEEVVVGDLVEVK_	923.977	1968241	sp	P05023;P05023-4	P05023;P05023-4	AT1A1_HUMAN	Sodium/potassium-transporting ATPase subunit alpha-1;Isoform 4 of Sodium/potassium-transporting ATPase subunit alpha-1	Homo sapiens	ATP1A1	1;	1;	uniprot_human_proteome
1	_VIFGLFGK_	_VIFGLFGK_	VIFGLFGK	72.9161	P23284	TRUE	31.9902	20	_VIFGLFGK_	880.529	12003210	sp	P23284	P23284	PPIB_HUMAN	Peptidyl-prolyl cis-trans isomerase B	Homo sapiens	PPIB	1	2	uniprot_human_proteome
3	_M[+16]LYVPVM[+16]PGHAK_	_M[Oxidation (M)]LYVPVM[Oxidation (M)]PGHAK_	MLYVPVMPGHAK	6.62613	A0AVT1	FALSE	33.7894	23	_M[Oxidation (M)]LYVPVM[Oxidation (M)]PGHAK_	458.902	2115973	sp	A0AVT1	A0AVT1	UBA6_HUMAN	Ubiquitin-like modifier-activating enzyme 6	Homo sapiens	UBA6	1	1	uniprot_human_proteome
2	_EKAPSIIFIDELDAIGTK_	_EKAPSIIFIDELDAIGTK_	EKAPSIIFIDELDAIGTK	92.7055	R4GNH3	FALSE	4.16156	40	_EKAPSIIFIDELDAIGTK_	980.536	1477777	tr	R4GNH3	R4GNH3	R4GNH3_HUMAN	26S protease regulatory subunit 6A	Homo sapiens	PSMC3	1	1	uniprot_human_proteome
3	_M[+16]PPYDEQTQAFIDAAQEAR_	_M[Oxidation (M)]PPYDEQTQAFIDAAQEAR_	MPPYDEQTQAFIDAAQEAR	68.5934	P14314-2	FALSE	2.19304	40	_M[Oxidation (M)]PPYDEQTQAFIDAAQEAR_	733	1117782	sp	P14314-2	P14314-2	GLU2B_HUMAN	Isoform 2 of Glucosidase 2 subunit beta	Homo sapiens	PRKCSH			uniprot_human_proteome
2	_AQGM[+16]PEGGGALAEGFQVR_	_AQGM[Oxidation (M)]PEGGGALAEGFQVR_	AQGMPEGGGALAEGFQVR	38.5996	O95140	TRUE	4.43162	7	_AQGM[Oxidation (M)]PEGGGALAEGFQVR_	895.928	386175	sp	O95140	O95140	MFN2_HUMAN	Mitofusin-2	Homo sapiens	MFN2	1	3	uniprot_human_proteome
1	_GYGFGLIK_	_GYGFGLIK_	GYGFGLIK	46.3733	P21796	FALSE	14.1259	23	_GYGFGLIK_	854.477	3065062	sp	P21796	P21796	VDAC1_HUMAN	Voltage-dependent anion-selective channel protein 1	Homo sapiens	VDAC1	1	2	uniprot_human_proteome
2	_LGFQVWLK_	_LGFQVWLK_	LGFQVWLK	70.8117	Q01995	FALSE	15.1853	21	_LGFQVWLK_	495.792	5351059	sp	Q01995	Q01995	TAGL_HUMAN	Transgelin	Homo sapiens	TAGLN	1	4	uniprot_human_proteome
2	_IDFYFDENPYFENK_	_IDFYFDENPYFENK_	IDFYFDENPYFENK	92.4822	Q01105	FALSE	27.8356	3	_IDFYFDENPYFENK_	920.907	67748240	sp	Q01105	Q01105	SET_HUMAN	Protein SET	Homo sapiens	SET	1	3	uniprot_human_proteome
2	_ILENEKDLEEAEEYK_	_ILENEKDLEEAEEYK_	ILENEKDLEEAEEYK	31.594	E5RIW3;E5RJD8;O75347	FALSE	9.85703	12	_ILENEKDLEEAEEYK_	926.447	9579665	tr;tr;sp	E5RIW3;E5RJD8;O75347	E5RIW3;E5RJD8;O75347	E5RIW3_HUMAN;E5RJD8_HUMAN;TBCA_HUMAN	Tubulin-specific chaperone A	Homo sapiens	TBCA	1	1;1;3	uniprot_human_proteome
2	_TGGAYGEDLGADYNLSQVC[+57]DGK_	_TGGAYGEDLGADYNLSQVC[Carbamidomethyl (C)]DGK_	TGGAYGEDLGADYNLSQVCDGK	56.2206	P49327	FALSE	10.7405	76	_TGGAYGEDLGADYNLSQVC[Carbamidomethyl (C)]DGK_	1145.5	11197960	sp	P49327	P49327	FAS_HUMAN	Fatty acid synthase	Homo sapiens	FASN	1	3	uniprot_human_proteome
2	_LIPEM[+16]DQIFTEVEM[+16]TTLEK_	_LIPEM[Oxidation (M)]DQIFTEVEM[Oxidation (M)]TTLEK_	LIPEMDQIFTEVEMTTLEK	98.6288	Q9Y4L1	FALSE	11.5729	46	_LIPEM[Oxidation (M)]DQIFTEVEM[Oxidation (M)]TTLEK_	1150.06	4706408	sp	Q9Y4L1	Q9Y4L1	HYOU1_HUMAN	Hypoxia up-regulated protein 1	Homo sapiens	HYOU1	1	1	uniprot_human_proteome
2	_GVDDLDFFIGDEAIEKPTYATK_	_GVDDLDFFIGDEAIEKPTYATK_	GVDDLDFFIGDEAIEKPTYATK	87.5046	P61158	FALSE	4.65959	38	_GVDDLDFFIGDEAIEKPTYATK_	1222.6	3294345	sp	P61158	P61158	ARP3_HUMAN	Actin-related protein 3	Homo sapiens	ACTR3	1	3	uniprot_human_proteome
3	_M[+16]VEYEEAQAYADDNSLLFM[+16]ETSAK_	_M[Oxidation (M)]VEYEEAQAYADDNSLLFM[Oxidation (M)]ETSAK_	MVEYEEAQAYADDNSLLFMETSAK	74.7314	P61020	TRUE	24.2078	8	_M[Oxidation (M)]VEYEEAQAYADDNSLLFM[Oxidation (M)]ETSAK_	929.739	2814197	sp	P61020	P61020	RAB5B_HUMAN	Ras-related protein Rab-5B	Homo sapiens	RAB5B	1	1	uniprot_human_proteome
2	_EGILNDDIYC[+57]PPETAVLLASYAVQSK_	_EGILNDDIYC[Carbamidomethyl (C)]PPETAVLLASYAVQSK_	EGILNDDIYCPPETAVLLASYAVQSK	128.81	P26038	TRUE	3.20587	59	_EGILNDDIYC[Carbamidomethyl (C)]PPETAVLLASYAVQSK_	1433.71	1694522	sp	P26038	P26038	MOES_HUMAN	Moesin	Homo sapiens	MSN	1	3	uniprot_human_proteome
1	_YDGIILPGK_	_YDGIILPGK_	YDGIILPGK	36.3929	P62913	FALSE	2.35065	12	_YDGIILPGK_	975.551	1561702	sp	P62913	P62913	RL11_HUMAN	60S ribosomal protein L11	Homo sapiens	RPL11	1	2	uniprot_human_proteome
3	_M[+16]VIPGGIDVHTHFQM[+16]PYK_	_M[Oxidation (M)]VIPGGIDVHTHFQM[Oxidation (M)]PYK_	MVIPGGIDVHTHFQMPYK	35.2677	Q14195-2	FALSE	23.4585	14	_M[Oxidation (M)]VIPGGIDVHTHFQM[Oxidation (M)]PYK_	701.345	57145180	sp	Q14195-2	Q14195-2	DPYL3_HUMAN	Isoform LCRMP-4 of Dihydropyrimidinase-related protein 3	Homo sapiens	DPYSL3			uniprot_human_proteome
2	_M[+16]DTDLETM[+16]DLDQGGEALAPR_	_M[Oxidation (M)]DTDLETM[Oxidation (M)]DLDQGGEALAPR_	MDTDLETMDLDQGGEALAPR	48.5465	O75643	FALSE	18.3357	87	_M[Oxidation (M)]DTDLETM[Oxidation (M)]DLDQGGEALAPR_	1105.48	3566628	sp	O75643	O75643	U520_HUMAN	U5 small nuclear ribonucleoprotein 200 kDa helicase	Homo sapiens	SNRNP200	1	2	uniprot_human_proteome
3	_HISQISVAEDDDESLLGHLM[+16]IVGK_	_HISQISVAEDDDESLLGHLM[Oxidation (M)]IVGK_	HISQISVAEDDDESLLGHLMIVGK	68.1482	P49773	TRUE	5.61344	14	_HISQISVAEDDDESLLGHLM[Oxidation (M)]IVGK_	874.774	6127573	sp	P49773	P49773	HINT1_HUMAN	Histidine triad nucleotide-binding protein 1	Homo sapiens	HINT1	1	2	uniprot_human_proteome
4	_DLDEM[+16]DDDDDDDDVGDHDDDHPGM[+16]EVVLHEDKK_	_DLDEM[Oxidation (M)]DDDDDDDDVGDHDDDHPGM[Oxidation (M)]EVVLHEDKK_	DLDEMDDDDDDDDVGDHDDDHPGMEVVLHEDKK	15.0372	Q15029	FALSE	12.8788	27	_DLDEM[Oxidation (M)]DDDDDDDDVGDHDDDHPGM[Oxidation (M)]EVVLHEDKK_	957.62	7853500	sp	Q15029	Q15029	U5S1_HUMAN	116 kDa U5 small nuclear ribonucleoprotein component	Homo sapiens	EFTUD2	1	1	uniprot_human_proteome
3	_M[+16]AEELKPM[+16]DTDKESIAESK_	_M[Oxidation (M)]AEELKPM[Oxidation (M)]DTDKESIAESK_	MAEELKPMDTDKESIAESK	-8.55665	O60502	FALSE	1.58012	54	_M[Oxidation (M)]AEELKPM[Oxidation (M)]DTDKESIAESK_	728.673	1801761	sp	O60502	O60502	OGA_HUMAN	Protein O-GlcNAcase	Homo sapiens	MGEA5	1	2	uniprot_human_proteome
2	_SQLELQQLK_	_SQLELQQLK_	SQLELQQLK	22.1378	P56945;P56945-2;P56945-3;P56945-5;P56945-6;P56945-7;P56945-8	FALSE	62.3417	2	_SQLELQQLK_	543.811	3107140	sp	P56945;P56945-2;P56945-3;P56945-5;P56945-6;P56945-7;P56945-8	P56945;P56945-2;P56945-3;P56945-5;P56945-6;P56945-7;P56945-8	BCAR1_HUMAN	Breast cancer anti-estrogen resistance protein 1;Isoform 2 of Breast cancer anti-estrogen resistance protein 1;Isoform 3 of Breast cancer anti-estrogen resistance protein 1;Isoform 5 of Breast cancer anti-estrogen resistance protein 1;Isoform 6 of Breast cancer anti-estrogen resistance protein 1;Isoform 7 of Breast cancer anti-estrogen resistance protein 1;Isoform 8 of Breast cancer anti-estrogen…	Homo sapiens	BCAR1	1;;;;;;	2;;;;;;	uniprot_human_proteome
1	_AIDLFTDAIK_	_AIDLFTDAIK_	AIDLFTDAIK	67.0275	P50502	FALSE	3.09305	22	_AIDLFTDAIK_	1106.61	1816730	sp	P50502	P50502	F10A1_HUMAN	Hsc70-interacting protein	Homo sapiens	ST13	1	2	uniprot_human_proteome
2	_AIEQADLLQEEDESPR_	_AIEQADLLQEEDESPR_	AIEQADLLQEEDESPR	39.1523	H7C1E4;P61966	FALSE	100	1	_AIEQADLLQEEDESPR_	921.939	3494158	tr;sp	H7C1E4;P61966	H7C1E4;P61966	H7C1E4_HUMAN;AP1S1_HUMAN	AP-1 complex subunit sigma-1A (Fragment);AP-1 complex subunit sigma-1A	Homo sapiens	AP1S1	1	1	uniprot_human_proteome
2	_VAVQAIAADEEAPDYGSGIR_	_VAVQAIAADEEAPDYGSGIR_	VAVQAIAADEEAPDYGSGIR	47.1801	O60333-2	FALSE	36.6508	6	_VAVQAIAADEEAPDYGSGIR_	1016.5	3890405	sp	O60333-2	O60333-2	KIF1B_HUMAN	Isoform 2 of Kinesin-like protein KIF1B	Homo sapiens	KIF1B			uniprot_human_proteome
3	_QLQQAVTGISNAAQATASDDASQHQGGGGGELAYALNNFDK_	_QLQQAVTGISNAAQATASDDASQHQGGGGGELAYALNNFDK_	QLQQAVTGISNAAQATASDDASQHQGGGGGELAYALNNFDK	80.324	P35221	FALSE	17.4373	50	_QLQQAVTGISNAAQATASDDASQHQGGGGGELAYALNNFDK_	1368.65	5131743	sp	P35221	P35221	CTNA1_HUMAN	Catenin alpha-1	Homo sapiens	CTNNA1	1	1	uniprot_human_proteome
2	_EDITQEFPGK_	_EDITQEFPGK_	EDITQEFPGK	27.902	P78344	FALSE	38.9076	11	_EDITQEFPGK_	582.283	7980163	sp	P78344	P78344	IF4G2_HUMAN	Eukaryotic translation initiation factor 4 gamma 2	Homo sapiens	EIF4G2	1	1	uniprot_human_proteome
3	_FRTEAAAAAPQR_	_FRTEAAAAAPQR_	FRTEAAAAAPQR	-22.0865	O95817	FALSE	7.503	10	_FRTEAAAAAPQR_	430.23	638108	sp	O95817	O95817	BAG3_HUMAN	BAG family molecular chaperone regulator 3	Homo sapiens	BAG3	1	3	uniprot_human_proteome
3	_TVTLQGNLDPC[+57]ALYASEEEIGQLVK_	_TVTLQGNLDPC[Carbamidomethyl (C)]ALYASEEEIGQLVK_	TVTLQGNLDPCALYASEEEIGQLVK	114.135	P06132	FALSE	6.08277	12	_TVTLQGNLDPC[Carbamidomethyl (C)]ALYASEEEIGQLVK_	916.797	1312688	sp	P06132	P06132	DCUP_HUMAN	Uroporphyrinogen decarboxylase	Homo sapiens	UROD	1	2	uniprot_human_proteome
2	_VEFETSEEVDVTPTFDTM[+16]GLR_	_VEFETSEEVDVTPTFDTM[Oxidation (M)]GLR_	VEFETSEEVDVTPTFDTMGLR	76.2915	P38919	FALSE	2.17989	40	_VEFETSEEVDVTPTFDTM[Oxidation (M)]GLR_	1209.55	1657989	sp	P38919	P38919	IF4A3_HUMAN	Eukaryotic initiation factor 4A-III	Homo sapiens	EIF4A3	1	4	uniprot_human_proteome
2	_ITGYIIK_	_ITGYIIK_	ITGYIIK	14.2435	P02751	FALSE	27.6968	12	_ITGYIIK_	404.252	12696560	sp	P02751	P02751	FINC_HUMAN	Fibronectin	Homo sapiens	FN1	1	4	uniprot_human_proteome
2	_M[+16]VEGFFDR_	_M[Oxidation (M)]VEGFFDR_	MVEGFFDR	31.8733	P00367	FALSE	54.7694	12	_M[Oxidation (M)]VEGFFDR_	508.729	18687950	sp	P00367	P00367	DHE3_HUMAN	Glutamate dehydrogenase 1, mitochondrial	Homo sapiens	GLUD1	1	2	uniprot_human_proteome
2	_GISDLAQHYLM[+16]R_	_GISDLAQHYLM[Oxidation (M)]R_	GISDLAQHYLMR	50.3415	P49368	FALSE	5.52073	20	_GISDLAQHYLM[Oxidation (M)]R_	710.356	14460050	sp	P49368	P49368	TCPG_HUMAN	T-complex protein 1 subunit gamma	Homo sapiens	CCT3	1	4	uniprot_human_proteome
2	_FQQQLEQLSAM[+16]GFLNR_	_FQQQLEQLSAM[Oxidation (M)]GFLNR_	FQQQLEQLSAMGFLNR	69.8039	Q9UMX0	FALSE	44.2237	10	_FQQQLEQLSAM[Oxidation (M)]GFLNR_	963.481	10990460	sp	Q9UMX0	Q9UMX0	UBQL1_HUMAN	Ubiquilin-1	Homo sapiens	UBQLN1	1	2	uniprot_human_proteome
3	_VAPDEHPILLTEAPLNPK_	_VAPDEHPILLTEAPLNPK_	VAPDEHPILLTEAPLNPK	46.8773	Q562R1	TRUE	100	1	_VAPDEHPILLTEAPLNPK_	652.026	1913168000	sp	Q562R1	Q562R1	ACTBL_HUMAN	Beta-actin-like protein 2	Homo sapiens	ACTBL2	1	2	uniprot_human_proteome
2	_ILTEAEIDAHLVALAERD_	_ILTEAEIDAHLVALAERD_	ILTEAEIDAHLVALAERD	81.5133	G3V5Z7;P60900	FALSE	20.5222	17	_ILTEAEIDAHLVALAERD_	990.026	5737132	tr;sp	G3V5Z7;P60900	G3V5Z7;P60900	G3V5Z7_HUMAN;PSA6_HUMAN	Proteasome subunit alpha type;Proteasome subunit alpha type-6	Homo sapiens	PSMA6	1	1	uniprot_human_proteome
2	_DM[+16]DLVEVNEAFAPQYLAVER_	_DM[Oxidation (M)]DLVEVNEAFAPQYLAVER_	DMDLVEVNEAFAPQYLAVER	99.5802	P42765	FALSE	18.8329	16	_DM[Oxidation (M)]DLVEVNEAFAPQYLAVER_	1163.06	5084847	sp	P42765	P42765	THIM_HUMAN	3-ketoacyl-CoA thiolase, mitochondrial	Homo sapiens	ACAA2	1	2	uniprot_human_proteome
3	_ATVAPEDVSEVIFGHVLAAGC[+57]GQNPVR_	_ATVAPEDVSEVIFGHVLAAGC[Carbamidomethyl (C)]GQNPVR_	ATVAPEDVSEVIFGHVLAAGCGQNPVR	99.0915	Q9BWD1	FALSE	32.81	11	_ATVAPEDVSEVIFGHVLAAGC[Carbamidomethyl (C)]GQNPVR_	931.804	19889150	sp	Q9BWD1	Q9BWD1	THIC_HUMAN	Acetyl-CoA acetyltransferase, cytosolic	Homo sapiens	ACAT2	1	2	uniprot_human_proteome
3	_LQAALDDEEAGGRPAM[+16]EPGNGSLDLGGDSAGR_	_LQAALDDEEAGGRPAM[Oxidation (M)]EPGNGSLDLGGDSAGR_	LQAALDDEEAGGRPAMEPGNGSLDLGGDSAGR	39.7163	Q00839;Q00839-2	FALSE	19.5185	8	_LQAALDDEEAGGRPAM[Oxidation (M)]EPGNGSLDLGGDSAGR_	1048.15	45370000	sp	Q00839;Q00839-2	Q00839;Q00839-2	HNRPU_HUMAN	Heterogeneous nuclear ribonucleoprotein U;Isoform Short of Heterogeneous nuclear ribonucleoprotein U	Homo sapiens	HNRNPU	1;	6;	uniprot_human_proteome
3	_EGGGDSSASSPTEEEQEQGEIGAC[+57]SDEGTAQEGK_	_EGGGDSSASSPTEEEQEQGEIGAC[Carbamidomethyl (C)]SDEGTAQEGK_	EGGGDSSASSPTEEEQEQGEIGACSDEGTAQEGK	17.7892	P49006	TRUE	15.871	5	_EGGGDSSASSPTEEEQEQGEIGAC[Carbamidomethyl (C)]SDEGTAQEGK_	1138.46	49375420	sp	P49006	P49006	MRP_HUMAN	MARCKS-related protein	Homo sapiens	MARCKSL1	1	2	uniprot_human_proteome
1	_[+42]AGLNSLEAVK_	_[Acetyl (Protein N-term)]AGLNSLEAVK_	AGLNSLEAVK	56.2132	P67936	TRUE	8.96812	22	_[Acetyl (Protein N-term)]AGLNSLEAVK_	1043.57	8427270	sp	P67936	P67936	TPM4_HUMAN	Tropomyosin alpha-4 chain	Homo sapiens	TPM4	1	3	uniprot_human_proteome
2	_ILAQVVGDVDTSLPR_	_ILAQVVGDVDTSLPR_	ILAQVVGDVDTSLPR	64.9146	Q15029	FALSE	16.0974	13	_ILAQVVGDVDTSLPR_	791.944	11070190	sp	Q15029	Q15029	U5S1_HUMAN	116 kDa U5 small nuclear ribonucleoprotein component	Homo sapiens	EFTUD2	1	1	uniprot_human_proteome
2	_QPVVIYSSPGVM[+16]LPK_	_QPVVIYSSPGVM[Oxidation (M)]LPK_	QPVVIYSSPGVMLPK	52.5594	P43155;P43155-2	FALSE	37.5252	14	_QPVVIYSSPGVM[Oxidation (M)]LPK_	815.947	2592529	sp	P43155;P43155-2	P43155;P43155-2	CACP_HUMAN	Carnitine O-acetyltransferase;Isoform 2 of Carnitine O-acetyltransferase	Homo sapiens	CRAT	1;	5;	uniprot_human_proteome
3	_AGLESSEGGGGPERPGAR_	_AGLESSEGGGGPERPGAR_	AGLESSEGGGGPERPGAR	-16.7634	Q86SK9;Q86SK9-2	FALSE	100	1	_AGLESSEGGGGPERPGAR_	561.94	10565590	sp	Q86SK9;Q86SK9-2	Q86SK9;Q86SK9-2	SCD5_HUMAN	Stearoyl-CoA desaturase 5;Isoform 2 of Stearoyl-CoA desaturase 5	Homo sapiens	SCD5	1;	2;	uniprot_human_proteome
2	_IFYVNYLSELSEHVK_	_IFYVNYLSELSEHVK_	IFYVNYLSELSEHVK	82.3522	Q07960	FALSE	5.0523	23	_IFYVNYLSELSEHVK_	920.978	798664	sp	Q07960	Q07960	RHG01_HUMAN	Rho GTPase-activating protein 1	Homo sapiens	ARHGAP1	1	1	uniprot_human_proteome
2	_SNFSLAILNVGAPAAGM[+16]NAAVR_	_SNFSLAILNVGAPAAGM[Oxidation (M)]NAAVR_	SNFSLAILNVGAPAAGMNAAVR	83.9717	P17858	FALSE	9.31077	20	_SNFSLAILNVGAPAAGM[Oxidation (M)]NAAVR_	1080.57	5149248	sp	P17858	P17858	PFKAL_HUMAN	ATP-dependent 6-phosphofructokinase, liver type	Homo sapiens	PFKL	1	6	uniprot_human_proteome
3	_C[+57]VFEM[+16]PNENDKLNDM[+16]EPSK_	_C[Carbamidomethyl (C)]VFEM[Oxidation (M)]PNENDKLNDM[Oxidation (M)]EPSK_	CVFEMPNENDKLNDMEPSK	17.6426	Q9P0L0	TRUE	27.4934	4	_C[Carbamidomethyl (C)]VFEM[Oxidation (M)]PNENDKLNDM[Oxidation (M)]EPSK_	776.998	19878710	sp	Q9P0L0	Q9P0L0	VAPA_HUMAN	Vesicle-associated membrane protein-associated protein A	Homo sapiens	VAPA	1	3	uniprot_human_proteome
2	_M[+16]TLDDFR_	_M[Oxidation (M)]TLDDFR_	MTLDDFR	13.0291	P35527	FALSE	53.1119	5	_M[Oxidation (M)]TLDDFR_	457.208	27089280	sp	P35527	P35527	K1C9_HUMAN	Keratin, type I cytoskeletal 9	Homo sapiens	KRT9	1	3	uniprot_human_proteome
2	_EM[+16]VLAQEESAR_	_EM[Oxidation (M)]VLAQEESAR_	EMVLAQEESAR	-5.7895	X6RLX0	FALSE	16.7929	16	_EM[Oxidation (M)]VLAQEESAR_	639.803	964630	tr	X6RLX0	X6RLX0	X6RLX0_HUMAN	ELKS/Rab6-interacting/CAST family member 1	Homo sapiens	ERC1	1	1	uniprot_human_proteome
2	_LC[+57]YVALDFENEM[+16]ATAASSSSLEK_	_LC[Carbamidomethyl (C)]YVALDFENEM[Oxidation (M)]ATAASSSSLEK_	LCYVALDFENEMATAASSSSLEK	74.3593	P62736	FALSE	2.61693	23	_LC[Carbamidomethyl (C)]YVALDFENEM[Oxidation (M)]ATAASSSSLEK_	1276.58	8694927	sp	P62736	P62736	ACTA_HUMAN	Actin, aortic smooth muscle	Homo sapiens	ACTA2	1	1	uniprot_human_proteome
2	_FAEQLIR_	_FAEQLIR_	FAEQLIR	23.0662	Q9Y3Z3;Q9Y3Z3-4	FALSE	12.7223	7	_FAEQLIR_	438.751	1159598	sp	Q9Y3Z3;Q9Y3Z3-4	Q9Y3Z3;Q9Y3Z3-4	SAMH1_HUMAN	Deoxynucleoside triphosphate triphosphohydrolase SAMHD1;Isoform 4 of Deoxynucleoside triphosphate triphosphohydrolase SAMHD1	Homo sapiens	SAMHD1	1;	2;	uniprot_human_proteome
2	_M[+16]LSPEQTVIFR_	_M[Oxidation (M)]LSPEQTVIFR_	MLSPEQTVIFR	44.3007	O00534	TRUE	59.4196	3	_M[Oxidation (M)]LSPEQTVIFR_	668.85	1811292	sp	O00534	O00534	VMA5A_HUMAN	von Willebrand factor A domain-containing protein 5A	Homo sapiens	VWA5A	2	2	uniprot_human_proteome
2	_VNTHGIFTISTASM[+16]VEK_	_VNTHGIFTISTASM[Oxidation (M)]VEK_	VNTHGIFTISTASMVEK	33.9327	Q92598;Q92598-2	FALSE	6.49739	53	_VNTHGIFTISTASM[Oxidation (M)]VEK_	925.969	765516	sp	Q92598;Q92598-2	Q92598;Q92598-2	HS105_HUMAN	Heat shock protein 105 kDa;Isoform Beta of Heat shock protein 105 kDa	Homo sapiens	HSPH1	1;	1;	uniprot_human_proteome
2	_LEQFVSILM[+16]ASIPLPDK_	_LEQFVSILM[Oxidation (M)]ASIPLPDK_	LEQFVSILMASIPLPDK	117.566	P00491	TRUE	7.10085	20	_LEQFVSILM[Oxidation (M)]ASIPLPDK_	959.024	414343	sp	P00491	P00491	PNPH_HUMAN	Purine nucleoside phosphorylase	Homo sapiens	PNP	1	2	uniprot_human_proteome
2	_EAGDGVFEC[+57]EYYPVVPGK_	_EAGDGVFEC[Carbamidomethyl (C)]EYYPVVPGK_	EAGDGVFECEYYPVVPGK	67.8368	Q14315	FALSE	38.3775	29	_EAGDGVFEC[Carbamidomethyl (C)]EYYPVVPGK_	1008.46	12853140	sp	Q14315	Q14315	FLNC_HUMAN	Filamin-C	Homo sapiens	FLNC	1	3	uniprot_human_proteome
2	_VAM[+16]ANIQPQM[+16]LVAGATSIAR_	_VAM[Oxidation (M)]ANIQPQM[Oxidation (M)]LVAGATSIAR_	VAMANIQPQMLVAGATSIAR	61.5678	P18206;P18206-2	FALSE	10.1047	76	_VAM[Oxidation (M)]ANIQPQM[Oxidation (M)]LVAGATSIAR_	1037.54	6359985	sp	P18206;P18206-2	P18206;P18206-2	VINC_HUMAN	Vinculin;Isoform 1 of Vinculin	Homo sapiens	VCL	1;	4;	uniprot_human_proteome
2	_LLEAHEEQNVDSYTESVK_	_LLEAHEEQNVDSYTESVK_	LLEAHEEQNVDSYTESVK	25.2674	P54920	FALSE	13.016	21	_LLEAHEEQNVDSYTESVK_	1046	2893717	sp	P54920	P54920	SNAA_HUMAN	Alpha-soluble NSF attachment protein	Homo sapiens	NAPA	1	3	uniprot_human_proteome
3	_TELHGQLISVEK_	_TELHGQLISVEK_	TELHGQLISVEK	8.73735	Q9NWH9	FALSE	38.8019	3	_TELHGQLISVEK_	451.917	5191400	sp	Q9NWH9	Q9NWH9	SLTM_HUMAN	SAFB-like transcription modulator	Homo sapiens	SLTM	1	2	uniprot_human_proteome
3	_LVHHILQDM[+16]YK_	_LVHHILQDM[Oxidation (M)]YK_	LVHHILQDMYK	-11.9163	Q9NXG2	TRUE	13.2231	11	_LVHHILQDM[Oxidation (M)]YK_	471.583	2646426	sp	Q9NXG2	Q9NXG2	THUM1_HUMAN	THUMP domain-containing protein 1	Homo sapiens	THUMPD1	1	2	uniprot_human_proteome
2	_IIGHFFASQTAQR_	_IIGHFFASQTAQR_	IIGHFFASQTAQR	18.564	F8W930;Q9Y6M1;Q9Y6M1-1	FALSE	7.14472	25	_IIGHFFASQTAQR_	738.391	1739292	tr;sp;sp	F8W930;Q9Y6M1;Q9Y6M1-1	F8W930;Q9Y6M1;Q9Y6M1-1	F8W930_HUMAN;IF2B2_HUMAN;IF2B2_HUMAN	Insulin-like growth factor 2 mRNA-binding protein 2;Insulin-like growth factor 2 mRNA-binding protein 2;Isoform 2 of Insulin-like growth factor 2 mRNA-binding protein 2	Homo sapiens	IGF2BP2	1;1;	1;2;	uniprot_human_proteome
3	_TGC[+57]TDINEC[+57]EIGAHNC[+57]GK_	_TGC[Carbamidomethyl (C)]TDINEC[Carbamidomethyl (C)]EIGAHNC[Carbamidomethyl (C)]GK_	TGCTDINECEIGAHNCGK	-1.56014	P35555	TRUE	33.8554	4	_TGC[Carbamidomethyl (C)]TDINEC[Carbamidomethyl (C)]EIGAHNC[Carbamidomethyl (C)]GK_	679.28	773494	sp	P35555	P35555	FBN1_HUMAN	Fibrillin-1	Homo sapiens	FBN1	1	3	uniprot_human_proteome
3	_ALQDPNVAAFM[+16]VEPIQGEAGVVVPDPGYLM[+16]GVR_	_ALQDPNVAAFM[Oxidation (M)]VEPIQGEAGVVVPDPGYLM[Oxidation (M)]GVR_	ALQDPNVAAFMVEPIQGEAGVVVPDPGYLMGVR	108.419	P04181	FALSE	18.0528	20	_ALQDPNVAAFM[Oxidation (M)]VEPIQGEAGVVVPDPGYLM[Oxidation (M)]GVR_	1157.91	1712007	sp	P04181	P04181	OAT_HUMAN	Ornithine aminotransferase, mitochondrial	Homo sapiens	OAT	1	1	uniprot_human_proteome
1	_YALYDASFETK_	_YALYDASFETK_	YALYDASFETK	45.5626	P60981	FALSE	12.6203	14	_YALYDASFETK_	1307.62	884731	sp	P60981	P60981	DEST_HUMAN	Destrin	Homo sapiens	DSTN	1	3	uniprot_human_proteome
3	_EHM[+16]IQNEVSILR_	_EHM[Oxidation (M)]IQNEVSILR_	EHMIQNEVSILR	19.7634	O15075;O15075-2	FALSE	11.9906	22	_EHM[Oxidation (M)]IQNEVSILR_	495.589	2278207	sp	O15075;O15075-2	O15075;O15075-2	DCLK1_HUMAN	Serine/threonine-protein kinase DCLK1;Isoform 1 of Serine/threonine-protein kinase DCLK1	Homo sapiens	DCLK1	1;	2;	uniprot_human_proteome
2	_APAQTPAEPTPGYEVGQR_	_APAQTPAEPTPGYEVGQR_	APAQTPAEPTPGYEVGQR	16.5525	H3BMQ0;P49815;P49815-2;P49815-3;P49815-4;P49815-5;P49815-7	FALSE	24.2695	6	_APAQTPAEPTPGYEVGQR_	934.96	805738	tr;sp;sp;sp;sp;sp;sp	H3BMQ0;P49815;P49815-2;P49815-3;P49815-4;P49815-5;P49815-7	H3BMQ0;P49815;P49815-2;P49815-3;P49815-4;P49815-5;P49815-7	H3BMQ0_HUMAN;TSC2_HUMAN;TSC2_HUMAN;TSC2_HUMAN;TSC2_HUMAN;TSC2_HUMAN;TSC2_HUMAN	Tuberin;Tuberin;Isoform 2 of Tuberin;Isoform 3 of Tuberin;Isoform 4 of Tuberin;Isoform 5 of Tuberin;Isoform 7 of Tuberin	Homo sapiens	TSC2	1;1;;;;;	1;2;;;;;	uniprot_human_proteome
2	_VVYSAFLM[+16]ATPR_	_VVYSAFLM[Oxidation (M)]ATPR_	VVYSAFLMATPR	54.5616	Q15029	FALSE	4.47429	58	_VVYSAFLM[Oxidation (M)]ATPR_	685.86	3095764	sp	Q15029	Q15029	U5S1_HUMAN	116 kDa U5 small nuclear ribonucleoprotein component	Homo sapiens	EFTUD2	1	1	uniprot_human_proteome
1	_DGLVVFGK_	_DGLVVFGK_	DGLVVFGK	43.7529	Q12765	FALSE	11.3926	40	_DGLVVFGK_	834.472	3313501	sp	Q12765	Q12765	SCRN1_HUMAN	Secernin-1	Homo sapiens	SCRN1	1	2	uniprot_human_proteome
2	_M[+16]DELQLFR_	_M[Oxidation (M)]DELQLFR_	MDELQLFR	49.8304	P55072	FALSE	19.1706	21	_M[Oxidation (M)]DELQLFR_	534.263	28433040	sp	P55072	P55072	TERA_HUMAN	Transitional endoplasmic reticulum ATPase	Homo sapiens	VCP	1	4	uniprot_human_proteome
2	_[+42]M[+16]FLVNSFLK_	_[Acetyl (Protein N-term)]M[Oxidation (M)]FLVNSFLK_	MFLVNSFLK	129.52	A0A0C4DGQ5;P04632	FALSE	8.02454	20	_[Acetyl (Protein N-term)]M[Oxidation (M)]FLVNSFLK_	578.807	4696946	tr;sp	A0A0C4DGQ5;P04632	A0A0C4DGQ5;P04632	A0A0C4DGQ5_HUMAN;CPNS1_HUMAN	Calpain small subunit 1	Homo sapiens	CAPNS1	1	1	uniprot_human_proteome
2	_AFHNEAQVNPER_	_AFHNEAQVNPER_	AFHNEAQVNPER	-19.8304	P17987	FALSE	2.62118	57	_AFHNEAQVNPER_	706.339	2726574	sp	P17987	P17987	TCPA_HUMAN	T-complex protein 1 subunit alpha	Homo sapiens	TCP1	1	1	uniprot_human_proteome
2	_ALLQEM[+16]PLTALLR_	_ALLQEM[Oxidation (M)]PLTALLR_	ALLQEMPLTALLR	84.9297	P10155	FALSE	11.0215	23	_ALLQEM[Oxidation (M)]PLTALLR_	742.929	8055981	sp	P10155	P10155	RO60_HUMAN	60 kDa SS-A/Ro ribonucleoprotein	Homo sapiens	TROVE2	1	2	uniprot_human_proteome
2	_TQYNQVPSEDFER_	_TQYNQVPSEDFER_	TQYNQVPSEDFER	25.727	P78310	FALSE	32.5837	6	_TQYNQVPSEDFER_	806.866	5171645	sp	P78310	P78310	CXAR_HUMAN	Coxsackievirus and adenovirus receptor	Homo sapiens	CXADR	1	1	uniprot_human_proteome
2	_QLEADIM[+16]DINEIFK_	_QLEADIM[Oxidation (M)]DINEIFK_	QLEADIMDINEIFK	92.884	O15400;O15400-2	FALSE	12.1923	10	_QLEADIM[Oxidation (M)]DINEIFK_	847.919	2096842	sp	O15400;O15400-2	O15400;O15400-2	STX7_HUMAN	Syntaxin-7;Isoform 2 of Syntaxin-7	Homo sapiens	STX7	1;	4;	uniprot_human_proteome
2	_NHQSAAEYNIFEGM[+16]ELR_	_NHQSAAEYNIFEGM[Oxidation (M)]ELR_	NHQSAAEYNIFEGMELR	40.5001	Q14195-2	FALSE	7.11718	48	_NHQSAAEYNIFEGM[Oxidation (M)]ELR_	1012.96	20260700	sp	Q14195-2	Q14195-2	DPYL3_HUMAN	Isoform LCRMP-4 of Dihydropyrimidinase-related protein 3	Homo sapiens	DPYSL3			uniprot_human_proteome
3	_DIDIEDLEELDPDFIM[+16]AK_	_DIDIEDLEELDPDFIM[Oxidation (M)]AK_	DIDIEDLEELDPDFIMAK	127.986	Q14152	FALSE	4.77423	64	_DIDIEDLEELDPDFIM[Oxidation (M)]AK_	713.001	774799	sp	Q14152	Q14152	EIF3A_HUMAN	Eukaryotic translation initiation factor 3 subunit A	Homo sapiens	EIF3A	1	1	uniprot_human_proteome
3	_M[+16]VNSNLASVEELKEIDVEVR_	_M[Oxidation (M)]VNSNLASVEELKEIDVEVR_	MVNSNLASVEELKEIDVEVR	63.9974	P08559;P08559-2;P08559-3;P08559-4	FALSE	34.5213	3	_M[Oxidation (M)]VNSNLASVEELKEIDVEVR_	764.058	5849981	sp	P08559;P08559-2;P08559-3;P08559-4	P08559;P08559-2;P08559-3;P08559-4	ODPA_HUMAN	Pyruvate dehydrogenase E1 component subunit alpha, somatic form, mitochondrial;Isoform 2 of Pyruvate dehydrogenase E1 component subunit alpha, somatic form, mitochondrial;Isoform 3 of Pyruvate dehydrogenase E1 component subunit alpha, somatic form, mitochondrial;Isoform 4 of Pyruvate dehydrogenase E1 component subunit alpha, somatic form, mitochondrial	Homo sapiens	PDHA1	1;;;	3;;;	uniprot_human_proteome
3	_LDEEAENLVATVVPTHLAAAVPEVAVYLK_	_LDEEAENLVATVVPTHLAAAVPEVAVYLK_	LDEEAENLVATVVPTHLAAAVPEVAVYLK	124.026	Q15257;Q15257-2	FALSE	27.2747	9	_LDEEAENLVATVVPTHLAAAVPEVAVYLK_	1021.22	2199579	sp	Q15257;Q15257-2	Q15257;Q15257-2	PTPA_HUMAN	Serine/threonine-protein phosphatase 2A activator;Isoform 1 of Serine/threonine-protein phosphatase 2A activator	Homo sapiens	PPP2R4	1;	3;	uniprot_human_proteome
3	_SPSSSQPLPQVPAPAQSQTQFHVQPQPQPK_	_SPSSSQPLPQVPAPAQSQTQFHVQPQPQPK_	SPSSSQPLPQVPAPAQSQTQFHVQPQPQPK	39.1205	Q15942	FALSE	38.9721	11	_SPSSSQPLPQVPAPAQSQTQFHVQPQPQPK_	1074.55	16968660	sp	Q15942	Q15942	ZYX_HUMAN	Zyxin	Homo sapiens	ZYX	1	1	uniprot_human_proteome
2	_QVTGQPQNASFVK_	_QVTGQPQNASFVK_	QVTGQPQNASFVK	2.49686	A0A0A0MSK5;Q5JTV8	FALSE	61.0317	3	_QVTGQPQNASFVK_	702.368	5551819	tr;sp	A0A0A0MSK5;Q5JTV8	A0A0A0MSK5;Q5JTV8	A0A0A0MSK5_HUMAN;TOIP1_HUMAN	Torsin-1A-interacting protein 1	Homo sapiens	TOR1AIP1	1	1;2	uniprot_human_proteome
2	_EALLSSAVDHGSDEVK_	_EALLSSAVDHGSDEVK_	EALLSSAVDHGSDEVK	21.7775	P78371	FALSE	47.5021	9	_EALLSSAVDHGSDEVK_	828.907	23613820	sp	P78371	P78371	TCPB_HUMAN	T-complex protein 1 subunit beta	Homo sapiens	CCT2	1	4	uniprot_human_proteome
2	_[+42]TDQAFVTLTTNDAYAK_	_[Acetyl (Protein N-term)]TDQAFVTLTTNDAYAK_	TDQAFVTLTTNDAYAK	85.8567	C9JQ42;G5E9W8;P46976;P46976-2;P46976-3	FALSE	20.2686	5	_[Acetyl (Protein N-term)]TDQAFVTLTTNDAYAK_	900.936	3804166	tr;tr;sp;sp;sp	C9JQ42;G5E9W8;P46976;P46976-2;P46976-3	C9JQ42;G5E9W8;P46976;P46976-2;P46976-3	C9JQ42_HUMAN;G5E9W8_HUMAN;GLYG_HUMAN;GLYG_HUMAN;GLYG_HUMAN	Glycogenin-1 (Fragment);Glycogenin 1, isoform CRA_e;Glycogenin-1;Isoform GN-1 of Glycogenin-1;Isoform GN-1S of Glycogenin-1	Homo sapiens	GYG1	1;1;1;;	8;1;4;;	uniprot_human_proteome
2	_QLAQIDGTLSTIEFQR_	_QLAQIDGTLSTIEFQR_	QLAQIDGTLSTIEFQR	72.6894	Q9H444	TRUE	68.2651	3	_QLAQIDGTLSTIEFQR_	910.481	10803580	sp	Q9H444	Q9H444	CHM4B_HUMAN	Charged multivesicular body protein 4b	Homo sapiens	CHMP4B	1	1	uniprot_human_proteome
3	_HM[+16]NLILC[+57]DC[+57]DEFRK_	_HM[Oxidation (M)]NLILC[Carbamidomethyl (C)]DC[Carbamidomethyl (C)]DEFRK_	HMNLILCDCDEFRK	18.8993	P14678;P14678-2;P14678-3	FALSE	35.6272	6	_HM[Oxidation (M)]NLILC[Carbamidomethyl (C)]DC[Carbamidomethyl (C)]DEFRK_	622.948	13187260	sp	P14678;P14678-2;P14678-3	P14678;P14678-2;P14678-3	RSMB_HUMAN	Small nuclear ribonucleoprotein-associated proteins B and B';Isoform SM-B of Small nuclear ribonucleoprotein-associated proteins B and B';Isoform SM-B1 of Small nuclear ribonucleoprotein-associated proteins B and B'	Homo sapiens	SNRPB	1;;	2;;	uniprot_human_proteome
2	_VNPC[+57]IGGVILFHETLYQK_	_VNPC[Carbamidomethyl (C)]IGGVILFHETLYQK_	VNPCIGGVILFHETLYQK	70.7733	P04075	FALSE	2.23685	51	_VNPC[Carbamidomethyl (C)]IGGVILFHETLYQK_	1044.55	3239254	sp	P04075	P04075	ALDOA_HUMAN	Fructose-bisphosphate aldolase A	Homo sapiens	ALDOA	1	2	uniprot_human_proteome
2	_IVGLDQVTGM[+16]TETAFGSAYK_	_IVGLDQVTGM[Oxidation (M)]TETAFGSAYK_	IVGLDQVTGMTETAFGSAYK	74.9788	P35580;P35580-3	FALSE	15.4076	108	_IVGLDQVTGM[Oxidation (M)]TETAFGSAYK_	1052.52	9524869	sp	P35580;P35580-3	P35580;P35580-3	MYH10_HUMAN	Myosin-10;Isoform 3 of Myosin-10	Homo sapiens	MYH10	1;	3;	uniprot_human_proteome
3	_M[+16]M[+16]QEQM[+16]TGAAM[+16]AM[+16]PADTNK_	_M[Oxidation (M)]M[Oxidation (M)]QEQM[Oxidation (M)]TGAAM[Oxidation (M)]AM[Oxidation (M)]PADTNK_	MMQEQMTGAAMAMPADTNK	-24.3175	Q9P0I2	FALSE	10.9691	9	_M[Oxidation (M)]M[Oxidation (M)]QEQM[Oxidation (M)]TGAAM[Oxidation (M)]AM[Oxidation (M)]PADTNK_	712.951	693046	sp	Q9P0I2	Q9P0I2	EMC3_HUMAN	ER membrane protein complex subunit 3	Homo sapiens	EMC3	1	3	uniprot_human_proteome
2	_AAGDTTVIENSDVSPETESSEK_	_AAGDTTVIENSDVSPETESSEK_	AAGDTTVIENSDVSPETESSEK	20.7483	Q86UP2	FALSE	8.69446	63	_AAGDTTVIENSDVSPETESSEK_	1133.51	759925	sp	Q86UP2	Q86UP2	KTN1_HUMAN	Kinectin	Homo sapiens	KTN1	1	1	uniprot_human_proteome
2	_VYDQVGTQEFEDVSYESTLK_	_VYDQVGTQEFEDVSYESTLK_	VYDQVGTQEFEDVSYESTLK	66.332	P52888	FALSE	23.4885	18	_VYDQVGTQEFEDVSYESTLK_	1169.04	3014075	sp	P52888	P52888	THOP1_HUMAN	Thimet oligopeptidase	Homo sapiens	THOP1	1	2	uniprot_human_proteome
2	_SVPLAATSM[+16]LITQGLISK_	_SVPLAATSM[Oxidation (M)]LITQGLISK_	SVPLAATSMLITQGLISK	86.2776	Q9NX40	FALSE	16.856	7	_SVPLAATSM[Oxidation (M)]LITQGLISK_	923.521	2767259	sp	Q9NX40	Q9NX40	OCAD1_HUMAN	OCIA domain-containing protein 1	Homo sapiens	OCIAD1	1	1	uniprot_human_proteome
3	_VPDGKPENEFAFNAEFK_	_VPDGKPENEFAFNAEFK_	VPDGKPENEFAFNAEFK	45.8189	Q15181	TRUE	20.6376	19	_VPDGKPENEFAFNAEFK_	646.979	6203232	sp	Q15181	Q15181	IPYR_HUMAN	Inorganic pyrophosphatase	Homo sapiens	PPA1	1	2	uniprot_human_proteome
2	_ALDGDFSEDNR_	_ALDGDFSEDNR_	ALDGDFSEDNR	11.3843	Q9Y4G6	FALSE	7.14332	25	_ALDGDFSEDNR_	619.768	2459257	sp	Q9Y4G6	Q9Y4G6	TLN2_HUMAN	Talin-2	Homo sapiens	TLN2	1	4	uniprot_human_proteome
2	_DQYSVIFESGDR_	_DQYSVIFESGDR_	DQYSVIFESGDR	54.3086	P55884;P55884-2	FALSE	21.0784	19	_DQYSVIFESGDR_	708.326	5757081	sp	P55884;P55884-2	P55884;P55884-2	EIF3B_HUMAN	Eukaryotic translation initiation factor 3 subunit B;Isoform 2 of Eukaryotic translation initiation factor 3 subunit B	Homo sapiens	EIF3B	1;	3;	uniprot_human_proteome
2	_ISTAIDDM[+16]EAYTK_	_ISTAIDDM[Oxidation (M)]EAYTK_	ISTAIDDMEAYTK	18.2589	Q9Y3Z3;Q9Y3Z3-4	FALSE	16.9171	6	_ISTAIDDM[Oxidation (M)]EAYTK_	737.343	1182084	sp	Q9Y3Z3;Q9Y3Z3-4	Q9Y3Z3;Q9Y3Z3-4	SAMH1_HUMAN	Deoxynucleoside triphosphate triphosphohydrolase SAMHD1;Isoform 4 of Deoxynucleoside triphosphate triphosphohydrolase SAMHD1	Homo sapiens	SAMHD1	1;	2;	uniprot_human_proteome
2	_EQQVYC[+57]EEM[+16]R_	_EQQVYC[Carbamidomethyl (C)]EEM[Oxidation (M)]R_	EQQVYCEEMR	-14.9359	O95140	FALSE	100	1	_EQQVYC[Carbamidomethyl (C)]EEM[Oxidation (M)]R_	694.284	187172	sp	O95140	O95140	MFN2_HUMAN	Mitofusin-2	Homo sapiens	MFN2	1	3	uniprot_human_proteome
3	_DLYANTVLSGGSTM[+16]YPGIADR_	_DLYANTVLSGGSTM[Oxidation (M)]YPGIADR_	DLYANTVLSGGSTMYPGIADR	75.3782	Q562R1	TRUE	0.00328767	5	_DLYANTVLSGGSTM[Oxidation (M)]YPGIADR_	739.688	3077116	sp	Q562R1	Q562R1	ACTBL_HUMAN	Beta-actin-like protein 2	Homo sapiens	ACTBL2	1	2	uniprot_human_proteome
2	_TVLM[+16]LADQM[+16]ISR_	_TVLM[Oxidation (M)]LADQM[Oxidation (M)]ISR_	TVLMLADQMISR	41.0297	P48729-3	FALSE	21.6068	8	_TVLM[Oxidation (M)]LADQM[Oxidation (M)]ISR_	705.36	2914188	sp	P48729-3	P48729-3	KC1A_HUMAN	Isoform 3 of Casein kinase I isoform alpha	Homo sapiens	CSNK1A1			uniprot_human_proteome
2	_SANLVAATLGAILNR_	_SANLVAATLGAILNR_	SANLVAATLGAILNR	119.843	P19367	FALSE	6.96545	58	_SANLVAATLGAILNR_	742.433	3086018	sp	P19367	P19367	HXK1_HUMAN	Hexokinase-1	Homo sapiens	HK1	1	3	uniprot_human_proteome
1	_GLFDEYGSK_	_GLFDEYGSK_	GLFDEYGSK	37.4559	P14625	FALSE	3.00773	86	_GLFDEYGSK_	1015.47	2633489	sp	P14625	P14625	ENPL_HUMAN	Endoplasmin	Homo sapiens	HSP90B1	1	1	uniprot_human_proteome
2	_SLLQAVANLPYK_	_SLLQAVANLPYK_	SLLQAVANLPYK	75.2472	D6RGG3;Q99715	FALSE	3.0551	28	_SLLQAVANLPYK_	658.882	2896031	tr;sp	D6RGG3;Q99715	D6RGG3;Q99715	D6RGG3_HUMAN;COCA1_HUMAN	Collagen alpha-1(XII) chain	Homo sapiens	COL12A1	1	1;2	uniprot_human_proteome
3	_SAKPTKPAASDLPVPAEGVR_	_SAKPTKPAASDLPVPAEGVR_	SAKPTKPAASDLPVPAEGVR	5.88995	Q05682-5	FALSE	47.037	6	_SAKPTKPAASDLPVPAEGVR_	664.369	24579960	sp	Q05682-5	Q05682-5	CALD1_HUMAN	Isoform 5 of Caldesmon	Homo sapiens	CALD1			uniprot_human_proteome
3	_FGQM[+16]LGSNM[+16]TEFHSQISK_	_FGQM[Oxidation (M)]LGSNM[Oxidation (M)]TEFHSQISK_	FGQMLGSNMTEFHSQISK	20.1957	Q14204	TRUE	15.273	94	_FGQM[Oxidation (M)]LGSNM[Oxidation (M)]TEFHSQISK_	691.984	19355380	sp	Q14204	Q14204	DYHC1_HUMAN	Cytoplasmic dynein 1 heavy chain 1	Homo sapiens	DYNC1H1	1	5	uniprot_human_proteome
2	_WQASSLPADDLC[+57]TENAIM[+16]LK_	_WQASSLPADDLC[Carbamidomethyl (C)]TENAIM[Oxidation (M)]LK_	WQASSLPADDLCTENAIMLK	70.6726	Q14204	FALSE	10.4258	153	_WQASSLPADDLC[Carbamidomethyl (C)]TENAIM[Oxidation (M)]LK_	1140.04	11720280	sp	Q14204	Q14204	DYHC1_HUMAN	Cytoplasmic dynein 1 heavy chain 1	Homo sapiens	DYNC1H1	1	5	uniprot_human_proteome
3	_STATISGLKPGVDYTITVYAVTGR_	_STATISGLKPGVDYTITVYAVTGR_	STATISGLKPGVDYTITVYAVTGR	72.8139	P02751	FALSE	10.9301	44	_STATISGLKPGVDYTITVYAVTGR_	824.111	8316005	sp	P02751	P02751	FINC_HUMAN	Fibronectin	Homo sapiens	FN1	1	4	uniprot_human_proteome
2	_GAILNISSGSGM[+16]LPVPLLTIYSATK_	_GAILNISSGSGM[Oxidation (M)]LPVPLLTIYSATK_	GAILNISSGSGMLPVPLLTIYSATK	120.031	Q53GQ0	FALSE	2.96713	21	_GAILNISSGSGM[Oxidation (M)]LPVPLLTIYSATK_	1260.19	1093985	sp	Q53GQ0	Q53GQ0	DHB12_HUMAN	Very-long-chain 3-oxoacyl-CoA reductase	Homo sapiens	HSD17B12	1	2	uniprot_human_proteome
2	_AEIVTEAEPEVDNLLVSDATPDGFR_	_AEIVTEAEPEVDNLLVSDATPDGFR_	AEIVTEAEPEVDNLLVSDATPDGFR	97.7932	P24821	FALSE	4.6913	82	_AEIVTEAEPEVDNLLVSDATPDGFR_	1344.16	2042667	sp	P24821	P24821	TENA_HUMAN	Tenascin	Homo sapiens	TNC	1	3	uniprot_human_proteome
2	_IIENAENEYQTAISENYQTM[+16]SDTTFK_	_IIENAENEYQTAISENYQTM[Oxidation (M)]SDTTFK_	IIENAENEYQTAISENYQTMSDTTFK	63.4234	P52907	TRUE	4.6186	18	_IIENAENEYQTAISENYQTM[Oxidation (M)]SDTTFK_	1528.69	836424	sp	P52907	P52907	CAZA1_HUMAN	F-actin-capping protein subunit alpha-1	Homo sapiens	CAPZA1	1	3	uniprot_human_proteome
4	_LSLNIDPDAKVEEEPEEEPEETAEDTTEDTEQDEDEEM[+16]DVGTDEEEETAK_	_LSLNIDPDAKVEEEPEEEPEETAEDTTEDTEQDEDEEM[Oxidation (M)]DVGTDEEEETAK_	LSLNIDPDAKVEEEPEEEPEETAEDTTEDTEQDEDEEMDVGTDEEEETAK	66.5368	P14625	FALSE	13.3944	24	_LSLNIDPDAKVEEEPEEEPEETAEDTTEDTEQDEDEEM[Oxidation (M)]DVGTDEEEETAK_	1425.59	18165820	sp	P14625	P14625	ENPL_HUMAN	Endoplasmin	Homo sapiens	HSP90B1	1	1	uniprot_human_proteome
2	_TTETQVLVASAQK_	_TTETQVLVASAQK_	TTETQVLVASAQK	13.7894	P12081;P12081-4	FALSE	29.8229	9	_TTETQVLVASAQK_	688.375	13371540	sp	P12081;P12081-4	P12081;P12081-4	SYHC_HUMAN	Histidine--tRNA ligase, cytoplasmic;Isoform 4 of Histidine--tRNA ligase, cytoplasmic	Homo sapiens	HARS	1;	2;	uniprot_human_proteome
1	_[+42]M[+16]NPEYDYLFK_	_[Acetyl (Protein N-term)]M[Oxidation (M)]NPEYDYLFK_	MNPEYDYLFK	83.6868	Q9H0U4	FALSE	21.7682	6	_[Acetyl (Protein N-term)]M[Oxidation (M)]NPEYDYLFK_	1377.6	3655970	sp	Q9H0U4	Q9H0U4	RAB1B_HUMAN	Ras-related protein Rab-1B	Homo sapiens	RAB1B	1	1	uniprot_human_proteome
2	_KGDILTLLNSTNK_	_KGDILTLLNSTNK_	KGDILTLLNSTNK	44.9767	Q13813	FALSE	4.68183	168	_KGDILTLLNSTNK_	708.906	2523171	sp	Q13813	Q13813	SPTN1_HUMAN	Spectrin alpha chain, non-erythrocytic 1	Homo sapiens	SPTAN1	1	3	uniprot_human_proteome
2	_M[+16]RAEDGENYDIK_	_M[Oxidation (M)]RAEDGENYDIK_	MRAEDGENYDIK	-18.3748	E5RIW3;E5RJD8;O75347	FALSE	2.12938	22	_M[Oxidation (M)]RAEDGENYDIK_	728.822	572916	tr;tr;sp	E5RIW3;E5RJD8;O75347	E5RIW3;E5RJD8;O75347	E5RIW3_HUMAN;E5RJD8_HUMAN;TBCA_HUMAN	Tubulin-specific chaperone A	Homo sapiens	TBCA	1	1;1;3	uniprot_human_proteome
2	_FLEVDEYPEHIK_	_FLEVDEYPEHIK_	FLEVDEYPEHIK	36.3502	Q96K76-4	FALSE	17.5999	41	_FLEVDEYPEHIK_	759.877	591569	sp	Q96K76-4	Q96K76-4	UBP47_HUMAN	Isoform 4 of Ubiquitin carboxyl-terminal hydrolase 47	Homo sapiens	USP47			uniprot_human_proteome
2	_EFDDDTYDNDIALLQLK_	_EFDDDTYDNDIALLQLK_	EFDDDTYDNDIALLQLK	99.2719	P00750;P00750-3	FALSE	31.1042	7	_EFDDDTYDNDIALLQLK_	1014.48	3203397	sp	P00750;P00750-3	P00750;P00750-3	TPA_HUMAN	Tissue-type plasminogen activator;Isoform 3 of Tissue-type plasminogen activator	Homo sapiens	PLAT	1;	1;	uniprot_human_proteome
3	_YVLENHPGTNSNYQM[+16]HLLK_	_YVLENHPGTNSNYQM[Oxidation (M)]HLLK_	YVLENHPGTNSNYQMHLLK	15.1371	Q5SSJ5	FALSE	23.423	16	_YVLENHPGTNSNYQM[Oxidation (M)]HLLK_	758.704	13510240	sp	Q5SSJ5	Q5SSJ5	HP1B3_HUMAN	Heterochromatin protein 1-binding protein 3	Homo sapiens	HP1BP3	1	1	uniprot_human_proteome
3	_DLDGTC[+57]SLHTTASTLDDDGNYTIM[+16]AANPQGR_	_DLDGTC[Carbamidomethyl (C)]SLHTTASTLDDDGNYTIM[Oxidation (M)]AANPQGR_	DLDGTCSLHTTASTLDDDGNYTIMAANPQGR	57.7295	Q8WX93;Q8WX93-3	FALSE	38.2628	10	_DLDGTC[Carbamidomethyl (C)]SLHTTASTLDDDGNYTIM[Oxidation (M)]AANPQGR_	1109.49	11115360	sp	Q8WX93;Q8WX93-3	Q8WX93;Q8WX93-3	PALLD_HUMAN	Palladin;Isoform 3 of Palladin	Homo sapiens	PALLD	1;	3;	uniprot_human_proteome
2	_M[+16]ELLAHLLGEK_	_M[Oxidation (M)]ELLAHLLGEK_	MELLAHLLGEK	50.1983	Q9Y2Q3	FALSE	52.0192	5	_M[Oxidation (M)]ELLAHLLGEK_	635.347	3574781	sp	Q9Y2Q3	Q9Y2Q3	GSTK1_HUMAN	Glutathione S-transferase kappa 1	Homo sapiens	GSTK1	1	3	uniprot_human_proteome
1	_ISVYYNEATGGK_	_ISVYYNEATGGK_	ISVYYNEATGGK	17.4589	P07437;Q5JP53	FALSE	5.07961	11	_ISVYYNEATGGK_	1301.64	6123949	sp;tr	P07437;Q5JP53	P07437;Q5JP53	TBB5_HUMAN;Q5JP53_HUMAN	Tubulin beta chain	Homo sapiens	TUBB	1	2;1	uniprot_human_proteome
2	_EITGIGPSTTTETETIAK_	_EITGIGPSTTTETETIAK_	EITGIGPSTTTETETIAK	35.4195	O75436	FALSE	54.8675	10	_EITGIGPSTTTETETIAK_	924.975	8248004	sp	O75436	O75436	VP26A_HUMAN	Vacuolar protein sorting-associated protein 26A	Homo sapiens	VPS26A	1	2	uniprot_human_proteome
2	_AVQLTQAM[+16]DTSTVGVLLAAK_	_AVQLTQAM[Oxidation (M)]DTSTVGVLLAAK_	AVQLTQAMDTSTVGVLLAAK	66.8105	D6REX3;O94979;O94979-2;O94979-3;O94979-8;O94979-9	FALSE	11.3043	34	_AVQLTQAM[Oxidation (M)]DTSTVGVLLAAK_	1017.05	4363968	tr;sp;sp;sp;sp;sp	D6REX3;O94979;O94979-2;O94979-3;O94979-8;O94979-9	D6REX3;O94979;O94979-2;O94979-3;O94979-8;O94979-9	D6REX3_HUMAN;SC31A_HUMAN;SC31A_HUMAN;SC31A_HUMAN;SC31A_HUMAN;SC31A_HUMAN	Protein transport protein Sec31A;Protein transport protein Sec31A;Isoform 2 of Protein transport protein Sec31A;Isoform 3 of Protein transport protein Sec31A;Isoform 8 of Protein transport protein Sec31A;Isoform 9 of Protein transport protein Sec31A	Homo sapiens	SEC31A	1;1;;;;	1;3;;;;	uniprot_human_proteome
2	_IKAEYEGDGIPTVFVAVAGR_	_IKAEYEGDGIPTVFVAVAGR_	IKAEYEGDGIPTVFVAVAGR	68.1973	P22234	FALSE	5.25054	31	_IKAEYEGDGIPTVFVAVAGR_	1046.56	3247143	sp	P22234	P22234	PUR6_HUMAN	Multifunctional protein ADE2	Homo sapiens	PAICS	1	3	uniprot_human_proteome
2	_M[+16]ADEAILQER_	_M[Oxidation (M)]ADEAILQER_	MADEAILQER	10.6093	Q9HCD5	TRUE	65.4126	3	_M[Oxidation (M)]ADEAILQER_	596.287	6807818	sp	Q9HCD5	Q9HCD5	NCOA5_HUMAN	Nuclear receptor coactivator 5	Homo sapiens	NCOA5	1	2	uniprot_human_proteome
2	_FM[+16]ETTDPSTASSLQAK_	_FM[Oxidation (M)]ETTDPSTASSLQAK_	FMETTDPSTASSLQAK	13.0011	Q03001	FALSE	14.7522	38	_FM[Oxidation (M)]ETTDPSTASSLQAK_	865.401	823896	sp	Q03001	Q03001	DYST_HUMAN	Dystonin	Homo sapiens	DST	1	4	uniprot_human_proteome
2	_PAM[+16]AATSFILM[+16]TTFPNK_	_PAM[Oxidation (M)]AATSFILM[Oxidation (M)]TTFPNK_	PAMAATSFILMTTFPNK	71.0763	Q9UNZ2	FALSE	6.42296	28	_PAM[Oxidation (M)]AATSFILM[Oxidation (M)]TTFPNK_	936.965	671586	sp	Q9UNZ2	Q9UNZ2	NSF1C_HUMAN	NSFL1 cofactor p47	Homo sapiens	NSFL1C	1	2	uniprot_human_proteome
3	_ADIIYPGHGPVIHNAEAK_	_ADIIYPGHGPVIHNAEAK_	ADIIYPGHGPVIHNAEAK	11.4342	Q53H82	TRUE	2.85124	7	_ADIIYPGHGPVIHNAEAK_	634.667	3125742	sp	Q53H82	Q53H82	LACB2_HUMAN	Endoribonuclease LACTB2	Homo sapiens	LACTB2	1	2	uniprot_human_proteome
2	_WLQDVFNVPLVIQM[+16]TDDEK_	_WLQDVFNVPLVIQM[Oxidation (M)]TDDEK_	WLQDVFNVPLVIQMTDDEK	120.301	P23381	FALSE	4.77365	38	_WLQDVFNVPLVIQM[Oxidation (M)]TDDEK_	1153.57	1036217	sp	P23381	P23381	SYWC_HUMAN	Tryptophan--tRNA ligase, cytoplasmic	Homo sapiens	WARS	1	2	uniprot_human_proteome
2	_TIVTNEYM[+16]K_	_TIVTNEYM[Oxidation (M)]K_	TIVTNEYMK	-7.04954	P48739;P48739-2;P48739-3	FALSE	21.9344	14	_TIVTNEYM[Oxidation (M)]K_	557.776	1904551	sp	P48739;P48739-2;P48739-3	P48739;P48739-2;P48739-3	PIPNB_HUMAN	Phosphatidylinositol transfer protein beta isoform;Isoform 2 of Phosphatidylinositol transfer protein beta isoform;Isoform 3 of Phosphatidylinositol transfer protein beta isoform	Homo sapiens	PITPNB	1;;	2;;	uniprot_human_proteome
2	_M[+16]IVDPVEPHGEM[+16]K_	_M[Oxidation (M)]IVDPVEPHGEM[Oxidation (M)]K_	MIVDPVEPHGEMK	-5.0631	Q13263	FALSE	12.5333	58	_M[Oxidation (M)]IVDPVEPHGEM[Oxidation (M)]K_	757.355	4619290	sp	Q13263	Q13263	TIF1B_HUMAN	Transcription intermediary factor 1-beta	Homo sapiens	TRIM28	1	5	uniprot_human_proteome
2	_HM[+16]NLILC[+57]DC[+57]DEFR_	_HM[Oxidation (M)]NLILC[Carbamidomethyl (C)]DC[Carbamidomethyl (C)]DEFR_	HMNLILCDCDEFR	35.4678	P14678;P14678-2;P14678-3	FALSE	11.1413	14	_HM[Oxidation (M)]NLILC[Carbamidomethyl (C)]DC[Carbamidomethyl (C)]DEFR_	869.871	2054659	sp	P14678;P14678-2;P14678-3	P14678;P14678-2;P14678-3	RSMB_HUMAN	Small nuclear ribonucleoprotein-associated proteins B and B';Isoform SM-B of Small nuclear ribonucleoprotein-associated proteins B and B';Isoform SM-B1 of Small nuclear ribonucleoprotein-associated proteins B and B'	Homo sapiens	SNRPB	1;;	2;;	uniprot_human_proteome
2	_SLGAEHVITEEELR_	_SLGAEHVITEEELR_	SLGAEHVITEEELR	26.7143	Q9BV79	FALSE	6.50525	5	_SLGAEHVITEEELR_	791.907	360746	sp	Q9BV79	Q9BV79	MECR_HUMAN	Trans-2-enoyl-CoA reductase, mitochondrial	Homo sapiens	MECR	1	2	uniprot_human_proteome
2	_IENPNQFVPLYTDPQEVLEM[+16]R_	_IENPNQFVPLYTDPQEVLEM[Oxidation (M)]R_	IENPNQFVPLYTDPQEVLEMR	96.6439	P35612	FALSE	37.9326	12	_IENPNQFVPLYTDPQEVLEM[Oxidation (M)]R_	1274.62	1517867	sp	P35612	P35612	ADDB_HUMAN	Beta-adducin	Homo sapiens	ADD2	1	3	uniprot_human_proteome
1	_LYAM[+16]NNI_	_LYAM[Oxidation (M)]NNI_	LYAMNNI	19.7566	P61088	FALSE	7.42677	11	_LYAM[Oxidation (M)]NNI_	854.408	2834611	sp	P61088	P61088	UBE2N_HUMAN	Ubiquitin-conjugating enzyme E2 N	Homo sapiens	UBE2N	1	1	uniprot_human_proteome
2	_TTNFAGILSQGLR_	_TTNFAGILSQGLR_	TTNFAGILSQGLR	70.6347	P09874	TRUE	14.2189	62	_TTNFAGILSQGLR_	689.378	10237640	sp	P09874	P09874	PARP1_HUMAN	Poly [ADP-ribose] polymerase 1	Homo sapiens	PARP1	1	4	uniprot_human_proteome
2	_SNTPILVDGKDVM[+16]PEVNK_	_SNTPILVDGKDVM[Oxidation (M)]PEVNK_	SNTPILVDGKDVMPEVNK	24.799	P06744	FALSE	4.79498	31	_SNTPILVDGKDVM[Oxidation (M)]PEVNK_	986.506	1026263	sp	P06744	P06744	G6PI_HUMAN	Glucose-6-phosphate isomerase	Homo sapiens	GPI	1	4	uniprot_human_proteome
3	_M[+16]QQENM[+16]KPQEQLTLEPYER_	_M[Oxidation (M)]QQENM[Oxidation (M)]KPQEQLTLEPYER_	MQQENMKPQEQLTLEPYER	22.8022	P22087	FALSE	18.3385	11	_M[Oxidation (M)]QQENM[Oxidation (M)]KPQEQLTLEPYER_	808.711	9770873	sp	P22087	P22087	FBRL_HUMAN	rRNA 2'-O-methyltransferase fibrillarin	Homo sapiens	FBL	1	2	uniprot_human_proteome
3	_VLEDNKLPGAIC[+57]SLTC[+57]GGADIGTAMAK_	_VLEDNKLPGAIC[Carbamidomethyl (C)]SLTC[Carbamidomethyl (C)]GGADIGTAMAK_	VLEDNKLPGAICSLTCGGADIGTAMAK	74.0249	P49419-2	FALSE	23.4312	16	_VLEDNKLPGAIC[Carbamidomethyl (C)]SLTC[Carbamidomethyl (C)]GGADIGTAMAK_	921.456	15133200	sp	P49419-2	P49419-2	AL7A1_HUMAN	Isoform 2 of Alpha-aminoadipic semialdehyde dehydrogenase	Homo sapiens	ALDH7A1			uniprot_human_proteome
2	_NEFFM[+16]LVK_	_NEFFM[Oxidation (M)]LVK_	NEFFMLVK	54.8544	Q8IUC4	FALSE	5.62485	16	_NEFFM[Oxidation (M)]LVK_	522.265	3186807	sp	Q8IUC4	Q8IUC4	RHPN2_HUMAN	Rhophilin-2	Homo sapiens	RHPN2	1	1	uniprot_human_proteome
3	_IEHTETDTVDPR_	_IEHTETDTVDPR_	IEHTETDTVDPR	-19.9701	Q5T3F8	FALSE	40.1335	4	_IEHTETDTVDPR_	471.56	2176330	sp	Q5T3F8	Q5T3F8	CSCL2_HUMAN	CSC1-like protein 2	Homo sapiens	TMEM63B	1	1	uniprot_human_proteome
2	_AGQC[+57]VIGLQM[+16]GTNK_	_AGQC[Carbamidomethyl (C)]VIGLQM[Oxidation (M)]GTNK_	AGQCVIGLQMGTNK	10.5054	B4DDF4;B4DUT8;Q99439	FALSE	39.0261	6	_AGQC[Carbamidomethyl (C)]VIGLQM[Oxidation (M)]GTNK_	746.866	21881550	tr;tr;sp	B4DDF4;B4DUT8;Q99439	B4DDF4;B4DUT8;Q99439	B4DDF4_HUMAN;B4DUT8_HUMAN;CNN2_HUMAN	Calponin;Calponin;Calponin-2	Homo sapiens	CNN2	1	1;1;4	uniprot_human_proteome
2	_QIM[+16]ENAEINNIIK_	_QIM[Oxidation (M)]ENAEINNIIK_	QIMENAEINNIIK	39.9712	Q02880;Q02880-2	FALSE	29.8713	33	_QIM[Oxidation (M)]ENAEINNIIK_	773.401	7105118	sp	Q02880;Q02880-2	Q02880;Q02880-2	TOP2B_HUMAN	DNA topoisomerase 2-beta;Isoform Beta-1 of DNA topoisomerase 2-beta	Homo sapiens	TOP2B	1;	3;	uniprot_human_proteome
2	_ALLAM[+16]YTNQAEQC[+57]R_	_ALLAM[Oxidation (M)]YTNQAEQC[Carbamidomethyl (C)]R_	ALLAMYTNQAEQCR	30.4812	O76094	FALSE	6.91627	26	_ALLAM[Oxidation (M)]YTNQAEQC[Carbamidomethyl (C)]R_	842.893	952825	sp	O76094	O76094	SRP72_HUMAN	Signal recognition particle subunit SRP72	Homo sapiens	SRP72	1	3	uniprot_human_proteome
2	_NEGEDGLEVLSFEFQK_	_NEGEDGLEVLSFEFQK_	NEGEDGLEVLSFEFQK	92.2054	Q9HD20	FALSE	26.6541	20	_NEGEDGLEVLSFEFQK_	920.934	2006404	sp	Q9HD20	Q9HD20	AT131_HUMAN	Manganese-transporting ATPase 13A1	Homo sapiens	ATP13A1	1	2	uniprot_human_proteome
2	_ELESQISELQEDLESER_	_ELESQISELQEDLESER_	ELESQISELQEDLESER	85.4948	P35579	TRUE	6.04679	149	_ELESQISELQEDLESER_	1017.48	13796950	sp	P35579	P35579	MYH9_HUMAN	Myosin-9	Homo sapiens	MYH9	1	4	uniprot_human_proteome
3	_ELESQISELQEDLESER_	_ELESQISELQEDLESER_	ELESQISELQEDLESER	85.4948	P35579	TRUE	4.74995	168	_ELESQISELQEDLESER_	678.655	5614455	sp	P35579	P35579	MYH9_HUMAN	Myosin-9	Homo sapiens	MYH9	1	4	uniprot_human_proteome
2	_ITYQPSTGEGNEQTTTIGGR_	_ITYQPSTGEGNEQTTTIGGR_	ITYQPSTGEGNEQTTTIGGR	19.0369	D6RGG3;Q99715	FALSE	2.10413	45	_ITYQPSTGEGNEQTTTIGGR_	1055.51	2734034	tr;sp	D6RGG3;Q99715	D6RGG3;Q99715	D6RGG3_HUMAN;COCA1_HUMAN	Collagen alpha-1(XII) chain	Homo sapiens	COL12A1	1	1;2	uniprot_human_proteome
3	_ILM[+16]AAPGM[+16]AIPPFIM[+16]NTLEK_	_ILM[Oxidation (M)]AAPGM[Oxidation (M)]AIPPFIM[Oxidation (M)]NTLEK_	ILMAAPGMAIPPFIMNTLEK	86.7047	Q9H9B4	TRUE	6.00839	16	_ILM[Oxidation (M)]AAPGM[Oxidation (M)]AIPPFIM[Oxidation (M)]NTLEK_	736.049	1781440	sp	Q9H9B4	Q9H9B4	SFXN1_HUMAN	Sideroflexin-1	Homo sapiens	SFXN1	1	4	uniprot_human_proteome
2	_GFFDPNTEENLTYLQLM[+16]ER_	_GFFDPNTEENLTYLQLM[Oxidation (M)]ER_	GFFDPNTEENLTYLQLMER	95.8593	Q15149	FALSE	7.50579	225	_GFFDPNTEENLTYLQLM[Oxidation (M)]ER_	1167.04	6253962	sp	Q15149	Q15149	PLEC_HUMAN	Plectin	Homo sapiens	PLEC	1	3	uniprot_human_proteome
2	_DGLAQELANEIR_	_DGLAQELANEIR_	DGLAQELANEIR	74.8584	A0A0A0MSK6;Q13017;Q13017-2	FALSE	27.5601	7	_DGLAQELANEIR_	664.844	1078610	tr;sp;sp	A0A0A0MSK6;Q13017;Q13017-2	A0A0A0MSK6;Q13017;Q13017-2	A0A0A0MSK6_HUMAN;RHG05_HUMAN;RHG05_HUMAN	Rho GTPase-activating protein 5;Rho GTPase-activating protein 5;Isoform 2 of Rho GTPase-activating protein 5	Homo sapiens	ARHGAP5	1;1;	1;2;	uniprot_human_proteome
2	_DAHNALLDIQSSGR_	_DAHNALLDIQSSGR_	DAHNALLDIQSSGR	27.0451	Q99613	FALSE	48.8879	15	_DAHNALLDIQSSGR_	748.876	8618353	sp	Q99613	Q99613	EIF3C_HUMAN	Eukaryotic translation initiation factor 3 subunit C	Homo sapiens	EIF3C	1	1	uniprot_human_proteome
2	_LDLDFPNLPYLLDGK_	_LDLDFPNLPYLLDGK_	LDLDFPNLPYLLDGK	127.996	P21266	FALSE	10.1958	15	_LDLDFPNLPYLLDGK_	866.961	1295695	sp	P21266	P21266	GSTM3_HUMAN	Glutathione S-transferase Mu 3	Homo sapiens	GSTM3	1	3	uniprot_human_proteome
3	_IM[+16]QEEGQPLKLPDTK_	_IM[Oxidation (M)]QEEGQPLKLPDTK_	IMQEEGQPLKLPDTK	17.6003	Q96A33;Q96A33-2	FALSE	34.143	15	_IM[Oxidation (M)]QEEGQPLKLPDTK_	581.638	3129097	sp	Q96A33;Q96A33-2	Q96A33;Q96A33-2	CCD47_HUMAN	Coiled-coil domain-containing protein 47;Isoform 2 of Coiled-coil domain-containing protein 47	Homo sapiens	CCDC47	1;	1;	uniprot_human_proteome
2	_VVSQYSSLLSPM[+16]SVNAVM[+16]K_	_VVSQYSSLLSPM[Oxidation (M)]SVNAVM[Oxidation (M)]K_	VVSQYSSLLSPMSVNAVMK	54.778	P50991	FALSE	5.62816	49	_VVSQYSSLLSPM[Oxidation (M)]SVNAVM[Oxidation (M)]K_	1036.52	4295273	sp	P50991	P50991	TCPD_HUMAN	T-complex protein 1 subunit delta	Homo sapiens	CCT4	1	4	uniprot_human_proteome
2	_NLYVTFPIPDLQK_	_NLYVTFPIPDLQK_	NLYVTFPIPDLQK	92.5686	P14735	TRUE	17.106	12	_NLYVTFPIPDLQK_	774.427	1011782	sp	P14735	P14735	IDE_HUMAN	Insulin-degrading enzyme	Homo sapiens	IDE	1	4	uniprot_human_proteome
2	_EIQEAIAVANASTM[+16]H_	_EIQEAIAVANASTM[Oxidation (M)]H_	EIQEAIAVANASTMH	35.737	Q2TAL8	TRUE	58.2596	3	_EIQEAIAVANASTM[Oxidation (M)]H_	800.885	2291122	sp	Q2TAL8	Q2TAL8	QRIC1_HUMAN	Glutamine-rich protein 1	Homo sapiens	QRICH1	1	1	uniprot_human_proteome
2	_ALQQYTLEPSEKPFDLK_	_ALQQYTLEPSEKPFDLK_	ALQQYTLEPSEKPFDLK	51.8147	Q9Y678	TRUE	4.81588	49	_ALQQYTLEPSEKPFDLK_	1004.03	729920	sp	Q9Y678	Q9Y678	COPG1_HUMAN	Coatomer subunit gamma-1	Homo sapiens	COPG1	1	1	uniprot_human_proteome
2	_SSRAGLQFPVGR_	_SSRAGLQFPVGR_	SSRAGLQFPVGR	35.2993	Q16777;Q6FI13	FALSE	3.93105	10	_SSRAGLQFPVGR_	637.852	2435054	sp	Q16777;Q6FI13	Q16777;Q6FI13	H2A2C_HUMAN;H2A2A_HUMAN	Histone H2A type 2-C;Histone H2A type 2-A	Homo sapiens	HIST2H2AC;HIST2H2AA3	1	4;3	uniprot_human_proteome
2	_VTIAQGYDALSSM[+16]ANIAGYK_	_VTIAQGYDALSSM[Oxidation (M)]ANIAGYK_	VTIAQGYDALSSMANIAGYK	71.5878	Q13423	FALSE	4.00793	50	_VTIAQGYDALSSM[Oxidation (M)]ANIAGYK_	1045.02	1798071	sp	Q13423	Q13423	NNTM_HUMAN	NAD(P) transhydrogenase, mitochondrial	Homo sapiens	NNT	1	3	uniprot_human_proteome
2	_FLAEDALNTV_	_FLAEDALNTV_	FLAEDALNTV	77.6347	Q08345;Q08345-2;Q08345-5;Q08345-6	FALSE	21.4301	7	_FLAEDALNTV_	546.782	2841012	sp	Q08345;Q08345-2;Q08345-5;Q08345-6	Q08345;Q08345-2;Q08345-5;Q08345-6	DDR1_HUMAN	Epithelial discoidin domain-containing receptor 1;Isoform 2 of Epithelial discoidin domain-containing receptor 1;Isoform 4 of Epithelial discoidin domain-containing receptor 1;Isoform 5 of Epithelial discoidin domain-containing receptor 1	Homo sapiens	DDR1	1;;;	1;;;	uniprot_human_proteome
3	_EGQKPPEGFM[+16]APK_	_EGQKPPEGFM[Oxidation (M)]APK_	EGQKPPEGFMAPK	-8.10138	O43252	TRUE	8.1062	29	_EGQKPPEGFM[Oxidation (M)]APK_	477.903	1532788	sp	O43252	O43252	PAPS1_HUMAN	Bifunctional 3'-phosphoadenosine 5'-phosphosulfate synthase 1	Homo sapiens	PAPSS1	1	2	uniprot_human_proteome
2	_SAYDSTM[+16]ETM[+16]NYAQIR_	_SAYDSTM[Oxidation (M)]ETM[Oxidation (M)]NYAQIR_	SAYDSTMETMNYAQIR	24.4006	P53396	FALSE	25.4071	28	_SAYDSTM[Oxidation (M)]ETM[Oxidation (M)]NYAQIR_	956.906	8609983	sp	P53396	P53396	ACLY_HUMAN	ATP-citrate synthase	Homo sapiens	ACLY	1	3	uniprot_human_proteome
3	_SYIGSNHSSLGSM[+16]SPSNM[+16]EGYSK_	_SYIGSNHSSLGSM[Oxidation (M)]SPSNM[Oxidation (M)]EGYSK_	SYIGSNHSSLGSMSPSNMEGYSK	4.86373	P78310	FALSE	34.6228	5	_SYIGSNHSSLGSM[Oxidation (M)]SPSNM[Oxidation (M)]EGYSK_	818.018	3008880	sp	P78310	P78310	CXAR_HUMAN	Coxsackievirus and adenovirus receptor	Homo sapiens	CXADR	1	1	uniprot_human_proteome
2	_LAQQYYLVYQEPIPTAQLVQR_	_LAQQYYLVYQEPIPTAQLVQR_	LAQQYYLVYQEPIPTAQLVQR	85.2982	A0A024RA52;P25787	FALSE	6.87762	14	_LAQQYYLVYQEPIPTAQLVQR_	1261.18	4303548	tr;sp	A0A024RA52;P25787	A0A024RA52;P25787	A0A024RA52_HUMAN;PSA2_HUMAN	Proteasome subunit alpha type;Proteasome subunit alpha type-2	Homo sapiens	PSMA2	1	1;2	uniprot_human_proteome
2	_EGLLSM[+16]ANAGR_	_EGLLSM[Oxidation (M)]ANAGR_	EGLLSMANAGR	9.20201	Q08752	TRUE	41.4516	8	_EGLLSM[Oxidation (M)]ANAGR_	567.782	8446581	sp	Q08752	Q08752	PPID_HUMAN	Peptidyl-prolyl cis-trans isomerase D	Homo sapiens	PPID	1	3	uniprot_human_proteome
2	_EQEAAPGGAGGLAAGK_	_EQEAAPGGAGGLAAGK_	EQEAAPGGAGGLAAGK	-6.13668	Q96JE9;Q96JE9-2	FALSE	100	1	_EQEAAPGGAGGLAAGK_	692.347	2570793	sp	Q96JE9;Q96JE9-2	Q96JE9;Q96JE9-2	MAP6_HUMAN	Microtubule-associated protein 6;Isoform 2 of Microtubule-associated protein 6	Homo sapiens	MAP6	1;	2;	uniprot_human_proteome
2	_[+42]M[+16]M[+16]LGTEGGEGFVVK_	_[Acetyl (Protein N-term)]M[Oxidation (M)]M[Oxidation (M)]LGTEGGEGFVVK_	MMLGTEGGEGFVVK	58.1966	G8JLB6;P31943	FALSE	18.6427	10	_[Acetyl (Protein N-term)]M[Oxidation (M)]M[Oxidation (M)]LGTEGGEGFVVK_	764.855	19798930	tr;sp	G8JLB6;P31943	G8JLB6;P31943	G8JLB6_HUMAN;HNRH1_HUMAN	Heterogeneous nuclear ribonucleoprotein H	Homo sapiens	HNRNPH1	1	1;4	uniprot_human_proteome
2	_LAAQESSETEDM[+16]SVPR_	_LAAQESSETEDM[Oxidation (M)]SVPR_	LAAQESSETEDMSVPR	-0.0895378	E7ESD2;Q641Q2;Q641Q2-2	FALSE	6.62513	28	_LAAQESSETEDM[Oxidation (M)]SVPR_	883.399	515437	tr;sp;sp	E7ESD2;Q641Q2;Q641Q2-2	E7ESD2;Q641Q2;Q641Q2-2	E7ESD2_HUMAN;FA21A_HUMAN;FA21A_HUMAN	WASH complex subunit FAM21A;WASH complex subunit FAM21A;Isoform 2 of WASH complex subunit FAM21A	Homo sapiens	FAM21A	1;1;	2;3;	uniprot_human_proteome
2	_ELQSM[+16]ADQEQVSPAAIK_	_ELQSM[Oxidation (M)]ADQEQVSPAAIK_	ELQSMADQEQVSPAAIK	19.2714	P32322	FALSE	22.1791	9	_ELQSM[Oxidation (M)]ADQEQVSPAAIK_	930.954	4207969	sp	P32322	P32322	P5CR1_HUMAN	Pyrroline-5-carboxylate reductase 1, mitochondrial	Homo sapiens	PYCR1	1	2	uniprot_human_proteome
2	_LTPLPEDNSM[+16]NVDQDGDPSDR_	_LTPLPEDNSM[Oxidation (M)]NVDQDGDPSDR_	LTPLPEDNSMNVDQDGDPSDR	28.4818	P78527	FALSE	8.9212	169	_LTPLPEDNSM[Oxidation (M)]NVDQDGDPSDR_	1166.01	3995697	sp	P78527	P78527	PRKDC_HUMAN	DNA-dependent protein kinase catalytic subunit	Homo sapiens	PRKDC	1	3	uniprot_human_proteome
3	_VAM[+16]QDATAQM[+16]AM[+16]LQFISSGLSK_	_VAM[Oxidation (M)]QDATAQM[Oxidation (M)]AM[Oxidation (M)]LQFISSGLSK_	VAMQDATAQMAMLQFISSGLSK	64.9271	A2A274;Q99798	FALSE	14.2917	27	_VAM[Oxidation (M)]QDATAQM[Oxidation (M)]AM[Oxidation (M)]LQFISSGLSK_	792.713	4644311	tr;sp	A2A274;Q99798	A2A274;Q99798	A2A274_HUMAN;ACON_HUMAN	Aconitate hydratase, mitochondrial;Aconitate hydratase, mitochondrial	Homo sapiens	ACO2	1	1;2	uniprot_human_proteome
2	_LPESNQTLLR_	_LPESNQTLLR_	LPESNQTLLR	17.7151	J3KR97;Q9BTW9;Q9BTW9-4	FALSE	22.1003	15	_LPESNQTLLR_	585.827	4013004	tr;sp;sp	J3KR97;Q9BTW9;Q9BTW9-4	J3KR97;Q9BTW9;Q9BTW9-4	J3KR97_HUMAN;TBCD_HUMAN;TBCD_HUMAN	Tubulin-specific chaperone D;Tubulin-specific chaperone D;Isoform 4 of Tubulin-specific chaperone D	Homo sapiens	TBCD	1;1;	1;2;	uniprot_human_proteome
2	_SQQLDSNVTM[+16]PK_	_SQQLDSNVTM[Oxidation (M)]PK_	SQQLDSNVTMPK	-8.83879	O14893;O14893-2;O14893-3	FALSE	100	1	_SQQLDSNVTM[Oxidation (M)]PK_	682.33	629452	sp	O14893;O14893-2;O14893-3	O14893;O14893-2;O14893-3	GEMI2_HUMAN	Gem-associated protein 2;Isoform 2 of Gem-associated protein 2;Isoform 3 of Gem-associated protein 2	Homo sapiens	GEMIN2	1;;	1;;	uniprot_human_proteome
2	_AVQNVGNM[+16]DTPASR_	_AVQNVGNM[Oxidation (M)]DTPASR_	AVQNVGNMDTPASR	-17.7694	C9J798;E7ERK1;F5GXT2;F8W6L0;H0YB35;O43374;O43374-2	FALSE	100	1	_AVQNVGNM[Oxidation (M)]DTPASR_	738.349	255047	sp;tr;tr;tr;tr;sp;sp	C9J798;E7ERK1;F5GXT2;F8W6L0;H0YB35;O43374;O43374-2	C9J798;E7ERK1;F5GXT2;F8W6L0;H0YB35;O43374;O43374-2	RAS4B_HUMAN;E7ERK1_HUMAN;F5GXT2_HUMAN;F8W6L0_HUMAN;H0YB35_HUMAN;RASL2_HUMAN;RASL2_HUMAN	Ras GTPase-activating protein 4B;Ras GTPase-activating protein 4;Ras GTPase-activating protein 4B;Ras GTPase-activating protein 4B;Ras GTPase-activating protein 4 (Fragment);Ras GTPase-activating protein 4;Isoform 2 of Ras GTPase-activating protein 4	Homo sapiens	RASA4B;RASA4;RASA4B;RASA4B;RASA4;RASA4;RASA4	3;1;4;4;1;2;	2;1;1;1;1;2;	uniprot_human_proteome
2	_M[+16]M[+16]VC[+57]QVGGIEALVR_	_M[Oxidation (M)]M[Oxidation (M)]VC[Carbamidomethyl (C)]QVGGIEALVR_	MMVCQVGGIEALVR	52.2321	P35222	FALSE	8.04306	41	_M[Oxidation (M)]M[Oxidation (M)]VC[Carbamidomethyl (C)]QVGGIEALVR_	797.891	3986536	sp	P35222	P35222	CTNB1_HUMAN	Catenin beta-1	Homo sapiens	CTNNB1	1	1	uniprot_human_proteome
2	_AM[+16]DPQDLQNTEVPIATTAK_	_AM[Oxidation (M)]DPQDLQNTEVPIATTAK_	AMDPQDLQNTEVPIATTAK	36.423	Q9H2M9	TRUE	12.3119	25	_AM[Oxidation (M)]DPQDLQNTEVPIATTAK_	1030	2121397	sp	Q9H2M9	Q9H2M9	RBGPR_HUMAN	Rab3 GTPase-activating protein non-catalytic subunit	Homo sapiens	RAB3GAP2	1	1	uniprot_human_proteome
2	_TAM[+16]VAALSPADINYDETLSTLR_	_TAM[Oxidation (M)]VAALSPADINYDETLSTLR_	TAMVAALSPADINYDETLSTLR	82.8537	Q12756;Q12756-2;Q12756-3	FALSE	17.6415	36	_TAM[Oxidation (M)]VAALSPADINYDETLSTLR_	1184.59	2641549	sp	Q12756;Q12756-2;Q12756-3	Q12756;Q12756-2;Q12756-3	KIF1A_HUMAN	Kinesin-like protein KIF1A;Isoform 2 of Kinesin-like protein KIF1A;Isoform 3 of Kinesin-like protein KIF1A	Homo sapiens	KIF1A	1;;	2;;	uniprot_human_proteome
2	_LAADPSVVNLGQGFPDISPPTYVK_	_LAADPSVVNLGQGFPDISPPTYVK_	LAADPSVVNLGQGFPDISPPTYVK	98.4989	Q6YP21;Q6YP21-3	FALSE	10.4236	16	_LAADPSVVNLGQGFPDISPPTYVK_	1243.15	2494379	sp	Q6YP21;Q6YP21-3	Q6YP21;Q6YP21-3	KAT3_HUMAN	Kynurenine--oxoglutarate transaminase 3;Isoform 3 of Kynurenine--oxoglutarate transaminase 3	Homo sapiens	KYAT3	1;	1;	uniprot_human_proteome
1	_ILVALC[+57]GGN_	_ILVALC[Carbamidomethyl (C)]GGN_	ILVALCGGN	50.6274	P04083	TRUE	3.87345	46	_ILVALC[Carbamidomethyl (C)]GGN_	916.492	2492152	sp	P04083	P04083	ANXA1_HUMAN	Annexin A1	Homo sapiens	ANXA1	1	2	uniprot_human_proteome
2	_FQQTAAYR_	_FQQTAAYR_	FQQTAAYR	-16.2697	Q9NQ48	FALSE	51.2102	9	_FQQTAAYR_	492.749	2965631	sp	Q9NQ48	Q9NQ48	LZTL1_HUMAN	Leucine zipper transcription factor-like protein 1	Homo sapiens	LZTFL1	1	1	uniprot_human_proteome
3	_EIYENM[+16]APGENKR_	_EIYENM[Oxidation (M)]APGENKR_	EIYENMAPGENKR	-18.7398	Q13200	FALSE	10.476	49	_EIYENM[Oxidation (M)]APGENKR_	522.912	3047870	sp	Q13200	Q13200	PSMD2_HUMAN	26S proteasome non-ATPase regulatory subunit 2	Homo sapiens	PSMD2	1	3	uniprot_human_proteome
2	_QLFVLAGSAEEGVM[+16]TPELAGVIK_	_QLFVLAGSAEEGVM[Oxidation (M)]TPELAGVIK_	QLFVLAGSAEEGVMTPELAGVIK	98.0025	P08754	TRUE	28.9527	8	_QLFVLAGSAEEGVM[Oxidation (M)]TPELAGVIK_	1188.13	5578521	sp	P08754	P08754	GNAI3_HUMAN	Guanine nucleotide-binding protein G(k) subunit alpha	Homo sapiens	GNAI3	1	3	uniprot_human_proteome
3	_NHLPQDSQDLVLGGDVPISSIQATIAK_	_NHLPQDSQDLVLGGDVPISSIQATIAK_	NHLPQDSQDLVLGGDVPISSIQATIAK	79.4867	Q9H3S7	TRUE	11.8367	26	_NHLPQDSQDLVLGGDVPISSIQATIAK_	939.498	1880266	sp	Q9H3S7	Q9H3S7	PTN23_HUMAN	Tyrosine-protein phosphatase non-receptor type 23	Homo sapiens	PTPN23	1	1	uniprot_human_proteome
2	_NLEISIDTLM[+16]AK_	_NLEISIDTLM[Oxidation (M)]AK_	NLEISIDTLMAK	60.7668	A0A0D9SGC1;E7EW20;Q9UM54;Q9UM54-1;Q9UM54-2	FALSE	9.83419	59	_NLEISIDTLM[Oxidation (M)]AK_	682.361	1774819	tr;tr;sp;sp;sp	A0A0D9SGC1;E7EW20;Q9UM54;Q9UM54-1;Q9UM54-2	A0A0D9SGC1;E7EW20;Q9UM54;Q9UM54-1;Q9UM54-2	A0A0D9SGC1_HUMAN;E7EW20_HUMAN;MYO6_HUMAN;MYO6_HUMAN;MYO6_HUMAN	Unconventional myosin-VI;Unconventional myosin-VI;Unconventional myosin-VI;Isoform 1 of Unconventional myosin-VI;Isoform 2 of Unconventional myosin-VI	Homo sapiens	MYO6	1;1;1;;	1;2;4;;	uniprot_human_proteome
2	_EIQPGAFR_	_EIQPGAFR_	EIQPGAFR	6.31454	Q92626	FALSE	37.6222	4	_EIQPGAFR_	459.246	1010174	sp	Q92626	Q92626	PXDN_HUMAN	Peroxidasin homolog	Homo sapiens	PXDN	1	2	uniprot_human_proteome
2	_NTHTLLLAGVFR_	_NTHTLLLAGVFR_	NTHTLLLAGVFR	49.703	Q9Y678	FALSE	7.48174	45	_NTHTLLLAGVFR_	671.386	1113380	sp	Q9Y678	Q9Y678	COPG1_HUMAN	Coatomer subunit gamma-1	Homo sapiens	COPG1	1	1	uniprot_human_proteome
1	_SPFEVYVDK_	_SPFEVYVDK_	SPFEVYVDK	36.8545	P21333;P21333-2	FALSE	2.22993	204	_SPFEVYVDK_	1083.54	1484795	sp	P21333;P21333-2	P21333;P21333-2	FLNA_HUMAN	Filamin-A;Isoform 2 of Filamin-A	Homo sapiens	FLNA	1;	4;	uniprot_human_proteome
3	_KM[+16]EDSVGC[+57]LETAEEVKR_	_KM[Oxidation (M)]EDSVGC[Carbamidomethyl (C)]LETAEEVKR_	KMEDSVGCLETAEEVKR	3.99018	P35579	TRUE	11.1347	81	_KM[Oxidation (M)]EDSVGC[Carbamidomethyl (C)]LETAEEVKR_	666.315	14678740	sp	P35579	P35579	MYH9_HUMAN	Myosin-9	Homo sapiens	MYH9	1	4	uniprot_human_proteome
3	_M[+16]TATGSGENSTVAEHLIAQHSAIK_	_M[Oxidation (M)]TATGSGENSTVAEHLIAQHSAIK_	MTATGSGENSTVAEHLIAQHSAIK	24.1614	E7EM64;Q7L5N1	FALSE	12.8514	15	_M[Oxidation (M)]TATGSGENSTVAEHLIAQHSAIK_	823.739	2617705	tr;sp	E7EM64;Q7L5N1	E7EM64;Q7L5N1	E7EM64_HUMAN;CSN6_HUMAN	COP9 signalosome complex subunit 6	Homo sapiens	COPS6	1	1	uniprot_human_proteome
3	_NYDGDVQSDSVAQGYGSLGM[+16]M[+16]TSVLVC[+57]PDGK_	_NYDGDVQSDSVAQGYGSLGM[Oxidation (M)]M[Oxidation (M)]TSVLVC[Carbamidomethyl (C)]PDGK_	NYDGDVQSDSVAQGYGSLGMMTSVLVCPDGK	70.0302	O75874	TRUE	12.5427	18	_NYDGDVQSDSVAQGYGSLGM[Oxidation (M)]M[Oxidation (M)]TSVLVC[Carbamidomethyl (C)]PDGK_	1094.81	16612470	sp	O75874	O75874	IDHC_HUMAN	Isocitrate dehydrogenase [NADP] cytoplasmic	Homo sapiens	IDH1	1	2	uniprot_human_proteome
2	_NYDGDVQSDSVAQGYGSLGM[+16]M[+16]TSVLVC[+57]PDGK_	_NYDGDVQSDSVAQGYGSLGM[Oxidation (M)]M[Oxidation (M)]TSVLVC[Carbamidomethyl (C)]PDGK_	NYDGDVQSDSVAQGYGSLGMMTSVLVCPDGK	70.0302	O75874	TRUE	4.46707	55	_NYDGDVQSDSVAQGYGSLGM[Oxidation (M)]M[Oxidation (M)]TSVLVC[Carbamidomethyl (C)]PDGK_	1641.72	3057732	sp	O75874	O75874	IDHC_HUMAN	Isocitrate dehydrogenase [NADP] cytoplasmic	Homo sapiens	IDH1	1	2	uniprot_human_proteome
2	_AFIANLK_	_AFIANLK_	AFIANLK	35.635	P42858	TRUE	44.1504	3	_AFIANLK_	388.737	3801494	sp	P42858	P42858	HD_HUMAN	Huntingtin	Homo sapiens	HTT	1	2	uniprot_human_proteome
2	_SADEPM[+16]TTFVVC[+57]NEC[+57]GNR_	_SADEPM[Oxidation (M)]TTFVVC[Carbamidomethyl (C)]NEC[Carbamidomethyl (C)]GNR_	SADEPMTTFVVCNECGNR	28.7889	P23193	FALSE	9.10625	17	_SADEPM[Oxidation (M)]TTFVVC[Carbamidomethyl (C)]NEC[Carbamidomethyl (C)]GNR_	1051.93	1887160	sp	P23193	P23193	TCEA1_HUMAN	Transcription elongation factor A protein 1	Homo sapiens	TCEA1	1	2	uniprot_human_proteome
2	_IAVAQYSDDVK_	_IAVAQYSDDVK_	IAVAQYSDDVK	16.4127	P12111;P12111-2	FALSE	8.76714	16	_IAVAQYSDDVK_	604.812	2999712	sp	P12111;P12111-2	P12111;P12111-2	CO6A3_HUMAN	Collagen alpha-3(VI) chain;Isoform 2 of Collagen alpha-3(VI) chain	Homo sapiens	COL6A3	1;	5;	uniprot_human_proteome
3	_EITKPLRPLGK_	_EITKPLRPLGK_	EITKPLRPLGK	-14.0886	Q04637;Q04637-3;Q04637-4;Q04637-5;Q04637-9	FALSE	37.7449	14	_EITKPLRPLGK_	417.931	7195570	sp	Q04637;Q04637-3;Q04637-4;Q04637-5;Q04637-9	Q04637;Q04637-3;Q04637-4;Q04637-5;Q04637-9	IF4G1_HUMAN	Eukaryotic translation initiation factor 4 gamma 1;Isoform B of Eukaryotic translation initiation factor 4 gamma 1;Isoform C of Eukaryotic translation initiation factor 4 gamma 1;Isoform D of Eukaryotic translation initiation factor 4 gamma 1;Isoform 9 of Eukaryotic translation initiation factor 4 gamma 1	Homo sapiens	EIF4G1	1;;;;	4;;;;	uniprot_human_proteome
3	_DRVEDVM[+16]M[+16]ER_	_DRVEDVM[Oxidation (M)]M[Oxidation (M)]ER_	DRVEDVMMER	-21.4639	G3XAI2;P07942	FALSE	0.488061	81	_DRVEDVM[Oxidation (M)]M[Oxidation (M)]ER_	437.86	402316	tr;sp	G3XAI2;P07942	G3XAI2;P07942	G3XAI2_HUMAN;LAMB1_HUMAN	Laminin subunit beta-1	Homo sapiens	LAMB1	1	1;2	uniprot_human_proteome
2	_AEDGSVIDYELIDQDAR_	_AEDGSVIDYELIDQDAR_	AEDGSVIDYELIDQDAR	66.6735	P07355	FALSE	10.9503	33	_AEDGSVIDYELIDQDAR_	954.945	15684100	sp	P07355	P07355	ANXA2_HUMAN	Annexin A2	Homo sapiens	ANXA2	1	2	uniprot_human_proteome
2	_ALDELM[+16]DGDIIVFQK_	_ALDELM[Oxidation (M)]DGDIIVFQK_	ALDELMDGDIIVFQK	77.5679	Q93009;Q93009-3	FALSE	4.86031	37	_ALDELM[Oxidation (M)]DGDIIVFQK_	861.935	1931885	sp	Q93009;Q93009-3	Q93009;Q93009-3	UBP7_HUMAN	Ubiquitin carboxyl-terminal hydrolase 7;Isoform 3 of Ubiquitin carboxyl-terminal hydrolase 7	Homo sapiens	USP7	1;	2;	uniprot_human_proteome
3	_ATM[+16]NLALAGDILAAGQDAHC[+57]QLLR_	_ATM[Oxidation (M)]NLALAGDILAAGQDAHC[Carbamidomethyl (C)]QLLR_	ATMNLALAGDILAAGQDAHCQLLR	82.964	Q9HCU5	FALSE	21.1034	11	_ATM[Oxidation (M)]NLALAGDILAAGQDAHC[Carbamidomethyl (C)]QLLR_	847.097	1395768	sp	Q9HCU5	Q9HCU5	PREB_HUMAN	Prolactin regulatory element-binding protein	Homo sapiens	PREB	1	2	uniprot_human_proteome
2	_EFFDSLNEAIM[+16]R_	_EFFDSLNEAIM[Oxidation (M)]R_	EFFDSLNEAIMR	75.4802	P43003;P43003-2	FALSE	2.26233	13	_EFFDSLNEAIM[Oxidation (M)]R_	744.345	445746	sp	P43003;P43003-2	P43003;P43003-2	EAA1_HUMAN	Excitatory amino acid transporter 1;Isoform 2 of Excitatory amino acid transporter 1	Homo sapiens	SLC1A3	1;	1;	uniprot_human_proteome
2	_GLYAAFDC[+57]TATM[+16]K_	_GLYAAFDC[Carbamidomethyl (C)]TATM[Oxidation (M)]K_	GLYAAFDCTATMK	37.9628	P11498	TRUE	4.43293	31	_GLYAAFDC[Carbamidomethyl (C)]TATM[Oxidation (M)]K_	732.829	375694	sp	P11498	P11498	PYC_HUMAN	Pyruvate carboxylase, mitochondrial	Homo sapiens	PC	1	2	uniprot_human_proteome
3	_YVLHM[+16]IEDGEIFASINQK_	_YVLHM[Oxidation (M)]IEDGEIFASINQK_	YVLHMIEDGEIFASINQK	66.1081	Q9UNS2	FALSE	7.95132	16	_YVLHM[Oxidation (M)]IEDGEIFASINQK_	708.354	1113705	sp	Q9UNS2	Q9UNS2	CSN3_HUMAN	COP9 signalosome complex subunit 3	Homo sapiens	COPS3	1	3	uniprot_human_proteome
2	_VASALPGM[+16]ENVQEK_	_VASALPGM[Oxidation (M)]ENVQEK_	VASALPGMENVQEK	4.19763	Q9NRW1	FALSE	100	1	_VASALPGM[Oxidation (M)]ENVQEK_	744.872	14780060	sp	Q9NRW1	Q9NRW1	RAB6B_HUMAN	Ras-related protein Rab-6B	Homo sapiens	RAB6B	1	1	uniprot_human_proteome
2	_FQSESC[+57]PVVGM[+16]SR_	_FQSESC[Carbamidomethyl (C)]PVVGM[Oxidation (M)]SR_	FQSESCPVVGMSR	2.6309	Q12756;Q12756-2;Q12756-3	FALSE	19.6845	33	_FQSESC[Carbamidomethyl (C)]PVVGM[Oxidation (M)]SR_	750.335	2211046	sp	Q12756;Q12756-2;Q12756-3	Q12756;Q12756-2;Q12756-3	KIF1A_HUMAN	Kinesin-like protein KIF1A;Isoform 2 of Kinesin-like protein KIF1A;Isoform 3 of Kinesin-like protein KIF1A	Homo sapiens	KIF1A	1;;	2;;	uniprot_human_proteome
2	_VDQSILTGESVSVIK_	_VDQSILTGESVSVIK_	VDQSILTGESVSVIK	55.799	P16615	FALSE	47.3026	5	_VDQSILTGESVSVIK_	787.935	24214790	sp	P16615	P16615	AT2A2_HUMAN	Sarcoplasmic/endoplasmic reticulum calcium ATPase 2	Homo sapiens	ATP2A2	1	1	uniprot_human_proteome
2	_GAALDVHESEPFSFSQGPLK_	_GAALDVHESEPFSFSQGPLK_	GAALDVHESEPFSFSQGPLK	58.3794	Q13363	FALSE	11.6852	12	_GAALDVHESEPFSFSQGPLK_	1058.52	1307029	sp	Q13363	Q13363	CTBP1_HUMAN	C-terminal-binding protein 1	Homo sapiens	CTBP1	1	2	uniprot_human_proteome
2	_QIIEDQSGHYIWVPSPEK_	_QIIEDQSGHYIWVPSPEK_	QIIEDQSGHYIWVPSPEK	115.575	Q5JUW8;Q92796;Q92796-2;Q92796-3	FALSE	100	1	_QIIEDQSGHYIWVPSPEK_	1063.53	41812440	tr;sp;sp;sp	Q5JUW8;Q92796;Q92796-2;Q92796-3	Q5JUW8;Q92796;Q92796-2;Q92796-3	Q5JUW8_HUMAN;DLG3_HUMAN;DLG3_HUMAN;DLG3_HUMAN	Discs, large homolog 3 (Neuroendocrine-dlg, Drosophila), isoform CRA_b;Disks large homolog 3;Isoform 2 of Disks large homolog 3;Isoform 3 of Disks large homolog 3	Homo sapiens	DLG3	1;1;;	1;2;;	uniprot_human_proteome
2	_QM[+16]GFPLIYVEAEQVEDDR_	_QM[Oxidation (M)]GFPLIYVEAEQVEDDR_	QMGFPLIYVEAEQVEDDR	92.0086	E9PLK3;P55786	FALSE	4.84402	60	_QM[Oxidation (M)]GFPLIYVEAEQVEDDR_	1078	2523601	tr;sp	E9PLK3;P55786	E9PLK3;P55786	E9PLK3_HUMAN;PSA_HUMAN	Puromycin-sensitive aminopeptidase	Homo sapiens	NPEPPS	1	1;2	uniprot_human_proteome
2	_LYGIQGIPTLIM[+16]LDPQGEVITR_	_LYGIQGIPTLIM[Oxidation (M)]LDPQGEVITR_	LYGIQGIPTLIMLDPQGEVITR	116.662	Q6DKJ4	FALSE	12.1073	19	_LYGIQGIPTLIM[Oxidation (M)]LDPQGEVITR_	1222.17	2711543	sp	Q6DKJ4	Q6DKJ4	NXN_HUMAN	Nucleoredoxin	Homo sapiens	NXN	1	2	uniprot_human_proteome
2	_ELGLVDGQELAVADVTTPQTVLFK_	_ELGLVDGQELAVADVTTPQTVLFK_	ELGLVDGQELAVADVTTPQTVLFK	112.377	Q8TBC4	FALSE	6.59596	13	_ELGLVDGQELAVADVTTPQTVLFK_	1272.18	3281726	sp	Q8TBC4	Q8TBC4	UBA3_HUMAN	NEDD8-activating enzyme E1 catalytic subunit	Homo sapiens	UBA3	1	2	uniprot_human_proteome
2	_YSVDIPLDK_	_YSVDIPLDK_	YSVDIPLDK	40.7685	P61353	FALSE	21.9686	4	_YSVDIPLDK_	525.279	41757000	sp	P61353	P61353	RL27_HUMAN	60S ribosomal protein L27	Homo sapiens	RPL27	1	2	uniprot_human_proteome
1	_TIAQDYGVLK_	_TIAQDYGVLK_	TIAQDYGVLK	30.3928	Q06830	FALSE	5.63928	21	_TIAQDYGVLK_	1107.6	7461572	sp	Q06830	Q06830	PRDX1_HUMAN	Peroxiredoxin-1	Homo sapiens	PRDX1	1	1	uniprot_human_proteome
2	_M[+16]DYEDDRLR_	_M[Oxidation (M)]DYEDDRLR_	MDYEDDRLR	-11.4407	A0A0R4J2E8;P43243	FALSE	18.6215	39	_M[Oxidation (M)]DYEDDRLR_	614.767	4677945	tr;sp	A0A0R4J2E8;P43243	A0A0R4J2E8;P43243	A0A0R4J2E8_HUMAN;MATR3_HUMAN	Matrin-3	Homo sapiens	MATR3	1	1;2	uniprot_human_proteome
2	_FVNDYDKDNDGR_	_FVNDYDKDNDGR_	FVNDYDKDNDGR	-15.1621	Q14257;Q14257-2	FALSE	10.4629	19	_FVNDYDKDNDGR_	729.318	3002156	sp	Q14257;Q14257-2	Q14257;Q14257-2	RCN2_HUMAN	Reticulocalbin-2;Isoform 2 of Reticulocalbin-2	Homo sapiens	RCN2	1;	1;	uniprot_human_proteome
3	_M[+16]LLHSEQHPGQLK_	_M[Oxidation (M)]LLHSEQHPGQLK_	MLLHSEQHPGQLK	-20.41	P32322	FALSE	11.5605	13	_M[Oxidation (M)]LLHSEQHPGQLK_	511.933	2008977	sp	P32322	P32322	P5CR1_HUMAN	Pyrroline-5-carboxylate reductase 1, mitochondrial	Homo sapiens	PYCR1	1	2	uniprot_human_proteome
2	_ETDGTEGTVEIETVK_	_ETDGTEGTVEIETVK_	ETDGTEGTVEIETVK	20.8017	Q8WY54;Q8WY54-2;Q8WY54-3	FALSE	77.381	2	_ETDGTEGTVEIETVK_	804.386	2845359	sp	Q8WY54;Q8WY54-2;Q8WY54-3	Q8WY54;Q8WY54-2;Q8WY54-3	PPM1E_HUMAN	Protein phosphatase 1E;Isoform 2 of Protein phosphatase 1E;Isoform 3 of Protein phosphatase 1E	Homo sapiens	PPM1E	1;;	2;;	uniprot_human_proteome
2	_PTGGVGAVALLIGPNAPLIFER_	_PTGGVGAVALLIGPNAPLIFER_	PTGGVGAVALLIGPNAPLIFER	123.079	Q01581	TRUE	8.08071	36	_PTGGVGAVALLIGPNAPLIFER_	1081.62	6077548	sp	Q01581	Q01581	HMCS1_HUMAN	Hydroxymethylglutaryl-CoA synthase, cytoplasmic	Homo sapiens	HMGCS1	1	2	uniprot_human_proteome
3	_M[+16]ESSINHISQTVDIHK_	_M[Oxidation (M)]ESSINHISQTVDIHK_	MESSINHISQTVDIHK	5.92055	A0A0C4DG21;E7EP65;E7EW77;F8WAL6;Q9NYB9;Q9NYB9-2;Q9NYB9-4	FALSE	13.4495	12	_M[Oxidation (M)]ESSINHISQTVDIHK_	618.972	5500469	tr;tr;tr;tr;sp;sp;sp	A0A0C4DG21;E7EP65;E7EW77;F8WAL6;Q9NYB9;Q9NYB9-2;Q9NYB9-4	A0A0C4DG21;E7EP65;E7EW77;F8WAL6;Q9NYB9;Q9NYB9-2;Q9NYB9-4	A0A0C4DG21_HUMAN;E7EP65_HUMAN;E7EW77_HUMAN;F8WAL6_HUMAN;ABI2_HUMAN;ABI2_HUMAN;ABI2_HUMAN	Abl interactor 2;Abl interactor 2 (Fragment);Abl interactor 2;Abl interactor 2;Abl interactor 2;Isoform 2 of Abl interactor 2;Isoform 4 of Abl interactor 2	Homo sapiens	ABI2	1;1;1;1;1;;	1;1;1;2;1;;	uniprot_human_proteome
2	_M[+16]DGEGQLTLTGQLGDVM[+16]K_	_M[Oxidation (M)]DGEGQLTLTGQLGDVM[Oxidation (M)]K_	MDGEGQLTLTGQLGDVMK	49.9852	Q86WA8	FALSE	62.8708	5	_M[Oxidation (M)]DGEGQLTLTGQLGDVM[Oxidation (M)]K_	962.953	1797363	sp	Q86WA8	Q86WA8	LONP2_HUMAN	Lon protease homolog 2, peroxisomal	Homo sapiens	LONP2	1	1	uniprot_human_proteome
2	_DPYTEQTISLFQAM[+16]K_	_DPYTEQTISLFQAM[Oxidation (M)]K_	DPYTEQTISLFQAMK	73.7369	Q15149	FALSE	12.2882	146	_DPYTEQTISLFQAM[Oxidation (M)]K_	894.43	5319389	sp	Q15149	Q15149	PLEC_HUMAN	Plectin	Homo sapiens	PLEC	1	3	uniprot_human_proteome
2	_GDEGEAGDPGDDNNDIAPR_	_GDEGEAGDPGDDNNDIAPR_	GDEGEAGDPGDDNNDIAPR	3.91134	A0A087X0S5;P12109	FALSE	13.921	23	_GDEGEAGDPGDDNNDIAPR_	957.391	1190980	tr;sp	A0A087X0S5;P12109	A0A087X0S5;P12109	A0A087X0S5_HUMAN;CO6A1_HUMAN	Collagen alpha-1(VI) chain	Homo sapiens	COL6A1	1	1;3	uniprot_human_proteome
2	_EQVDPLQM[+16]K_	_EQVDPLQM[Oxidation (M)]K_	EQVDPLQMK	1.35411	H3BPE1;H3BQK9	FALSE	2.45583	193	_EQVDPLQM[Oxidation (M)]K_	552.274	765720	tr	H3BPE1;H3BQK9	H3BPE1;H3BQK9	H3BPE1_HUMAN;H3BQK9_HUMAN	Microtubule-actin cross-linking factor 1, isoforms 1/2/3/5;Microtubule-actin cross-linking factor 1, isoforms 1/2/3/5	Homo sapiens	MACF1	1	1	uniprot_human_proteome
2	_NPVEGFSAGLIDDNDLYR_	_NPVEGFSAGLIDDNDLYR_	NPVEGFSAGLIDDNDLYR	81.3723	P62253	FALSE	35.3883	3	_NPVEGFSAGLIDDNDLYR_	997.976	1537124	sp	P62253	P62253	UB2G1_HUMAN	Ubiquitin-conjugating enzyme E2 G1	Homo sapiens	UBE2G1	1	3	uniprot_human_proteome
2	_VILDNEEQR_	_VILDNEEQR_	VILDNEEQR	-6.44766	Q8IYM9;Q8IYM9-2	FALSE	100	1	_VILDNEEQR_	558.288	3063877	sp	Q8IYM9;Q8IYM9-2	Q8IYM9;Q8IYM9-2	TRI22_HUMAN	E3 ubiquitin-protein ligase TRIM22;Isoform 2 of E3 ubiquitin-protein ligase TRIM22	Homo sapiens	TRIM22	1;	1;	uniprot_human_proteome
2	_SLEDENKEAFR_	_SLEDENKEAFR_	SLEDENKEAFR	-4.36064	P48681	TRUE	18.7883	32	_SLEDENKEAFR_	669.32	17747220	sp	P48681	P48681	NEST_HUMAN	Nestin	Homo sapiens	NES	1	2	uniprot_human_proteome
2	_C[+57]QVFEETQIGGER_	_C[Carbamidomethyl (C)]QVFEETQIGGER_	CQVFEETQIGGER	28.1236	Q99832	FALSE	5.58749	45	_C[Carbamidomethyl (C)]QVFEETQIGGER_	776.857	4576513	sp	Q99832	Q99832	TCPH_HUMAN	T-complex protein 1 subunit eta	Homo sapiens	CCT7	1	2	uniprot_human_proteome
3	_VSGQGLHEGHTFEPAEFIIDTR_	_VSGQGLHEGHTFEPAEFIIDTR_	VSGQGLHEGHTFEPAEFIIDTR	52.721	P21333;P21333-2	FALSE	24.1484	60	_VSGQGLHEGHTFEPAEFIIDTR_	814.068	17591340	sp	P21333;P21333-2	P21333;P21333-2	FLNA_HUMAN	Filamin-A;Isoform 2 of Filamin-A	Homo sapiens	FLNA	1;	4;	uniprot_human_proteome
2	_LVIIESDLER_	_LVIIESDLER_	LVIIESDLER	45.1893	P09493-3	FALSE	19.3514	13	_LVIIESDLER_	593.838	11676020	sp	P09493-3	P09493-3	TPM1_HUMAN	Isoform 3 of Tropomyosin alpha-1 chain	Homo sapiens	TPM1			uniprot_human_proteome
2	_EPVQTLYSQSPALELDK_	_EPVQTLYSQSPALELDK_	EPVQTLYSQSPALELDK	59.9035	Q9UHY1	FALSE	20.9523	10	_EPVQTLYSQSPALELDK_	959.494	4860691	sp	Q9UHY1	Q9UHY1	NRBP_HUMAN	Nuclear receptor-binding protein	Homo sapiens	NRBP1	1	1	uniprot_human_proteome
4	_TPTPLM[+16]ANDSTETSEAGEEEEDHEGDSENKER_	_TPTPLM[Oxidation (M)]ANDSTETSEAGEEEEDHEGDSENKER_	TPTPLMANDSTETSEAGEEEEDHEGDSENKER	6.90324	Q9HCJ6	TRUE	65.2329	7	_TPTPLM[Oxidation (M)]ANDSTETSEAGEEEEDHEGDSENKER_	888.368	2225102	sp	Q9HCJ6	Q9HCJ6	VAT1L_HUMAN	Synaptic vesicle membrane protein VAT-1 homolog-like	Homo sapiens	VAT1L	1	2	uniprot_human_proteome
2	_QLGISATM[+16]LNASSSK_	_QLGISATM[Oxidation (M)]LNASSSK_	QLGISATMLNASSSK	26.8035	P46063	FALSE	46.493	6	_QLGISATM[Oxidation (M)]LNASSSK_	762.39	2183783	sp	P46063	P46063	RECQ1_HUMAN	ATP-dependent DNA helicase Q1	Homo sapiens	RECQL	1	3	uniprot_human_proteome
2	_QLQVVPLFGDM[+16]QIELAR_	_QLQVVPLFGDM[Oxidation (M)]QIELAR_	QLQVVPLFGDMQIELAR	95.469	Q7L576	FALSE	28.0882	22	_QLQVVPLFGDM[Oxidation (M)]QIELAR_	987.03	5234427	sp	Q7L576	Q7L576	CYFP1_HUMAN	Cytoplasmic FMR1-interacting protein 1	Homo sapiens	CYFIP1	1	1	uniprot_human_proteome
2	_GEEM[+16]TFSC[+57]R_	_GEEM[Oxidation (M)]TFSC[Carbamidomethyl (C)]R_	GEEMTFSCR	-15.2691	H9KV31;O15394	FALSE	33.6654	4	_GEEM[Oxidation (M)]TFSC[Carbamidomethyl (C)]R_	566.724	1096436	tr;sp	H9KV31;O15394	H9KV31;O15394	H9KV31_HUMAN;NCAM2_HUMAN	Neural cell adhesion molecule 2	Homo sapiens	NCAM2	1	2	uniprot_human_proteome
2	_GEAGDEGNPGPDGAPGER_	_GEAGDEGNPGPDGAPGER_	GEAGDEGNPGPDGAPGER	-13.6321	A0A087X0S5;P12109	FALSE	3.31002	27	_GEAGDEGNPGPDGAPGER_	841.356	517594	tr;sp	A0A087X0S5;P12109	A0A087X0S5;P12109	A0A087X0S5_HUMAN;CO6A1_HUMAN	Collagen alpha-1(VI) chain	Homo sapiens	COL6A1	1	1;3	uniprot_human_proteome
2	_ELGQGSFGM[+16]VYEGVAK_	_ELGQGSFGM[Oxidation (M)]VYEGVAK_	ELGQGSFGMVYEGVAK	48.7631	C9J5X1;P08069	FALSE	34.9729	6	_ELGQGSFGM[Oxidation (M)]VYEGVAK_	844.403	3687567	tr;sp	C9J5X1;P08069	C9J5X1;P08069	C9J5X1_HUMAN;IGF1R_HUMAN	Tyrosine-protein kinase receptor;Insulin-like growth factor 1 receptor	Homo sapiens	IGF1R	1	1	uniprot_human_proteome
2	_EDILENQFM[+16]DSR_	_EDILENQFM[Oxidation (M)]DSR_	EDILENQFMDSR	42.2719	E9PHN6;F6XZQ7;P28161;P28161-2	FALSE	2.79971	25	_EDILENQFM[Oxidation (M)]DSR_	756.835	402858	tr;tr;sp;sp	E9PHN6;F6XZQ7;P28161;P28161-2	E9PHN6;F6XZQ7;P28161;P28161-2	E9PHN6_HUMAN;F6XZQ7_HUMAN;GSTM2_HUMAN;GSTM2_HUMAN	Glutathione S-transferase;Glutathione S-transferase;Glutathione S-transferase Mu 2;Isoform 2 of Glutathione S-transferase Mu 2	Homo sapiens	GSTM2	1;1;1;	1;1;2;	uniprot_human_proteome
2	_PVDPIVGYR_	_PVDPIVGYR_	PVDPIVGYR	24.281	D6RGG3;Q99715	FALSE	3.88868	21	_PVDPIVGYR_	508.282	3479331	tr;sp	D6RGG3;Q99715	D6RGG3;Q99715	D6RGG3_HUMAN;COCA1_HUMAN	Collagen alpha-1(XII) chain	Homo sapiens	COL12A1	1	1;2	uniprot_human_proteome
2	_VVYTGTYDTEGVTPTK_	_VVYTGTYDTEGVTPTK_	VVYTGTYDTEGVTPTK	25.6279	B8ZZB8;Q96F85;Q96F85-2	FALSE	38.8527	4	_VVYTGTYDTEGVTPTK_	865.928	3526355	tr;sp;sp	B8ZZB8;Q96F85;Q96F85-2	B8ZZB8;Q96F85;Q96F85-2	B8ZZB8_HUMAN;CNRP1_HUMAN;CNRP1_HUMAN	CB1 cannabinoid receptor-interacting protein 1;CB1 cannabinoid receptor-interacting protein 1;Isoform 2 of CB1 cannabinoid receptor-interacting protein 1	Homo sapiens	CNRIP1	1;1;	1;1;	uniprot_human_proteome
2	_IYIDC[+57]YEIIEK_	_IYIDC[Carbamidomethyl (C)]YEIIEK_	IYIDCYEIIEK	61.6245	D6RGG3;Q99715	FALSE	0.815775	58	_IYIDC[Carbamidomethyl (C)]YEIIEK_	729.863	1357549	tr;sp	D6RGG3;Q99715	D6RGG3;Q99715	D6RGG3_HUMAN;COCA1_HUMAN	Collagen alpha-1(XII) chain	Homo sapiens	COL12A1	1	1;2	uniprot_human_proteome
2	_GESGPSGPAGPTGAR_	_GESGPSGPAGPTGAR_	GESGPSGPAGPTGAR	-22.6688	P02452	TRUE	3.2323	28	_GESGPSGPAGPTGAR_	649.31	1319935	sp	P02452	P02452	CO1A1_HUMAN	Collagen alpha-1(I) chain	Homo sapiens	COL1A1	1	5	uniprot_human_proteome
2	_EILVGDVGVTITDPFK_	_EILVGDVGVTITDPFK_	EILVGDVGVTITDPFK	101.041	P60981	FALSE	14.6916	13	_EILVGDVGVTITDPFK_	851.967	9952088	sp	P60981	P60981	DEST_HUMAN	Destrin	Homo sapiens	DSTN	1	3	uniprot_human_proteome
2	_QLLQANPILEAFGNAK_	_QLLQANPILEAFGNAK_	QLLQANPILEAFGNAK	94.7323	P35579	FALSE	18.4059	44	_QLLQANPILEAFGNAK_	863.978	39416030	sp	P35579	P35579	MYH9_HUMAN	Myosin-9	Homo sapiens	MYH9	1	4	uniprot_human_proteome
2	_LQGVLDSTLNSK_	_LQGVLDSTLNSK_	LQGVLDSTLNSK	29.5301	F1T0E5	FALSE	100	1	_LQGVLDSTLNSK_	637.851	8255318	tr	F1T0E5	F1T0E5	F1T0E5_HUMAN	Calcium-dependent secretion activator 1	Homo sapiens	CADPS	1	1	uniprot_human_proteome
2	_NTM[+16]SLLAANNLLAGLR_	_NTM[Oxidation (M)]SLLAANNLLAGLR_	NTMSLLAANNLLAGLR	85.0556	Q9UBQ7	TRUE	25.8204	14	_NTM[Oxidation (M)]SLLAANNLLAGLR_	844.462	7655267	sp	Q9UBQ7	Q9UBQ7	GRHPR_HUMAN	Glyoxylate reductase/hydroxypyruvate reductase	Homo sapiens	GRHPR	1	1	uniprot_human_proteome
2	_M[+16]IDAGDALIYM[+16]EPEK_	_M[Oxidation (M)]IDAGDALIYM[Oxidation (M)]EPEK_	MIDAGDALIYMEPEK	46.5363	Q9P2J5	FALSE	19.7162	34	_M[Oxidation (M)]IDAGDALIYM[Oxidation (M)]EPEK_	864.397	5166228	sp	Q9P2J5	Q9P2J5	SYLC_HUMAN	Leucine--tRNA ligase, cytoplasmic	Homo sapiens	LARS	1	2	uniprot_human_proteome
2	_GVGC[+57]LDFSK_	_GVGC[Carbamidomethyl (C)]LDFSK_	GVGCLDFSK	24.8352	B5MBZ0;Q9HC35	FALSE	30.9855	7	_GVGC[Carbamidomethyl (C)]LDFSK_	491.737	1460615	tr;sp	B5MBZ0;Q9HC35	B5MBZ0;Q9HC35	B5MBZ0_HUMAN;EMAL4_HUMAN	Echinoderm microtubule-associated protein-like 4	Homo sapiens	EML4	1	3	uniprot_human_proteome
2	_NGVQAM[+16]VEFDSVQSAQR_	_NGVQAM[Oxidation (M)]VEFDSVQSAQR_	NGVQAMVEFDSVQSAQR	32.2241	P14866	FALSE	4.92285	42	_NGVQAM[Oxidation (M)]VEFDSVQSAQR_	941.442	3004770	sp	P14866	P14866	HNRPL_HUMAN	Heterogeneous nuclear ribonucleoprotein L	Homo sapiens	HNRNPL	1	2	uniprot_human_proteome
2	_DQIVSVQEEK_	_DQIVSVQEEK_	DQIVSVQEEK	3.38463	A0MZ66;A0MZ66-3	FALSE	31.391	6	_DQIVSVQEEK_	587.801	3754899	sp	A0MZ66;A0MZ66-3	A0MZ66;A0MZ66-3	SHOT1_HUMAN	Shootin-1;Isoform 3 of Shootin-1	Homo sapiens	SHTN1	1;	4;	uniprot_human_proteome
2	_DM[+16]SVVEGGLR_	_DM[Oxidation (M)]SVVEGGLR_	DMSVVEGGLR	8.24221	Q15477	FALSE	25.4231	18	_DM[Oxidation (M)]SVVEGGLR_	539.764	2133170	sp	Q15477	Q15477	SKIV2_HUMAN	Helicase SKI2W	Homo sapiens	SKIV2L	1	3	uniprot_human_proteome
2	_DAAFQNVLTHVC[+57]LD_	_DAAFQNVLTHVC[Carbamidomethyl (C)]LD_	DAAFQNVLTHVCLD	90.2253	Q8NBU5	TRUE	17.7254	8	_DAAFQNVLTHVC[Carbamidomethyl (C)]LD_	801.883	2255162	sp	Q8NBU5	Q8NBU5	ATAD1_HUMAN	ATPase family AAA domain-containing protein 1	Homo sapiens	ATAD1	1	1	uniprot_human_proteome
2	_QLYHLGVVEAYSGLTK_	_QLYHLGVVEAYSGLTK_	QLYHLGVVEAYSGLTK	54.9742	Q08211	TRUE	8.22162	62	_QLYHLGVVEAYSGLTK_	889.478	2579003	sp	Q08211	Q08211	DHX9_HUMAN	ATP-dependent RNA helicase A	Homo sapiens	DHX9	1	4	uniprot_human_proteome
2	_DYAVQIHILK_	_DYAVQIHILK_	DYAVQIHILK	40.731	O95631	TRUE	32.8931	14	_DYAVQIHILK_	600.343	885013	sp	O95631	O95631	NET1_HUMAN	Netrin-1	Homo sapiens	NTN1	1	2	uniprot_human_proteome
2	_EVYTFASEPNDVFFK_	_EVYTFASEPNDVFFK_	EVYTFASEPNDVFFK	80.8773	P12111;P12111-2	FALSE	1.80513	52	_EVYTFASEPNDVFFK_	896.925	1065566	sp	P12111;P12111-2	P12111;P12111-2	CO6A3_HUMAN	Collagen alpha-3(VI) chain;Isoform 2 of Collagen alpha-3(VI) chain	Homo sapiens	COL6A3	1;	5;	uniprot_human_proteome
2	_FGQGFGK_	_FGQGFGK_	FGQGFGK	-7.73814	Q9H5V9;Q9H5V9-2;Q9H5V9-3	FALSE	41.136	3	_FGQGFGK_	370.69	1027157	sp	Q9H5V9;Q9H5V9-2;Q9H5V9-3	Q9H5V9;Q9H5V9-2;Q9H5V9-3	CX056_HUMAN	UPF0428 protein CXorf56;Isoform 2 of UPF0428 protein CXorf56;Isoform 3 of UPF0428 protein CXorf56	Homo sapiens	CXorf56	1;;	1;;	uniprot_human_proteome
2	_ESVNAAFEM[+16]TLTEGSK_	_ESVNAAFEM[Oxidation (M)]TLTEGSK_	ESVNAAFEMTLTEGSK	54.195	P30084	TRUE	25.2472	15	_ESVNAAFEM[Oxidation (M)]TLTEGSK_	865.401	9825297	sp	P30084	P30084	ECHM_HUMAN	Enoyl-CoA hydratase, mitochondrial	Homo sapiens	ECHS1	1	4	uniprot_human_proteome
4	_LHDNPLTDENKEHEADTANM[+16]SDK_	_LHDNPLTDENKEHEADTANM[Oxidation (M)]SDK_	LHDNPLTDENKEHEADTANMSDK	-12.7448	Q9BXJ9	FALSE	46.4683	9	_LHDNPLTDENKEHEADTANM[Oxidation (M)]SDK_	660.792	7309467	sp	Q9BXJ9	Q9BXJ9	NAA15_HUMAN	N-alpha-acetyltransferase 15, NatA auxiliary subunit	Homo sapiens	NAA15	1	1	uniprot_human_proteome
2	_YGAFVKPAVVTVGDFPEEDYGLDEI_	_YGAFVKPAVVTVGDFPEEDYGLDEI_	YGAFVKPAVVTVGDFPEEDYGLDEI	110.175	Q99426	FALSE	9.15847	14	_YGAFVKPAVVTVGDFPEEDYGLDEI_	1365.66	5715697	sp	Q99426	Q99426	TBCB_HUMAN	Tubulin-folding cofactor B	Homo sapiens	TBCB	1	2	uniprot_human_proteome
2	_VAAGVLC[+57]ELAQDK_	_VAAGVLC[Carbamidomethyl (C)]ELAQDK_	VAAGVLCELAQDK	47.1211	P35222	FALSE	13.7905	30	_VAAGVLC[Carbamidomethyl (C)]ELAQDK_	687.358	5097984	sp	P35222	P35222	CTNB1_HUMAN	Catenin beta-1	Homo sapiens	CTNNB1	1	1	uniprot_human_proteome
2	_ISM[+16]SEVDLNVAAPK_	_ISM[Oxidation (M)]SEVDLNVAAPK_	ISMSEVDLNVAAPK	32.425	Q09666	TRUE	21.0182	50	_ISM[Oxidation (M)]SEVDLNVAAPK_	745.382	2849332	sp	Q09666	Q09666	AHNK_HUMAN	Neuroblast differentiation-associated protein AHNAK	Homo sapiens	AHNAK	1	2	uniprot_human_proteome
2	_ALLQAILQTEDM[+16]LK_	_ALLQAILQTEDM[Oxidation (M)]LK_	ALLQAILQTEDMLK	97.2488	P15924	FALSE	20.4518	9	_ALLQAILQTEDM[Oxidation (M)]LK_	801.942	2001771	sp	P15924	P15924	DESP_HUMAN	Desmoplakin	Homo sapiens	DSP	1	3	uniprot_human_proteome
2	_GPAGPM[+16]GLTGR_	_GPAGPM[Oxidation (M)]GLTGR_	GPAGPMGLTGR	-10.4844	A0A087WXW9;P20908	FALSE	50.3631	2	_GPAGPM[Oxidation (M)]GLTGR_	515.261	1635090	tr;sp	A0A087WXW9;P20908	A0A087WXW9;P20908	A0A087WXW9_HUMAN;CO5A1_HUMAN	Collagen alpha-1(V) chain	Homo sapiens	COL5A1	1	1;3	uniprot_human_proteome
2	_GADTAPTLAPEALPSQGEVER_	_GADTAPTLAPEALPSQGEVER_	GADTAPTLAPEALPSQGEVER	44.6615	Q8IZL8	FALSE	36.0504	10	_GADTAPTLAPEALPSQGEVER_	1055.03	2759889	sp	Q8IZL8	Q8IZL8	PELP1_HUMAN	Proline-, glutamic acid- and leucine-rich protein 1	Homo sapiens	PELP1	1	2	uniprot_human_proteome
2	_GYGFC[+57]EYQDQETALSAM[+16]R_	_GYGFC[Carbamidomethyl (C)]EYQDQETALSAM[Oxidation (M)]R_	GYGFCEYQDQETALSAMR	49.0607	P33240;P33240-2	FALSE	18.02	13	_GYGFC[Carbamidomethyl (C)]EYQDQETALSAM[Oxidation (M)]R_	1071.45	1059433	sp	P33240;P33240-2	P33240;P33240-2	CSTF2_HUMAN	Cleavage stimulation factor subunit 2;Isoform 2 of Cleavage stimulation factor subunit 2	Homo sapiens	CSTF2	1;	1;	uniprot_human_proteome
2	_ALEFIPSDQQNEM[+16]VR_	_ALEFIPSDQQNEM[Oxidation (M)]VR_	ALEFIPSDQQNEMVR	43.9224	H0YEH2;Q14671	FALSE	2.00174	22	_ALEFIPSDQQNEM[Oxidation (M)]VR_	896.93	281688	tr;sp	H0YEH2;Q14671	H0YEH2;Q14671	H0YEH2_HUMAN;PUM1_HUMAN	Pumilio homolog 1 (Fragment);Pumilio homolog 1	Homo sapiens	PUM1	1	1;3	uniprot_human_proteome
3	_AVSIIEC[+57]DM[+16]NVDFDAPLGYKEPER_	_AVSIIEC[Carbamidomethyl (C)]DM[Oxidation (M)]NVDFDAPLGYKEPER_	AVSIIECDMNVDFDAPLGYKEPER	65.9762	Q92890;Q92890-1	FALSE	26.5314	7	_AVSIIEC[Carbamidomethyl (C)]DM[Oxidation (M)]NVDFDAPLGYKEPER_	928.767	2531748	sp	Q92890;Q92890-1	Q92890;Q92890-1	UFD1_HUMAN	Ubiquitin fusion degradation protein 1 homolog;Isoform Long of Ubiquitin fusion degradation protein 1 homolog	Homo sapiens	UFD1L	1;	3;	uniprot_human_proteome
2	_M[+16]DC[+57]QETPEGYK_	_M[Oxidation (M)]DC[Carbamidomethyl (C)]QETPEGYK_	MDCQETPEGYK	-15.9928	O75369-8	FALSE	3.04089	127	_M[Oxidation (M)]DC[Carbamidomethyl (C)]QETPEGYK_	687.271	4629198	sp	O75369-8	O75369-8	FLNB_HUMAN	Isoform 8 of Filamin-B	Homo sapiens	FLNB			uniprot_human_proteome
2	_GLLSAEVAR_	_GLLSAEVAR_	GLLSAEVAR	18.981	Q15149	FALSE	26.2924	40	_GLLSAEVAR_	458.267	24465390	sp	Q15149	Q15149	PLEC_HUMAN	Plectin	Homo sapiens	PLEC	1	3	uniprot_human_proteome
2	_LLESM[+16]IPIK_	_LLESM[Oxidation (M)]IPIK_	LLESMIPIK	33.2362	D6RFI3;E7EQR8;Q9GZM5	FALSE	100	1	_LLESM[Oxidation (M)]IPIK_	530.31	2401207	tr;tr;sp	D6RFI3;E7EQR8;Q9GZM5	D6RFI3;E7EQR8;Q9GZM5	D6RFI3_HUMAN;E7EQR8_HUMAN;YIPF3_HUMAN	Protein YIPF3 (Fragment);Protein YIPF3;Protein YIPF3	Homo sapiens	YIPF3	1	1	uniprot_human_proteome
2	_DADAGDEDEESEEPR_	_DADAGDEDEESEEPR_	DADAGDEDEESEEPR	-13.1907	Q9NZT2;Q9NZT2-2	FALSE	54.4822	4	_DADAGDEDEESEEPR_	832.314	317963	sp	Q9NZT2;Q9NZT2-2	Q9NZT2;Q9NZT2-2	OGFR_HUMAN	Opioid growth factor receptor;Isoform 2 of Opioid growth factor receptor	Homo sapiens	OGFR	1;	3;	uniprot_human_proteome
2	_VSSIDLEIDSLSSLLDDM[+16]TK_	_VSSIDLEIDSLSSLLDDM[Oxidation (M)]TK_	VSSIDLEIDSLSSLLDDMTK	130.06	Q15942	FALSE	7.54166	30	_VSSIDLEIDSLSSLLDDM[Oxidation (M)]TK_	1099.04	2729301	sp	Q15942	Q15942	ZYX_HUMAN	Zyxin	Homo sapiens	ZYX	1	1	uniprot_human_proteome
3	_TGSQHGPQNAAAATFQR_	_TGSQHGPQNAAAATFQR_	TGSQHGPQNAAAATFQR	-11.688	Q9UQB3;Q9UQB3-2	FALSE	85.7789	3	_TGSQHGPQNAAAATFQR_	581.284	1930782	sp	Q9UQB3;Q9UQB3-2	Q9UQB3;Q9UQB3-2	CTND2_HUMAN	Catenin delta-2;Isoform 2 of Catenin delta-2	Homo sapiens	CTNND2	1;	3;	uniprot_human_proteome
3	_EDVTFEDHPLNPNPDSR_	_EDVTFEDHPLNPNPDSR_	EDVTFEDHPLNPNPDSR	29.1272	Q9NVG8	FALSE	45.6207	6	_EDVTFEDHPLNPNPDSR_	661.301	4778125	sp	Q9NVG8	Q9NVG8	TBC13_HUMAN	TBC1 domain family member 13	Homo sapiens	TBC1D13	1	3	uniprot_human_proteome
3	_M[+16]GVEAVM[+16]ALLEGTPDTPAC[+57]VVSLSGNQAVR_	_M[Oxidation (M)]GVEAVM[Oxidation (M)]ALLEGTPDTPAC[Carbamidomethyl (C)]VVSLSGNQAVR_	MGVEAVMALLEGTPDTPACVVSLSGNQAVR	102.251	P08237;P08237-3	FALSE	11.022	38	_M[Oxidation (M)]GVEAVM[Oxidation (M)]ALLEGTPDTPAC[Carbamidomethyl (C)]VVSLSGNQAVR_	1035.51	1432282	sp	P08237;P08237-3	P08237;P08237-3	PFKAM_HUMAN	ATP-dependent 6-phosphofructokinase, muscle type;Isoform 3 of ATP-dependent 6-phosphofructokinase, muscle type	Homo sapiens	PFKM	1;	2;	uniprot_human_proteome
1	_GDLGIEIPAEK_	_GDLGIEIPAEK_	GDLGIEIPAEK	42.6882	P14618	FALSE	1.50618	85	_GDLGIEIPAEK_	1141.61	4418987	sp	P14618	P14618	KPYM_HUMAN	Pyruvate kinase PKM	Homo sapiens	PKM	1	4	uniprot_human_proteome
2	_VTFEADENENITVVK_	_VTFEADENENITVVK_	VTFEADENENITVVK	42.0497	C9JRZ6;Q9NX63	FALSE	13.5054	5	_VTFEADENENITVVK_	854.425	4741379	tr;sp	C9JRZ6;Q9NX63	C9JRZ6;Q9NX63	C9JRZ6_HUMAN;MIC19_HUMAN	MICOS complex subunit;MICOS complex subunit MIC19	Homo sapiens	CHCHD3	1	1	uniprot_human_proteome
2	_GPTEQLVSPEPEVYEILR_	_GPTEQLVSPEPEVYEILR_	GPTEQLVSPEPEVYEILR	85.8981	O75688	FALSE	57.4332	5	_GPTEQLVSPEPEVYEILR_	1028.53	1892120	sp	O75688	O75688	PPM1B_HUMAN	Protein phosphatase 1B	Homo sapiens	PPM1B	1	1	uniprot_human_proteome
3	_LKPDTPYTITVSSLYPDGEGGR_	_LKPDTPYTITVSSLYPDGEGGR_	LKPDTPYTITVSSLYPDGEGGR	60.3471	D6RGG3;Q99715	FALSE	4.66309	11	_LKPDTPYTITVSSLYPDGEGGR_	789.401	3891275	tr;sp	D6RGG3;Q99715	D6RGG3;Q99715	D6RGG3_HUMAN;COCA1_HUMAN	Collagen alpha-1(XII) chain	Homo sapiens	COL12A1	1	1;2	uniprot_human_proteome
2	_M[+16]HSPQTSAM[+16]LFTVDNEAGK_	_M[Oxidation (M)]HSPQTSAM[Oxidation (M)]LFTVDNEAGK_	MHSPQTSAMLFTVDNEAGK	20.1121	P49588	FALSE	2.09753	84	_M[Oxidation (M)]HSPQTSAM[Oxidation (M)]LFTVDNEAGK_	1048.47	443727	sp	P49588	P49588	SYAC_HUMAN	Alanine--tRNA ligase, cytoplasmic	Homo sapiens	AARS	1	2	uniprot_human_proteome
3	_SPFADGETPDIC[+57]MDNIR_	_SPFADGETPDIC[Carbamidomethyl (C)]MDNIR_	SPFADGETPDICMDNIR	17.7272	P34910;P34910-2	FALSE	100	1	_SPFADGETPDIC[Carbamidomethyl (C)]MDNIR_	646.617	4811084	sp	P34910;P34910-2	P34910;P34910-2	EVI2B_HUMAN	Protein EVI2B;Isoform 2 of Protein EVI2B	Homo sapiens	EVI2B	1;	2;	uniprot_human_proteome
2	_FQFETEVPDAYNMVFIER_	_FQFETEVPDAYNMVFIER_	FQFETEVPDAYNMVFIER	86.0865	F8WDQ9	TRUE	100	1	_FQFETEVPDAYNMVFIER_	1118.02	371709	tr	F8WDQ9	F8WDQ9	F8WDQ9_HUMAN	NEDD8-conjugating enzyme UBE2F	Homo sapiens	UBE2F	1	1	uniprot_human_proteome
1	_VVFVFGPDK_	_VVFVFGPDK_	VVFVFGPDK	50.8071	P30041	TRUE	5.01008	29	_VVFVFGPDK_	1007.56	2071546	sp	P30041	P30041	PRDX6_HUMAN	Peroxiredoxin-6	Homo sapiens	PRDX6	1	3	uniprot_human_proteome
2	_YQDAETLYK_	_YQDAETLYK_	YQDAETLYK	7.7836	Q9H0B6	FALSE	45.2289	7	_YQDAETLYK_	565.772	3282195	sp	Q9H0B6	Q9H0B6	KLC2_HUMAN	Kinesin light chain 2	Homo sapiens	KLC2	1	1	uniprot_human_proteome
2	_GALM[+16]LENLQK_	_GALM[Oxidation (M)]LENLQK_	GALMLENLQK	26.0418	S4R3H4	FALSE	15.3617	19	_GALM[Oxidation (M)]LENLQK_	566.805	2885860	tr	S4R3H4	S4R3H4	S4R3H4_HUMAN	Apoptotic chromatin condensation inducer in the nucleus	Homo sapiens	ACIN1	1	1	uniprot_human_proteome
2	_SSLSSAQADFNQLAELDR_	_SSLSSAQADFNQLAELDR_	SSLSSAQADFNQLAELDR	77.1703	Q13813	FALSE	18.4543	59	_SSLSSAQADFNQLAELDR_	976.471	13696000	sp	Q13813	Q13813	SPTN1_HUMAN	Spectrin alpha chain, non-erythrocytic 1	Homo sapiens	SPTAN1	1	3	uniprot_human_proteome
1	_DILADLIPK_	_DILADLIPK_	DILADLIPK	97.0281	B4DJV2;O75390	FALSE	3.23791	28	_DILADLIPK_	997.593	2235221	tr;sp	B4DJV2;O75390	B4DJV2;O75390	B4DJV2_HUMAN;CISY_HUMAN	Citrate synthase;Citrate synthase, mitochondrial	Homo sapiens	CS	1	1;2	uniprot_human_proteome
1	_LVLQYAPSA_	_LVLQYAPSA_	LVLQYAPSA	53.7795	O14579	FALSE	36.9176	6	_LVLQYAPSA_	961.535	6514119	sp	O14579	O14579	COPE_HUMAN	Coatomer subunit epsilon	Homo sapiens	COPE	1	3	uniprot_human_proteome
2	_ELFYEDR_	_ELFYEDR_	ELFYEDR	24.5493	Q13643	TRUE	15.2306	3	_ELFYEDR_	486.227	2003058	sp	Q13643	Q13643	FHL3_HUMAN	Four and a half LIM domains protein 3	Homo sapiens	FHL3	1	4	uniprot_human_proteome
2	_NLEQEADRLIDK_	_NLEQEADRLIDK_	NLEQEADRLIDK	27.8145	P24043	FALSE	100	1	_NLEQEADRLIDK_	722.376	4089495	sp	P24043	P24043	LAMA2_HUMAN	Laminin subunit alpha-2	Homo sapiens	LAMA2	1	4	uniprot_human_proteome
2	_QGQETAVAPSLVAPALNKPK_	_QGQETAVAPSLVAPALNKPK_	QGQETAVAPSLVAPALNKPK	31.504	Q15691	TRUE	3.37925	27	_QGQETAVAPSLVAPALNKPK_	1010.07	1390205	sp	Q15691	Q15691	MARE1_HUMAN	Microtubule-associated protein RP/EB family member 1	Homo sapiens	MAPRE1	1	3	uniprot_human_proteome
3	_TTIDLTEDENQYSIGNLKPDTEYEVSLISR_	_TTIDLTEDENQYSIGNLKPDTEYEVSLISR_	TTIDLTEDENQYSIGNLKPDTEYEVSLISR	91.452	P24821	FALSE	12.2585	54	_TTIDLTEDENQYSIGNLKPDTEYEVSLISR_	1148.56	5405669	sp	P24821	P24821	TENA_HUMAN	Tenascin	Homo sapiens	TNC	1	3	uniprot_human_proteome
2	_DNC[+57]QYVYNVDQR_	_DNC[Carbamidomethyl (C)]QYVYNVDQR_	DNCQYVYNVDQR	24.0033	P07996	FALSE	17.1301	8	_DNC[Carbamidomethyl (C)]QYVYNVDQR_	787.339	3624097	sp	P07996	P07996	TSP1_HUMAN	Thrombospondin-1	Homo sapiens	THBS1	1	2	uniprot_human_proteome
2	_NLDPEQM[+16]SQVLDAM[+16]FEK_	_NLDPEQM[Oxidation (M)]SQVLDAM[Oxidation (M)]FEK_	NLDPEQMSQVLDAMFEK	55.2221	P31323	TRUE	27.3367	8	_NLDPEQM[Oxidation (M)]SQVLDAM[Oxidation (M)]FEK_	1013.96	804565	sp	P31323	P31323	KAP3_HUMAN	cAMP-dependent protein kinase type II-beta regulatory subunit	Homo sapiens	PRKAR2B	1	3	uniprot_human_proteome
2	_AGVLSQADYLNLVQC[+57]ETLEDLK_	_AGVLSQADYLNLVQC[Carbamidomethyl (C)]ETLEDLK_	AGVLSQADYLNLVQCETLEDLK	108.176	F5GYQ1;P61421	FALSE	10.7951	10	_AGVLSQADYLNLVQC[Carbamidomethyl (C)]ETLEDLK_	1240.12	2035048	tr;sp	F5GYQ1;P61421	F5GYQ1;P61421	F5GYQ1_HUMAN;VA0D1_HUMAN	V-type proton ATPase subunit d 1	Homo sapiens	ATP6V0D1	1	1	uniprot_human_proteome
2	_C[+57]VVTGEDGSESEATVNVK_	_C[Carbamidomethyl (C)]VVTGEDGSESEATVNVK_	CVVTGEDGSESEATVNVK	14.3888	A0A087WWD4;P13591;P13591-1	FALSE	64.6552	12	_C[Carbamidomethyl (C)]VVTGEDGSESEATVNVK_	940.931	12983080	tr;sp;sp	A0A087WWD4;P13591;P13591-1	A0A087WWD4;P13591;P13591-1	A0A087WWD4_HUMAN;NCAM1_HUMAN;NCAM1_HUMAN	Neural cell adhesion molecule 1;Neural cell adhesion molecule 1;Isoform 2 of Neural cell adhesion molecule 1	Homo sapiens	NCAM1	1;1;	1;3;	uniprot_human_proteome
4	_VM[+16]ETSAQSSGDHQEQHVSVQEM[+16]QELK_	_VM[Oxidation (M)]ETSAQSSGDHQEQHVSVQEM[Oxidation (M)]QELK_	VMETSAQSSGDHQEQHVSVQEMQELK	-6.79925	P12270	TRUE	21.3874	37	_VM[Oxidation (M)]ETSAQSSGDHQEQHVSVQEM[Oxidation (M)]QELK_	744.334	5816001	sp	P12270	P12270	TPR_HUMAN	Nucleoprotein TPR	Homo sapiens	TPR	1	3	uniprot_human_proteome
2	_ELM[+16]IPGGAK_	_ELM[Oxidation (M)]IPGGAK_	ELMIPGGAK	12.1932	Q9BPU6	FALSE	8.47771	10	_ELM[Oxidation (M)]IPGGAK_	466.25	24339490	sp	Q9BPU6	Q9BPU6	DPYL5_HUMAN	Dihydropyrimidinase-related protein 5	Homo sapiens	DPYSL5	1	1	uniprot_human_proteome
2	_KLDGFPLLR_	_KLDGFPLLR_	KLDGFPLLR	43.7318	P09661	FALSE	30.7073	10	_KLDGFPLLR_	529.821	4538649	sp	P09661	P09661	RU2A_HUMAN	U2 small nuclear ribonucleoprotein A'	Homo sapiens	SNRPA1	1	2	uniprot_human_proteome
2	_NNFLPNADM[+16]ETR_	_NNFLPNADM[Oxidation (M)]ETR_	NNFLPNADMETR	21.7374	Q93008;Q93008-1	FALSE	8.81689	66	_NNFLPNADM[Oxidation (M)]ETR_	719.325	2097348	sp	Q93008;Q93008-1	Q93008;Q93008-1	USP9X_HUMAN	Probable ubiquitin carboxyl-terminal hydrolase FAF-X;Isoform 2 of Probable ubiquitin carboxyl-terminal hydrolase FAF-X	Homo sapiens	USP9X	1;	3;	uniprot_human_proteome
2	_VLELEDELQESR_	_VLELEDELQESR_	VLELEDELQESR	49.7268	Q08378	FALSE	41.7959	4	_VLELEDELQESR_	730.367	4886889	sp	Q08378	Q08378	GOGA3_HUMAN	Golgin subfamily A member 3	Homo sapiens	GOLGA3	1	2	uniprot_human_proteome
3	_THM[+16]VVANTM[+16]EDFQK_	_THM[Oxidation (M)]VVANTM[Oxidation (M)]EDFQK_	THMVVANTMEDFQK	-10.5675	P07814	TRUE	14.313	46	_THM[Oxidation (M)]VVANTM[Oxidation (M)]EDFQK_	561.589	4059147	sp	P07814	P07814	SYEP_HUMAN	Bifunctional glutamate/proline--tRNA ligase	Homo sapiens	EPRS	1	5	uniprot_human_proteome
2	_THM[+16]VVANTM[+16]EDFQK_	_THM[Oxidation (M)]VVANTM[Oxidation (M)]EDFQK_	THMVVANTMEDFQK	-10.5675	P07814	TRUE	6.62466	71	_THM[Oxidation (M)]VVANTM[Oxidation (M)]EDFQK_	841.879	694355	sp	P07814	P07814	SYEP_HUMAN	Bifunctional glutamate/proline--tRNA ligase	Homo sapiens	EPRS	1	5	uniprot_human_proteome
3	_VAILVDDM[+16]ADTC[+57]GTIC[+57]HAADK_	_VAILVDDM[Oxidation (M)]ADTC[Carbamidomethyl (C)]GTIC[Carbamidomethyl (C)]HAADK_	VAILVDDMADTCGTICHAADK	35.1076	P60891	FALSE	49.5745	2	_VAILVDDM[Oxidation (M)]ADTC[Carbamidomethyl (C)]GTIC[Carbamidomethyl (C)]HAADK_	764.682	14565300	sp	P60891	P60891	PRPS1_HUMAN	Ribose-phosphate pyrophosphokinase 1	Homo sapiens	PRPS1	1	2	uniprot_human_proteome
2	_LAENSASSDDLLVAEVGISDYGDK_	_LAENSASSDDLLVAEVGISDYGDK_	LAENSASSDDLLVAEVGISDYGDK	81.9766	P30040	TRUE	10.5371	17	_LAENSASSDDLLVAEVGISDYGDK_	1234.59	3284126	sp	P30040	P30040	ERP29_HUMAN	Endoplasmic reticulum resident protein 29	Homo sapiens	ERP29	1	4	uniprot_human_proteome
3	_TM[+16]TVEVEGSTVNDQQLEEVVLPSEEEGGGAGTK_	_TM[Oxidation (M)]TVEVEGSTVNDQQLEEVVLPSEEEGGGAGTK_	TMTVEVEGSTVNDQQLEEVVLPSEEEGGGAGTK	71.2756	Q02952	FALSE	13.6528	69	_TM[Oxidation (M)]TVEVEGSTVNDQQLEEVVLPSEEEGGGAGTK_	1145.87	2177306	sp	Q02952	Q02952	AKA12_HUMAN	A-kinase anchor protein 12	Homo sapiens	AKAP12	1	4	uniprot_human_proteome
2	_DVVFLLDGSEGVR_	_DVVFLLDGSEGVR_	DVVFLLDGSEGVR	82.4289	P12111;P12111-2	FALSE	2.26834	47	_DVVFLLDGSEGVR_	703.37	940316	sp	P12111;P12111-2	P12111;P12111-2	CO6A3_HUMAN	Collagen alpha-3(VI) chain;Isoform 2 of Collagen alpha-3(VI) chain	Homo sapiens	COL6A3	1;	5;	uniprot_human_proteome
4	_KDQGGYTM[+16]HQDQEGDTDAGLK_	_KDQGGYTM[Oxidation (M)]HQDQEGDTDAGLK_	KDQGGYTMHQDQEGDTDAGLK	-18.3249	P10636-2	FALSE	17.2657	10	_KDQGGYTM[Oxidation (M)]HQDQEGDTDAGLK_	578.254	1385575	sp	P10636-2	P10636-2	TAU_HUMAN	Isoform Fetal-tau of Microtubule-associated protein tau	Homo sapiens	MAPT			uniprot_human_proteome
2	_NLEALALDLM[+16]EPEQAVDLTLPK_	_NLEALALDLM[Oxidation (M)]EPEQAVDLTLPK_	NLEALALDLMEPEQAVDLTLPK	119.846	P12956	FALSE	9.78936	46	_NLEALALDLM[Oxidation (M)]EPEQAVDLTLPK_	1220.14	5893976	sp	P12956	P12956	XRCC6_HUMAN	X-ray repair cross-complementing protein 6	Homo sapiens	XRCC6	1	2	uniprot_human_proteome
3	_GSVEEPKPEEPK_	_GSVEEPKPEEPK_	GSVEEPKPEEPK	-23.0354	Q02952	FALSE	14.1858	67	_GSVEEPKPEEPK_	442.558	2345214	sp	Q02952	Q02952	AKA12_HUMAN	A-kinase anchor protein 12	Homo sapiens	AKAP12	1	4	uniprot_human_proteome
2	_SIEEAC[+57]FTLQYLNK_	_SIEEAC[Carbamidomethyl (C)]FTLQYLNK_	SIEEACFTLQYLNK	70.5978	P46821	FALSE	5.80002	125	_SIEEAC[Carbamidomethyl (C)]FTLQYLNK_	858.419	13335240	sp	P46821	P46821	MAP1B_HUMAN	Microtubule-associated protein 1B	Homo sapiens	MAP1B	1	2	uniprot_human_proteome
2	_C[+57]LQSGTLFR_	_C[Carbamidomethyl (C)]LQSGTLFR_	CLQSGTLFR	25.2373	P07384	FALSE	6.2397	36	_C[Carbamidomethyl (C)]LQSGTLFR_	541.277	1228272	sp	P07384	P07384	CAN1_HUMAN	Calpain-1 catalytic subunit	Homo sapiens	CAPN1	1	1	uniprot_human_proteome
2	_M[+16]SPFPLTSM[+16]DK_	_M[Oxidation (M)]SPFPLTSM[Oxidation (M)]DK_	MSPFPLTSMDK	25.3849	F5H039;Q9NQX3;Q9NQX3-2	FALSE	15.4978	12	_M[Oxidation (M)]SPFPLTSM[Oxidation (M)]DK_	643.294	2381479	tr;sp;sp	F5H039;Q9NQX3;Q9NQX3-2	F5H039;Q9NQX3;Q9NQX3-2	F5H039_HUMAN;GEPH_HUMAN;GEPH_HUMAN	Gephyrin;Gephyrin;Isoform 2 of Gephyrin	Homo sapiens	GPHN	1;1;	1;1;	uniprot_human_proteome
2	_LLTFM[+16]GM[+16]AVENK_	_LLTFM[Oxidation (M)]GM[Oxidation (M)]AVENK_	LLTFMGMAVENK	31.2755	Q7L2H7	FALSE	16.0745	6	_LLTFM[Oxidation (M)]GM[Oxidation (M)]AVENK_	693.344	6095143	sp	Q7L2H7	Q7L2H7	EIF3M_HUMAN	Eukaryotic translation initiation factor 3 subunit M	Homo sapiens	EIF3M	1	1	uniprot_human_proteome
2	_DLNSQADSLM[+16]TSSAFDTSQVK_	_DLNSQADSLM[Oxidation (M)]TSSAFDTSQVK_	DLNSQADSLMTSSAFDTSQVK	54.3789	Q13813	FALSE	7.67213	134	_DLNSQADSLM[Oxidation (M)]TSSAFDTSQVK_	1131.02	5643825	sp	Q13813	Q13813	SPTN1_HUMAN	Spectrin alpha chain, non-erythrocytic 1	Homo sapiens	SPTAN1	1	3	uniprot_human_proteome
2	_DTEAVM[+16]AFLEAK_	_DTEAVM[Oxidation (M)]AFLEAK_	DTEAVMAFLEAK	63.9159	Q5SW79	FALSE	8.60535	27	_DTEAVM[Oxidation (M)]AFLEAK_	670.824	1347186	sp	Q5SW79	Q5SW79	CE170_HUMAN	Centrosomal protein of 170 kDa	Homo sapiens	CEP170	1	1	uniprot_human_proteome
2	_VGVVQFSNDVFPEFYLK_	_VGVVQFSNDVFPEFYLK_	VGVVQFSNDVFPEFYLK	111.14	P12111;P12111-2	FALSE	5.14094	36	_VGVVQFSNDVFPEFYLK_	994.512	3474564	sp	P12111;P12111-2	P12111;P12111-2	CO6A3_HUMAN	Collagen alpha-3(VI) chain;Isoform 2 of Collagen alpha-3(VI) chain	Homo sapiens	COL6A3	1;	5;	uniprot_human_proteome
2	_DSM[+16]IWDC[+57]TC[+57]IGAGR_	_DSM[Oxidation (M)]IWDC[Carbamidomethyl (C)]TC[Carbamidomethyl (C)]IGAGR_	DSMIWDCTCIGAGR	51.9749	P02751	FALSE	2.4729	89	_DSM[Oxidation (M)]IWDC[Carbamidomethyl (C)]TC[Carbamidomethyl (C)]IGAGR_	829.342	1027909	sp	P02751	P02751	FINC_HUMAN	Fibronectin	Homo sapiens	FN1	1	4	uniprot_human_proteome
3	_VEIM[+16]PPPPKPK_	_VEIM[Oxidation (M)]PPPPKPK_	VEIMPPPPKPK	-13.1485	P11182	FALSE	1.597	12	_VEIM[Oxidation (M)]PPPPKPK_	416.906	513871	sp	P11182	P11182	ODB2_HUMAN	Lipoamide acyltransferase component of branched-chain alpha-keto acid dehydrogenase complex, mitochondrial	Homo sapiens	DBT	1	3	uniprot_human_proteome
2	_FDNIGM[+16]NAM[+16]ANK_	_FDNIGM[Oxidation (M)]NAM[Oxidation (M)]ANK_	FDNIGMNAMANK	-7.02379	Q03701	TRUE	4.49267	11	_FDNIGM[Oxidation (M)]NAM[Oxidation (M)]ANK_	679.297	307326	sp	Q03701	Q03701	CEBPZ_HUMAN	CCAAT/enhancer-binding protein zeta	Homo sapiens	CEBPZ	1	3	uniprot_human_proteome
2	_ELVQVQTLM[+16]DNM[+16]TLER_	_ELVQVQTLM[Oxidation (M)]DNM[Oxidation (M)]TLER_	ELVQVQTLMDNMTLER	48.3882	Q15075	TRUE	2.2344	81	_ELVQVQTLM[Oxidation (M)]DNM[Oxidation (M)]TLER_	976.477	399081	sp	Q15075	Q15075	EEA1_HUMAN	Early endosome antigen 1	Homo sapiens	EEA1	1	2	uniprot_human_proteome
3	_VSDNM[+16]SHLM[+16]VDFAQER_	_VSDNM[Oxidation (M)]SHLM[Oxidation (M)]VDFAQER_	VSDNMSHLMVDFAQER	21.6623	M0R366;Q9BTV5	FALSE	68.2777	5	_VSDNM[Oxidation (M)]SHLM[Oxidation (M)]VDFAQER_	637.617	3499835	tr;sp	M0R366;Q9BTV5	M0R366;Q9BTV5	M0R366_HUMAN;FSD1_HUMAN	Fibronectin type III and SPRY domain-containing protein 1	Homo sapiens	FSD1	1	1	uniprot_human_proteome
3	_SSSSSTEM[+16]M[+16]TTFKPALSAR_	_SSSSSTEM[Oxidation (M)]M[Oxidation (M)]TTFKPALSAR_	SSSSSTEMMTTFKPALSAR	6.10285	O43295;O43295-2	FALSE	5.23792	32	_SSSSSTEM[Oxidation (M)]M[Oxidation (M)]TTFKPALSAR_	684.319	1065195	sp	O43295;O43295-2	O43295;O43295-2	SRGP3_HUMAN	SLIT-ROBO Rho GTPase-activating protein 3;Isoform 2 of SLIT-ROBO Rho GTPase-activating protein 3	Homo sapiens	SRGAP3	1;	3;	uniprot_human_proteome
2	_SM[+16]GYDDLDYGM[+16]M[+16]SDYGTAR_	_SM[Oxidation (M)]GYDDLDYGM[Oxidation (M)]M[Oxidation (M)]SDYGTAR_	SMGYDDLDYGMMSDYGTAR	37.4877	C9JZR2;O60716;O60716-2;O60716-3;O60716-5	FALSE	9.39165	40	_SM[Oxidation (M)]GYDDLDYGM[Oxidation (M)]M[Oxidation (M)]SDYGTAR_	1098.41	2079060	tr;sp;sp;sp;sp	C9JZR2;O60716;O60716-2;O60716-3;O60716-5	C9JZR2;O60716;O60716-2;O60716-3;O60716-5	C9JZR2_HUMAN;CTND1_HUMAN;CTND1_HUMAN;CTND1_HUMAN;CTND1_HUMAN	Catenin delta-1;Catenin delta-1;Isoform 1AB of Catenin delta-1;Isoform 1AC of Catenin delta-1;Isoform 1A of Catenin delta-1	Homo sapiens	CTNND1	1;1;;;	2;1;;;	uniprot_human_proteome
2	_DM[+16]IDLEANFEK_	_DM[Oxidation (M)]IDLEANFEK_	DMIDLEANFEK	50.6259	Q93050;Q93050-1;Q93050-3	FALSE	13.9638	20	_DM[Oxidation (M)]IDLEANFEK_	670.806	3868021	sp	Q93050;Q93050-1;Q93050-3	Q93050;Q93050-1;Q93050-3	VPP1_HUMAN	V-type proton ATPase 116 kDa subunit a isoform 1;Isoform 2 of V-type proton ATPase 116 kDa subunit a isoform 1;Isoform 3 of V-type proton ATPase 116 kDa subunit a isoform 1	Homo sapiens	ATP6V0A1	1;;	3;;	uniprot_human_proteome
3	_QQAAQAFIHNSLYGPGTNR_	_QQAAQAFIHNSLYGPGTNR_	QQAAQAFIHNSLYGPGTNR	35.2578	Q9UMY1	TRUE	69.1078	2	_QQAAQAFIHNSLYGPGTNR_	691.68	1678166	sp	Q9UMY1	Q9UMY1	NOL7_HUMAN	Nucleolar protein 7	Homo sapiens	NOL7	1	2	uniprot_human_proteome
2	_LLQSLGLK_	_LLQSLGLK_	LLQSLGLK	33.2299	Q14764	TRUE	40.0329	4	_LLQSLGLK_	436.284	1206661	sp	Q14764	Q14764	MVP_HUMAN	Major vault protein	Homo sapiens	MVP	1	4	uniprot_human_proteome
3	_KNHEEEM[+16]LALR_	_KNHEEEM[Oxidation (M)]LALR_	KNHEEEMLALR	-22.7843	P08779	FALSE	11.8271	16	_KNHEEEM[Oxidation (M)]LALR_	462.566	1027845	sp	P08779	P08779	K1C16_HUMAN	Keratin, type I cytoskeletal 16	Homo sapiens	KRT16	1	4	uniprot_human_proteome
2	_GYYSPYSVSGSGSTAGSR_	_GYYSPYSVSGSGSTAGSR_	GYYSPYSVSGSGSTAGSR	21.1498	Q15149	FALSE	7.09225	231	_GYYSPYSVSGSGSTAGSR_	891.9	3889118	sp	Q15149	Q15149	PLEC_HUMAN	Plectin	Homo sapiens	PLEC	1	3	uniprot_human_proteome
3	_LLTEM[+16]VM[+16]SHSQGGAAAGSSEDLM[+16]K_	_LLTEM[Oxidation (M)]VM[Oxidation (M)]SHSQGGAAAGSSEDLM[Oxidation (M)]K_	LLTEMVMSHSQGGAAAGSSEDLMK	11.4004	Q9UJY5;Q9UJY5-3;Q9UJY5-6	FALSE	38.6042	6	_LLTEM[Oxidation (M)]VM[Oxidation (M)]SHSQGGAAAGSSEDLM[Oxidation (M)]K_	833.378	2093920	sp	Q9UJY5;Q9UJY5-3;Q9UJY5-6	Q9UJY5;Q9UJY5-3;Q9UJY5-6	GGA1_HUMAN	ADP-ribosylation factor-binding protein GGA1;Isoform 3 of ADP-ribosylation factor-binding protein GGA1;Isoform 6 of ADP-ribosylation factor-binding protein GGA1	Homo sapiens	GGA1	1;;	1;;	uniprot_human_proteome
2	_[+42]M[+16]QTPVNIPVPVLR_	_[Acetyl (Protein N-term)]M[Oxidation (M)]QTPVNIPVPVLR_	MQTPVNIPVPVLR	93.4595	Q9H840	TRUE	100	1	_[Acetyl (Protein N-term)]M[Oxidation (M)]QTPVNIPVPVLR_	761.427	2328590	sp	Q9H840	Q9H840	GEMI7_HUMAN	Gem-associated protein 7	Homo sapiens	GEMIN7	1	1	uniprot_human_proteome
2	_DIEDPEIVVQATVL_	_DIEDPEIVVQATVL_	DIEDPEIVVQATVL	125.506	O00764	FALSE	5.6807	12	_DIEDPEIVVQATVL_	770.909	624395	sp	O00764	O00764	PDXK_HUMAN	Pyridoxal kinase	Homo sapiens	PDXK	1	1	uniprot_human_proteome
2	_LC[+57]DNIVSESESTTAR_	_LC[Carbamidomethyl (C)]DNIVSESESTTAR_	LCDNIVSESESTTAR	21.8865	Q12802;Q12802-2;Q12802-4	FALSE	100	1	_LC[Carbamidomethyl (C)]DNIVSESESTTAR_	841.389	1338223	sp	Q12802;Q12802-2;Q12802-4	Q12802;Q12802-2;Q12802-4	AKP13_HUMAN	A-kinase anchor protein 13;Isoform 2 of A-kinase anchor protein 13;Isoform 3 of A-kinase anchor protein 13	Homo sapiens	AKAP13	1;;	2;;	uniprot_human_proteome
3	_ATPM[+16]PSRPSTTPFIDK_	_ATPM[Oxidation (M)]PSRPSTTPFIDK_	ATPMPSRPSTTPFIDK	12.2106	P27816	FALSE	16.6121	19	_ATPM[Oxidation (M)]PSRPSTTPFIDK_	587.966	20190790	sp	P27816	P27816	MAP4_HUMAN	Microtubule-associated protein 4	Homo sapiens	MAP4	1	3	uniprot_human_proteome
3	_M[+16]IINEELM[+16]ASLDQPTQTVVM[+16]HR_	_M[Oxidation (M)]IINEELM[Oxidation (M)]ASLDQPTQTVVM[Oxidation (M)]HR_	MIINEELMASLDQPTQTVVMHR	53.9623	Q99613	FALSE	19.9402	35	_M[Oxidation (M)]IINEELM[Oxidation (M)]ASLDQPTQTVVM[Oxidation (M)]HR_	868.754	3347864	sp	Q99613	Q99613	EIF3C_HUMAN	Eukaryotic translation initiation factor 3 subunit C	Homo sapiens	EIF3C	1	1	uniprot_human_proteome
3	_APLSQLYFC[+57]R_	_APLSQLYFC[Carbamidomethyl (C)]R_	APLSQLYFCR	49.8569	Q9UJW0	FALSE	29.6807	13	_APLSQLYFC[Carbamidomethyl (C)]R_	418.882	1840632	sp	Q9UJW0	Q9UJW0	DCTN4_HUMAN	Dynactin subunit 4	Homo sapiens	DCTN4	1	1	uniprot_human_proteome
1	_LFNQINIS_	_LFNQINIS_	LFNQINIS	62.0454	Q92905	TRUE	10.0111	21	_LFNQINIS_	948.515	917382	sp	Q92905	Q92905	CSN5_HUMAN	COP9 signalosome complex subunit 5	Homo sapiens	COPS5	1	4	uniprot_human_proteome
2	_C[+57]SLPAEEDSVLEK_	_C[Carbamidomethyl (C)]SLPAEEDSVLEK_	CSLPAEEDSVLEK	30.4804	P27816	FALSE	15.4056	24	_C[Carbamidomethyl (C)]SLPAEEDSVLEK_	738.848	15992160	sp	P27816	P27816	MAP4_HUMAN	Microtubule-associated protein 4	Homo sapiens	MAP4	1	3	uniprot_human_proteome
3	_TLKPGTM[+16]M[+16]PEAFLQEAQIM[+16]K_	_TLKPGTM[Oxidation (M)]M[Oxidation (M)]PEAFLQEAQIM[Oxidation (M)]K_	TLKPGTMMPEAFLQEAQIMK	43.9494	J3QRU1;P07947	FALSE	24.7344	6	_TLKPGTM[Oxidation (M)]M[Oxidation (M)]PEAFLQEAQIM[Oxidation (M)]K_	771.383	2424609	tr;sp	J3QRU1;P07947	J3QRU1;P07947	J3QRU1_HUMAN;YES_HUMAN	Tyrosine-protein kinase;Tyrosine-protein kinase Yes	Homo sapiens	YES1	1	1;3	uniprot_human_proteome
2	_ADQVDTQQLM[+16]R_	_ADQVDTQQLM[Oxidation (M)]R_	ADQVDTQQLMR	-3.24879	Q9H223	TRUE	22.9551	5	_ADQVDTQQLM[Oxidation (M)]R_	660.814	1022671	sp	Q9H223	Q9H223	EHD4_HUMAN	EH domain-containing protein 4	Homo sapiens	EHD4	1	1	uniprot_human_proteome
2	_LTSVSSSVDFDQR_	_LTSVSSSVDFDQR_	LTSVSSSVDFDQR	28.0123	Q5T3F8	FALSE	58.4509	3	_LTSVSSSVDFDQR_	720.852	3591288	sp	Q5T3F8	Q5T3F8	CSCL2_HUMAN	CSC1-like protein 2	Homo sapiens	TMEM63B	1	1	uniprot_human_proteome
2	_AEHASSLLELASTTK_	_AEHASSLLELASTTK_	AEHASSLLELASTTK	33.4573	Q5T4S7;Q5T4S7-2;Q5T4S7-3;Q5T4S7-4	FALSE	30.0372	34	_AEHASSLLELASTTK_	779.41	1164980	sp	Q5T4S7;Q5T4S7-2;Q5T4S7-3;Q5T4S7-4	Q5T4S7;Q5T4S7-2;Q5T4S7-3;Q5T4S7-4	UBR4_HUMAN	E3 ubiquitin-protein ligase UBR4;Isoform 2 of E3 ubiquitin-protein ligase UBR4;Isoform 3 of E3 ubiquitin-protein ligase UBR4;Isoform 4 of E3 ubiquitin-protein ligase UBR4	Homo sapiens	UBR4	1;;;	1;;;	uniprot_human_proteome
2	_DGVYFLYEALHGPPK_	_DGVYFLYEALHGPPK_	DGVYFLYEALHGPPK	85.9714	P30520	TRUE	2.67327	23	_DGVYFLYEALHGPPK_	853.433	358076	sp	P30520	P30520	PURA2_HUMAN	Adenylosuccinate synthetase isozyme 2	Homo sapiens	ADSS	1	3	uniprot_human_proteome
2	_DC[+57]GSVDGVIK_	_DC[Carbamidomethyl (C)]GSVDGVIK_	DCGSVDGVIK	7.7361	E7EMS2;G3V3D1;G3V3E8;J3KMY5;P61916	FALSE	46.8049	2	_DC[Carbamidomethyl (C)]GSVDGVIK_	525.25	61167250	tr;tr;tr;tr;sp	E7EMS2;G3V3D1;G3V3E8;J3KMY5;P61916	E7EMS2;G3V3D1;G3V3E8;J3KMY5;P61916	E7EMS2_HUMAN;G3V3D1_HUMAN;G3V3E8_HUMAN;J3KMY5_HUMAN;NPC2_HUMAN	Epididymal secretory protein E1;Epididymal secretory protein E1 (Fragment);Epididymal secretory protein E1;Epididymal secretory protein E1;Epididymal secretory protein E1	Homo sapiens	NPC2	1	1	uniprot_human_proteome
3	_ELDLSNNC[+57]LGDAGILQLVESVR_	_ELDLSNNC[Carbamidomethyl (C)]LGDAGILQLVESVR_	ELDLSNNCLGDAGILQLVESVR	134.228	P13489	FALSE	5.06167	29	_ELDLSNNC[Carbamidomethyl (C)]LGDAGILQLVESVR_	805.744	2959734	sp	P13489	P13489	RINI_HUMAN	Ribonuclease inhibitor	Homo sapiens	RNH1	1	2	uniprot_human_proteome
2	_ELDLSNNC[+57]LGDAGILQLVESVR_	_ELDLSNNC[Carbamidomethyl (C)]LGDAGILQLVESVR_	ELDLSNNCLGDAGILQLVESVR	134.228	P13489	FALSE	6.03567	27	_ELDLSNNC[Carbamidomethyl (C)]LGDAGILQLVESVR_	1208.11	1820713	sp	P13489	P13489	RINI_HUMAN	Ribonuclease inhibitor	Homo sapiens	RNH1	1	2	uniprot_human_proteome
2	_EKYDTDFYILDK_	_EKYDTDFYILDK_	EKYDTDFYILDK	49.2832	P14868	FALSE	8.81119	35	_EKYDTDFYILDK_	775.375	2589356	sp	P14868	P14868	SYDC_HUMAN	Aspartate--tRNA ligase, cytoplasmic	Homo sapiens	DARS	1	2	uniprot_human_proteome
3	_AGVSVKPFQVK_	_AGVSVKPFQVK_	AGVSVKPFQVK	7.05878	Q02880;Q02880-2	FALSE	34.7557	24	_AGVSVKPFQVK_	387.233	7697233	sp	Q02880;Q02880-2	Q02880;Q02880-2	TOP2B_HUMAN	DNA topoisomerase 2-beta;Isoform Beta-1 of DNA topoisomerase 2-beta	Homo sapiens	TOP2B	1;	3;	uniprot_human_proteome
3	_LLQAM[+16]EPVHVAR_	_LLQAM[Oxidation (M)]EPVHVAR_	LLQAMEPVHVAR	3.91134	Q16401	FALSE	26.4199	6	_LLQAM[Oxidation (M)]EPVHVAR_	460.587	6134269	sp	Q16401	Q16401	PSMD5_HUMAN	26S proteasome non-ATPase regulatory subunit 5	Homo sapiens	PSMD5	1	3	uniprot_human_proteome
2	_QLSESESSLEM[+16]DDER_	_QLSESESSLEM[Oxidation (M)]DDER_	QLSESESSLEMDDER	9.1953	Q16204	TRUE	10.9635	17	_QLSESESSLEM[Oxidation (M)]DDER_	885.87	1711677	sp	Q16204	Q16204	CCDC6_HUMAN	Coiled-coil domain-containing protein 6	Homo sapiens	CCDC6	1	2	uniprot_human_proteome
3	_M[+16]VEPENAVTITPLRPEDDYSPR_	_M[Oxidation (M)]VEPENAVTITPLRPEDDYSPR_	MVEPENAVTITPLRPEDDYSPR	48.2523	A0A0G2JNZ2;A0A0G2JPP5;Q14160;Q14160-3	FALSE	15.3183	28	_M[Oxidation (M)]VEPENAVTITPLRPEDDYSPR_	849.079	2155950	tr;tr;sp;sp	A0A0G2JNZ2;A0A0G2JPP5;Q14160;Q14160-3	A0A0G2JNZ2;A0A0G2JPP5;Q14160;Q14160-3	A0A0G2JNZ2_HUMAN;A0A0G2JPP5_HUMAN;SCRIB_HUMAN;SCRIB_HUMAN	Protein scribble homolog;Protein scribble homolog;Protein scribble homolog;Isoform 3 of Protein scribble homolog	Homo sapiens	SCRIB	1;1;1;	1;1;4;	uniprot_human_proteome
2	_TLNPVFNEQFTFK_	_TLNPVFNEQFTFK_	TLNPVFNEQFTFK	73.909	J3KQA0;P21579	FALSE	40.6215	8	_TLNPVFNEQFTFK_	792.906	4118826	tr;sp	J3KQA0;P21579	J3KQA0;P21579	J3KQA0_HUMAN;SYT1_HUMAN	Synaptotagmin I, isoform CRA_b;Synaptotagmin-1	Homo sapiens	SYT1	1	1	uniprot_human_proteome
1	_NIEDVIAQGIGK_	_NIEDVIAQGIGK_	NIEDVIAQGIGK	67.4626	P05387	FALSE	11.284	13	_NIEDVIAQGIGK_	1256.68	3882154	sp	P05387	P05387	RLA2_HUMAN	60S acidic ribosomal protein P2	Homo sapiens	RPLP2	1	1	uniprot_human_proteome
3	_SGRPEELVSC[+57]ADC[+57]GR_	_SGRPEELVSC[Carbamidomethyl (C)]ADC[Carbamidomethyl (C)]GR_	SGRPEELVSCADCGR	1.9525	F8W7T1;Q92784;Q92784-2;Q92784-3;Q92784-5	FALSE	100	1	_SGRPEELVSC[Carbamidomethyl (C)]ADC[Carbamidomethyl (C)]GR_	564.919	620445	tr;sp;sp;sp;sp	F8W7T1;Q92784;Q92784-2;Q92784-3;Q92784-5	F8W7T1;Q92784;Q92784-2;Q92784-3;Q92784-5	F8W7T1_HUMAN;DPF3_HUMAN;DPF3_HUMAN;DPF3_HUMAN;DPF3_HUMAN	Zinc finger protein DPF3;Zinc finger protein DPF3;Isoform 2 of Zinc finger protein DPF3;Isoform 3 of Zinc finger protein DPF3;Isoform 5 of Zinc finger protein DPF3	Homo sapiens	DPF3	1;1;;;	1;3;;;	uniprot_human_proteome
3	_GSSEQAESDNM[+16]DVPPEDDSKEGAGEQK_	_GSSEQAESDNM[Oxidation (M)]DVPPEDDSKEGAGEQK_	GSSEQAESDNMDVPPEDDSKEGAGEQK	-13.6054	Q12906-7	FALSE	4.23244	60	_GSSEQAESDNM[Oxidation (M)]DVPPEDDSKEGAGEQK_	951.393	2731592	sp	Q12906-7	Q12906-7	ILF3_HUMAN	Isoform 7 of Interleukin enhancer-binding factor 3	Homo sapiens	ILF3			uniprot_human_proteome
3	_VEYELSEEGDEPQYLDLPSTATSVNIPDLLPGR_	_VEYELSEEGDEPQYLDLPSTATSVNIPDLLPGR_	VEYELSEEGDEPQYLDLPSTATSVNIPDLLPGR	120.598	P02751	FALSE	5.33261	74	_VEYELSEEGDEPQYLDLPSTATSVNIPDLLPGR_	1216.26	3467951	sp	P02751	P02751	FINC_HUMAN	Fibronectin	Homo sapiens	FN1	1	4	uniprot_human_proteome
2	_YEDFSNLGTTHLLR_	_YEDFSNLGTTHLLR_	YEDFSNLGTTHLLR	49.3081	P22695	FALSE	9.6808	20	_YEDFSNLGTTHLLR_	833.415	3673689	sp	P22695	P22695	QCR2_HUMAN	Cytochrome b-c1 complex subunit 2, mitochondrial	Homo sapiens	UQCRC2	1	3	uniprot_human_proteome
3	_IHVSYQETQQM[+16]QM[+16]K_	_IHVSYQETQQM[Oxidation (M)]QM[Oxidation (M)]K_	IHVSYQETQQMQMK	-13.7746	Q86UP2	FALSE	21.4262	44	_IHVSYQETQQM[Oxidation (M)]QM[Oxidation (M)]K_	594.943	4294365	sp	Q86UP2	Q86UP2	KTN1_HUMAN	Kinectin	Homo sapiens	KTN1	1	1	uniprot_human_proteome
3	_QLQELEDKQNADISAM[+16]QDTINK_	_QLQELEDKQNADISAM[Oxidation (M)]QDTINK_	QLQELEDKQNADISAMQDTINK	22.5362	P07196	FALSE	7.02443	28	_QLQELEDKQNADISAM[Oxidation (M)]QDTINK_	850.078	2817981	sp	P07196	P07196	NFL_HUMAN	Neurofilament light polypeptide	Homo sapiens	NEFL	1	3	uniprot_human_proteome
3	_GPEAGYVATPIAM[+16]VQAAM[+16]TLLSDASHLPK_	_GPEAGYVATPIAM[Oxidation (M)]VQAAM[Oxidation (M)]TLLSDASHLPK_	GPEAGYVATPIAMVQAAMTLLSDASHLPK	111.968	Q8NBX0	TRUE	11.6025	12	_GPEAGYVATPIAM[Oxidation (M)]VQAAM[Oxidation (M)]TLLSDASHLPK_	991.168	1197784	sp	Q8NBX0	Q8NBX0	SCPDL_HUMAN	Saccharopine dehydrogenase-like oxidoreductase	Homo sapiens	SCCPDH	1	1	uniprot_human_proteome
1	_GDNITLLQSVSN_	_GDNITLLQSVSN_	GDNITLLQSVSN	65.6037	P62304	FALSE	8.81887	8	_GDNITLLQSVSN_	1260.64	2296657	sp	P62304	P62304	RUXE_HUMAN	Small nuclear ribonucleoprotein E	Homo sapiens	SNRPE	1	1	uniprot_human_proteome
3	_DSEM[+16]GQQSLLFQIDYPEIAEGIM[+16]PR_	_DSEM[Oxidation (M)]GQQSLLFQIDYPEIAEGIM[Oxidation (M)]PR_	DSEMGQQSLLFQIDYPEIAEGIMPR	120.4	Q15428	TRUE	14.6573	11	_DSEM[Oxidation (M)]GQQSLLFQIDYPEIAEGIM[Oxidation (M)]PR_	967.121	1443636	sp	Q15428	Q15428	SF3A2_HUMAN	Splicing factor 3A subunit 2	Homo sapiens	SF3A2	1	2	uniprot_human_proteome
2	_LSETISEGTSNSLSTC[+57]TK_	_LSETISEGTSNSLSTC[Carbamidomethyl (C)]TK_	LSETISEGTSNSLSTCTK	19.7203	H0YM23;O75179;O75179-2;O75179-6;O75179-7	FALSE	10.9267	18	_LSETISEGTSNSLSTC[Carbamidomethyl (C)]TK_	957.952	688925	tr;sp;sp;sp;sp	H0YM23;O75179;O75179-2;O75179-6;O75179-7	H0YM23;O75179;O75179-2;O75179-6;O75179-7	H0YM23_HUMAN;ANR17_HUMAN;ANR17_HUMAN;ANR17_HUMAN;ANR17_HUMAN	Ankyrin repeat domain-containing protein 17 (Fragment);Ankyrin repeat domain-containing protein 17;Isoform 2 of Ankyrin repeat domain-containing protein 17;Isoform 6 of Ankyrin repeat domain-containing protein 17;Isoform 7 of Ankyrin repeat domain-containing protein 17	Homo sapiens	ANKRD17	1;1;;;	1;3;;;	uniprot_human_proteome
2	_IEEVLSGVLDTELR_	_IEEVLSGVLDTELR_	IEEVLSGVLDTELR	80.7412	P18583-5	FALSE	15.9014	17	_IEEVLSGVLDTELR_	786.928	5110627	sp	P18583-5	P18583-5	SON_HUMAN	Isoform D of Protein SON	Homo sapiens	SON			uniprot_human_proteome
2	_LSDETLIDIM[+16]TR_	_LSDETLIDIM[Oxidation (M)]TR_	LSDETLIDIMTR	52.3362	P19367	FALSE	41.0265	19	_LSDETLIDIM[Oxidation (M)]TR_	711.861	16789320	sp	P19367	P19367	HXK1_HUMAN	Hexokinase-1	Homo sapiens	HK1	1	3	uniprot_human_proteome
2	_ISGETIFVTAPHEATAGIIGVNR_	_ISGETIFVTAPHEATAGIIGVNR_	ISGETIFVTAPHEATAGIIGVNR	65.7872	A0A087WVQ6;Q00610;Q00610-2	FALSE	3.92708	134	_ISGETIFVTAPHEATAGIIGVNR_	1177.13	8686797	tr;sp;sp	A0A087WVQ6;Q00610;Q00610-2	A0A087WVQ6;Q00610;Q00610-2	A0A087WVQ6_HUMAN;CLH1_HUMAN;CLH1_HUMAN	Clathrin heavy chain;Clathrin heavy chain 1;Isoform 2 of Clathrin heavy chain 1	Homo sapiens	CLTC	1;1;	1;5;	uniprot_human_proteome
3	_VHM[+16]TWVQPR_	_VHM[Oxidation (M)]TWVQPR_	VHMTWVQPR	-15.5488	Q9UNM6	FALSE	6.91306	28	_VHM[Oxidation (M)]TWVQPR_	390.534	3138670	sp	Q9UNM6	Q9UNM6	PSD13_HUMAN	26S proteasome non-ATPase regulatory subunit 13	Homo sapiens	PSMD13	1	2	uniprot_human_proteome
2	_YAEIVHLTLPDGTK_	_YAEIVHLTLPDGTK_	YAEIVHLTLPDGTK	48.7007	P21281	FALSE	23.9519	21	_YAEIVHLTLPDGTK_	778.92	2245660	sp	P21281	P21281	VATB2_HUMAN	V-type proton ATPase subunit B, brain isoform	Homo sapiens	ATP6V1B2	1	3	uniprot_human_proteome
3	_DVPPLSETEATPVPIKDM[+16]EIAQTQK_	_DVPPLSETEATPVPIKDM[Oxidation (M)]EIAQTQK_	DVPPLSETEATPVPIKDMEIAQTQK	49.599	P27816	FALSE	15.7902	22	_DVPPLSETEATPVPIKDM[Oxidation (M)]EIAQTQK_	918.469	17282850	sp	P27816	P27816	MAP4_HUMAN	Microtubule-associated protein 4	Homo sapiens	MAP4	1	3	uniprot_human_proteome
3	_ENGVTHPIDYHTTDYVDEIKK_	_ENGVTHPIDYHTTDYVDEIKK_	ENGVTHPIDYHTTDYVDEIKK	27.0155	Q99536	FALSE	10.3499	28	_ENGVTHPIDYHTTDYVDEIKK_	825.399	1715501	sp	Q99536	Q99536	VAT1_HUMAN	Synaptic vesicle membrane protein VAT-1 homolog	Homo sapiens	VAT1	1	2	uniprot_human_proteome
2	_GGQVIQIPVADITVGDIAQVK_	_GGQVIQIPVADITVGDIAQVK_	GGQVIQIPVADITVGDIAQVK	99.4869	P20020;P20020-3;P20020-4;P20020-6	FALSE	7.32329	28	_GGQVIQIPVADITVGDIAQVK_	1061.1	1331264	sp	P20020;P20020-3;P20020-4;P20020-6	P20020;P20020-3;P20020-4;P20020-6	AT2B1_HUMAN	Plasma membrane calcium-transporting ATPase 1;Isoform B of Plasma membrane calcium-transporting ATPase 1;Isoform C of Plasma membrane calcium-transporting ATPase 1;Isoform K of Plasma membrane calcium-transporting ATPase 1	Homo sapiens	ATP2B1	1;;;	3;;;	uniprot_human_proteome
2	_DSTLTEPVVM[+16]ALLK_	_DSTLTEPVVM[Oxidation (M)]ALLK_	DSTLTEPVVMALLK	89.5542	H0YJ75;Q13362;Q13362-2;Q13362-3;Q13362-4;Q13362-5	FALSE	25.755	14	_DSTLTEPVVM[Oxidation (M)]ALLK_	766.916	487284	tr;sp;sp;sp;sp;sp	H0YJ75;Q13362;Q13362-2;Q13362-3;Q13362-4;Q13362-5	H0YJ75;Q13362;Q13362-2;Q13362-3;Q13362-4;Q13362-5	H0YJ75_HUMAN;2A5G_HUMAN;2A5G_HUMAN;2A5G_HUMAN;2A5G_HUMAN;2A5G_HUMAN	Serine/threonine-protein phosphatase 2A 56 kDa regulatory subunit gamma isoform (Fragment);Serine/threonine-protein phosphatase 2A 56 kDa regulatory subunit gamma isoform;Isoform Gamma-1 of Serine/threonine-protein phosphatase 2A 56 kDa regulatory subunit gamma isoform;Isoform Gamma-2 of Serine/threonine-protein phosphatase 2A 56 kDa regulatory subunit gamma isoform;Isoform 4 of Serine/threonine-…	Homo sapiens	PPP2R5C	1;1;;;;	1;3;;;;	uniprot_human_proteome
2	_LYEPDQLQELK_	_LYEPDQLQELK_	LYEPDQLQELK	43.7334	Q9NZB2;Q9NZB2-6	FALSE	61.0827	6	_LYEPDQLQELK_	688.359	5497889	sp	Q9NZB2;Q9NZB2-6	Q9NZB2;Q9NZB2-6	F120A_HUMAN	Constitutive coactivator of PPAR-gamma-like protein 1;Isoform F of Constitutive coactivator of PPAR-gamma-like protein 1	Homo sapiens	FAM120A	1;	2;	uniprot_human_proteome
2	_ELEEIVQPIISK_	_ELEEIVQPIISK_	ELEEIVQPIISK	60.6156	P11021	TRUE	11.2178	27	_ELEEIVQPIISK_	699.398	40464580	sp	P11021	P11021	GRP78_HUMAN	78 kDa glucose-regulated protein	Homo sapiens	HSPA5	1	2	uniprot_human_proteome
2	_ELDDISQEIAQLQR_	_ELDDISQEIAQLQR_	ELDDISQEIAQLQR	81.4131	M0R165;Q9UBC2;Q9UBC2-2;Q9UBC2-3	FALSE	42.5761	9	_ELDDISQEIAQLQR_	829.423	3423028	tr;sp;sp;sp	M0R165;Q9UBC2;Q9UBC2-2;Q9UBC2-3	M0R165;Q9UBC2;Q9UBC2-2;Q9UBC2-3	M0R165_HUMAN;EP15R_HUMAN;EP15R_HUMAN;EP15R_HUMAN	Epidermal growth factor receptor substrate 15-like 1;Epidermal growth factor receptor substrate 15-like 1;Isoform 2 of Epidermal growth factor receptor substrate 15-like 1;Isoform 3 of Epidermal growth factor receptor substrate 15-like 1	Homo sapiens	EPS15L1	1;1;;	1;1;;	uniprot_human_proteome
3	_IHPM[+16]AYQLQLQAASNFK_	_IHPM[Oxidation (M)]AYQLQLQAASNFK_	IHPMAYQLQLQAASNFK	42.8038	P67870;Q5SRQ6	FALSE	100	1	_IHPM[Oxidation (M)]AYQLQLQAASNFK_	659.34	15223650	sp;tr	P67870;Q5SRQ6	P67870;Q5SRQ6	CSK2B_HUMAN;Q5SRQ6_HUMAN	Casein kinase II subunit beta	Homo sapiens	CSNK2B	1	1;2	uniprot_human_proteome
3	_RPLEM[+16]EQQQAYRPEM[+16]K_	_RPLEM[Oxidation (M)]EQQQAYRPEM[Oxidation (M)]K_	RPLEMEQQQAYRPEMK	-17.4918	A0A0A0MRA5;B7Z4B8;Q9BUJ2;Q9BUJ2-2;Q9BUJ2-4	FALSE	30.1996	8	_RPLEM[Oxidation (M)]EQQQAYRPEM[Oxidation (M)]K_	689.331	11330460	tr;tr;sp;sp;sp	A0A0A0MRA5;B7Z4B8;Q9BUJ2;Q9BUJ2-2;Q9BUJ2-4	A0A0A0MRA5;B7Z4B8;Q9BUJ2;Q9BUJ2-2;Q9BUJ2-4	A0A0A0MRA5_HUMAN;B7Z4B8_HUMAN;HNRL1_HUMAN;HNRL1_HUMAN;HNRL1_HUMAN	Heterogeneous nuclear ribonucleoprotein U-like protein 1;Heterogeneous nuclear ribonucleoprotein U-like protein 1;Heterogeneous nuclear ribonucleoprotein U-like protein 1;Isoform 2 of Heterogeneous nuclear ribonucleoprotein U-like protein 1;Isoform 4 of Heterogeneous nuclear ribonucleoprotein U-like protein 1	Homo sapiens	HNRNPUL1	1;1;1;;	1;1;2;;	uniprot_human_proteome
3	_VVNDDC[+57]THEADVYIENGIIQQVGR_	_VVNDDC[Carbamidomethyl (C)]THEADVYIENGIIQQVGR_	VVNDDCTHEADVYIENGIIQQVGR	67.2327	Q9BPU6	FALSE	3.97143	33	_VVNDDC[Carbamidomethyl (C)]THEADVYIENGIIQQVGR_	915.436	31403360	sp	Q9BPU6	Q9BPU6	DPYL5_HUMAN	Dihydropyrimidinase-related protein 5	Homo sapiens	DPYSL5	1	1	uniprot_human_proteome
2	_YGGTFQNVSVQLPITLNK_	_YGGTFQNVSVQLPITLNK_	YGGTFQNVSVQLPITLNK	81.5307	O94973;O94973-2	FALSE	18.2129	20	_YGGTFQNVSVQLPITLNK_	990.033	5339270	sp	O94973;O94973-2	O94973;O94973-2	AP2A2_HUMAN	AP-2 complex subunit alpha-2;Isoform 2 of AP-2 complex subunit alpha-2	Homo sapiens	AP2A2	1;	2;	uniprot_human_proteome
2	_LAVTSYNDIQDLM[+16]DSGNK_	_LAVTSYNDIQDLM[Oxidation (M)]DSGNK_	LAVTSYNDIQDLMDSGNK	50.7284	Q12756;Q12756-2;Q12756-3	FALSE	15.0699	40	_LAVTSYNDIQDLM[Oxidation (M)]DSGNK_	1000.47	1515459	sp	Q12756;Q12756-2;Q12756-3	Q12756;Q12756-2;Q12756-3	KIF1A_HUMAN	Kinesin-like protein KIF1A;Isoform 2 of Kinesin-like protein KIF1A;Isoform 3 of Kinesin-like protein KIF1A	Homo sapiens	KIF1A	1;;	2;;	uniprot_human_proteome
2	_AAAFEEQENETVVVK_	_AAAFEEQENETVVVK_	AAAFEEQENETVVVK	25.6632	Q9Y490	TRUE	13.3615	60	_AAAFEEQENETVVVK_	832.412	7402119	sp	Q9Y490	Q9Y490	TLN1_HUMAN	Talin-1	Homo sapiens	TLN1	1	3	uniprot_human_proteome
2	_VSVFQTQLPSLGAGLLQSR_	_VSVFQTQLPSLGAGLLQSR_	VSVFQTQLPSLGAGLLQSR	101.093	O95487;O95487-2;O95487-3	FALSE	17.9892	11	_VSVFQTQLPSLGAGLLQSR_	1001.06	1849036	sp	O95487;O95487-2;O95487-3	O95487;O95487-2;O95487-3	SC24B_HUMAN	Protein transport protein Sec24B;Isoform 2 of Protein transport protein Sec24B;Isoform 3 of Protein transport protein Sec24B	Homo sapiens	SEC24B	1;;	2;;	uniprot_human_proteome
3	_KEDIAVNGEVEGKEEVEQETK_	_KEDIAVNGEVEGKEEVEQETK_	KEDIAVNGEVEGKEEVEQETK	11.3739	E7ESP9;P07197	FALSE	11.4359	33	_KEDIAVNGEVEGKEEVEQETK_	787.387	4044766	tr;sp	E7ESP9;P07197	E7ESP9;P07197	E7ESP9_HUMAN;NFM_HUMAN	Neurofilament medium polypeptide	Homo sapiens	NEFM	1	1;3	uniprot_human_proteome
4	_RVSHQGYSTEAEFEEPR_	_RVSHQGYSTEAEFEEPR_	RVSHQGYSTEAEFEEPR	-2.748	P30533	TRUE	35.8591	11	_RVSHQGYSTEAEFEEPR_	506.238	1884832	sp	P30533	P30533	AMRP_HUMAN	Alpha-2-macroglobulin receptor-associated protein	Homo sapiens	LRPAP1	1	1	uniprot_human_proteome
2	_ETAVPGPLGIEDISPNLSPDDK_	_ETAVPGPLGIEDISPNLSPDDK_	ETAVPGPLGIEDISPNLSPDDK	82.1273	Q12888;Q12888-2	FALSE	17.4282	40	_ETAVPGPLGIEDISPNLSPDDK_	1132.57	2670840	sp	Q12888;Q12888-2	Q12888;Q12888-2	TP53B_HUMAN	Tumor suppressor p53-binding protein 1;Isoform 2 of Tumor suppressor p53-binding protein 1	Homo sapiens	TP53BP1	1;	2;	uniprot_human_proteome
2	_FAIVM[+16]M[+16]GR_	_FAIVM[Oxidation (M)]M[Oxidation (M)]GR_	FAIVMMGR	10.496	Q93009;Q93009-3	FALSE	9.36259	23	_FAIVM[Oxidation (M)]M[Oxidation (M)]GR_	478.738	2308516	sp	Q93009;Q93009-3	Q93009;Q93009-3	UBP7_HUMAN	Ubiquitin carboxyl-terminal hydrolase 7;Isoform 3 of Ubiquitin carboxyl-terminal hydrolase 7	Homo sapiens	USP7	1;	2;	uniprot_human_proteome
4	_MAALEAKIC[+57]HQIEYYFGDFNLPR_	_MAALEAKIC[Carbamidomethyl (C)]HQIEYYFGDFNLPR_	MAALEAKICHQIEYYFGDFNLPR	77.4843	P05455	FALSE	3.59707	53	_MAALEAKIC[Carbamidomethyl (C)]HQIEYYFGDFNLPR_	697.341	361793	sp	P05455	P05455	LA_HUMAN	Lupus La protein	Homo sapiens	SSB	1	2	uniprot_human_proteome
2	_LYGDVPFIEER_	_LYGDVPFIEER_	LYGDVPFIEER	63.3687	Q9NRF8	TRUE	51.3995	9	_LYGDVPFIEER_	669.34	2593517	sp	Q9NRF8	Q9NRF8	PYRG2_HUMAN	CTP synthase 2	Homo sapiens	CTPS2	1	1	uniprot_human_proteome
3	_TKPADM[+16]VIEAYGHGQR_	_TKPADM[Oxidation (M)]VIEAYGHGQR_	TKPADMVIEAYGHGQR	1.63917	O94903	FALSE	16.6813	7	_TKPADM[Oxidation (M)]VIEAYGHGQR_	596.961	3563646	sp	O94903	O94903	PROSC_HUMAN	Proline synthase co-transcribed bacterial homolog protein	Homo sapiens	PROSC	1	1	uniprot_human_proteome
3	_IASKPIIVGSSK_	_IASKPIIVGSSK_	IASKPIIVGSSK	-15.7405	Q9Y217	FALSE	56.5306	7	_IASKPIIVGSSK_	400.583	3556793	sp	Q9Y217	Q9Y217	MTMR6_HUMAN	Myotubularin-related protein 6	Homo sapiens	MTMR6	1	3	uniprot_human_proteome
2	_[+42]ADLANEEKPAIAPPVFVFQK_	_[Acetyl (Protein N-term)]ADLANEEKPAIAPPVFVFQK_	ADLANEEKPAIAPPVFVFQK	93.2601	B7Z7F3;Q9H6Z4-2	FALSE	26.2625	12	_[Acetyl (Protein N-term)]ADLANEEKPAIAPPVFVFQK_	1113.59	3895929	tr;sp	B7Z7F3;Q9H6Z4-2	B7Z7F3;Q9H6Z4-2	B7Z7F3_HUMAN;RANB3_HUMAN	Ran-binding protein 3;Isoform 2 of Ran-binding protein 3	Homo sapiens	RANBP3	1;	1;	uniprot_human_proteome
3	_KLM[+16]HVAYEEFEK_	_KLM[Oxidation (M)]HVAYEEFEK_	KLMHVAYEEFEK	0.601523	Q14204	TRUE	8.36125	197	_KLM[Oxidation (M)]HVAYEEFEK_	513.922	6707723	sp	Q14204	Q14204	DYHC1_HUMAN	Cytoplasmic dynein 1 heavy chain 1	Homo sapiens	DYNC1H1	1	5	uniprot_human_proteome
3	_M[+16]KETAVFINISR_	_M[Oxidation (M)]KETAVFINISR_	MKETAVFINISR	24.322	Q9UBQ7	FALSE	15.7571	20	_M[Oxidation (M)]KETAVFINISR_	475.59	3767736	sp	Q9UBQ7	Q9UBQ7	GRHPR_HUMAN	Glyoxylate reductase/hydroxypyruvate reductase	Homo sapiens	GRHPR	1	1	uniprot_human_proteome
2	_[+42]M[+16]DAATLTYDTLR_	_[Acetyl (Protein N-term)]M[Oxidation (M)]DAATLTYDTLR_	MDAATLTYDTLR	72.6988	Q9Y4P1;Q9Y4P1-2;Q9Y4P1-6	FALSE	36.1585	7	_[Acetyl (Protein N-term)]M[Oxidation (M)]DAATLTYDTLR_	714.837	2037418	sp	Q9Y4P1;Q9Y4P1-2;Q9Y4P1-6	Q9Y4P1;Q9Y4P1-2;Q9Y4P1-6	ATG4B_HUMAN	Cysteine protease ATG4B;Isoform 2 of Cysteine protease ATG4B;Isoform 6 of Cysteine protease ATG4B	Homo sapiens	ATG4B	1;;	2;;	uniprot_human_proteome
3	_M[+16]SAYSGITDVIIGM[+16]PHR_	_M[Oxidation (M)]SAYSGITDVIIGM[Oxidation (M)]PHR_	MSAYSGITDVIIGMPHR	51.5927	Q96HY7	TRUE	23.784	8	_M[Oxidation (M)]SAYSGITDVIIGM[Oxidation (M)]PHR_	627.306	1795814	sp	Q96HY7	Q96HY7	DHTK1_HUMAN	Probable 2-oxoglutarate dehydrogenase E1 component DHKTD1, mitochondrial	Homo sapiens	DHTKD1	1	2	uniprot_human_proteome
2	_TPDGTENGDFLALDLGGTNFR_	_TPDGTENGDFLALDLGGTNFR_	TPDGTENGDFLALDLGGTNFR	95.8333	P19367	FALSE	7.76416	56	_TPDGTENGDFLALDLGGTNFR_	1105.52	2729046	sp	P19367	P19367	HXK1_HUMAN	Hexokinase-1	Homo sapiens	HK1	1	3	uniprot_human_proteome
2	_ISQEFESM[+16]K_	_ISQEFESM[Oxidation (M)]K_	ISQEFESMK	-13.1907	Q8IWJ2	FALSE	100	1	_ISQEFESM[Oxidation (M)]K_	557.758	279341	sp	Q8IWJ2	Q8IWJ2	GCC2_HUMAN	GRIP and coiled-coil domain-containing protein 2	Homo sapiens	GCC2	1	4	uniprot_human_proteome
2	_IYGLGSLALYEK_	_IYGLGSLALYEK_	IYGLGSLALYEK	72.5296	P36542	FALSE	23.9079	10	_IYGLGSLALYEK_	663.869	8255527	sp	P36542	P36542	ATPG_HUMAN	ATP synthase subunit gamma, mitochondrial	Homo sapiens	ATP5C1	1	1	uniprot_human_proteome
2	_IAYVYPDER_	_IAYVYPDER_	IAYVYPDER	20.464	D6RJA0;Q8WTS6	FALSE	94.9668	2	_IAYVYPDER_	563.282	10525530	tr;sp	D6RJA0;Q8WTS6	D6RJA0;Q8WTS6	D6RJA0_HUMAN;SETD7_HUMAN	Histone-lysine N-methyltransferase SETD7	Homo sapiens	SETD7	1	1	uniprot_human_proteome
2	_IDEAESLNDEELEEK_	_IDEAESLNDEELEEK_	IDEAESLNDEELEEK	30.9606	O60264	TRUE	27.1254	14	_IDEAESLNDEELEEK_	881.897	1152484	sp	O60264	O60264	SMCA5_HUMAN	SWI/SNF-related matrix-associated actin-dependent regulator of chromatin subfamily A member 5	Homo sapiens	SMARCA5	1	1	uniprot_human_proteome
2	_GVQQLIQR_	_GVQQLIQR_	GVQQLIQR	12.2972	Q9NQH7;Q9NQH7-2;Q9NQH7-4	FALSE	49.6863	2	_GVQQLIQR_	471.28	2958655	sp	Q9NQH7;Q9NQH7-2;Q9NQH7-4	Q9NQH7;Q9NQH7-2;Q9NQH7-4	XPP3_HUMAN	Probable Xaa-Pro aminopeptidase 3;Isoform 2 of Probable Xaa-Pro aminopeptidase 3;Isoform 4 of Probable Xaa-Pro aminopeptidase 3	Homo sapiens	XPNPEP3	1;;	1;;	uniprot_human_proteome
2	_SLIDQFFGVEFETTMK_	_SLIDQFFGVEFETTMK_	SLIDQFFGVEFETTMK	133.998	P54578;P54578-2	FALSE	6.69269	33	_SLIDQFFGVEFETTMK_	946.461	1720691	sp	P54578;P54578-2	P54578;P54578-2	UBP14_HUMAN	Ubiquitin carboxyl-terminal hydrolase 14;Isoform 2 of Ubiquitin carboxyl-terminal hydrolase 14	Homo sapiens	USP14	1;	3;	uniprot_human_proteome
3	_EKQPVAGSEGAQYR_	_EKQPVAGSEGAQYR_	EKQPVAGSEGAQYR	-24.4098	Q9UGI8;Q9UGI8-2	FALSE	100	1	_EKQPVAGSEGAQYR_	507.255	675214	sp	Q9UGI8;Q9UGI8-2	Q9UGI8;Q9UGI8-2	TES_HUMAN	Testin;Isoform 2 of Testin	Homo sapiens	TES	1;	1;	uniprot_human_proteome
1	_EFVTAFK_	_EFVTAFK_	EFVTAFK	26.6125	P13667	TRUE	9.44163	63	_EFVTAFK_	841.445	1393934	sp	P13667	P13667	PDIA4_HUMAN	Protein disulfide-isomerase A4	Homo sapiens	PDIA4	1	2	uniprot_human_proteome
2	_EDGSEVGVGGAQVTGSNTR_	_EDGSEVGVGGAQVTGSNTR_	EDGSEVGVGGAQVTGSNTR	6.73972	Q13618;Q13618-2	FALSE	25.4195	17	_EDGSEVGVGGAQVTGSNTR_	910.424	3244694	sp	Q13618;Q13618-2	Q13618;Q13618-2	CUL3_HUMAN	Cullin-3;Isoform 2 of Cullin-3	Homo sapiens	CUL3	1;	2;	uniprot_human_proteome
2	_DSDDSAATPQDETVEER_	_DSDDSAATPQDETVEER_	DSDDSAATPQDETVEER	1.71618	O75962;O75962-2;O75962-5	FALSE	100	1	_DSDDSAATPQDETVEER_	932.888	199596	sp	O75962;O75962-2;O75962-5	O75962;O75962-2;O75962-5	TRIO_HUMAN	Triple functional domain protein;Isoform 2 of Triple functional domain protein;Isoform 5 of Triple functional domain protein	Homo sapiens	TRIO	1;;	2;;	uniprot_human_proteome
2	_QM[+16]FAQM[+16]YQK_	_QM[Oxidation (M)]FAQM[Oxidation (M)]YQK_	QMFAQMYQK	-11.6263	P20073;P20073-2	FALSE	7.64024	21	_QM[Oxidation (M)]FAQM[Oxidation (M)]YQK_	603.768	1384197	sp	P20073;P20073-2	P20073;P20073-2	ANXA7_HUMAN	Annexin A7;Isoform 2 of Annexin A7	Homo sapiens	ANXA7	1;	3;	uniprot_human_proteome
3	_LINKPM[+16]VGPEAGGTK_	_LINKPM[Oxidation (M)]VGPEAGGTK_	LINKPMVGPEAGGTK	-9.95457	Q9H2G2;Q9H2G2-2	FALSE	3.74074	20	_LINKPM[Oxidation (M)]VGPEAGGTK_	509.945	1114334	sp	Q9H2G2;Q9H2G2-2	Q9H2G2;Q9H2G2-2	SLK_HUMAN	STE20-like serine/threonine-protein kinase;Isoform 2 of STE20-like serine/threonine-protein kinase	Homo sapiens	SLK	1;	1;	uniprot_human_proteome
2	_TLPETLDPAEYNISPETR_	_TLPETLDPAEYNISPETR_	TLPETLDPAEYNISPETR	67.2011	O95168;O95168-2	FALSE	16.6331	3	_TLPETLDPAEYNISPETR_	1023.5	1826113	sp	O95168;O95168-2	O95168;O95168-2	NDUB4_HUMAN	NADH dehydrogenase [ubiquinone] 1 beta subcomplex subunit 4;Isoform 2 of NADH dehydrogenase [ubiquinone] 1 beta subcomplex subunit 4	Homo sapiens	NDUFB4	1;	3;	uniprot_human_proteome
2	_QEISAAFK_	_QEISAAFK_	QEISAAFK	4.23083	P08758	FALSE	72.1938	2	_QEISAAFK_	447.24	136552300	sp	P08758	P08758	ANXA5_HUMAN	Annexin A5	Homo sapiens	ANXA5	1	2	uniprot_human_proteome
2	_[+42]M[+16]VM[+16]EKPSPLLVGR_	_[Acetyl (Protein N-term)]M[Oxidation (M)]VM[Oxidation (M)]EKPSPLLVGR_	MVMEKPSPLLVGR	33.9866	Q9UN86	FALSE	25.3447	21	_[Acetyl (Protein N-term)]M[Oxidation (M)]VM[Oxidation (M)]EKPSPLLVGR_	765.905	4287071	sp	Q9UN86	Q9UN86	G3BP2_HUMAN	Ras GTPase-activating protein-binding protein 2	Homo sapiens	G3BP2	1	2	uniprot_human_proteome
2	_IAQPNYIPTQQDVLR_	_IAQPNYIPTQQDVLR_	IAQPNYIPTQQDVLR	48.5456	P63096;P63096-2	FALSE	10.717	7	_IAQPNYIPTQQDVLR_	878.473	2973557	sp	P63096;P63096-2	P63096;P63096-2	GNAI1_HUMAN	Guanine nucleotide-binding protein G(i) subunit alpha-1;Isoform 2 of Guanine nucleotide-binding protein G(i) subunit alpha-1	Homo sapiens	GNAI1	1;	2;	uniprot_human_proteome
2	_C[+57]EEGQC[+57]VC[+57]DEGFAGVDC[+57]SEK_	_C[Carbamidomethyl (C)]EEGQC[Carbamidomethyl (C)]VC[Carbamidomethyl (C)]DEGFAGVDC[Carbamidomethyl (C)]SEK_	CEEGQCVCDEGFAGVDCSEK	30.9606	P24821	FALSE	6.07632	71	_C[Carbamidomethyl (C)]EEGQC[Carbamidomethyl (C)]VC[Carbamidomethyl (C)]DEGFAGVDC[Carbamidomethyl (C)]SEK_	1168.43	2402651	sp	P24821	P24821	TENA_HUMAN	Tenascin	Homo sapiens	TNC	1	3	uniprot_human_proteome
3	_GDAGAPGAPGSQGAPGLQGM[+16]PGER_	_GDAGAPGAPGSQGAPGLQGM[Oxidation (M)]PGER_	GDAGAPGAPGSQGAPGLQGMPGER	15.2182	P02452	TRUE	0.906312	30	_GDAGAPGAPGSQGAPGLQGM[Oxidation (M)]PGER_	717.668	611128	sp	P02452	P02452	CO1A1_HUMAN	Collagen alpha-1(I) chain	Homo sapiens	COL1A1	1	5	uniprot_human_proteome
3	_VPEGGEGISATEVDSR_	_VPEGGEGISATEVDSR_	VPEGGEGISATEVDSR	15.3968	H3BPE1;H3BQK9	FALSE	25.6399	34	_VPEGGEGISATEVDSR_	534.925	3321211	tr	H3BPE1;H3BQK9	H3BPE1;H3BQK9	H3BPE1_HUMAN;H3BQK9_HUMAN	Microtubule-actin cross-linking factor 1, isoforms 1/2/3/5;Microtubule-actin cross-linking factor 1, isoforms 1/2/3/5	Homo sapiens	MACF1	1	1	uniprot_human_proteome
2	_QEELQQLEQQR_	_QEELQQLEQQR_	QEELQQLEQQR	19.4433	Q15149	FALSE	7.38514	226	_QEELQQLEQQR_	714.858	2999774	sp	Q15149	Q15149	PLEC_HUMAN	Plectin	Homo sapiens	PLEC	1	3	uniprot_human_proteome
2	_NTGQTC[+57]VC[+57]SNQFLVQR_	_NTGQTC[Carbamidomethyl (C)]VC[Carbamidomethyl (C)]SNQFLVQR_	NTGQTCVCSNQFLVQR	29.9331	P51649;P51649-2	FALSE	12.3311	16	_NTGQTC[Carbamidomethyl (C)]VC[Carbamidomethyl (C)]SNQFLVQR_	956.444	2055472	sp	P51649;P51649-2	P51649;P51649-2	SSDH_HUMAN	Succinate-semialdehyde dehydrogenase, mitochondrial;Isoform 2 of Succinate-semialdehyde dehydrogenase, mitochondrial	Homo sapiens	ALDH5A1	1;	2;	uniprot_human_proteome
2	_LQQENM[+16]NLLSDAR_	_LQQENM[Oxidation (M)]NLLSDAR_	LQQENMNLLSDAR	19.2358	Q3V6T2;Q3V6T2-2;Q3V6T2-3;Q3V6T2-4	FALSE	42.7647	7	_LQQENM[Oxidation (M)]NLLSDAR_	774.378	562363	sp	Q3V6T2;Q3V6T2-2;Q3V6T2-3;Q3V6T2-4	Q3V6T2;Q3V6T2-2;Q3V6T2-3;Q3V6T2-4	GRDN_HUMAN	Girdin;Isoform 2 of Girdin;Isoform 3 of Girdin;Isoform 4 of Girdin	Homo sapiens	CCDC88A	1;;;	2;;;	uniprot_human_proteome
2	_EPVGEGEALLGM[+16]DLLR_	_EPVGEGEALLGM[Oxidation (M)]DLLR_	EPVGEGEALLGMDLLR	79.5106	J3QL71;Q96FV2;Q96FV2-2	FALSE	26.9233	8	_EPVGEGEALLGM[Oxidation (M)]DLLR_	857.938	2594087	tr;sp;sp	J3QL71;Q96FV2;Q96FV2-2	J3QL71;Q96FV2;Q96FV2-2	J3QL71_HUMAN;SCRN2_HUMAN;SCRN2_HUMAN	Secernin-2;Secernin-2;Isoform 2 of Secernin-2	Homo sapiens	SCRN2	1;1;	1;3;	uniprot_human_proteome
2	_APIFTSEQGEK_	_APIFTSEQGEK_	APIFTSEQGEK	2.31803	P16333	FALSE	0	6	_APIFTSEQGEK_	603.804	4930512	sp	P16333	P16333	NCK1_HUMAN	Cytoplasmic protein NCK1	Homo sapiens	NCK1	1	1	uniprot_human_proteome
2	_ADEVTLSEAGSTAGAAETR_	_ADEVTLSEAGSTAGAAETR_	ADEVTLSEAGSTAGAAETR	24.0846	O75781;O75781-2	FALSE	35.9437	4	_ADEVTLSEAGSTAGAAETR_	918.435	15152080	sp	O75781;O75781-2	O75781;O75781-2	PALM_HUMAN	Paralemmin-1;Isoform 2 of Paralemmin-1	Homo sapiens	PALM	1;	2;	uniprot_human_proteome
2	_LPGLGEPEVEYETLK_	_LPGLGEPEVEYETLK_	LPGLGEPEVEYETLK	63.8549	Q9HCM4;Q9HCM4-3;Q9HCM4-4	FALSE	11.4497	9	_LPGLGEPEVEYETLK_	837.435	2275441	sp	Q9HCM4;Q9HCM4-3;Q9HCM4-4	Q9HCM4;Q9HCM4-3;Q9HCM4-4	E41L5_HUMAN	Band 4.1-like protein 5;Isoform 3 of Band 4.1-like protein 5;Isoform 4 of Band 4.1-like protein 5	Homo sapiens	EPB41L5	1;;	3;;	uniprot_human_proteome
3	_KETKPEPM[+16]EEDLPENK_	_KETKPEPM[Oxidation (M)]EEDLPENK_	KETKPEPMEEDLPENK	-20.3305	P31948	FALSE	19.4572	22	_KETKPEPM[Oxidation (M)]EEDLPENK_	643.975	10118620	sp	P31948	P31948	STIP1_HUMAN	Stress-induced-phosphoprotein 1	Homo sapiens	STIP1	1	1	uniprot_human_proteome
3	_ERPDLPPIQYEPVLC[+57]SR_	_ERPDLPPIQYEPVLC[Carbamidomethyl (C)]SR_	ERPDLPPIQYEPVLCSR	55.4466	F5H365;Q15436	FALSE	28.0571	12	_ERPDLPPIQYEPVLC[Carbamidomethyl (C)]SR_	690.354	7505477	tr;sp	F5H365;Q15436	F5H365;Q15436	F5H365_HUMAN;SC23A_HUMAN	Protein transport protein Sec23A	Homo sapiens	SEC23A	1	1;2	uniprot_human_proteome
2	_ALSEIAGM[+16]TLPYDTLDQVR_	_ALSEIAGM[Oxidation (M)]TLPYDTLDQVR_	ALSEIAGMTLPYDTLDQVR	76.8286	P28331;P28331-2	FALSE	9.83285	35	_ALSEIAGM[Oxidation (M)]TLPYDTLDQVR_	1055.03	1359865	sp	P28331;P28331-2	P28331;P28331-2	NDUS1_HUMAN	NADH-ubiquinone oxidoreductase 75 kDa subunit, mitochondrial;Isoform 2 of NADH-ubiquinone oxidoreductase 75 kDa subunit, mitochondrial	Homo sapiens	NDUFS1	1;	3;	uniprot_human_proteome
2	_WSPALQIR_	_WSPALQIR_	WSPALQIR	38.4381	P61088	FALSE	40.3118	2	_WSPALQIR_	485.777	36354830	sp	P61088	P61088	UBE2N_HUMAN	Ubiquitin-conjugating enzyme E2 N	Homo sapiens	UBE2N	1	1	uniprot_human_proteome
1	_DVIIADC[+57]GK_	_DVIIADC[Carbamidomethyl (C)]GK_	DVIIADCGK	6.87571	P23284	TRUE	5.49387	29	_DVIIADC[Carbamidomethyl (C)]GK_	990.492	1608264	sp	P23284	P23284	PPIB_HUMAN	Peptidyl-prolyl cis-trans isomerase B	Homo sapiens	PPIB	1	2	uniprot_human_proteome
1	_[+42]ATAEVLNIGK_	_[Acetyl (Protein N-term)]ATAEVLNIGK_	ATAEVLNIGK	61.9594	P22234	FALSE	15.3695	17	_[Acetyl (Protein N-term)]ATAEVLNIGK_	1057.59	13177860	sp	P22234	P22234	PUR6_HUMAN	Multifunctional protein ADE2	Homo sapiens	PAICS	1	3	uniprot_human_proteome
1	_ATDFVVPGPGK_	_ATDFVVPGPGK_	ATDFVVPGPGK	24.2521	O75874	FALSE	3.85435	58	_ATDFVVPGPGK_	1087.58	3417634	sp	O75874	O75874	IDHC_HUMAN	Isocitrate dehydrogenase [NADP] cytoplasmic	Homo sapiens	IDH1	1	2	uniprot_human_proteome
2	_VELQELNDR_	_VELQELNDR_	VELQELNDR	16.4748	P08670	FALSE	0.413256	81	_VELQELNDR_	558.288	76168760	sp	P08670	P08670	VIME_HUMAN	Vimentin	Homo sapiens	VIM	1	4	uniprot_human_proteome
2	_ITM[+16]IAEPLEK_	_ITM[Oxidation (M)]IAEPLEK_	ITMIAEPLEK	18.5324	Q15029	FALSE	14.6649	18	_ITM[Oxidation (M)]IAEPLEK_	580.815	13050830	sp	Q15029	Q15029	U5S1_HUMAN	116 kDa U5 small nuclear ribonucleoprotein component	Homo sapiens	EFTUD2	1	1	uniprot_human_proteome
2	_LNEFLELER_	_LNEFLELER_	LNEFLELER	53.952	Q5M775;Q5M775-4	FALSE	25.12	8	_LNEFLELER_	581.809	4654443	sp	Q5M775;Q5M775-4	Q5M775;Q5M775-4	CYTSB_HUMAN	Cytospin-B;Isoform 4 of Cytospin-B	Homo sapiens	SPECC1	1;	1;	uniprot_human_proteome
2	_VYEGERPLTK_	_VYEGERPLTK_	VYEGERPLTK	-20.2331	P11021	TRUE	10.8168	31	_VYEGERPLTK_	596.322	20976590	sp	P11021	P11021	GRP78_HUMAN	78 kDa glucose-regulated protein	Homo sapiens	HSPA5	1	2	uniprot_human_proteome
2	_HNLQDFINIK_	_HNLQDFINIK_	HNLQDFINIK	44.0929	P46821	FALSE	10.8005	49	_HNLQDFINIK_	621.335	29762340	sp	P46821	P46821	MAP1B_HUMAN	Microtubule-associated protein 1B	Homo sapiens	MAP1B	1	2	uniprot_human_proteome
2	_VHLVGIDIFTGK_	_VHLVGIDIFTGK_	VHLVGIDIFTGK	63.1279	P63241	FALSE	96.8614	2	_VHLVGIDIFTGK_	649.877	74910720	sp	P63241	P63241	IF5A1_HUMAN	Eukaryotic translation initiation factor 5A-1	Homo sapiens	EIF5A	1	2	uniprot_human_proteome
1	_TVTAM[+16]DVVYALK_	_TVTAM[Oxidation (M)]DVVYALK_	TVTAMDVVYALK	54.9059	P62805	TRUE	2.6137	21	_TVTAM[Oxidation (M)]DVVYALK_	1326.7	11458490	sp	P62805	P62805	H4_HUMAN	Histone H4	Homo sapiens	HIST1H4A	1	2	uniprot_human_proteome
2	_GDGPIC[+57]LVLAPTR_	_GDGPIC[Carbamidomethyl (C)]LVLAPTR_	GDGPICLVLAPTR	63.5502	J3KTA4;P17844	FALSE	16.2617	18	_GDGPIC[Carbamidomethyl (C)]LVLAPTR_	684.869	23779460	tr;sp	J3KTA4;P17844	J3KTA4;P17844	J3KTA4_HUMAN;DDX5_HUMAN	Probable ATP-dependent RNA helicase DDX5	Homo sapiens	DDX5	1	1	uniprot_human_proteome
4	_FVYKEEHPFEK_	_FVYKEEHPFEK_	FVYKEEHPFEK	-0.841189	H6UMI1;O95166	FALSE	63.0572	2	_FVYKEEHPFEK_	363.934	8088465	tr;sp	H6UMI1;O95166	H6UMI1;O95166	H6UMI1_HUMAN;GBRAP_HUMAN	GABARAP-a;Gamma-aminobutyric acid receptor-associated protein	Homo sapiens	GABARAP	1	1	uniprot_human_proteome
3	_IIPTLEEYQHYK_	_IIPTLEEYQHYK_	IIPTLEEYQHYK	35.1396	P61978-3	FALSE	0	2	_IIPTLEEYQHYK_	511.936	74483820	sp	P61978-3	P61978-3	HNRPK_HUMAN	Isoform 3 of Heterogeneous nuclear ribonucleoprotein K	Homo sapiens	HNRNPK			uniprot_human_proteome
2	_VGEVTYVELLM[+16]DAEGK_	_VGEVTYVELLM[Oxidation (M)]DAEGK_	VGEVTYVELLMDAEGK	89.91	P52272	FALSE	13.9201	32	_VGEVTYVELLM[Oxidation (M)]DAEGK_	884.937	42917300	sp	P52272	P52272	HNRPM_HUMAN	Heterogeneous nuclear ribonucleoprotein M	Homo sapiens	HNRNPM	1	3	uniprot_human_proteome
3	_HELQANC[+57]YEEVKDR_	_HELQANC[Carbamidomethyl (C)]YEEVKDR_	HELQANCYEEVKDR	-10.2268	P23528	FALSE	5.74119	11	_HELQANC[Carbamidomethyl (C)]YEEVKDR_	597.609	114278400	sp	P23528	P23528	COF1_HUMAN	Cofilin-1	Homo sapiens	CFL1	1	3	uniprot_human_proteome
2	_FALITWIGENVSGLQR_	_FALITWIGENVSGLQR_	FALITWIGENVSGLQR	119.997	Q14019	FALSE	2.58442	14	_FALITWIGENVSGLQR_	902.491	19669500	sp	Q14019	Q14019	COTL1_HUMAN	Coactosin-like protein	Homo sapiens	COTL1	1	3	uniprot_human_proteome
2	_SIEDFAHSSFQM[+16]ALSK_	_SIEDFAHSSFQM[Oxidation (M)]ALSK_	SIEDFAHSSFQMALSK	61.1139	O75874	TRUE	18.5821	8	_SIEDFAHSSFQM[Oxidation (M)]ALSK_	907.425	33916360	sp	O75874	O75874	IDHC_HUMAN	Isocitrate dehydrogenase [NADP] cytoplasmic	Homo sapiens	IDH1	1	2	uniprot_human_proteome
3	_KHLEINPDHSIIETLR_	_KHLEINPDHSIIETLR_	KHLEINPDHSIIETLR	25.8007	P07900;P07900-2	FALSE	16.9123	33	_KHLEINPDHSIIETLR_	639.018	27155110	sp	P07900;P07900-2	P07900;P07900-2	HS90A_HUMAN	Heat shock protein HSP 90-alpha;Isoform 2 of Heat shock protein HSP 90-alpha	Homo sapiens	HSP90AA1	1;	5;	uniprot_human_proteome
2	_VTEGLTDVILYHQPDDK_	_VTEGLTDVILYHQPDDK_	VTEGLTDVILYHQPDDK	52.0939	O60506	FALSE	6.98378	23	_VTEGLTDVILYHQPDDK_	971.991	13783280	sp	O60506	O60506	HNRPQ_HUMAN	Heterogeneous nuclear ribonucleoprotein Q	Homo sapiens	SYNCRIP	1	2	uniprot_human_proteome
2	_VLNNM[+16]EIGTSLFDEEGAK_	_VLNNM[Oxidation (M)]EIGTSLFDEEGAK_	VLNNMEIGTSLFDEEGAK	59.9188	P00558	FALSE	10.4615	49	_VLNNM[Oxidation (M)]EIGTSLFDEEGAK_	991.972	36654160	sp	P00558	P00558	PGK1_HUMAN	Phosphoglycerate kinase 1	Homo sapiens	PGK1	1	3	uniprot_human_proteome
2	_QQLSAEELDAQLDAYNAR_	_QQLSAEELDAQLDAYNAR_	QQLSAEELDAQLDAYNAR	62.4825	Q86V81	FALSE	22.0092	12	_QQLSAEELDAQLDAYNAR_	1017.99	11499970	sp	Q86V81	Q86V81	THOC4_HUMAN	THO complex subunit 4	Homo sapiens	ALYREF	1	3	uniprot_human_proteome
2	_DELHIVEAEAM[+16]NYEGSPIK_	_DELHIVEAEAM[Oxidation (M)]NYEGSPIK_	DELHIVEAEAMNYEGSPIK	70.9497	P06748;P06748-2	FALSE	2.65044	30	_DELHIVEAEAM[Oxidation (M)]NYEGSPIK_	1081.01	5549332	sp	P06748;P06748-2	P06748;P06748-2	NPM_HUMAN	Nucleophosmin;Isoform 2 of Nucleophosmin	Homo sapiens	NPM1	1;	2;	uniprot_human_proteome
3	_SEHQNSSPTC[+57]QEDEEDVR_	_SEHQNSSPTC[Carbamidomethyl (C)]QEDEEDVR_	SEHQNSSPTCQEDEEDVR	-22.9603	Q9NP74;Q9NP74-2;S4R313	FALSE	65.4009	2	_SEHQNSSPTC[Carbamidomethyl (C)]QEDEEDVR_	716.291	1098968	sp;sp;tr	Q9NP74;Q9NP74-2;S4R313	Q9NP74;Q9NP74-2;S4R313	PALMD_HUMAN;PALMD_HUMAN;S4R313_HUMAN	Palmdelphin;Isoform 2 of Palmdelphin;Palmdelphin	Homo sapiens	PALMD	1;;1	1;;1	uniprot_human_proteome
3	_PVTVEPM[+16]DQLDDEEGLPEK_	_PVTVEPM[Oxidation (M)]DQLDDEEGLPEK_	PVTVEPMDQLDDEEGLPEK	42.2016	Q15233	FALSE	19.4369	14	_PVTVEPM[Oxidation (M)]DQLDDEEGLPEK_	719.668	31881570	sp	Q15233	Q15233	NONO_HUMAN	Non-POU domain-containing octamer-binding protein	Homo sapiens	NONO	1	4	uniprot_human_proteome
2	_EMEENFAVEAANYQDTIGR_	_EMEENFAVEAANYQDTIGR_	EMEENFAVEAANYQDTIGR	69.3146	P08670	FALSE	0.175511	134	_EMEENFAVEAANYQDTIGR_	1093.99	29171600	sp	P08670	P08670	VIME_HUMAN	Vimentin	Homo sapiens	VIM	1	4	uniprot_human_proteome
2	_LGSTAPQVLSTSSPAQQAENEAK_	_LGSTAPQVLSTSSPAQQAENEAK_	LGSTAPQVLSTSSPAQQAENEAK	34.2603	Q9UNZ2	FALSE	25.2673	20	_LGSTAPQVLSTSSPAQQAENEAK_	1157.58	7985664	sp	Q9UNZ2	Q9UNZ2	NSF1C_HUMAN	NSFL1 cofactor p47	Homo sapiens	NSFL1C	1	2	uniprot_human_proteome
4	_QVASHVGLHSASIPGILALDLC[+57]PSDTNK_	_QVASHVGLHSASIPGILALDLC[Carbamidomethyl (C)]PSDTNK_	QVASHVGLHSASIPGILALDLCPSDTNK	68.0383	Q9UMS4	FALSE	47.6712	9	_QVASHVGLHSASIPGILALDLC[Carbamidomethyl (C)]PSDTNK_	725.879	20864130	sp	Q9UMS4	Q9UMS4	PRP19_HUMAN	Pre-mRNA-processing factor 19	Homo sapiens	PRPF19	1	1	uniprot_human_proteome
4	_RPHDYQPLPGM[+16]SENPSVYVPGVVSTVVPDSAHK_	_RPHDYQPLPGM[Oxidation (M)]SENPSVYVPGVVSTVVPDSAHK_	RPHDYQPLPGMSENPSVYVPGVVSTVVPDSAHK	56.1352	P26368;P26368-2	FALSE	38.9485	4	_RPHDYQPLPGM[Oxidation (M)]SENPSVYVPGVVSTVVPDSAHK_	894.695	25999400	sp	P26368;P26368-2	P26368;P26368-2	U2AF2_HUMAN	Splicing factor U2AF 65 kDa subunit;Isoform 2 of Splicing factor U2AF 65 kDa subunit	Homo sapiens	U2AF2	1;	4;	uniprot_human_proteome
4	_ILTVEDHYYEGGIGEAVSSAVVGEPGITVTHLAVNR_	_ILTVEDHYYEGGIGEAVSSAVVGEPGITVTHLAVNR_	ILTVEDHYYEGGIGEAVSSAVVGEPGITVTHLAVNR	88.5067	P29401;P29401-2	FALSE	71.4955	5	_ILTVEDHYYEGGIGEAVSSAVVGEPGITVTHLAVNR_	938.984	106393600	sp	P29401;P29401-2	P29401;P29401-2	TKT_HUMAN	Transketolase;Isoform 2 of Transketolase	Homo sapiens	TKT	1;	3;	uniprot_human_proteome
4	_FEIINAIYEPTEEEC[+57]EWKPDEEDEISEELKEK_	_FEIINAIYEPTEEEC[Carbamidomethyl (C)]EWKPDEEDEISEELKEK_	FEIINAIYEPTEEECEWKPDEEDEISEELKEK	89.8122	F5H4R6;F8VY35;P55209;P55209-2	FALSE	67.5192	3	_FEIINAIYEPTEEEC[Carbamidomethyl (C)]EWKPDEEDEISEELKEK_	993.454	27499530	tr;tr;sp;sp	F5H4R6;F8VY35;P55209;P55209-2	F5H4R6;F8VY35;P55209;P55209-2	F5H4R6_HUMAN;F8VY35_HUMAN;NP1L1_HUMAN;NP1L1_HUMAN	Nucleosome assembly protein 1-like 1;Nucleosome assembly protein 1-like 1 (Fragment);Nucleosome assembly protein 1-like 1;Isoform 2 of Nucleosome assembly protein 1-like 1	Homo sapiens	NAP1L1	1;1;1;	1;1;1;	uniprot_human_proteome
3	_TFRPAAMLIER_	_TFRPAAMLIER_	TFRPAAMLIER	34.2253	G3XAI2;P07942	FALSE	3.84918	42	_TFRPAAMLIER_	435.576	14437500	tr;sp	G3XAI2;P07942	G3XAI2;P07942	G3XAI2_HUMAN;LAMB1_HUMAN	Laminin subunit beta-1	Homo sapiens	LAMB1	1	1;2	uniprot_human_proteome
2	_DNTYLVELSSLLVR_	_DNTYLVELSSLLVR_	DNTYLVELSSLLVR	137.517	Q96JB5	FALSE	7.40144	17	_DNTYLVELSSLLVR_	811.443	1186668	sp	Q96JB5	Q96JB5	CK5P3_HUMAN	CDK5 regulatory subunit-associated protein 3	Homo sapiens	CDK5RAP3	1	2	uniprot_human_proteome
2	_EQIVPKPEEEVAQK_	_EQIVPKPEEEVAQK_	EQIVPKPEEEVAQK	3.72863	A0A087WXM6;A0A0A6YYL6;J3KRX5;J3QQT2;P18621;P18621-3	FALSE	28.0422	6	_EQIVPKPEEEVAQK_	812.433	10725720	tr;tr;tr;tr;sp;sp	A0A087WXM6;A0A0A6YYL6;J3KRX5;J3QQT2;P18621;P18621-3	A0A087WXM6;A0A0A6YYL6;J3KRX5;J3QQT2;P18621;P18621-3	A0A087WXM6_HUMAN;A0A0A6YYL6_HUMAN;J3KRX5_HUMAN;J3QQT2_HUMAN;RL17_HUMAN;RL17_HUMAN	60S ribosomal protein L17 (Fragment);Protein RPL17-C18orf32;60S ribosomal protein L17 (Fragment);60S ribosomal protein L17 (Fragment);60S ribosomal protein L17;Isoform 3 of 60S ribosomal protein L17	Homo sapiens	RPL17;RPL17-C18orf32;RPL17;RPL17;RPL17;RPL17	3;3;3;3;1;	1;1;1;1;3;	uniprot_human_proteome
2	_FAQPGSFEYEYAM[+16]R_	_FAQPGSFEYEYAM[Oxidation (M)]R_	FAQPGSFEYEYAMR	45.1607	Q15233	FALSE	8.14129	33	_FAQPGSFEYEYAM[Oxidation (M)]R_	856.375	12293160	sp	Q15233	Q15233	NONO_HUMAN	Non-POU domain-containing octamer-binding protein	Homo sapiens	NONO	1	4	uniprot_human_proteome
3	_FLNDTTKPVGLLLSER_	_FLNDTTKPVGLLLSER_	FLNDTTKPVGLLLSER	60.1013	Q9P287-2	FALSE	47.3708	2	_FLNDTTKPVGLLLSER_	601.672	9321779	sp	Q9P287-2	Q9P287-2	BCCIP_HUMAN	Isoform 2 of BRCA2 and CDKN1A-interacting protein	Homo sapiens	BCCIP			uniprot_human_proteome
2	_TIGTGLVTNTLAM[+16]TEEEK_	_TIGTGLVTNTLAM[Oxidation (M)]TEEEK_	TIGTGLVTNTLAMTEEEK	57.0235	P49411	TRUE	17.1178	9	_TIGTGLVTNTLAM[Oxidation (M)]TEEEK_	962.483	23566560	sp	P49411	P49411	EFTU_HUMAN	Elongation factor Tu, mitochondrial	Homo sapiens	TUFM	1	2	uniprot_human_proteome
3	_IPGLLSPHPLLQLSYTATDR_	_IPGLLSPHPLLQLSYTATDR_	IPGLLSPHPLLQLSYTATDR	79.3726	P49327	FALSE	22.6942	32	_IPGLLSPHPLLQLSYTATDR_	731.407	57978700	sp	P49327	P49327	FAS_HUMAN	Fatty acid synthase	Homo sapiens	FASN	1	3	uniprot_human_proteome
2	_VIISAPSADAPM[+16]FVM[+16]GVNHEK_	_VIISAPSADAPM[Oxidation (M)]FVM[Oxidation (M)]GVNHEK_	VIISAPSADAPMFVMGVNHEK	43.9756	P04406	FALSE	8.33107	30	_VIISAPSADAPM[Oxidation (M)]FVM[Oxidation (M)]GVNHEK_	1123.05	20104350	sp	P04406	P04406	G3P_HUMAN	Glyceraldehyde-3-phosphate dehydrogenase	Homo sapiens	GAPDH	1	3	uniprot_human_proteome
3	_IEPAQAVDEVEPLPEDYYTRPVNLTEVTTLQQR_	_IEPAQAVDEVEPLPEDYYTRPVNLTEVTTLQQR_	IEPAQAVDEVEPLPEDYYTRPVNLTEVTTLQQR	89.2878	Q9UJW0	FALSE	33.8045	10	_IEPAQAVDEVEPLPEDYYTRPVNLTEVTTLQQR_	1271.98	6373987	sp	Q9UJW0	Q9UJW0	DCTN4_HUMAN	Dynactin subunit 4	Homo sapiens	DCTN4	1	1	uniprot_human_proteome
3	_VPAFLSAAEVEEHLR_	_VPAFLSAAEVEEHLR_	VPAFLSAAEVEEHLR	65.4353	Q14894	FALSE	28.7873	2	_VPAFLSAAEVEEHLR_	556.63	16217550	sp	Q14894	Q14894	CRYM_HUMAN	Ketimine reductase mu-crystallin	Homo sapiens	CRYM	1	1	uniprot_human_proteome
2	_AIFLADGNVFTTGFSR_	_AIFLADGNVFTTGFSR_	AIFLADGNVFTTGFSR	93.3704	Q9ULV4;Q9ULV4-2;Q9ULV4-3	FALSE	99.7664	2	_AIFLADGNVFTTGFSR_	858.441	62803820	sp	Q9ULV4;Q9ULV4-2;Q9ULV4-3	Q9ULV4;Q9ULV4-2;Q9ULV4-3	COR1C_HUMAN	Coronin-1C;Isoform 2 of Coronin-1C;Isoform 3 of Coronin-1C	Homo sapiens	CORO1C	1;;	1;;	uniprot_human_proteome
2	_AGGPPQVAGAQAAC[+57]SEDR_	_AGGPPQVAGAQAAC[Carbamidomethyl (C)]SEDR_	AGGPPQVAGAQAACSEDR	0.966208	B3KVZ3;Q9H3R5	FALSE	100	1	_AGGPPQVAGAQAAC[Carbamidomethyl (C)]SEDR_	871.4	1256394	tr;sp	B3KVZ3;Q9H3R5	B3KVZ3;Q9H3R5	B3KVZ3_HUMAN;CENPH_HUMAN	Centromere protein H	Homo sapiens	CENPH	1	1	uniprot_human_proteome
4	_VREEVPLELVEAHVK_	_VREEVPLELVEAHVK_	VREEVPLELVEAHVK	41.1951	Q92922	TRUE	38.5279	7	_VREEVPLELVEAHVK_	437.499	8173692	sp	Q92922	Q92922	SMRC1_HUMAN	SWI/SNF complex subunit SMARCC1	Homo sapiens	SMARCC1	1	3	uniprot_human_proteome
2	_KDDEENYLDLFSHK_	_KDDEENYLDLFSHK_	KDDEENYLDLFSHK	48.6278	Q07666	FALSE	5.33364	15	_KDDEENYLDLFSHK_	876.907	5853307	sp	Q07666	Q07666	KHDR1_HUMAN	KH domain-containing, RNA-binding, signal transduction-associated protein 1	Homo sapiens	KHDRBS1	1	1	uniprot_human_proteome
3	_HLASDAIINENYDYLK_	_HLASDAIINENYDYLK_	HLASDAIINENYDYLK	49.2438	P52948;P52948-5;P52948-6	FALSE	34.3348	8	_HLASDAIINENYDYLK_	626.979	4936324	sp	P52948;P52948-5;P52948-6	P52948;P52948-5;P52948-6	NUP98_HUMAN	Nuclear pore complex protein Nup98-Nup96;Isoform 5 of Nuclear pore complex protein Nup98-Nup96;Isoform 6 of Nuclear pore complex protein Nup98-Nup96	Homo sapiens	NUP98	1;;	4;;	uniprot_human_proteome
3	_[+42]M[+16]NVDHEVNLLVEEIHR_	_[Acetyl (Protein N-term)]M[Oxidation (M)]NVDHEVNLLVEEIHR_	MNVDHEVNLLVEEIHR	79.394	Q9P1F3	FALSE	100	1	_[Acetyl (Protein N-term)]M[Oxidation (M)]NVDHEVNLLVEEIHR_	668.998	16794050	sp	Q9P1F3	Q9P1F3	ABRAL_HUMAN	Costars family protein ABRACL	Homo sapiens	ABRACL	1	1	uniprot_human_proteome
2	_ANLQELDQFLGPYPYATLK_	_ANLQELDQFLGPYPYATLK_	ANLQELDQFLGPYPYATLK	107.52	A2A2Q9;Q9Y312	FALSE	16.7981	6	_ANLQELDQFLGPYPYATLK_	1091.06	2914549	tr;sp	A2A2Q9;Q9Y312	A2A2Q9;Q9Y312	A2A2Q9_HUMAN;AAR2_HUMAN	Protein AAR2 homolog	Homo sapiens	AAR2	1	1;2	uniprot_human_proteome
2	_EAC[+57]PELDYFVVFSSVSC[+57]GR_	_EAC[Carbamidomethyl (C)]PELDYFVVFSSVSC[Carbamidomethyl (C)]GR_	EACPELDYFVVFSSVSCGR	113.976	P49327	FALSE	2.94155	141	_EAC[Carbamidomethyl (C)]PELDYFVVFSSVSC[Carbamidomethyl (C)]GR_	1111.5	3490360	sp	P49327	P49327	FAS_HUMAN	Fatty acid synthase	Homo sapiens	FASN	1	3	uniprot_human_proteome
2	_LM[+16]DLDVEQLGIPEQEYSC[+57]VVK_	_LM[Oxidation (M)]DLDVEQLGIPEQEYSC[Carbamidomethyl (C)]VVK_	LMDLDVEQLGIPEQEYSCVVK	87.5983	P12004	TRUE	26.9777	17	_LM[Oxidation (M)]DLDVEQLGIPEQEYSC[Carbamidomethyl (C)]VVK_	1241.1	13062870	sp	P12004	P12004	PCNA_HUMAN	Proliferating cell nuclear antigen	Homo sapiens	PCNA	1	1	uniprot_human_proteome
3	_SGPFGQIFRPDNFVFGQSGAGNNWAK_	_SGPFGQIFRPDNFVFGQSGAGNNWAK_	SGPFGQIFRPDNFVFGQSGAGNNWAK	94.424	P68371	FALSE	1.00754	12	_SGPFGQIFRPDNFVFGQSGAGNNWAK_	933.453	318291300	sp	P68371	P68371	TBB4B_HUMAN	Tubulin beta-4B chain	Homo sapiens	TUBB4B	1	1	uniprot_human_proteome
3	_QDDADQDM[+16]M[+16]M[+16]AGM[+16]ASQAAQEAEINAR_	_QDDADQDM[Oxidation (M)]M[Oxidation (M)]M[Oxidation (M)]AGM[Oxidation (M)]ASQAAQEAEINAR_	QDDADQDMMMAGMASQAAQEAEINAR	30.2632	P11047	TRUE	9.63388	26	_QDDADQDM[Oxidation (M)]M[Oxidation (M)]M[Oxidation (M)]AGM[Oxidation (M)]ASQAAQEAEINAR_	954.714	25694220	sp	P11047	P11047	LAMC1_HUMAN	Laminin subunit gamma-1	Homo sapiens	LAMC1	1	3	uniprot_human_proteome
4	_C[+57]PEALFQPSFLGMESC[+57]GIHETTFNSIM[+16]K_	_C[Carbamidomethyl (C)]PEALFQPSFLGMESC[Carbamidomethyl (C)]GIHETTFNSIM[Oxidation (M)]K_	CPEALFQPSFLGMESCGIHETTFNSIMK	91.0536	P60709	FALSE	0.0234865	67	_C[Carbamidomethyl (C)]PEALFQPSFLGMESC[Carbamidomethyl (C)]GIHETTFNSIM[Oxidation (M)]K_	812.62	25763920	sp	P60709	P60709	ACTB_HUMAN	Actin, cytoplasmic 1	Homo sapiens	ACTB	1	1	uniprot_human_proteome
2	_RGFC[+57]FITFK_	_RGFC[Carbamidomethyl (C)]FITFK_	RGFCFITFK	48.0256	Q14103;Q14103-3	FALSE	31.1756	12	_RGFC[Carbamidomethyl (C)]FITFK_	588.305	13432150	sp	Q14103;Q14103-3	Q14103;Q14103-3	HNRPD_HUMAN	Heterogeneous nuclear ribonucleoprotein D0;Isoform 3 of Heterogeneous nuclear ribonucleoprotein D0	Homo sapiens	HNRNPD	1;	1;	uniprot_human_proteome
2	_LGNPIVPLNIR_	_LGNPIVPLNIR_	LGNPIVPLNIR	56.4139	P78527	FALSE	48.9059	20	_LGNPIVPLNIR_	603.372	35098940	sp	P78527	P78527	PRKDC_HUMAN	DNA-dependent protein kinase catalytic subunit	Homo sapiens	PRKDC	1	3	uniprot_human_proteome
2	_LIDDM[+16]VAQAM[+16]K_	_LIDDM[Oxidation (M)]VAQAM[Oxidation (M)]K_	LIDDMVAQAMK	5.75466	O75874	TRUE	12.4179	19	_LIDDM[Oxidation (M)]VAQAM[Oxidation (M)]K_	633.807	26674620	sp	O75874	O75874	IDHC_HUMAN	Isocitrate dehydrogenase [NADP] cytoplasmic	Homo sapiens	IDH1	1	2	uniprot_human_proteome
3	_IDVLDPEELKSESAK_	_IDVLDPEELKSESAK_	IDVLDPEELKSESAK	39.9018	Q9BVG4	FALSE	66.2881	2	_IDVLDPEELKSESAK_	558.293	17167790	sp	Q9BVG4	Q9BVG4	PBDC1_HUMAN	Protein PBDC1	Homo sapiens	PBDC1	1	1	uniprot_human_proteome
2	_QENILVEPDTDEQR_	_QENILVEPDTDEQR_	QENILVEPDTDEQR	26.7481	E5RFF9;Q9BRT9	FALSE	16.79	5	_QENILVEPDTDEQR_	843.402	754720	tr;sp	E5RFF9;Q9BRT9	E5RFF9;Q9BRT9	E5RFF9_HUMAN;SLD5_HUMAN	DNA replication complex GINS protein SLD5	Homo sapiens	GINS4	1	1	uniprot_human_proteome
4	_HPAKPDPSGEC[+57]NPDLR_	_HPAKPDPSGEC[Carbamidomethyl (C)]NPDLR_	HPAKPDPSGECNPDLR	-21.541	Q16576	FALSE	13.0903	10	_HPAKPDPSGEC[Carbamidomethyl (C)]NPDLR_	448.213	3508287	sp	Q16576	Q16576	RBBP7_HUMAN	Histone-binding protein RBBP7	Homo sapiens	RBBP7	1	1	uniprot_human_proteome
2	_LEGPFNIESVM[+16]DPIDVK_	_LEGPFNIESVM[Oxidation (M)]DPIDVK_	LEGPFNIESVMDPIDVK	85.764	O75487	FALSE	25.5007	15	_LEGPFNIESVM[Oxidation (M)]DPIDVK_	959.977	9768172	sp	O75487	O75487	GPC4_HUMAN	Glypican-4	Homo sapiens	GPC4	1	4	uniprot_human_proteome
3	_DGIDDESYEAIFKPVM[+16]SK_	_DGIDDESYEAIFKPVM[Oxidation (M)]SK_	DGIDDESYEAIFKPVMSK	66.3006	Q13547	TRUE	82.8175	2	_DGIDDESYEAIFKPVM[Oxidation (M)]SK_	687.322	3445465	sp	Q13547	Q13547	HDAC1_HUMAN	Histone deacetylase 1	Homo sapiens	HDAC1	1	1	uniprot_human_proteome
3	_EADIDGDGQVNYEEFVQMM[+16]TAK_	_EADIDGDGQVNYEEFVQMM[Oxidation (M)]TAK_	EADIDGDGQVNYEEFVQMMTAK	95.1715	H0Y7A7;P62158	FALSE	23.8957	14	_EADIDGDGQVNYEEFVQMM[Oxidation (M)]TAK_	836.03	22708960	tr;sp	H0Y7A7;P62158	H0Y7A7;P62158	H0Y7A7_HUMAN;CALM_HUMAN	Calmodulin (Fragment);Calmodulin	Homo sapiens	CALM2;CALM1	1	1;2	uniprot_human_proteome
3	_EADIDGDGQVNYEEFVQMMTAK_	_EADIDGDGQVNYEEFVQMMTAK_	EADIDGDGQVNYEEFVQMMTAK	112.131	H0Y7A7;P62158	FALSE	10.7829	33	_EADIDGDGQVNYEEFVQMMTAK_	830.698	8004258	tr;sp	H0Y7A7;P62158	H0Y7A7;P62158	H0Y7A7_HUMAN;CALM_HUMAN	Calmodulin (Fragment);Calmodulin	Homo sapiens	CALM2;CALM1	1	1;2	uniprot_human_proteome
2	_GDNVAVIGEIDEETDSALDLGNIR_	_GDNVAVIGEIDEETDSALDLGNIR_	GDNVAVIGEIDEETDSALDLGNIR	107.109	O95777	FALSE	18.5743	3	_GDNVAVIGEIDEETDSALDLGNIR_	1258.11	6785985	sp	O95777	O95777	LSM8_HUMAN	U6 snRNA-associated Sm-like protein LSm8	Homo sapiens	LSM8	1	3	uniprot_human_proteome
2	_TPASPVVHIR_	_TPASPVVHIR_	TPASPVVHIR	-7.9382	P14866	FALSE	9.44891	38	_TPASPVVHIR_	538.814	8588795	sp	P14866	P14866	HNRPL_HUMAN	Heterogeneous nuclear ribonucleoprotein L	Homo sapiens	HNRNPL	1	2	uniprot_human_proteome
3	_TPASPVVHIR_	_TPASPVVHIR_	TPASPVVHIR	-7.9382	P14866	FALSE	52.3307	5	_TPASPVVHIR_	359.545	57392510	sp	P14866	P14866	HNRPL_HUMAN	Heterogeneous nuclear ribonucleoprotein L	Homo sapiens	HNRNPL	1	2	uniprot_human_proteome
2	_GFGFVTFM[+16]DQAGVDK_	_GFGFVTFM[Oxidation (M)]DQAGVDK_	GFGFVTFMDQAGVDK	69.0651	O43347	TRUE	43.2086	3	_GFGFVTFM[Oxidation (M)]DQAGVDK_	817.88	20775670	sp	O43347	O43347	MSI1H_HUMAN	RNA-binding protein Musashi homolog 1	Homo sapiens	MSI1	1	1	uniprot_human_proteome
2	_LVDWLLAQGDC[+57]QTR_	_LVDWLLAQGDC[Carbamidomethyl (C)]QTR_	LVDWLLAQGDCQTR	70.7832	Q8TCU6	FALSE	7.8346	43	_LVDWLLAQGDC[Carbamidomethyl (C)]QTR_	837.917	2988107	sp	Q8TCU6	Q8TCU6	PREX1_HUMAN	Phosphatidylinositol 3,4,5-trisphosphate-dependent Rac exchanger 1 protein	Homo sapiens	PREX1	1	3	uniprot_human_proteome
2	_TGGYLTESGYVNLQR_	_TGGYLTESGYVNLQR_	TGGYLTESGYVNLQR	44.9412	Q9H0D6	FALSE	34.1502	13	_TGGYLTESGYVNLQR_	829.413	3489122	sp	Q9H0D6	Q9H0D6	XRN2_HUMAN	5'-3' exoribonuclease 2	Homo sapiens	XRN2	1	1	uniprot_human_proteome
2	_GEAQDLLSQIAQLQEENK_	_GEAQDLLSQIAQLQEENK_	GEAQDLLSQIAQLQEENK	99.7113	Q5EBL4	FALSE	61.4393	5	_GEAQDLLSQIAQLQEENK_	1007.51	2348862	sp	Q5EBL4	Q5EBL4	RIPL1_HUMAN	RILP-like protein 1	Homo sapiens	RILPL1	1	1	uniprot_human_proteome
1	_DNVEGFNC[+57]ER_	_DNVEGFNC[Carbamidomethyl (C)]ER_	DNVEGFNCER	3.97319	P11047	TRUE	0.85741	105	_DNVEGFNC[Carbamidomethyl (C)]ER_	1239.51	2076585	sp	P11047	P11047	LAMC1_HUMAN	Laminin subunit gamma-1	Homo sapiens	LAMC1	1	3	uniprot_human_proteome
2	_EWYIGYYQGR_	_EWYIGYYQGR_	EWYIGYYQGR	58.5626	Q9P0V3	TRUE	25.4205	24	_EWYIGYYQGR_	667.812	2582683	sp	Q9P0V3	Q9P0V3	SH3B4_HUMAN	SH3 domain-binding protein 4	Homo sapiens	SH3BP4	1	1	uniprot_human_proteome
3	_EVESVDLPHC[+57]HLIK_	_EVESVDLPHC[Carbamidomethyl (C)]HLIK_	EVESVDLPHCHLIK	20.5094	A0A0J9YXF2	FALSE	77.4523	4	_EVESVDLPHC[Carbamidomethyl (C)]HLIK_	559.287	44192620	tr	A0A0J9YXF2	A0A0J9YXF2	A0A0J9YXF2_HUMAN	Paraoxonase 2, isoform CRA_a	Homo sapiens	PON2	1	1	uniprot_human_proteome
2	_EPELLEPIPYEFM[+16]A_	_EPELLEPIPYEFM[Oxidation (M)]A_	EPELLEPIPYEFMA	123.082	P46778	TRUE	4.73502	16	_EPELLEPIPYEFM[Oxidation (M)]A_	847.405	2230428	sp	P46778	P46778	RL21_HUMAN	60S ribosomal protein L21	Homo sapiens	RPL21	1	2	uniprot_human_proteome
2	_LLYSVLYIPAGAVDPLQAK_	_LLYSVLYIPAGAVDPLQAK_	LLYSVLYIPAGAVDPLQAK	110.386	Q8WXG9	FALSE	19.7228	10	_LLYSVLYIPAGAVDPLQAK_	1016.08	2284029	sp	Q8WXG9	Q8WXG9	GPR98_HUMAN	G-protein coupled receptor 98	Homo sapiens	GPR98	1	2	uniprot_human_proteome
2	_NILEESLC[+57]ELVAK_	_NILEESLC[Carbamidomethyl (C)]ELVAK_	NILEESLCELVAK	99.7682	P78527	FALSE	8.43797	171	_NILEESLC[Carbamidomethyl (C)]ELVAK_	759.398	4247900	sp	P78527	P78527	PRKDC_HUMAN	DNA-dependent protein kinase catalytic subunit	Homo sapiens	PRKDC	1	3	uniprot_human_proteome
2	_SGASGASAAPAASAAAALAPSATR_	_SGASGASAAPAASAAAALAPSATR_	SGASGASAAPAASAAAALAPSATR	35.5422	Q7Z7K6	TRUE	46.6174	6	_SGASGASAAPAASAAAALAPSATR_	993.006	5167063	sp	Q7Z7K6	Q7Z7K6	CENPV_HUMAN	Centromere protein V	Homo sapiens	CENPV	1	1	uniprot_human_proteome
2	_KVEEVLEEEEEEYVVEK_	_KVEEVLEEEEEEYVVEK_	KVEEVLEEEEEEYVVEK	50.5759	J3KS05;P83916	FALSE	6.05817	8	_KVEEVLEEEEEEYVVEK_	1055.01	1961866	tr;sp	J3KS05;P83916	J3KS05;P83916	J3KS05_HUMAN;CBX1_HUMAN	Chromobox protein homolog 1 (Fragment);Chromobox protein homolog 1	Homo sapiens	CBX1	1	8;1	uniprot_human_proteome
2	_EFYSYQNEAVAIENIK_	_EFYSYQNEAVAIENIK_	EFYSYQNEAVAIENIK	68.5371	E9PBP6;P55157	FALSE	14.3886	27	_EFYSYQNEAVAIENIK_	959.465	2323898	tr;sp	E9PBP6;P55157	E9PBP6;P55157	E9PBP6_HUMAN;MTP_HUMAN	Microsomal triglyceride transfer protein large subunit	Homo sapiens	MTTP	1	1	uniprot_human_proteome
2	_GYLGVM[+16]PAYSAAEDALTTK_	_GYLGVM[Oxidation (M)]PAYSAAEDALTTK_	GYLGVMPAYSAAEDALTTK	68.5168	Q14894	FALSE	6.34354	10	_GYLGVM[Oxidation (M)]PAYSAAEDALTTK_	987.48	3702921	sp	Q14894	Q14894	CRYM_HUMAN	Ketimine reductase mu-crystallin	Homo sapiens	CRYM	1	1	uniprot_human_proteome
2	_DLLDLIK_	_DLLDLIK_	DLLDLIK	90.1157	Q9NTI5;Q9NTI5-2	FALSE	45.1892	11	_DLLDLIK_	415.255	3645490	sp	Q9NTI5;Q9NTI5-2	Q9NTI5;Q9NTI5-2	PDS5B_HUMAN	Sister chromatid cohesion protein PDS5 homolog B;Isoform 2 of Sister chromatid cohesion protein PDS5 homolog B	Homo sapiens	PDS5B	1;	1;	uniprot_human_proteome
1	_FVIATSTK_	_FVIATSTK_	FVIATSTK	3.70528	Q02878	TRUE	6.67474	21	_FVIATSTK_	866.498	2052774	sp	Q02878	Q02878	RL6_HUMAN	60S ribosomal protein L6	Homo sapiens	RPL6	1	3	uniprot_human_proteome
2	_VNLAELFK_	_VNLAELFK_	VNLAELFK	68.6104	P30044-2	FALSE	18.6946	10	_VNLAELFK_	467.274	43736360	sp	P30044-2	P30044-2	PRDX5_HUMAN	Isoform Cytoplasmic+peroxisomal of Peroxiredoxin-5, mitochondrial	Homo sapiens	PRDX5			uniprot_human_proteome
1	_LTAFGGFLK_	_LTAFGGFLK_	LTAFGGFLK	59.7246	P25391	TRUE	4.61937	29	_LTAFGGFLK_	953.545	11262610	sp	P25391	P25391	LAMA1_HUMAN	Laminin subunit alpha-1	Homo sapiens	LAMA1	1	2	uniprot_human_proteome
2	_ALAAGGYDVEK_	_ALAAGGYDVEK_	ALAAGGYDVEK	6.63491	P16401	TRUE	6.97936	6	_ALAAGGYDVEK_	547.28	38170860	sp	P16401	P16401	H15_HUMAN	Histone H1.5	Homo sapiens	HIST1H1B	1	3	uniprot_human_proteome
2	_QDLLAYLQR_	_QDLLAYLQR_	QDLLAYLQR	68.1494	P35221	FALSE	20.9242	40	_QDLLAYLQR_	560.311	12320500	sp	P35221	P35221	CTNA1_HUMAN	Catenin alpha-1	Homo sapiens	CTNNA1	1	1	uniprot_human_proteome
2	_ILLAELEQLK_	_ILLAELEQLK_	ILLAELEQLK	73.8744	P08670	FALSE	0.232481	113	_ILLAELEQLK_	585.361	30014770	sp	P08670	P08670	VIME_HUMAN	Vimentin	Homo sapiens	VIM	1	4	uniprot_human_proteome
1	_ELAEQLEFIK_	_ELAEQLEFIK_	ELAEQLEFIK	60.0615	G3XAI2;P07942	FALSE	0.917035	74	_ELAEQLEFIK_	1219.66	4265412	tr;sp	G3XAI2;P07942	G3XAI2;P07942	G3XAI2_HUMAN;LAMB1_HUMAN	Laminin subunit beta-1	Homo sapiens	LAMB1	1	1;2	uniprot_human_proteome
2	_GALQNIIPASTGAAK_	_GALQNIIPASTGAAK_	GALQNIIPASTGAAK	38.8077	P04406	FALSE	6.98692	35	_GALQNIIPASTGAAK_	706.399	22883350	sp	P04406	P04406	G3P_HUMAN	Glyceraldehyde-3-phosphate dehydrogenase	Homo sapiens	GAPDH	1	3	uniprot_human_proteome
2	_QSNASSDVEVEEK_	_QSNASSDVEVEEK_	QSNASSDVEVEEK	-18.8403	O75475	FALSE	11.5385	18	_QSNASSDVEVEEK_	711.323	5236207	sp	O75475	O75475	PSIP1_HUMAN	PC4 and SFRS1-interacting protein	Homo sapiens	PSIP1	1	1	uniprot_human_proteome
2	_TPELNLDQFHDK_	_TPELNLDQFHDK_	TPELNLDQFHDK	33.1165	P27824;P27824-2	FALSE	25.6906	18	_TPELNLDQFHDK_	728.857	27659200	sp	P27824;P27824-2	P27824;P27824-2	CALX_HUMAN	Calnexin;Isoform 2 of Calnexin	Homo sapiens	CANX	1;	2;	uniprot_human_proteome
3	_LDELEELLTNNR_	_LDELEELLTNNR_	LDELEELLTNNR	79.2866	O75306;O75306-2	FALSE	13.2866	15	_LDELEELLTNNR_	486.919	1604849	sp	O75306;O75306-2	O75306;O75306-2	NDUS2_HUMAN	NADH dehydrogenase [ubiquinone] iron-sulfur protein 2, mitochondrial;Isoform 2 of NADH dehydrogenase [ubiquinone] iron-sulfur protein 2, mitochondrial	Homo sapiens	NDUFS2	1;	2;	uniprot_human_proteome
2	_DLAEIGIAVGNNDVK_	_DLAEIGIAVGNNDVK_	DLAEIGIAVGNNDVK	63.5275	P33176	TRUE	41.4809	20	_DLAEIGIAVGNNDVK_	764.404	20886500	sp	P33176	P33176	KINH_HUMAN	Kinesin-1 heavy chain	Homo sapiens	KIF5B	1	1	uniprot_human_proteome
3	_FLFASVM[+16]ADKDTTR_	_FLFASVM[Oxidation (M)]ADKDTTR_	FLFASVMADKDTTR	32.4934	Q99523	FALSE	59.9269	5	_FLFASVM[Oxidation (M)]ADKDTTR_	539.936	15589780	sp	Q99523	Q99523	SORT_HUMAN	Sortilin	Homo sapiens	SORT1	1	3	uniprot_human_proteome
3	_GEPAAAAAPEAGASPVEK_	_GEPAAAAAPEAGASPVEK_	GEPAAAAAPEAGASPVEK	3.56444	P29966	TRUE	18.6767	8	_GEPAAAAAPEAGASPVEK_	541.606	20393980	sp	P29966	P29966	MARCS_HUMAN	Myristoylated alanine-rich C-kinase substrate	Homo sapiens	MARCKS	1	4	uniprot_human_proteome
3	_C[+57]LGHPEEFYNLVR_	_C[Carbamidomethyl (C)]LGHPEEFYNLVR_	CLGHPEEFYNLVR	47.3092	P37268	FALSE	9.98119	23	_C[Carbamidomethyl (C)]LGHPEEFYNLVR_	545.265	7176079	sp	P37268	P37268	FDFT_HUMAN	Squalene synthase	Homo sapiens	FDFT1	1	1	uniprot_human_proteome
2	_DNFTAIPEGTNGVEER_	_DNFTAIPEGTNGVEER_	DNFTAIPEGTNGVEER	39.7595	Q14195-2	FALSE	19.8665	18	_DNFTAIPEGTNGVEER_	874.908	59814690	sp	Q14195-2	Q14195-2	DPYL3_HUMAN	Isoform LCRMP-4 of Dihydropyrimidinase-related protein 3	Homo sapiens	DPYSL3			uniprot_human_proteome
3	_EGFYDLSSEDPFGC[+57]K_	_EGFYDLSSEDPFGC[Carbamidomethyl (C)]K_	EGFYDLSSEDPFGCK	61.775	G3XAI2;P07942	FALSE	2.56398	55	_EGFYDLSSEDPFGC[Carbamidomethyl (C)]K_	584.247	13319830	tr;sp	G3XAI2;P07942	G3XAI2;P07942	G3XAI2_HUMAN;LAMB1_HUMAN	Laminin subunit beta-1	Homo sapiens	LAMB1	1	1;2	uniprot_human_proteome
4	_IELHGKPIEVEHSVPK_	_IELHGKPIEVEHSVPK_	IELHGKPIEVEHSVPK	1.3305	O00425	FALSE	30.4192	13	_IELHGKPIEVEHSVPK_	453.756	10553940	sp	O00425	O00425	IF2B3_HUMAN	Insulin-like growth factor 2 mRNA-binding protein 3	Homo sapiens	IGF2BP3	1	2	uniprot_human_proteome
3	_ITFDAFPGEPDKELNPK_	_ITFDAFPGEPDKELNPK_	ITFDAFPGEPDKELNPK	53.8798	Q12904	FALSE	60.287	3	_ITFDAFPGEPDKELNPK_	639.991	26552850	sp	Q12904	Q12904	AIMP1_HUMAN	Aminoacyl tRNA synthase complex-interacting multifunctional protein 1	Homo sapiens	AIMP1	1	2	uniprot_human_proteome
3	_ALAILSQPTPSLVVDHER_	_ALAILSQPTPSLVVDHER_	ALAILSQPTPSLVVDHER	56.8869	Q6PL18	FALSE	100	1	_ALAILSQPTPSLVVDHER_	649.362	8654719	sp	Q6PL18	Q6PL18	ATAD2_HUMAN	ATPase family AAA domain-containing protein 2	Homo sapiens	ATAD2	1	1	uniprot_human_proteome
3	_GFDPNQLSVATLLFEGDREK_	_GFDPNQLSVATLLFEGDREK_	GFDPNQLSVATLLFEGDREK	99.6623	O00116	FALSE	53.9087	6	_GFDPNQLSVATLLFEGDREK_	746.046	13809490	sp	O00116	O00116	ADAS_HUMAN	Alkyldihydroxyacetonephosphate synthase, peroxisomal	Homo sapiens	AGPS	1	1	uniprot_human_proteome
2	_M[+16]TLSNPSELDELM[+16]SEEAYEK_	_M[Oxidation (M)]TLSNPSELDELM[Oxidation (M)]SEEAYEK_	MTLSNPSELDELMSEEAYEK	54.7575	P23434	TRUE	60.3029	5	_M[Oxidation (M)]TLSNPSELDELM[Oxidation (M)]SEEAYEK_	1174.51	10577560	sp	P23434	P23434	GCSH_HUMAN	Glycine cleavage system H protein, mitochondrial	Homo sapiens	GCSH	1	2	uniprot_human_proteome
3	_IDGPVISESTPIAETIM[+16]ASSNESLVVNR_	_IDGPVISESTPIAETIM[Oxidation (M)]ASSNESLVVNR_	IDGPVISESTPIAETIMASSNESLVVNR	91.2103	P42167	FALSE	12.6361	20	_IDGPVISESTPIAETIM[Oxidation (M)]ASSNESLVVNR_	982.497	9673830	sp	P42167	P42167	LAP2B_HUMAN	Lamina-associated polypeptide 2, isoforms beta/gamma	Homo sapiens	TMPO	1	2	uniprot_human_proteome
3	_[+42]ATVVVEATEPEPSGSIANPAASTSPSLSHR_	_[Acetyl (Protein N-term)]ATVVVEATEPEPSGSIANPAASTSPSLSHR_	ATVVVEATEPEPSGSIANPAASTSPSLSHR	66.4808	P46821	FALSE	5.70679	127	_[Acetyl (Protein N-term)]ATVVVEATEPEPSGSIANPAASTSPSLSHR_	1002.17	19456260	sp	P46821	P46821	MAP1B_HUMAN	Microtubule-associated protein 1B	Homo sapiens	MAP1B	1	2	uniprot_human_proteome
4	_SPSEAADEEKEPQKNESSNASEEEAC[+57]EK_	_SPSEAADEEKEPQKNESSNASEEEAC[Carbamidomethyl (C)]EK_	SPSEAADEEKEPQKNESSNASEEEACEK	-18.6586	B7Z7F3;Q9H6Z4-2	FALSE	18.2862	15	_SPSEAADEEKEPQKNESSNASEEEAC[Carbamidomethyl (C)]EK_	778.081	2243121	tr;sp	B7Z7F3;Q9H6Z4-2	B7Z7F3;Q9H6Z4-2	B7Z7F3_HUMAN;RANB3_HUMAN	Ran-binding protein 3;Isoform 2 of Ran-binding protein 3	Homo sapiens	RANBP3	1;	1;	uniprot_human_proteome
5	_HVGDLGNVTADKDGVADVSIEDSVISLSGDHC[+57]IIGR_	_HVGDLGNVTADKDGVADVSIEDSVISLSGDHC[Carbamidomethyl (C)]IIGR_	HVGDLGNVTADKDGVADVSIEDSVISLSGDHCIIGR	78.049	P00441	FALSE	10.4635	9	_HVGDLGNVTADKDGVADVSIEDSVISLSGDHC[Carbamidomethyl (C)]IIGR_	744.968	39646400	sp	P00441	P00441	SODC_HUMAN	Superoxide dismutase [Cu-Zn]	Homo sapiens	SOD1	1	2	uniprot_human_proteome
4	_DYTRPDLPSGDSQPSLDQTM[+16]AAAFGLSVPNVHGALAPLAIPSAAAAAAAAGR_	_DYTRPDLPSGDSQPSLDQTM[Oxidation (M)]AAAFGLSVPNVHGALAPLAIPSAAAAAAAAGR_	DYTRPDLPSGDSQPSLDQTMAAAFGLSVPNVHGALAPLAIPSAAAAAAAAGR	108.514	P26599	FALSE	49.4174	4	_DYTRPDLPSGDSQPSLDQTM[Oxidation (M)]AAAFGLSVPNVHGALAPLAIPSAAAAAAAAGR_	1269.39	37943390	sp	P26599	P26599	PTBP1_HUMAN	Polypyrimidine tract-binding protein 1	Homo sapiens	PTBP1	1	1	uniprot_human_proteome
1	_LVLVGDGGTGK_	_LVLVGDGGTGK_	LVLVGDGGTGK	12.8226	B5MDF5;P62826	FALSE	1.85112	34	_LVLVGDGGTGK_	1015.58	4044688	tr;sp	B5MDF5;P62826	B5MDF5;P62826	B5MDF5_HUMAN;RAN_HUMAN	GTP-binding nuclear protein Ran	Homo sapiens	RAN	1	1;3	uniprot_human_proteome
2	_EFSFEAWNAK_	_EFSFEAWNAK_	EFSFEAWNAK	61.8836	P78347;P78347-2;P78347-3;P78347-4	FALSE	23.1301	31	_EFSFEAWNAK_	614.785	6488933	sp	P78347;P78347-2;P78347-3;P78347-4	P78347;P78347-2;P78347-3;P78347-4	GTF2I_HUMAN	General transcription factor II-I;Isoform 2 of General transcription factor II-I;Isoform 3 of General transcription factor II-I;Isoform 4 of General transcription factor II-I	Homo sapiens	GTF2I	1;;;	2;;;	uniprot_human_proteome
2	_ELAEQTLNNIK_	_ELAEQTLNNIK_	ELAEQTLNNIK	26.0948	Q92499	FALSE	35.8281	12	_ELAEQTLNNIK_	636.843	30781040	sp	Q92499	Q92499	DDX1_HUMAN	ATP-dependent RNA helicase DDX1	Homo sapiens	DDX1	1	2	uniprot_human_proteome
2	_ISLEDIQAFEK_	_ISLEDIQAFEK_	ISLEDIQAFEK	72.4707	Q8WXX5	TRUE	66.7865	5	_ISLEDIQAFEK_	646.84	12196880	sp	Q8WXX5	Q8WXX5	DNJC9_HUMAN	DnaJ homolog subfamily C member 9	Homo sapiens	DNAJC9	1	1	uniprot_human_proteome
2	_GEGEGQIWGLVEK_	_GEGEGQIWGLVEK_	GEGEGQIWGLVEK	59.5172	P48681	TRUE	16.1538	44	_GEGEGQIWGLVEK_	701.354	26466710	sp	P48681	P48681	NEST_HUMAN	Nestin	Homo sapiens	NES	1	2	uniprot_human_proteome
2	_NIFLNQVLAEINK_	_NIFLNQVLAEINK_	NIFLNQVLAEINK	106.161	Q96A65	TRUE	64.7656	5	_NIFLNQVLAEINK_	758.43	8491557	sp	Q96A65	Q96A65	EXOC4_HUMAN	Exocyst complex component 4	Homo sapiens	EXOC4	1	1	uniprot_human_proteome
2	_VQLLQDLQDFFR_	_VQLLQDLQDFFR_	VQLLQDLQDFFR	126.207	A2RUF3;B7ZM87;O75044	FALSE	25.3716	14	_VQLLQDLQDFFR_	761.407	4358109	tr;tr;sp	A2RUF3;B7ZM87;O75044	A2RUF3;B7ZM87;O75044	A2RUF3_HUMAN;B7ZM87_HUMAN;SRGP2_HUMAN	SLIT-ROBO Rho GTPase activating protein 2;SLIT-ROBO Rho GTPase-activating protein 2;SLIT-ROBO Rho GTPase-activating protein 2	Homo sapiens	SRGAP2	1	1;1;2	uniprot_human_proteome
2	_TELTTLEEVLEPR_	_TELTTLEEVLEPR_	TELTTLEEVLEPR	90.4761	Q9H313-3	FALSE	23.3202	5	_TELTTLEEVLEPR_	765.407	17202050	sp	Q9H313-3	Q9H313-3	TTYH1_HUMAN	Isoform 3 of Protein tweety homolog 1	Homo sapiens	TTYH1			uniprot_human_proteome
2	_FHTSRPESFAIYK_	_FHTSRPESFAIYK_	FHTSRPESFAIYK	11.178	P11047	FALSE	8.06498	32	_FHTSRPESFAIYK_	791.904	17528700	sp	P11047	P11047	LAMC1_HUMAN	Laminin subunit gamma-1	Homo sapiens	LAMC1	1	3	uniprot_human_proteome
4	_FHTSRPESFAIYK_	_FHTSRPESFAIYK_	FHTSRPESFAIYK	11.178	P11047	FALSE	20.0974	8	_FHTSRPESFAIYK_	396.456	41548520	sp	P11047	P11047	LAMC1_HUMAN	Laminin subunit gamma-1	Homo sapiens	LAMC1	1	3	uniprot_human_proteome
2	_IDGAVQSASQEVTNLR_	_IDGAVQSASQEVTNLR_	IDGAVQSASQEVTNLR	39.8017	A0A1B0GWK2;Q674X7;Q674X7-2;Q674X7-5	FALSE	100	1	_IDGAVQSASQEVTNLR_	844.434	1212223	tr;sp;sp;sp	A0A1B0GWK2;Q674X7;Q674X7-2;Q674X7-5	A0A1B0GWK2;Q674X7;Q674X7-2;Q674X7-5	A0A1B0GWK2_HUMAN;KAZRN_HUMAN;KAZRN_HUMAN;KAZRN_HUMAN	Kazrin;Kazrin;Isoform 2 of Kazrin;Isoform 5 of Kazrin	Homo sapiens	KAZN	1;1;;	1;2;;	uniprot_human_proteome
2	_LHTFGDENEDDSELAR_	_LHTFGDENEDDSELAR_	LHTFGDENEDDSELAR	17.9665	O95631	TRUE	21.2104	16	_LHTFGDENEDDSELAR_	924.406	2360499	sp	O95631	O95631	NET1_HUMAN	Netrin-1	Homo sapiens	NTN1	1	2	uniprot_human_proteome
2	_TNATSPGVNSSTSPQSTDK_	_TNATSPGVNSSTSPQSTDK_	TNATSPGVNSSTSPQSTDK	-18.9245	A2RUF3;B7ZM87;O75044	FALSE	9.33382	22	_TNATSPGVNSSTSPQSTDK_	939.937	661706	tr;tr;sp	A2RUF3;B7ZM87;O75044	A2RUF3;B7ZM87;O75044	A2RUF3_HUMAN;B7ZM87_HUMAN;SRGP2_HUMAN	SLIT-ROBO Rho GTPase activating protein 2;SLIT-ROBO Rho GTPase-activating protein 2;SLIT-ROBO Rho GTPase-activating protein 2	Homo sapiens	SRGAP2	1	1;1;2	uniprot_human_proteome
2	_NM[+16]FLVGEGDSVITQVLNK_	_NM[Oxidation (M)]FLVGEGDSVITQVLNK_	NMFLVGEGDSVITQVLNK	93.8995	O75475	TRUE	18.8097	11	_NM[Oxidation (M)]FLVGEGDSVITQVLNK_	990.509	10446060	sp	O75475	O75475	PSIP1_HUMAN	PC4 and SFRS1-interacting protein	Homo sapiens	PSIP1	1	1	uniprot_human_proteome
3	_NM[+16]FLVGEGDSVITQVLNK_	_NM[Oxidation (M)]FLVGEGDSVITQVLNK_	NMFLVGEGDSVITQVLNK	93.8995	O75475	TRUE	23.8334	10	_NM[Oxidation (M)]FLVGEGDSVITQVLNK_	660.675	10191220	sp	O75475	O75475	PSIP1_HUMAN	PC4 and SFRS1-interacting protein	Homo sapiens	PSIP1	1	1	uniprot_human_proteome
3	_ESTGAQVQVAGDM[+16]LPNSTER_	_ESTGAQVQVAGDM[Oxidation (M)]LPNSTER_	ESTGAQVQVAGDMLPNSTER	23.8296	Q15366-2;Q15366-3	FALSE	19.7391	10	_ESTGAQVQVAGDM[Oxidation (M)]LPNSTER_	702.664	34335630	sp	Q15366-2;Q15366-3	Q15366-2;Q15366-3	PCBP2_HUMAN	Isoform 2 of Poly(rC)-binding protein 2;Isoform 3 of Poly(rC)-binding protein 2	Homo sapiens	PCBP2			uniprot_human_proteome
3	_ASAPAAAAAAAAAAAAAAAALAAAAGGGR_	_ASAPAAAAAAAAAAAAAAAALAAAAGGGR_	ASAPAAAAAAAAAAAAAAAALAAAAGGGR	141.867	O60346	TRUE	55.5588	4	_ASAPAAAAAAAAAAAAAAAALAAAAGGGR_	736.061	1249054	sp	O60346	O60346	PHLP1_HUMAN	PH domain leucine-rich repeat-containing protein phosphatase 1	Homo sapiens	PHLPP1	1	3	uniprot_human_proteome
4	_AGTFQAFEQFGQQLLAHGHYASPEIK_	_AGTFQAFEQFGQQLLAHGHYASPEIK_	AGTFQAFEQFGQQLLAHGHYASPEIK	95.3393	Q13813	FALSE	21.9373	38	_AGTFQAFEQFGQQLLAHGHYASPEIK_	719.61	36007550	sp	Q13813	Q13813	SPTN1_HUMAN	Spectrin alpha chain, non-erythrocytic 1	Homo sapiens	SPTAN1	1	3	uniprot_human_proteome
3	_KQDDADQDM[+16]M[+16]MAGM[+16]ASQAAQEAEINAR_	_KQDDADQDM[Oxidation (M)]M[Oxidation (M)]MAGM[Oxidation (M)]ASQAAQEAEINAR_	KQDDADQDMMMAGMASQAAQEAEINAR	37.7972	P11047	TRUE	3.39519	59	_KQDDADQDM[Oxidation (M)]M[Oxidation (M)]MAGM[Oxidation (M)]ASQAAQEAEINAR_	992.081	8676263	sp	P11047	P11047	LAMC1_HUMAN	Laminin subunit gamma-1	Homo sapiens	LAMC1	1	3	uniprot_human_proteome
4	_KQDDADQDM[+16]M[+16]M[+16]AGM[+16]ASQAAQEAEINAR_	_KQDDADQDM[Oxidation (M)]M[Oxidation (M)]M[Oxidation (M)]AGM[Oxidation (M)]ASQAAQEAEINAR_	KQDDADQDMMMAGMASQAAQEAEINAR	18.6525	P11047	TRUE	0.662498	111	_KQDDADQDM[Oxidation (M)]M[Oxidation (M)]M[Oxidation (M)]AGM[Oxidation (M)]ASQAAQEAEINAR_	748.311	1602846	sp	P11047	P11047	LAMC1_HUMAN	Laminin subunit gamma-1	Homo sapiens	LAMC1	1	3	uniprot_human_proteome
3	_ESAAPAAAPTAEAPPPSVVTRPEPQALPSPAIR_	_ESAAPAAAPTAEAPPPSVVTRPEPQALPSPAIR_	ESAAPAAAPTAEAPPPSVVTRPEPQALPSPAIR	49.0598	H3BLZ8;Q92841	FALSE	33.7026	8	_ESAAPAAAPTAEAPPPSVVTRPEPQALPSPAIR_	1082.91	26827810	tr;sp	H3BLZ8;Q92841	H3BLZ8;Q92841	H3BLZ8_HUMAN;DDX17_HUMAN	Probable ATP-dependent RNA helicase DDX17	Homo sapiens	DDX17	1	1;2	uniprot_human_proteome
3	_RQDEDYDEQVEESLQDEDDNDVYILTK_	_RQDEDYDEQVEESLQDEDDNDVYILTK_	RQDEDYDEQVEESLQDEDDNDVYILTK	76.5754	O00410	FALSE	24.0196	9	_RQDEDYDEQVEESLQDEDDNDVYILTK_	1101.81	29227220	sp	O00410	O00410	IPO5_HUMAN	Importin-5	Homo sapiens	IPO5	1	4	uniprot_human_proteome
2	_AGISFIIK_	_AGISFIIK_	AGISFIIK	48.1667	P78347;P78347-2;P78347-3;P78347-4	FALSE	22.725	32	_AGISFIIK_	424.766	6594141	sp	P78347;P78347-2;P78347-3;P78347-4	P78347;P78347-2;P78347-3;P78347-4	GTF2I_HUMAN	General transcription factor II-I;Isoform 2 of General transcription factor II-I;Isoform 3 of General transcription factor II-I;Isoform 4 of General transcription factor II-I	Homo sapiens	GTF2I	1;;;	2;;;	uniprot_human_proteome
3	_LEDLEVIQHR_	_LEDLEVIQHR_	LEDLEVIQHR	18.0723	Q01082	FALSE	12.3757	129	_LEDLEVIQHR_	417.895	4244025	sp	Q01082	Q01082	SPTB2_HUMAN	Spectrin beta chain, non-erythrocytic 1	Homo sapiens	SPTBN1	1	2	uniprot_human_proteome
2	_IADSVNLPLDVVK_	_IADSVNLPLDVVK_	IADSVNLPLDVVK	64.0831	P37275;P37275-2;P37275-3;P37275-4;P37275-5	FALSE	31.9381	2	_IADSVNLPLDVVK_	691.898	3138622	sp	P37275;P37275-2;P37275-3;P37275-4;P37275-5	P37275;P37275-2;P37275-3;P37275-4;P37275-5	ZEB1_HUMAN	Zinc finger E-box-binding homeobox 1;Isoform 2 of Zinc finger E-box-binding homeobox 1;Isoform 3 of Zinc finger E-box-binding homeobox 1;Isoform 4 of Zinc finger E-box-binding homeobox 1;Isoform 5 of Zinc finger E-box-binding homeobox 1	Homo sapiens	ZEB1	1;;;;	2;;;;	uniprot_human_proteome
2	_DTGIFLDLMHLK_	_DTGIFLDLMHLK_	DTGIFLDLMHLK	99.4409	P12956	FALSE	5.64284	67	_DTGIFLDLMHLK_	701.874	5732585	sp	P12956	P12956	XRCC6_HUMAN	X-ray repair cross-complementing protein 6	Homo sapiens	XRCC6	1	2	uniprot_human_proteome
3	_KVEEEEDESALK_	_KVEEEEDESALK_	KVEEEEDESALK	-20.6616	Q14566	TRUE	2.7558	43	_KVEEEEDESALK_	469.228	2104259	sp	Q14566	Q14566	MCM6_HUMAN	DNA replication licensing factor MCM6	Homo sapiens	MCM6	1	1	uniprot_human_proteome
2	_KVEEEEDESALK_	_KVEEEEDESALK_	KVEEEEDESALK	-20.6616	Q14566	TRUE	2.95119	42	_KVEEEEDESALK_	703.338	1687152	sp	Q14566	Q14566	MCM6_HUMAN	DNA replication licensing factor MCM6	Homo sapiens	MCM6	1	1	uniprot_human_proteome
3	_SIEIPRPVDGVEVPGC[+57]GK_	_SIEIPRPVDGVEVPGC[Carbamidomethyl (C)]GK_	SIEIPRPVDGVEVPGCGK	46.6327	P26368;P26368-2	FALSE	47.8847	3	_SIEIPRPVDGVEVPGC[Carbamidomethyl (C)]GK_	637	34623140	sp	P26368;P26368-2	P26368;P26368-2	U2AF2_HUMAN	Splicing factor U2AF 65 kDa subunit;Isoform 2 of Splicing factor U2AF 65 kDa subunit	Homo sapiens	U2AF2	1;	4;	uniprot_human_proteome
2	_FC[+57]EVIPGLNDTAENLLR_	_FC[Carbamidomethyl (C)]EVIPGLNDTAENLLR_	FCEVIPGLNDTAENLLR	96.0795	Q9NPH2	FALSE	10.1328	19	_FC[Carbamidomethyl (C)]EVIPGLNDTAENLLR_	980.993	9295844	sp	Q9NPH2	Q9NPH2	INO1_HUMAN	Inositol-3-phosphate synthase 1	Homo sapiens	ISYNA1	1	1	uniprot_human_proteome
3	_QVC[+57]QLPGLFSYAQHIASIDGR_	_QVC[Carbamidomethyl (C)]QLPGLFSYAQHIASIDGR_	QVCQLPGLFSYAQHIASIDGR	92.0882	Q9Y6C9	FALSE	24.0471	7	_QVC[Carbamidomethyl (C)]QLPGLFSYAQHIASIDGR_	787.399	12548500	sp	Q9Y6C9	Q9Y6C9	MTCH2_HUMAN	Mitochondrial carrier homolog 2	Homo sapiens	MTCH2	1	1	uniprot_human_proteome
3	_VASGNDHLVM[+16]LTADGDLYTLGC[+57]GEQGQLGR_	_VASGNDHLVM[Oxidation (M)]LTADGDLYTLGC[Carbamidomethyl (C)]GEQGQLGR_	VASGNDHLVMLTADGDLYTLGCGEQGQLGR	68.8972	P18754;P18754-2	FALSE	22.7346	11	_VASGNDHLVM[Oxidation (M)]LTADGDLYTLGC[Carbamidomethyl (C)]GEQGQLGR_	1055.16	11110240	sp	P18754;P18754-2	P18754;P18754-2	RCC1_HUMAN	Regulator of chromosome condensation;Isoform 2 of Regulator of chromosome condensation	Homo sapiens	RCC1	1;	1;	uniprot_human_proteome
2	_VFDFAGEEVR_	_VFDFAGEEVR_	VFDFAGEEVR	46.8084	Q9UEE9	FALSE	55.6926	2	_VFDFAGEEVR_	584.785	7259972	sp	Q9UEE9	Q9UEE9	CFDP1_HUMAN	Craniofacial development protein 1	Homo sapiens	CFDP1	1	1	uniprot_human_proteome
2	_LQFIFTNIDPK_	_LQFIFTNIDPK_	LQFIFTNIDPK	78.5866	Q9HBM1	TRUE	50.9342	3	_LQFIFTNIDPK_	668.369	3964981	sp	Q9HBM1	Q9HBM1	SPC25_HUMAN	Kinetochore protein Spc25	Homo sapiens	SPC25	1	1	uniprot_human_proteome
2	_LLGFLDVENTPC[+57]AR_	_LLGFLDVENTPC[Carbamidomethyl (C)]AR_	LLGFLDVENTPCAR	77.6337	Q5RI15;Q5RI15-2	FALSE	38.9981	2	_LLGFLDVENTPC[Carbamidomethyl (C)]AR_	802.909	9555584	sp	Q5RI15;Q5RI15-2	Q5RI15;Q5RI15-2	COX20_HUMAN	Cytochrome c oxidase protein 20 homolog;Isoform 2 of Cytochrome c oxidase protein 20 homolog	Homo sapiens	COX20	1;	2;	uniprot_human_proteome
2	_EQTGLEAYALGLDTK_	_EQTGLEAYALGLDTK_	EQTGLEAYALGLDTK	66.146	P48449	FALSE	39.5773	7	_EQTGLEAYALGLDTK_	804.909	10958060	sp	P48449	P48449	ERG7_HUMAN	Lanosterol synthase	Homo sapiens	LSS	1	1	uniprot_human_proteome
2	_YGETANEC[+57]GEAFFFYGK_	_YGETANEC[Carbamidomethyl (C)]GEAFFFYGK_	YGETANECGEAFFFYGK	73.9358	P49321	FALSE	25.5908	30	_YGETANEC[Carbamidomethyl (C)]GEAFFFYGK_	995.42	13828650	sp	P49321	P49321	NASP_HUMAN	Nuclear autoantigenic sperm protein	Homo sapiens	NASP	1	2	uniprot_human_proteome
3	_QEDREIQDAYLQLFTK_	_QEDREIQDAYLQLFTK_	QEDREIQDAYLQLFTK	75.2044	Q8TCU6	FALSE	6.9298	46	_QEDREIQDAYLQLFTK_	666.337	2800812	sp	Q8TCU6	Q8TCU6	PREX1_HUMAN	Phosphatidylinositol 3,4,5-trisphosphate-dependent Rac exchanger 1 protein	Homo sapiens	PREX1	1	3	uniprot_human_proteome
4	_GLLQDDAHPTLVTYADHSK_	_GLLQDDAHPTLVTYADHSK_	GLLQDDAHPTLVTYADHSK	31.6899	Q86U44	FALSE	57.6827	4	_GLLQDDAHPTLVTYADHSK_	521.013	3594482	sp	Q86U44	Q86U44	MTA70_HUMAN	N6-adenosine-methyltransferase 70 kDa subunit	Homo sapiens	METTL3	1	2	uniprot_human_proteome
2	_SGEEDFESLASQFSDC[+57]SSAK_	_SGEEDFESLASQFSDC[Carbamidomethyl (C)]SSAK_	SGEEDFESLASQFSDCSSAK	78.9902	Q13526	FALSE	30.5888	6	_SGEEDFESLASQFSDC[Carbamidomethyl (C)]SSAK_	1090.95	12161430	sp	Q13526	Q13526	PIN1_HUMAN	Peptidyl-prolyl cis-trans isomerase NIMA-interacting 1	Homo sapiens	PIN1	1	1	uniprot_human_proteome
3	_LMSANASDLPLSIEC[+57]FM[+16]NDVDVSGTM[+16]NR_	_LMSANASDLPLSIEC[Carbamidomethyl (C)]FM[Oxidation (M)]NDVDVSGTM[Oxidation (M)]NR_	LMSANASDLPLSIECFMNDVDVSGTMNR	124.687	P34932	FALSE	4.976	76	_LMSANASDLPLSIEC[Carbamidomethyl (C)]FM[Oxidation (M)]NDVDVSGTM[Oxidation (M)]NR_	1040.46	1922863	sp	P34932	P34932	HSP74_HUMAN	Heat shock 70 kDa protein 4	Homo sapiens	HSPA4	1	4	uniprot_human_proteome
3	_KQVEEIFNLK_	_KQVEEIFNLK_	KQVEEIFNLK	27.6629	P78347;P78347-2;P78347-3;P78347-4	FALSE	26.5937	24	_KQVEEIFNLK_	416.571	6804766	sp	P78347;P78347-2;P78347-3;P78347-4	P78347;P78347-2;P78347-3;P78347-4	GTF2I_HUMAN	General transcription factor II-I;Isoform 2 of General transcription factor II-I;Isoform 3 of General transcription factor II-I;Isoform 4 of General transcription factor II-I	Homo sapiens	GTF2I	1;;;	2;;;	uniprot_human_proteome
2	_LEGNM[+16]NEALEYYER_	_LEGNM[Oxidation (M)]NEALEYYER_	LEGNMNEALEYYER	34.1491	P09914;P09914-2	FALSE	21.9319	6	_LEGNM[Oxidation (M)]NEALEYYER_	873.886	4091636	sp	P09914;P09914-2	P09914;P09914-2	IFIT1_HUMAN	Interferon-induced protein with tetratricopeptide repeats 1;Isoform 2 of Interferon-induced protein with tetratricopeptide repeats 1	Homo sapiens	IFIT1	1;	2;	uniprot_human_proteome
2	_LM[+16]NETTAVALAYGIYK_	_LM[Oxidation (M)]NETTAVALAYGIYK_	LMNETTAVALAYGIYK	68.0105	P34932	FALSE	17.1687	29	_LM[Oxidation (M)]NETTAVALAYGIYK_	887.458	22651930	sp	P34932	P34932	HSP74_HUMAN	Heat shock 70 kDa protein 4	Homo sapiens	HSPA4	1	4	uniprot_human_proteome
2	_QQLSSLITDLQSSISNLSQAK_	_QQLSSLITDLQSSISNLSQAK_	QQLSSLITDLQSSISNLSQAK	126.485	Q14980-2	FALSE	7.98028	95	_QQLSSLITDLQSSISNLSQAK_	1131.1	2102621	sp	Q14980-2	Q14980-2	NUMA1_HUMAN	Isoform 2 of Nuclear mitotic apparatus protein 1	Homo sapiens	NUMA1			uniprot_human_proteome
3	_LSEVLQAVTDHDIPQQLVER_	_LSEVLQAVTDHDIPQQLVER_	LSEVLQAVTDHDIPQQLVER	70.8661	Q93009;Q93009-3	FALSE	19.5942	8	_LSEVLQAVTDHDIPQQLVER_	764.073	10883050	sp	Q93009;Q93009-3	Q93009;Q93009-3	UBP7_HUMAN	Ubiquitin carboxyl-terminal hydrolase 7;Isoform 3 of Ubiquitin carboxyl-terminal hydrolase 7	Homo sapiens	USP7	1;	2;	uniprot_human_proteome
4	_AM[+16]QAAGQIPATALLPTM[+16]TPDGLAVTPTPVPVVGSQM[+16]TR_	_AM[Oxidation (M)]QAAGQIPATALLPTM[Oxidation (M)]TPDGLAVTPTPVPVVGSQM[Oxidation (M)]TR_	AMQAAGQIPATALLPTMTPDGLAVTPTPVPVVGSQMTR	96.4554	P26368;P26368-2	FALSE	28.6108	8	_AM[Oxidation (M)]QAAGQIPATALLPTM[Oxidation (M)]TPDGLAVTPTPVPVVGSQM[Oxidation (M)]TR_	959.995	14373310	sp	P26368;P26368-2	P26368;P26368-2	U2AF2_HUMAN	Splicing factor U2AF 65 kDa subunit;Isoform 2 of Splicing factor U2AF 65 kDa subunit	Homo sapiens	U2AF2	1;	4;	uniprot_human_proteome
3	_AM[+16]QAAGQIPATALLPTM[+16]TPDGLAVTPTPVPVVGSQM[+16]TR_	_AM[Oxidation (M)]QAAGQIPATALLPTM[Oxidation (M)]TPDGLAVTPTPVPVVGSQM[Oxidation (M)]TR_	AMQAAGQIPATALLPTMTPDGLAVTPTPVPVVGSQMTR	96.4554	P26368;P26368-2	FALSE	20.8176	12	_AM[Oxidation (M)]QAAGQIPATALLPTM[Oxidation (M)]TPDGLAVTPTPVPVVGSQM[Oxidation (M)]TR_	1279.66	14503560	sp	P26368;P26368-2	P26368;P26368-2	U2AF2_HUMAN	Splicing factor U2AF 65 kDa subunit;Isoform 2 of Splicing factor U2AF 65 kDa subunit	Homo sapiens	U2AF2	1;	4;	uniprot_human_proteome
3	_NDKDKPLPPLLAR_	_NDKDKPLPPLLAR_	NDKDKPLPPLLAR	10.2228	A0A0C4DGG9;F5GWX5;Q14839;Q14839-2	FALSE	36.2532	5	_NDKDKPLPPLLAR_	492.956	19193060	tr;tr;sp;sp	A0A0C4DGG9;F5GWX5;Q14839;Q14839-2	A0A0C4DGG9;F5GWX5;Q14839;Q14839-2	A0A0C4DGG9_HUMAN;F5GWX5_HUMAN;CHD4_HUMAN;CHD4_HUMAN	Chromodomain-helicase-DNA-binding protein 4;Chromodomain-helicase-DNA-binding protein 4;Chromodomain-helicase-DNA-binding protein 4;Isoform 2 of Chromodomain-helicase-DNA-binding protein 4	Homo sapiens	CHD4	1;1;1;	1;1;2;	uniprot_human_proteome
2	_SLSVLSSSTIIANPDIPEAYK_	_SLSVLSSSTIIANPDIPEAYK_	SLSVLSSSTIIANPDIPEAYK	81.6603	P27694	FALSE	27.4118	18	_SLSVLSSSTIIANPDIPEAYK_	1103.09	6386288	sp	P27694	P27694	RFA1_HUMAN	Replication protein A 70 kDa DNA-binding subunit	Homo sapiens	RPA1	1	2	uniprot_human_proteome
3	_LEHTHFFSR_	_LEHTHFFSR_	LEHTHFFSR	-12.0181	A0A087WT99;Q9H0W9;Q9H0W9-2	FALSE	15.9097	4	_LEHTHFFSR_	391.865	9422188	tr;sp;sp	A0A087WT99;Q9H0W9;Q9H0W9-2	A0A087WT99;Q9H0W9;Q9H0W9-2	A0A087WT99_HUMAN;CK054_HUMAN;CK054_HUMAN	Ester hydrolase C11orf54;Ester hydrolase C11orf54;Isoform 2 of Ester hydrolase C11orf54	Homo sapiens	C11orf54	1;1;	1;1;	uniprot_human_proteome
2	_NDFIESLPNSVK_	_NDFIESLPNSVK_	NDFIESLPNSVK	53.6572	Q96NT1	TRUE	100	1	_NDFIESLPNSVK_	681.849	3102266	sp	Q96NT1	Q96NT1	NP1L5_HUMAN	Nucleosome assembly protein 1-like 5	Homo sapiens	NAP1L5	2	1	uniprot_human_proteome
2	_DVTVLSVAEEQDLLK_	_DVTVLSVAEEQDLLK_	DVTVLSVAEEQDLLK	89.9427	Q14966	FALSE	15.9586	8	_DVTVLSVAEEQDLLK_	829.946	2319621	sp	Q14966	Q14966	ZN638_HUMAN	Zinc finger protein 638	Homo sapiens	ZNF638	1	2	uniprot_human_proteome
3	_GVTEC[+57]YEC[+57]HPK_	_GVTEC[Carbamidomethyl (C)]YEC[Carbamidomethyl (C)]HPK_	GVTECYECHPK	-22.6289	Q9UBT2	FALSE	3.18795	38	_GVTEC[Carbamidomethyl (C)]YEC[Carbamidomethyl (C)]HPK_	460.529	1824227	sp	Q9UBT2	Q9UBT2	SAE2_HUMAN	SUMO-activating enzyme subunit 2	Homo sapiens	UBA2	1	2	uniprot_human_proteome
2	_AFINLEAAGVGGK_	_AFINLEAAGVGGK_	AFINLEAAGVGGK	51.0133	A0A0C4DGF0;E7ER77;Q7Z2K6;Q7Z2K6-2	FALSE	100	1	_AFINLEAAGVGGK_	623.843	5265480	tr;tr;sp;sp	A0A0C4DGF0;E7ER77;Q7Z2K6;Q7Z2K6-2	A0A0C4DGF0;E7ER77;Q7Z2K6;Q7Z2K6-2	A0A0C4DGF0_HUMAN;E7ER77_HUMAN;ERMP1_HUMAN;ERMP1_HUMAN	Endoplasmic reticulum metallopeptidase 1;Endoplasmic reticulum metallopeptidase 1;Endoplasmic reticulum metallopeptidase 1;Isoform 2 of Endoplasmic reticulum metallopeptidase 1	Homo sapiens	ERMP1	1;1;1;	1;1;2;	uniprot_human_proteome
3	_KFGLTPEQFGENLR_	_KFGLTPEQFGENLR_	KFGLTPEQFGENLR	47.6549	Q7KZ85	FALSE	23.4743	10	_KFGLTPEQFGENLR_	545.954	1068822	sp	Q7KZ85	Q7KZ85	SPT6H_HUMAN	Transcription elongation factor SPT6	Homo sapiens	SUPT6H	1	2	uniprot_human_proteome
1	_TLDGELDEK_	_TLDGELDEK_	TLDGELDEK	0.811068	G3XAI2;P07942	FALSE	0.686344	78	_TLDGELDEK_	1019.49	2863607	tr;sp	G3XAI2;P07942	G3XAI2;P07942	G3XAI2_HUMAN;LAMB1_HUMAN	Laminin subunit beta-1	Homo sapiens	LAMB1	1	1;2	uniprot_human_proteome
2	_[+42]ATNIEQIFR_	_[Acetyl (Protein N-term)]ATNIEQIFR_	ATNIEQIFR	92.7841	P18583-5	FALSE	15.7486	19	_[Acetyl (Protein N-term)]ATNIEQIFR_	567.301	6686003	sp	P18583-5	P18583-5	SON_HUMAN	Isoform D of Protein SON	Homo sapiens	SON			uniprot_human_proteome
2	_GSC[+57]VSTTEGIQLAK_	_GSC[Carbamidomethyl (C)]VSTTEGIQLAK_	GSCVSTTEGIQLAK	18.617	O94955	FALSE	37.4811	10	_GSC[Carbamidomethyl (C)]VSTTEGIQLAK_	725.864	4317444	sp	O94955	O94955	RHBT3_HUMAN	Rho-related BTB domain-containing protein 3	Homo sapiens	RHOBTB3	1	2	uniprot_human_proteome
2	_VGSGDTNNFPYLEK_	_VGSGDTNNFPYLEK_	VGSGDTNNFPYLEK	40.3189	Q9NR45	TRUE	27.3971	5	_VGSGDTNNFPYLEK_	770.868	29670710	sp	Q9NR45	Q9NR45	SIAS_HUMAN	Sialic acid synthase	Homo sapiens	NANS	1	2	uniprot_human_proteome
3	_SSTPLPTISSSAENTR_	_SSTPLPTISSSAENTR_	SSTPLPTISSSAENTR	23.6041	P42167	FALSE	2.64082	30	_SSTPLPTISSSAENTR_	549.944	2254402	sp	P42167	P42167	LAP2B_HUMAN	Lamina-associated polypeptide 2, isoforms beta/gamma	Homo sapiens	TMPO	1	2	uniprot_human_proteome
2	_IYEFPETDDEEENK_	_IYEFPETDDEEENK_	IYEFPETDDEEENK	35.6775	Q16181	FALSE	7.50272	14	_IYEFPETDDEEENK_	879.373	15600490	sp	Q16181	Q16181	SEPT7_HUMAN	Septin-7	Homo sapiens	2023-09-07	1	2	uniprot_human_proteome
2	_LQDEIQNM[+16]KEEMAR_	_LQDEIQNM[Oxidation (M)]KEEMAR_	LQDEIQNMKEEMAR	-1.69439	P08670	FALSE	0.126664	151	_LQDEIQNM[Oxidation (M)]KEEMAR_	875.909	13476160	sp	P08670	P08670	VIME_HUMAN	Vimentin	Homo sapiens	VIM	1	4	uniprot_human_proteome
3	_ASM[+16]QPIQIAEGTGITTR_	_ASM[Oxidation (M)]QPIQIAEGTGITTR_	ASMQPIQIAEGTGITTR	38.1189	Q14980-2	FALSE	13.6278	85	_ASM[Oxidation (M)]QPIQIAEGTGITTR_	597.309	2740114	sp	Q14980-2	Q14980-2	NUMA1_HUMAN	Isoform 2 of Nuclear mitotic apparatus protein 1	Homo sapiens	NUMA1			uniprot_human_proteome
3	_QGILGAQPQLIFQPHR_	_QGILGAQPQLIFQPHR_	QGILGAQPQLIFQPHR	59.3863	Q8N163	FALSE	30.4957	10	_QGILGAQPQLIFQPHR_	601.672	17971200	sp	Q8N163	Q8N163	CCAR2_HUMAN	Cell cycle and apoptosis regulator protein 2	Homo sapiens	CCAR2	1	2	uniprot_human_proteome
2	_DAASLESQLQDTQELLQEETR_	_DAASLESQLQDTQELLQEETR_	DAASLESQLQDTQELLQEETR	107.141	P35580;P35580-3	FALSE	22.3989	75	_DAASLESQLQDTQELLQEETR_	1202.58	15161130	sp	P35580;P35580-3	P35580;P35580-3	MYH10_HUMAN	Myosin-10;Isoform 3 of Myosin-10	Homo sapiens	MYH10	1;	3;	uniprot_human_proteome
2	_TVPLYESPR_	_TVPLYESPR_	TVPLYESPR	11.9302	Q16531	FALSE	30.485	14	_TVPLYESPR_	531.285	12783890	sp	Q16531	Q16531	DDB1_HUMAN	DNA damage-binding protein 1	Homo sapiens	DDB1	1	1	uniprot_human_proteome
2	_DLNSYLEDK_	_DLNSYLEDK_	DLNSYLEDK	40.4783	O43324	FALSE	65.6257	3	_DLNSYLEDK_	548.761	15856820	sp	O43324	O43324	MCA3_HUMAN	Eukaryotic translation elongation factor 1 epsilon-1	Homo sapiens	EEF1E1	1	1	uniprot_human_proteome
2	_VSGGLEVLAEK_	_VSGGLEVLAEK_	VSGGLEVLAEK	29.4947	H0YN26;P39687	FALSE	54.0136	2	_VSGGLEVLAEK_	551.311	131767600	tr;sp	H0YN26;P39687	H0YN26;P39687	H0YN26_HUMAN;AN32A_HUMAN	Acidic leucine-rich nuclear phosphoprotein 32 family member A	Homo sapiens	ANP32A	1	1	uniprot_human_proteome
2	_DPQFAEDYIFK_	_DPQFAEDYIFK_	DPQFAEDYIFK	73.5864	Q9H0D6	FALSE	62.7162	6	_DPQFAEDYIFK_	686.825	6144609	sp	Q9H0D6	Q9H0D6	XRN2_HUMAN	5'-3' exoribonuclease 2	Homo sapiens	XRN2	1	1	uniprot_human_proteome
2	_FEEAENSLLHLK_	_FEEAENSLLHLK_	FEEAENSLLHLK	35.8788	A0A0J9YXF2	FALSE	14.2061	16	_FEEAENSLLHLK_	715.37	9305606	tr	A0A0J9YXF2	A0A0J9YXF2	A0A0J9YXF2_HUMAN	Paraoxonase 2, isoform CRA_a	Homo sapiens	PON2	1	1	uniprot_human_proteome
3	_ESLC[+57]DSPHQNLSR_	_ESLC[Carbamidomethyl (C)]DSPHQNLSR_	ESLCDSPHQNLSR	-11.5632	O15042;O15042-2	FALSE	37.2074	8	_ESLC[Carbamidomethyl (C)]DSPHQNLSR_	514.904	5577464	sp	O15042;O15042-2	O15042;O15042-2	SR140_HUMAN	U2 snRNP-associated SURP motif-containing protein;Isoform 2 of U2 snRNP-associated SURP motif-containing protein	Homo sapiens	U2SURP	1;	2;	uniprot_human_proteome
3	_GDPEC[+57]HLFYNEQQEAR_	_GDPEC[Carbamidomethyl (C)]HLFYNEQQEAR_	GDPECHLFYNEQQEAR	20.6349	P18065	FALSE	57.0142	5	_GDPEC[Carbamidomethyl (C)]HLFYNEQQEAR_	664.955	8963014	sp	P18065	P18065	IBP2_HUMAN	Insulin-like growth factor-binding protein 2	Homo sapiens	IGFBP2	1	2	uniprot_human_proteome
3	_QTIDNSQGAYQEAFDISKK_	_QTIDNSQGAYQEAFDISKK_	QTIDNSQGAYQEAFDISKK	36.8326	P27348	TRUE	24.1305	16	_QTIDNSQGAYQEAFDISKK_	715.015	10999950	sp	P27348	P27348	1433T_HUMAN	14-3-3 protein theta	Homo sapiens	YWHAQ	1	1	uniprot_human_proteome
2	_QQIESYPTDSILEDQSDQR_	_QQIESYPTDSILEDQSDQR_	QQIESYPTDSILEDQSDQR	48.6598	Q12824	FALSE	15.6594	8	_QQIESYPTDSILEDQSDQR_	1126.52	2976226	sp	Q12824	Q12824	SNF5_HUMAN	SWI/SNF-related matrix-associated actin-dependent regulator of chromatin subfamily B member 1	Homo sapiens	SMARCB1	1	2	uniprot_human_proteome
3	_TVYGGGC[+57]SEM[+16]LM[+16]AHAVTQLANR_	_TVYGGGC[Carbamidomethyl (C)]SEM[Oxidation (M)]LM[Oxidation (M)]AHAVTQLANR_	TVYGGGCSEMLMAHAVTQLANR	32.8947	P78371	FALSE	71.8029	4	_TVYGGGC[Carbamidomethyl (C)]SEM[Oxidation (M)]LM[Oxidation (M)]AHAVTQLANR_	800.036	65121540	sp	P78371	P78371	TCPB_HUMAN	T-complex protein 1 subunit beta	Homo sapiens	CCT2	1	4	uniprot_human_proteome
3	_DGVADVSIEDSVISLSGDHC[+57]IIGR_	_DGVADVSIEDSVISLSGDHC[Carbamidomethyl (C)]IIGR_	DGVADVSIEDSVISLSGDHCIIGR	94.294	P00441	FALSE	11.1234	8	_DGVADVSIEDSVISLSGDHC[Carbamidomethyl (C)]IIGR_	838.743	18449090	sp	P00441	P00441	SODC_HUMAN	Superoxide dismutase [Cu-Zn]	Homo sapiens	SOD1	1	2	uniprot_human_proteome
3	_AALAGGTTM[+16]IIDHVVPEPESSLTEAYEK_	_AALAGGTTM[Oxidation (M)]IIDHVVPEPESSLTEAYEK_	AALAGGTTMIIDHVVPEPESSLTEAYEK	72.0095	Q14195-2	FALSE	21.0219	17	_AALAGGTTM[Oxidation (M)]IIDHVVPEPESSLTEAYEK_	982.486	54266690	sp	Q14195-2	Q14195-2	DPYL3_HUMAN	Isoform LCRMP-4 of Dihydropyrimidinase-related protein 3	Homo sapiens	DPYSL3			uniprot_human_proteome
3	_SEPDKADPFSFEGPEIVDC[+57]DGC[+57]TIDWK_	_SEPDKADPFSFEGPEIVDC[Carbamidomethyl (C)]DGC[Carbamidomethyl (C)]TIDWK_	SEPDKADPFSFEGPEIVDCDGCTIDWK	88.9887	Q99733;Q99733-2	FALSE	9.10659	7	_SEPDKADPFSFEGPEIVDC[Carbamidomethyl (C)]DGC[Carbamidomethyl (C)]TIDWK_	1038.78	20412400	sp	Q99733;Q99733-2	Q99733;Q99733-2	NP1L4_HUMAN	Nucleosome assembly protein 1-like 4;Isoform 2 of Nucleosome assembly protein 1-like 4	Homo sapiens	NAP1L4	1;	1;	uniprot_human_proteome
2	_VVHIM[+16]DFQR_	_VVHIM[Oxidation (M)]DFQR_	VVHIMDFQR	4.11415	A0A0R4J2E8;P43243	FALSE	28.2999	25	_VVHIM[Oxidation (M)]DFQR_	580.798	16137650	tr;sp	A0A0R4J2E8;P43243	A0A0R4J2E8;P43243	A0A0R4J2E8_HUMAN;MATR3_HUMAN	Matrin-3	Homo sapiens	MATR3	1	1;2	uniprot_human_proteome
3	_QGLELAADC[+57]HLSR_	_QGLELAADC[Carbamidomethyl (C)]HLSR_	QGLELAADCHLSR	18.9866	J3KN01;P55196;P55196-5	FALSE	23.128	20	_QGLELAADC[Carbamidomethyl (C)]HLSR_	490.577	8283778	tr;sp;sp	J3KN01;P55196;P55196-5	J3KN01;P55196;P55196-5	J3KN01_HUMAN;AFAD_HUMAN;AFAD_HUMAN	Afadin;Afadin;Isoform 5 of Afadin	Homo sapiens	AFDN	1;1;	1;3;	uniprot_human_proteome
2	_SETAPAAPAAPAPAEK_	_SETAPAAPAAPAPAEK_	SETAPAAPAAPAPAEK	-2.30536	P10412	TRUE	39.8199	2	_SETAPAAPAAPAPAEK_	739.878	33874800	sp	P10412	P10412	H14_HUMAN	Histone H1.4	Homo sapiens	HIST1H1E	1	2	uniprot_human_proteome
2	_SLDWQIDVDLLNK_	_SLDWQIDVDLLNK_	SLDWQIDVDLLNK	99.7306	Q15008;Q15008-4	FALSE	5.47116	35	_SLDWQIDVDLLNK_	779.909	1642914	sp	Q15008;Q15008-4	Q15008;Q15008-4	PSMD6_HUMAN	26S proteasome non-ATPase regulatory subunit 6;Isoform 4 of 26S proteasome non-ATPase regulatory subunit 6	Homo sapiens	PSMD6	1;	1;	uniprot_human_proteome
2	_LIVDHNIADYM[+16]TAK_	_LIVDHNIADYM[Oxidation (M)]TAK_	LIVDHNIADYMTAK	27.4692	Q6P2Q9	FALSE	17.14	56	_LIVDHNIADYM[Oxidation (M)]TAK_	810.409	6555622	sp	Q6P2Q9	Q6P2Q9	PRP8_HUMAN	Pre-mRNA-processing-splicing factor 8	Homo sapiens	PRPF8	1	2	uniprot_human_proteome
2	_VEGIVHPTTAEIDLK_	_VEGIVHPTTAEIDLK_	VEGIVHPTTAEIDLK	32.037	Q9P0M6	FALSE	8.28363	23	_VEGIVHPTTAEIDLK_	811.443	3876018	sp	Q9P0M6	Q9P0M6	H2AW_HUMAN	Core histone macro-H2A.2	Homo sapiens	H2AFY2	1	3	uniprot_human_proteome
2	_LQLDSPEDAEFIVAK_	_LQLDSPEDAEFIVAK_	LQLDSPEDAEFIVAK	68.0587	O43242	FALSE	32.4085	19	_LQLDSPEDAEFIVAK_	837.933	13963580	sp	O43242	O43242	PSMD3_HUMAN	26S proteasome non-ATPase regulatory subunit 3	Homo sapiens	PSMD3	1	2	uniprot_human_proteome
2	_AANAYGISDPSQISDPVK_	_AANAYGISDPSQISDPVK_	AANAYGISDPSQISDPVK	43.9219	A0A087WTM1;Q9Y6N7;Q9Y6N7-2;Q9Y6N7-3;Q9Y6N7-4;Q9Y6N7-5;Q9Y6N7-6	FALSE	27.5243	19	_AANAYGISDPSQISDPVK_	916.955	2897879	tr;sp;sp;sp;sp;sp;sp	A0A087WTM1;Q9Y6N7;Q9Y6N7-2;Q9Y6N7-3;Q9Y6N7-4;Q9Y6N7-5;Q9Y6N7-6	A0A087WTM1;Q9Y6N7;Q9Y6N7-2;Q9Y6N7-3;Q9Y6N7-4;Q9Y6N7-5;Q9Y6N7-6	A0A087WTM1_HUMAN;ROBO1_HUMAN;ROBO1_HUMAN;ROBO1_HUMAN;ROBO1_HUMAN;ROBO1_HUMAN;ROBO1_HUMAN	Roundabout homolog 1;Roundabout homolog 1;Isoform 2 of Roundabout homolog 1;Isoform 3 of Roundabout homolog 1;Isoform 4 of Roundabout homolog 1;Isoform 5 of Roundabout homolog 1;Isoform 6 of Roundabout homolog 1	Homo sapiens	ROBO1	1;1;;;;;	1;1;;;;;	uniprot_human_proteome
2	_ELLESNFTLVGDDGTNK_	_ELLESNFTLVGDDGTNK_	ELLESNFTLVGDDGTNK	68.3444	Q96A33;Q96A33-2	FALSE	56.8898	7	_ELLESNFTLVGDDGTNK_	926.452	8428331	sp	Q96A33;Q96A33-2	Q96A33;Q96A33-2	CCD47_HUMAN	Coiled-coil domain-containing protein 47;Isoform 2 of Coiled-coil domain-containing protein 47	Homo sapiens	CCDC47	1;	1;	uniprot_human_proteome
2	_LEFPAPYWDNITDSAK_	_LEFPAPYWDNITDSAK_	LEFPAPYWDNITDSAK	91.3722	Q8N568;Q8N568-2;Q8N568-3	FALSE	47.9726	9	_LEFPAPYWDNITDSAK_	933.949	13276340	sp	Q8N568;Q8N568-2;Q8N568-3	Q8N568;Q8N568-2;Q8N568-3	DCLK2_HUMAN	Serine/threonine-protein kinase DCLK2;Isoform 2 of Serine/threonine-protein kinase DCLK2;Isoform 3 of Serine/threonine-protein kinase DCLK2	Homo sapiens	DCLK2	1;;	4;;	uniprot_human_proteome
2	_NLDLAVLELM[+16]QSSVDNTK_	_NLDLAVLELM[Oxidation (M)]QSSVDNTK_	NLDLAVLELMQSSVDNTK	81.9184	P78527	FALSE	11.2854	151	_NLDLAVLELM[Oxidation (M)]QSSVDNTK_	1003.51	6804523	sp	P78527	P78527	PRKDC_HUMAN	DNA-dependent protein kinase catalytic subunit	Homo sapiens	PRKDC	1	3	uniprot_human_proteome
2	_TIGGGDDSFNTFFSETGAGK_	_TIGGGDDSFNTFFSETGAGK_	TIGGGDDSFNTFFSETGAGK	78.0529	P68363	FALSE	0.290735	52	_TIGGGDDSFNTFFSETGAGK_	1004.45	14745840	sp	P68363	P68363	TBA1B_HUMAN	Tubulin alpha-1B chain	Homo sapiens	TUBA1B	1	1	uniprot_human_proteome
[truncated: 80,553 more rows]
