# Supplementary material for: Proteomic analysis of X-linked dystonia parkinsonism disease striatal neurons reveals altered RNA metabolism and splicing
Source: Neurobiol Dis. Author manuscript; Available in PMC 2024 May 20. (PMC11103251; doi:10.1016/j.nbd.2023.106367)
Supplement: suppl Table 4 [file NIHMS1990109-supplement-suppl_Table_4.xlsx]

## Sheet: Protein_Quant
Supplementary Table S4: Abundances of the quantifiable proteins in the Whole Cohort
Spectronaut File: KT6_NSC_0722_2021_Hybrid-DIA-DDA_v17_minusC-NDi_KT25_ok
Excel File: Candidates_KT6_NSC_v17_minusC-NDi_KT25_ok_Processed_2021_0723_v1 (Spreadsheet #1)
		Control_NSC										Affected_NSC									Edit_NSC
UniProtIds	Genes	KT6_1_ctrl_NSC	KT6_2_ctrl_NSC	KT6_3_ctrl_NSC	KT6_4_ctrl_NSC	KT6_5_ctrl_NSC	KT6_6_ctrl_NSC	KT6_7_ctrl_NSC	KT6_8_ctrl_NSC	KT6_9_ctrl_NSC	KT6_10_ctrl_NSC	KT6_16_aff_NSC	KT6_17_aff_NSC	KT6_18_aff_NSC	KT6_19_aff_NSC	KT6_20_aff_NSC	KT6_21_aff_NSC	KT6_22_aff_NSC	KT6_23_aff_NSC	KT6_24_aff_NSC	KT6_26_edit_NSC	KT6_27_edit_NSC	KT6_28_edit_NSC	KT6_29_edit_NSC	KT6_30_edit_NSC
		1C-8i-NSCs	2C-8i-NSCs	3C-8i-NSCs	4C-8i-NSCs	5C-8i-NSCs	6C-13i-NSCs	7C-13i-NSCs	8C-13i-NSCs	9C-13i-NSCs	10C-13i-NSCs	16 A-4i-NSCs	17 A-4i-NSCs	18 A-4i-NSCs	19 A-4i-NSCs	20 A-4i-NSCs	21 A-14i-NSCs	22 A-14i-NSCs	23 A-14i-NSCs	24 A-14i-NSCs	26 E-1A4i-NSCs	27 E-1A4i-NSCs	28 E-1A4i-NSCs	29 E-1A4i-NSCs	30 E-1A4i-NSCs
A0A024R216;Q9Y3E1	HDGFRP3	1.25701e+06	1.3018e+06	1.22363e+06	1347230	1.35555e+06	1.13981e+06	1.18513e+06	1.10375e+06	1.15653e+06	1.04614e+06	1.09126e+06	1.01253e+06	1.03706e+06	1.06285e+06	1.00569e+06	896455	916967	853833	1.22579e+06	860742	939448	889242	975819	929046
A0A024R3W6;A0A024R412;O60462;O60462-2;O60462-3;O60462-4;O60462-5;Q7LBX6;X5D2Q8	NRP2	409697	412747	382502	412314	434614	288891	296414	272818	280774	274118	480018	462206	454327	467861	469927	121281	130093	160495	289431	267166	278017	271699	256490	265478
A0A024R4E5	HDLBP	1678829	1.56022e+06	1.45611e+06	1.64139e+06	1.44069e+06	1.66768e+06	1.67814e+06	1.61713e+06	1.705e+06	1.76383e+06	1.56519e+06	1.8945e+06	1.76998e+06	1.88087e+06	1.92478e+06	1.61441e+06	1519452	1.48079e+06	1.32844e+06	1.59462e+06	1544746	1.5987e+06	1629695	1664273
A0A024R4K9;A0A087WZA9;A0A087X266;Q9BXJ8;Q9BXJ8-2	TMPIT;TMEM120A;TMEM120A;TMEM120A;TMEM120A	266215	180235	211395	69909.8	82356.1	128188	119661	177121	109830	74910.5	262606	266297	145703	100968	119494	150876	107252	115096	86934.9	110039	166900	124886	187047	83446.9
A0A024R4M0;P46781	RPS9	11040654	10219118	10437108	10440220	9676157	11556978	11585763	10600911	10414576	10987125	9535040	9952958	9935150	11172658	10066243	11796669	11605358	11785682	11208914	12165623	11692062	13384404	12499051	13031039
A0A024R571;Q9H4M9	EHD1	360905	388164	379103	405426	454234	378239	357640	320379	378181	391716	375437	371133	388363	469069	414978	252535	251969	257855	336764	293717	317985	332654	345491	342436
A0A024R644;A0A0A0MRU5;A0A1B0GWI2;O75503	CLN5	398138	420387	443278	489136	505202	297480	418558	318241	371922	380255	365356	268623	293427	364946	334065	296867	288770	323589	386189	367296	332424	352778	414485	380255
A0A024RA52;P25787	PSMA2	2.26202e+06	1.94533e+06	1.82269e+06	1899777	1.77991e+06	1.92536e+06	1.9052e+06	1.74861e+06	1.86333e+06	1.90077e+06	1.65856e+06	1864879	1.66774e+06	1.7299e+06	1.72641e+06	1.96436e+06	1.90048e+06	1.91709e+06	1.84614e+06	1.81363e+06	1.77761e+06	1.87515e+06	1851480	1.84696e+06
A0A024RAC6	TCEB3	58443.8	69262.2	77054	42780.8	66652.2	59859.2	63077.1	63082	47137.6	51916.1	69616.2	64542.5	43542.7	56629	58533.4	74173.5	66533.6	57501.3	54144.2	66441.7	68112.8	74791.6	59206.3	60977.5
A0A024RCG2;A0A0J9YWM3;E9PRM7;Q96BI1	SLC22A18	14461.2	18112.3	25111.8	30155.4	25529	4221.14	21115.7	25321.5	24692.5	24739.2	47724.9	42486	52678.1	57626.1	51012.8	1205.77	2324.01	2707.82	5517.14	17730.7	16153	19226.7	24292.3	24914.3
A0A024RCQ8;A0A0G2JH76;A0A0G2JHB6;A0A0G2JIU6;A0A0G2JK02;A0A0G2JKR3;A0A0G2JLA3;A0A0G2JLL3;A0A140T8X7;A0A140T9Y1;G8JLL2;Q9UMR5;Q9UMR5-2;Q9UMR5-3	PPT2;PPT2;PPT2;PPT2;PPT2;PPT2;;;PPT2;PPT2;PPT2;PPT2;PPT2;PPT2	38246	61708	65811.9	26723.9	30196.9	67393.1	73597.4	54921.6	33349.8	35935.8	56597.2	59614.1	56178.3	25684.3	29835.1	48026.5	49522.3	42331.1	21230.4	34427.2	35962.2	53660.4	20717.1	20670.7
A0A024RCR6;A0A0G2JK23;P46379;P46379-2;P46379-3	BAT3;BAG6;BAG6;BAG6;BAG6	977804	899632	867762	965520	857450	1.00642e+06	988804	1.00671e+06	1.00354e+06	981611	843129	1.05956e+06	1.0142e+06	986349	997988	906162	862493	835322	881349	998254	952081	1.04098e+06	1.01895e+06	974237
A0A075B6G3;A0A087WTU7;A0A087WV90;E7EQS5;E7ESB2;E9PDN5;F8VX32;H0Y304;P11532;P11532-2;P11532-3;P11532-4	DMD	196864	186397	203726	209335	230773	131474	99333.2	142353	128377	125782	179516	122057	139116	133698	138649	239387	196524	228603	252333	187733	211049	198721	213324	223595
A0A075B6H6;P01834	IGKC	37508.2	53446.5	29520.3	60248.1	61721.6	27252.5	37373.8	15378.1	64319.4	33946.7	63478	21071.3	37130.7	13408.6	10738.3	54321.6	38269.4	35028.6	26321.3	22889.9	41107.6	528512	46682.8	185102
A0A075B746;P82921	MRPS21	53761.1	47683	45708.2	64777.8	48538	53207.8	49729.5	56240.5	59647.2	61118.7	47006.1	49106.4	56168.2	61781.2	67949.3	45158.3	50062.4	45255.6	35052.2	39186.2	40502.9	37192.4	54084	56640.6
A0A075B7G8;A0A087WYH9;A0A087X0V7;J3KPL8;O00213;O00213-2;O00213-3;O00213-4;O00213-5;O00213-6	APBB1	114957	82050.2	86979.9	120956	67195.4	68006.5	71895.5	72534.1	72417.5	84037.2	79378.9	43599.9	80228.6	74314.1	83592.8	78717.3	77319	74064.6	48928.1	78936.4	45125.2	86648.3	99287.6	90119.8
A0A087WSV8;P80303;P80303-2;V9HW75	NUCB2;NUCB2;NUCB2;HEL-S-109	642730	665092	605352	753939	644345	725620	525050	651076	745886	744905	728493	836641	892163	918568	897970	614039	567302	541573	561227	593351	599766	600854	666642	626942
A0A087WSW7;A0A0B4J1V9;F6XU50;Q9NRZ9;Q9NRZ9-2;Q9NRZ9-3;Q9NRZ9-5;Q9NRZ9-6	HELLS	33196	62493.6	65542.1	49905.3	55090.7	71496.2	53793.4	107401	66454.2	129398	53329.2	45328.4	69792.7	70149.9	56893.1	163341	172405	168942	89668.8	149294	148410	168791	136324	162854
A0A087WSW9;A0A087WSY9;Q16881;Q16881-3;Q16881-4	TXNRD1	1.7415e+06	1.68881e+06	1.62384e+06	1740897	1699071	1.5698e+06	1.60638e+06	1.56463e+06	1.50225e+06	1.5582e+06	1416047	1.43742e+06	1.40426e+06	1.43684e+06	1.38977e+06	1.56535e+06	1.53909e+06	1.50423e+06	1.9427e+06	1.51917e+06	1.50162e+06	1.49024e+06	1.47591e+06	1.47163e+06
A0A087WT12;A0A087X2I2;K7ERP4;P36969;P36969-2	GPX4	1.04888e+06	524657	636593	735472	594947	1.67353e+06	850766	525564	765505	649750	542700	1.21969e+06	426958	585604	499790	1152975	707127	590372	1.00321e+06	830485	884040	884461	704588	998635
A0A087WT80;A0A087WW73;Q9NQ66;Q9NQ66-2	PLCB1	112709	158625	111553	96203.1	125293	91043.5	104940	103764	97342	77876.3	75304.2	49806.1	60274.6	58796.8	57716.6	109086	90886	85338.4	113507	68672.5	60307.3	53379.1	37967.9	48687.3
A0A087WT99;Q9H0W9;Q9H0W9-2	C11orf54	349766	299954	333424	290529	291187	586556	635345	536349	531837	602761	375124	372658	373421	353445	312706	528204	543577	534204	645023	520397	477767	466428	442427	392063
A0A087WTA5;E7ERK9;Q9UI10;Q9UI10-2;Q9UI10-3	EIF2B4	459513	442279	445594	378413	377455	410727	477826	469692	442337	461015	416169	513087	503261	528434	455295	434565	393663	352052	459402	496372	436028	525694	396259	468720
A0A087WTA8;P08123	COL1A2	9072028	6.08769e+06	5184795	358478	290318	5.77649e+06	7.62394e+06	645124	855239	1291864	5.10908e+06	5.33113e+06	1.03146e+06	1.01377e+06	789377	8.13799e+06	6605547	1.428e+06	1629059	5971302	6.35818e+06	9290245	206136	806825
A0A087WTF6;A0A087WV75;A0A087WWD4;A0A087WX77;P13591;P13591-1	NCAM1	1.78151e+06	1.78938e+06	1.7939e+06	1.79649e+06	2.00248e+06	1.38882e+06	1.33223e+06	1.36341e+06	1.45101e+06	1478113	1.4433e+06	1145381	1.11892e+06	1.19433e+06	1.09942e+06	499081	485655	467526	1843300	1.10666e+06	1.13708e+06	1.08764e+06	1.08529e+06	1.11195e+06
A0A087WTM1;Q9Y6N7;Q9Y6N7-2;Q9Y6N7-3;Q9Y6N7-4;Q9Y6N7-5;Q9Y6N7-6	ROBO1	1.28676e+06	1.15354e+06	1.12563e+06	1.32999e+06	1.19802e+06	1.3788e+06	1.14546e+06	994876	1.32625e+06	1.47141e+06	979502	1.05646e+06	945844	1096362	1.32139e+06	1448727	1.55592e+06	1.42171e+06	1.63534e+06	1.43073e+06	1.36976e+06	1.46169e+06	1.68479e+06	1.74008e+06
A0A087WTT2;Q5JWB9;Q96A57;Q96A57-2	TMEM230	78223.6	69799.8	63601.8	62276.9	66473.7	62151.8	72243.8	75988	66142.8	54421.2	63624.6	68200.6	61280.2	71360	69399.2	89982.5	84495.4	92396.7	74267.5	82141.2	70505.7	75692.1	78112.5	85040.6
A0A087WTU3;Q9Y6I9	TEX264	1.06561e+06	839213	1.28539e+06	203747	197346	503045	908706	738484	169319	164813	763286	787821	836353	181581	151195	855937	715680	825072	182073	713666	604762	677110	204470	181170
A0A087WTW0;A0A087WVR3;Q96T88;Q96T88-2	UHRF1	64239.3	83279.4	110128	149204	85034.1	223637	127635	121386	113902	183433	86435	133124	94576.1	80817	93689.6	223434	221210	226660	203209	211285	186362	173834	226960	207012
A0A087WTW9;A0A0A0MRA9;B7Z2N1;B7Z7N5;P49758;P49758-10;P49758-11;P49758-12;P49758-13;P49758-14;P49758-15;P49758-16;P49758-2;P49758-3;P49758-5;P49758-6;P49758-7;P49758-8;P49758-9	RGS6	33703.5	35007.8	35647.9	33556.4	27821.9	21335.6	32012.4	27403.7	26804.7	29211.5	48347.2	36686.8	40046	49203.6	42600.6	1763.71	3158.2	6440.3	8315.61	9624.61	11079	18621.6	10274.7	18979.6
A0A087WU02;Q96RQ1	ERGIC2	189309	167493	161155	184660	148715	179410	185715	163503	173419	176028	193296	216748	218005	241368	230369	163896	159044	147092	190058	169891	171476	160416	159573	161636
A0A087WU05;A0A087WY48;Q8IY22;Q8IY22-2;Q8IY22-3	CMIP	64533.9	66872.8	66321.3	65653.9	68563.7	62346.4	59123.3	68614.3	63340.6	63405	60901.8	50569.3	54920.7	38797.5	53709.8	74592.3	70621.3	65378.8	73047.8	64378.9	69626.6	69717.7	71146.2	70548.1
A0A087WU53;Q9H0U3	MAGT1	207352	288909	263067	286500	298248	263508	270401	279529	299507	270702	269928	182252	298508	274193	241678	271664	295031	258582	332385	285653	309363	373412	319768	323671
A0A087WU65;Q9NRW7	VPS45	642825	728411	764791	924039	733504	720062	620928	714606	712995	810677	648242	585901	648098	816052	849338	752954	652690	771133	817042	669129	835531	607196	661802	632713
A0A087WUB9;Q8WYA6	CTNNBL1	324649	270364	273147	301027	290187	349556	405810	313931	387805	357967	289273	255280	257298	248934	252436	393166	380256	388938	408607	398629	364372	384082	386626	430191
A0A087WUC6;E9PI68;Q15005	SPCS2	1.21846e+06	1.12424e+06	1.1356e+06	1.17501e+06	1320513	1.30782e+06	1280113	1.12717e+06	1.18735e+06	1.28757e+06	1.02728e+06	1.06883e+06	1181632	1.17549e+06	1.0598e+06	1.26529e+06	1.24841e+06	1.27688e+06	1.41289e+06	1.31376e+06	1.22573e+06	1.50295e+06	1.2764e+06	1.36788e+06
A0A087WUD1;Q6DD87	ZNF787	24733.7	20714	10510.3	13709.7	5498.83	43060.8	21655.2	7453.58	15971.3	4077.36	8552.89	20641.2	12011.8	1739.46	4786.11	50371.9	35894.6	6523.09	7515.23	43770.3	27657.3	5640.16	11697.6	6839.36
A0A087WUF6;P09038;P09038-1;P09038-2;P09038-3	FGF2	301475	298416	336954	339176	343912	371406	376443	378768	412714	419408	313944	297580	326070	406322	350528	372216	362799	401064	852302	326685	445428	408754	402251	486441
A0A087WUK2;O14979	HNRNPDL	1.97237e+06	1.67357e+06	1.56377e+06	2289481	2.00046e+06	1.95829e+06	1.78463e+06	2137898	1.89867e+06	2.08624e+06	1.47886e+06	1.58641e+06	1.63027e+06	1.42219e+06	1.91344e+06	3.13997e+06	2.44093e+06	2.42905e+06	2.587e+06	2194373	1.78631e+06	2.15889e+06	2872890	2.81586e+06
A0A087WUL4;A0A087WX23;A0A087WZG9;B4DSP0	PEG10	157079	207710	236562	273504	317982	315753	245658	292726	377979	392686	304630	232044	294886	351442	340005	377998	443202	473918	422892	443030	456404	416104	475400	581262
A0A087WUM0;A0A087WYV9;A0A087X1F5	SYNJ2BP-COX16	287364	289821	248004	257315	215449	261268	284556	236243	239286	260294	283368	240979	240100	280385	186249	292036	275167	283081	237146	267276	279681	285300	241627	228533
A0A087WUQ6;P07203	GPX1	1.2358e+06	1.66185e+06	1.71584e+06	1.69459e+06	1.58197e+06	1.5524e+06	1.82086e+06	1.67393e+06	1.66699e+06	1.78033e+06	1.54463e+06	1.80817e+06	1.75568e+06	2.02619e+06	1.80124e+06	1.38333e+06	1381511	1.41186e+06	1.70866e+06	1420712	1445184	1532586	1451660	1.42978e+06
A0A087WUS0;E7ETK0;P62847;P62847-2;P62847-3;P62847-4	RPS24	2.28334e+06	1.7712e+06	1.73138e+06	1.18972e+06	1.27534e+06	1.5521e+06	2177793	1.66324e+06	1.30678e+06	1.31596e+06	1.4962e+06	1.7097e+06	1.58462e+06	1.27961e+06	1.23501e+06	1.74993e+06	1.64198e+06	1.64209e+06	1.31837e+06	1.98749e+06	1.80407e+06	2.14421e+06	1.41734e+06	1.52069e+06
A0A087WUT6;O60841	EIF5B	748462	744009	709905	809962	685295	775309	696670	766000	751943	761878	726080	785978	816674	762392	774775	803732	796463	763306	722382	770820	749057	833976	822876	780542
A0A087WUW6;A0A087X0G7;A0A087X1B1;Q9Y6K9;Q9Y6K9-2	IKBKG	159521	84218.2	82726.2	101981	104858	75233.5	78899.1	83211	100579	105536	90074.8	88425.5	94076.6	79795.5	109506	89225.8	75494.4	86237	128579	99688.2	88855.8	74899.7	91329.7	90320.2
A0A087WUW9;Q9NXU5	ARL15	80448.3	60489.2	64835.2	89604	82214.6	81450.1	75134.4	77922	66957.8	74216.1	64431.2	65810.8	68033.8	54619.6	64434.8	58089	66009.1	62505	80121.2	57600.7	60902.1	77664.4	69497.8	72572.3
A0A087WV05;Q99417	;MYCBP	72116.6	68974.7	73947.1	63955.9	57624.3	66992.1	84695.2	86869.2	74211.7	76325.9	72059.5	76232.8	79459.1	78057.5	88426.9	58928.8	62861.3	73328.3	50435.5	65800.3	65892.2	70972.5	70340.8	58667.4
A0A087WV97;Q8WU79;Q8WU79-2;X6RCC3	SMAP2	101801	105148	102532	116018	106081	129199	106437	118498	147689	146558	118755	144373	117241	138971	147886	117507	115034	106231	135500	89513	94815.1	91318.4	113167	115626
A0A087WVA1;P62341	SELT	68794.5	69292.5	65390.3	102515	115895	67543.6	69177.8	63946.1	100795	90517.9	104151	79535.5	90829.3	114902	116827	70545.1	64909.5	65258.1	111664	66425.2	67596.7	72537.6	94829.5	88926.2
A0A087WVD7;Q9Y3D8;Q9Y3D8-2	AK6	196099	156400	138342	144156	131554	199968	214277	172161	178808	170227	136464	160532	133108	149067	137454	192481	188149	170709	167386	181487	175581	168446	172412	185753
A0A087WVE9;Q9HBZ2;Q9HBZ2-2	ARNT2	10714.4	3743.72	71204.3	2189.54	5953.92	2273.22	10583	11590.3	4622.72	5253.18	2120.12	57489	6287.49	58577.2	62296.4	14076.3	14184.7	11827.6	5620.11	8333.16	7100	8265.95	7780.38	6398.9
A0A087WVM4;B7ZM99;Q6UB35	MTHFD1L	492617	500905	563760	629022	584056	581902	577140	619807	617264	654665	519258	514165	572112	625587	543399	610160	582487	678288	629585	692359	626157	824700	818826	790940
A0A087WVP1;Q14517	FAT1	540065	235619	214377	245057	280890	278039	278428	291002	217529	242734	209235	271803	315374	361568	253424	483195	516138	447954	477914	358303	395200	357123	327840	283425
A0A087WVQ6;Q00610;Q00610-2	CLTC	12083175	12247584	12564088	12262168	11155928	11729549	12247802	11375939	11368101	11442386	13050874	14276592	13978884	15222237	13818646	10246520	10398189	10579777	11120435	9709600	10045271	10699674	10044138	10056826
A0A087WVT6;A0A087X159;D6RAC5;P81877;P81877-2;P81877-3;P81877-4;P81877-5;Q9BWW4;Q9BWW4-2;Q9BWW4-3	SSBP3;SSBP2;SSBP2;SSBP2;SSBP2;SSBP2;SSBP2;SSBP2;SSBP3;SSBP3;SSBP3	56811	66224.5	61881	60072.8	66897.4	79200.1	78251.3	79188.7	72891.7	67919.7	50462.1	50100.8	50970.3	56802.5	48487	105293	103262	101953	82496	85084.4	81039.8	88842.3	82411.9	82545.3
A0A087WW06;Q96AY4	TTC28	18217.2	14454.2	14456.9	5247.9	6719.5	27619.3	24248.6	24510.2	17624.8	27677.8	23344.9	7422.33	18285.9	3207.48	7878.9	39817.3	36767.3	35954.2	18408.6	26590.3	24699.3	23801	9391.27	7643.11
A0A087WW40;Q9Y371;Q9Y371-2	SH3GLB1	904127	951307	874067	950642	924818	820467	755844	773025	817790	833921	979595	1.00394e+06	949561	1.05209e+06	1.03082e+06	687372	657363	679337	717967	742383	750601	732095	738786	721871
A0A087WW74;O94885	SASH1	142261	83581.2	100611	91671	96238.2	108863	97761.8	101774	90152.3	87584.6	91863.1	95157.5	78943.8	67077.5	87158.1	174072	159504	189138	122316	112572	106323	88882.9	100280	103830
A0A087WWF6;F8W8R3;P49005	POLD2	506603	532557	381656	235862	323308	352516	444152	417982	351538	351820	547269	605175	461404	375937	334312	443335	480225	483977	759589	511982	435037	623111	673462	661256
A0A087WWJ2;C9J5D1;E7EQ69;Q9GZZ1;Q9GZZ1-2	NAA50	173514	164073	164661	323494	316494	236287	197653	307551	319301	207643	303437	191046	290578	208535	316221	218871	218709	321495	332143	254098	218473	329030	268807	248665
A0A087WWK8;Q6DN90	IQSEC1	324368	346733	375352	380057	365632	360103	345274	384356	387384	425172	319518	310231	326905	395508	314932	329500	358187	344950	425250	405417	394539	441261	371019	418307
A0A087WWM0;O43617	TRAPPC3	674215	738926	733000	665418	642052	679776	774865	616919	656126	667405	705031	740633	721744	999623	700004	594764	610782	586176	681684	607709	639555	620437	597388	591439
A0A087WWM4;F8WAN9;H0YLV5;H0YMB3;H0YNJ6;Q9P2T1;Q9P2T1-2	GMPR2	368467	372146	364714	361461	390323	344149	379129	320040	372882	375292	402517	414982	405580	446906	432551	284739	282602	306659	394735	314082	317283	319682	342423	296604
A0A087WWP4;Q96T37;Q96T37-2;Q96T37-3;Q96T37-4	RBM15	242373	233501	217944	218414	213000	265286	262143	270312	265764	250482	212729	221298	208430	188386	210679	311676	303317	294321	276832	287539	283943	295758	287103	295246
A0A087WWR8;Q8IWU6	SULF1	98404.8	110287	110129	60435	65021	97150.2	122260	123145	88788.5	69198.2	60445.7	101388	61076.1	59288	103682	483400	313749	312470	196475	80508.5	69941.9	117499	120139	67211.7
A0A087WWS1;Q96FV9	THOC1	178260	140420	136997	119206	130916	139867	191570	146800	135494	141082	216213	128715	134245	99178.7	123561	162656	166838	154788	169449	177071	170008	194106	164233	156319
A0A087WX71;Q9H501	ESF1	95833.1	49700.7	29402.3	30715.4	17429.9	114133	104093	28830	29194.7	35530.4	19509.7	77519.1	35677.5	37533.9	27316.3	84459.1	68852.6	21570.3	32355.9	119303	98783.1	37787.7	50461.9	60007
A0A087WXC5;E7ESZ7;O95299	NDUFA10	363428	281114	346409	723423	342914	307432	275514	280020	343686	561141	319923	304523	352380	480910	470976	328855	333665	251705	811087	360854	314278	286992	338057	537488
A0A087WXM6;A0A0A6YYL6;J3KRX5;J3QQT2;P18621;P18621-3	RPL17;RPL17-C18orf32;RPL17;RPL17;RPL17;RPL17	5874074	5.53397e+06	5.10085e+06	5.64397e+06	5.46331e+06	5324431	4.8897e+06	5569611	5.44428e+06	5471681	4884111	5061621	4.95722e+06	4.66081e+06	5168836	5980688	5.65122e+06	5.61221e+06	5.34753e+06	6661598	6316424	6.35498e+06	6573207	6.65046e+06
A0A087WXM8;P50895	BCAM	42412.9	233811	173889	298941	286552	396562	288576	243978	259736	272445	235888	121655	232335	67454.8	57067.3	250252	221488	275206	336732	288459	245753	341686	425374	398746
A0A087WXN9;Q765P7	MTSS1L	1556.35	3213.24	5891.38	18218.6	17486.9	4267.1	2575.42	1808.07	7150.01	4033.24	9464.68	4302.77	6708.57	3567.49	8455.36	2924.16	1951.62	1425.01	16832.9	1222.45	2537	33018.9	32242.6	20160
A0A087WXU0;Q5SZ82;Q9NWS8;Q9NWS8-2	RMND1	78419	85833.3	76898	71471.5	71541	79685.5	74189.4	67616.6	64151.9	69888.9	85041.7	102686	98534.3	97065.9	81467.8	73307.5	75223.4	72457.7	70102.7	79870.2	72982.4	91132.8	73646.3	71474
A0A087WXW9;P20908	COL5A1	1.78782e+06	1.78722e+06	1.5894e+06	1067873	1.04036e+06	2.01416e+06	1949966	2979951	561440	2.16165e+06	1.13379e+06	1.19961e+06	1.29329e+06	786994	628834	11425841	896924	4743947	8.34096e+06	2.14053e+06	888690	2420695	5.43955e+06	2423203
A0A087WXY4;A0A087X1A8;D3VVH9;F5H211;G3V3R7;P54252;P54252-2;P54252-4	ATXN3	244434	283903	313888	214589	281937	243694	254535	305963	230009	262419	258484	320790	317037	232728	224167	327151	300663	354840	229143	249739	236260	323198	266494	186632
A0A087WY55;Q9NP79	VTA1	3.03649e+06	1.87999e+06	2.16404e+06	3.07943e+06	1.89502e+06	1.98212e+06	2289051	1.92953e+06	1.81913e+06	2497404	1.97196e+06	2.05968e+06	2.43536e+06	2.49492e+06	2.42461e+06	1.95707e+06	1.78676e+06	1.63702e+06	3100093	2534761	1.88463e+06	2.00288e+06	2366270	2.30246e+06
A0A087WY61;Q14980-2	NUMA1	1029252	834783	885841	1.05257e+06	1.09933e+06	954085	1.28989e+06	986079	1.00695e+06	1.01256e+06	915344	677294	642236	1.00011e+06	900738	1.40398e+06	1.34884e+06	1427780	1.08558e+06	1.17229e+06	1.13926e+06	1.36851e+06	1.18173e+06	1.17077e+06
A0A087WY71;E9PFW3;Q96CW1;Q96CW1-2	AP2M1	1.89362e+06	2.17908e+06	2.18878e+06	2.20419e+06	2074459	1996905	1.94201e+06	1.88012e+06	1868079	1.90175e+06	2.08713e+06	2263410	2.35388e+06	2.42926e+06	2.13889e+06	1828196	1.80516e+06	1858591	2.02855e+06	1.95779e+06	1952631	2.05171e+06	1.94037e+06	1858276
A0A087WYC8;Q9BZI7;Q9BZI7-2	UPF3B	5152.66	9355.72	10008.6	34460.2	44994.3	60472.6	62452.5	43367.6	46843.1	27301.4	31863	15355.9	5276.37	7215.33	40809.8	58586.3	78802.7	57512.9	20563.9	74825.2	10859.7	8653.92	45337.8	48710.5
A0A087WYD6;E7ENX8;Q03519;Q03519-2;X5CMH5	TAP2;;TAP2;TAP2;TAP2	142778	125933	139225	140012	141043	143693	168330	141996	162589	131960	150159	131367	155433	158609	154671	122846	106001	110860	136669	98751.9	122791	127989	116611	110344
A0A087WYF7;Q6UXV4	APOOL	527474	383953	317106	238903	256989	464470	250684	251235	190216	211382	560788	543338	558410	348967	317628	392675	146122	339441	515484	244713	305832	284881	202327	238101
A0A087WYG2;E9PFH7;Q9UPT6	MAPK8IP3	548076	629044	571343	613085	598477	548208	548871	559386	551880	552428	586132	574750	545372	568630	526676	508800	474920	500664	542490	506979	510695	545020	525624	499042
A0A087WYJ0;A0A0A0MQW9;Q9UGI6;Q9UGI6-2;Q9UGI6-3	KCNN3	89884.1	66126.8	52477.5	54248.5	88160.4	48955	73234.8	50889.5	65923.2	59820	79113.8	62391.1	51448.6	66235	63071.3	95021.6	167234	109872	98320.8	53048.2	30803.5	79637.4	98685.8	61608.8
A0A087WYM3;A0A0A0MRF5;E7EWX6;Q8IXJ6;Q8IXJ6-2;Q8IXJ6-3;Q8IXJ6-4	SIRT2	324672	259280	281264	309736	302562	248967	271239	244250	232801	216244	310150	288948	287150	286845	295935	185694	193752	191287	269735	216557	183324	209911	190916	178228
A0A087WYN9;Q7Z478	DHX29	204536	156285	178557	160049	188572	170065	171321	155175	168270	145219	143996	177276	172154	177926	170091	168050	161752	143399	223416	164629	182599	156952	171837	174004
A0A087WYP2;Q8IZQ5	SELENOH;SELH	153911	188866	215863	193484	212530	251521	219634	275519	279857	287884	164626	166584	174837	182066	170958	292799	272354	259017	273465	282998	307715	268636	291656	330592
A0A087WYS3;H7C4X9;Q9ULU4;Q9ULU4-10;Q9ULU4-11;Q9ULU4-12;Q9ULU4-13;Q9ULU4-14;Q9ULU4-15;Q9ULU4-16;Q9ULU4-17;Q9ULU4-18;Q9ULU4-19;Q9ULU4-20;Q9ULU4-21;Q9ULU4-5;Q9ULU4-7;Q9ULU4-8;Q9ULU4-9	ZMYND8	115472	95119.3	112116	117074	128654	146163	141900	140126	155047	168765	107258	106033	110106	97926.9	114874	165600	166164	163445	170056	151841	140387	140689	174194	175729
A0A087WYU2;Q96S19	METTL26;C16orf13	186691	192863	171784	214905	178518	166296	179167	196420	182614	201744	212780	215647	234277	241675	219126	166950	131833	158782	176180	193576	264088	202916	212386	210914
A0A087WYV5;O94813;O94813-2;O94813-3;X6R3P0	SLIT2	21953.9	13151	7161.82	25427.7	53234.4	12022.2	9349.78	10167.4	41601.4	46068.9	17277.2	9269.45	9450.21	60010.5	14233	12275.5	12435.7	13191.2	61741.5	12204.8	15014.8	14029	47875.3	36138.6
A0A087WZ13;E9PAU2;Q8IY67-2	RAVER1	319405	325027	298840	283809	311840	365281	373605	352824	408842	429791	293399	332370	286526	285478	283893	450869	434340	432681	347794	453521	403651	453222	436068	443969
A0A087WZ62;H0YCW6;Q9H6U8;Q9H6U8-2;Q9H6U8-3;Q9H6U8-4	;ALG9;ALG9;ALG9;ALG9;ALG9	126843	107805	112632	63047.3	64286.8	87595.8	140019	102530	71640.1	70837.7	103978	109612	89756.9	60599.1	61151.5	109232	90243.5	60838.1	69992.5	126649	113404	108095	61351.3	64021.9
A0A087WZG4;Q6ZSZ5;Q6ZSZ5-2	;ARHGEF18;ARHGEF18	25006.5	21983	43271.7	67358.6	59542	48236.9	47421.9	52258.9	41717.8	35619.7	23505.5	41164.1	126505	36543.3	66214.5	25217.3	32122.7	55481.5	52701.9	50818.8	27118.4	45367.3	80702	61042.4
A0A087WZK0;P49366	DHPS	465288	252096	263594	288067	198916	370935	370311	335806	397270	240740	329201	457802	371041	324062	232010	232142	210675	280263	295109	348653	338819	307728	331553	199797
A0A087WZM2;D6REQ6;D6RHI9;H0YAE9;O00584	RNASET2;RNASET2;RNASET2;;RNASET2	11224.1	11547.7	10376.6	12573.6	12610.7	10393.7	9692.77	8469.63	8847.33	9730.64	6850.22	10716.5	9265.92	6328.49	6620.63	10425.1	10110.8	8792.38	9559.09	9469.57	8232.73	8449.89	10490	8954.09
A0A087WZN1;O43837	IDH3B	1.75378e+06	1.7459e+06	1.5273e+06	1.39312e+06	1.69379e+06	1.42944e+06	2.04054e+06	1707057	2.06581e+06	2.1672e+06	1.22067e+06	1.29689e+06	1.6245e+06	1.52782e+06	1.07079e+06	2.11318e+06	2.30781e+06	2.1632e+06	2.06517e+06	2.09194e+06	2.02206e+06	2.14804e+06	1.90725e+06	1.27132e+06
A0A087WZQ7;Q9H115;Q9H115-2;Q9H115-3	NAPB	207442	183145	84152.7	153457	171351	81255.6	166327	161172	159977	161641	155115	147808	135869	120577	130780	201719	23106.7	11096.3	144209	176262	166007	174481	144640	117206
A0A087WZR3;A0A0D9SF50;H9KVA9;P46736;P46736-2;P46736-3	BRCC3	223591	211041	195026	169204	175624	183222	203163	187304	145571	160243	195096	172834	161709	169541	177022	177207	183880	186070	168640	204677	189970	186912	155256	148122
A0A087WZR6;A0A087WZW4;A0A087X105;A0A087X1W8;A0A0A0MTJ8;Q9BY67;Q9BY67-3;Q9BY67-4;Q9BY67-5;X5DQS5	CADM1	143129	117759	104871	146346	107959	114522	114460	119359	105690	93026.8	124025	108563	113951	84918.8	89535.7	193389	175385	172765	113510	177832	164943	171190	159938	142497
A0A087WZT0;M0QZ22;Q5PRF9	SAMD4B	79542.1	80865.6	106068	106707	82894.5	99834.7	101733	75351.9	73782	72205.5	81247.4	106293	95177	83045	98528.8	110829	119874	138082	110062	92715.6	93902.4	86993.1	75891.3	99413.7
A0A087WZU2;Q00536;Q00536-2;Q00536-3	CDK16	140228	174183	137403	142427	117902	133513	217468	132718	122186	114816	130051	151967	153409	138128	140572	162212	158826	110366	134754	121658	187226	130715	120160	117233
A0A087WZV0;O43314;O43314-2	PPIP5K2	39830.6	32328.2	33350.7	40363.8	40175.4	49729.7	42822.9	46820.1	34792	43631.4	42035.6	38227.3	47214.7	53931.1	36378.5	49104.5	44478.1	44161.2	50087.1	64676.7	44708.2	58373.5	52654.3	60050
A0A087WZX2;O95139	NDUFB6	228124	177218	142987	112733	73902.4	77290.3	110026	102367	59301	37141.4	116897	98276.2	131352	63943.6	59561.5	104743	150933	120487	46721.3	146972	129402	94053.6	76591	56363.9
A0A087X011;E9PES4;J3KPF9;Q9Y496	KIF3A	235932	233258	316039	305977	340720	222485	149077	167306	293511	214261	246038	275748	255132	285643	249746	206859	193348	251725	245788	170532	191206	152141	234129	220334
A0A087X020;Q9Y3A5	SBDS	1.07746e+06	1.07215e+06	1.0407e+06	1.23866e+06	1.15603e+06	1.04757e+06	1066483	1.07429e+06	1.10045e+06	1.11462e+06	1188638	1.21793e+06	1.19313e+06	1.37095e+06	1.34223e+06	922528	887527	930984	1189883	1.02416e+06	988248	1.14696e+06	1.15309e+06	1.11554e+06
A0A087X0K9;G5E9E7;Q07157-2	TJP1	745008	810774	797031	846814	997133	722991	816750	839968	1.02239e+06	965055	812667	735443	646973	828738	854298	935232	685941	826257	873077	690055	802526	726622	892254	738149
A0A087X0M4;Q9BWU0	SLC4A1AP	42646.1	44649.2	39725.8	47621.7	48134.4	66099	61713.2	58754.6	62193.4	51739.3	45423.3	49791.8	54114.4	49113.4	50605.2	63888.9	62326.6	65323.6	43793.1	68414.7	59972.8	67567.2	72795.6	70400.9
A0A087X0M8;O00533;O00533-2	CHL1	379860	357475	378990	412951	448336	119092	112328	130996	204194	196480	352693	300633	303918	368001	319275	197001	201987	183834	121902	175906	147620	185796	136873	131613
A0A087X0N3;Q96MY1	NOL4L	85513.4	112297	114901	138982	146440	80736.1	109025	123485	113392	130665	73942.9	49431	83577.9	179480	132684	96770.1	93891.2	98666.7	113176	89336.1	93208.6	94193.5	113301	103605
A0A087X0P4;A0A0A0MTI0;F8WA05;H0YKH1;H0YLF5;P40424;P40424-2;P40424-3	PBX1	138261	101152	82552.5	73518.7	87646.4	89545.5	116353	98804.7	93282	83164.8	68406.4	69324.1	60870.3	44699.9	59338.5	124589	106316	106843	84253.4	116116	103238	99868.5	96811.1	91526.5
A0A087X0Q1;Q7Z739	YTHDF3	528811	590940	511708	369444	362933	484146	467356	475083	463555	435677	334160	438483	429046	421046	422831	508916	391945	444324	405062	462137	453365	422691	436986	438104
A0A087X0R6;Q9UMY4;Q9UMY4-2	SNX12	1.1108e+06	1.16244e+06	1.18681e+06	1.26504e+06	1.22355e+06	1.06862e+06	1.1327e+06	1.04117e+06	1112216	1.13468e+06	1053324	1.09401e+06	1.05998e+06	1.21716e+06	1097264	1.02433e+06	956642	899191	1.12777e+06	1.03774e+06	1.07002e+06	1.04869e+06	1.09803e+06	1.07161e+06
A0A087X0S5;P12109	COL6A1	1.03767e+06	894534	1.11383e+06	1006198	873793	382234	584246	575915	537832	607833	318344	579030	534919	666433	584014	369745	445943	518357	535337	343675	557869	632030	584897	591288
A0A087X117;A0A0G2JN29;Q15155	NOMO1	508935	470615	483760	473534	431812	556894	545449	527284	526934	533376	501332	507280	521984	513420	484394	502923	499782	506589	531640	555312	519505	591612	534017	530076
A0A087X1A5;O95793;O95793-2	STAU1	817171	738410	745281	759375	715451	755211	727140	745828	767084	768107	603867	659790	650850	723851	631395	902975	928494	914184	750958	730942	704383	767443	747866	767871
A0A087X1E4;P53365;P53365-3	ARFIP2	214488	178853	128548	109013	208102	144508	186050	147713	130187	178528	192509	200242	174532	139711	128788	131154	112023	150861	102048	134997	105110	135340	131676	138460
A0A087X1G7;A0A0B4J1S4;O60613	2021-09-15	192676	165722	168764	213278	186656	173991	152929	172704	209260	219438	159846	152413	152563	172415	180097	185919	187072	165419	226582	179188	176987	172918	196961	195836
A0A087X1I8;Q7Z3E5;Q7Z3E5-2	ARMC9	302941	190322	196682	238798	128806	178515	233816	143273	134790	157783	194071	177103	118044	153853	188479	146300	139002	115876	183595	166248	163923	142448	137666	177701
A0A087X1L8;K4DIA0;O75144;O75144-2;O75144-3	LOC102723996;ICOSLG;ICOSLG;ICOSLG;ICOSLG	688.696	2114.18	1300.92	1327.36	824.132	2097.86	2519.82	2206.14	1511.93	2531.03	162.634	335.194	376.857	157.73	50.9521	13203.5	12791.5	12346.3	17217.6	8175.82	9059	7412.7	6192.88	7957.79
A0A087X1Z3;Q9UL46	PSME2	1.16206e+06	1.01994e+06	998899	1.17001e+06	1.0636e+06	1.13841e+06	1.22231e+06	1.04506e+06	1.11175e+06	1.185e+06	895688	976031	921914	1.07062e+06	1.06939e+06	937816	885055	933406	1.13849e+06	1.062e+06	1.02659e+06	1108013	1226285	1144895
A0A087X211;Q8TCG1	KIAA1524	35107.9	39204.3	50931.8	33881.8	51232.1	66249.5	49275	57058	59047.6	53261.2	52333.9	35675.6	56120.1	43480.4	43250.2	123495	101268	159935	79151	78302.9	74190.6	83208.9	73006.3	75880.8
A0A087X256;Q2M389	KIAA1033	418592	292172	274510	290081	274452	233397	250349	237006	235037	242400	302042	287529	279759	311090	272272	208549	193426	232595	263814	280014	282314	279559	252924	267595
A0A087X294;O75914;O75914-2;O75914-3;O75914-4	PAK3	8647.43	3153.67	2675.6	7392.81	8500.91	1248.79	3496.6	3561.18	2009.54	8097.99	3366.11	1995.27	2050.7	3250.96	5131.19	5972.21	2080.48	3255.7	1708.25	2645.77	3286.2	1186.41	2547.35	598.909
A0A087X295;Q9NNW5	WDR6	155210	147555	139224	117540	121196	167958	167329	163055	159930	151122	147802	170991	150622	157472	147856	168328	157872	146564	131665	222575	231260	210149	199007	186285
A0A087X2H1;Q9ULT8	HECTD1	255008	252483	266403	261014	278463	258872	253786	246888	258657	262341	243009	257197	248958	280913	254254	270083	287459	297225	241460	296554	287978	316392	278394	294632
A0A087X2I1;P62333	PSMC6	1714552	1.66063e+06	1.76451e+06	2.09731e+06	1870633	1.45604e+06	1.68428e+06	1.74259e+06	1.91229e+06	2.06086e+06	1.84996e+06	1.51648e+06	1.6474e+06	2.11892e+06	1.99519e+06	1.61665e+06	1.63065e+06	1.59665e+06	2.19914e+06	1.73405e+06	1.43292e+06	1.9056e+06	1.97382e+06	1.96365e+06
A0A088AWL3;O75376;O75376-2	NCOR1	43501.1	43446.7	44048.2	33907	48370.6	40199.2	40716.6	30829.8	49813.3	25094.2	38316.6	40964	41245.3	33161.4	47402.2	42636	51620.9	49911.3	17375.8	49708.6	47086.6	26028.1	28944.7	34515.6
A0A096LNH6;Q14185	DOCK1	256512	225985	227707	221184	214222	211093	215463	204464	190912	208360	157300	154447	182546	171421	157818	237769	247710	249743	296379	273978	277110	239420	285813	280814
A0A096LNU0;D6REY2;P23508;P23508-2	MCC	20222.6	44560.5	37469.6	87677.3	46553.9	31793.4	29029.1	12222	26535.6	31960.9	38325.6	36664.8	37169.8	24584.5	130234	54815.2	56596.9	60804.3	55898.4	49997.1	43208.3	56293.1	53706.1	49039.4
A0A096LNV3;A0A096LP02;Q9Y508;Q9Y508-2	RNF114	148656	142932	114661	195275	170974	130408	168158	140546	206223	186734	115038	151791	112524	168529	189767	191840	186238	173029	161256	184933	158245	165900	209565	213731
A0A096LNX8	SCARF2	84030.9	39261.1	38363.9	10016.6	36152.3	22854.6	49276.9	24128.5	23095.2	20907.7	13999.2	51449.1	51815.7	25905.8	19878.3	26976.8	30500.7	34605.3	15906.4	34178.1	41185.4	40872.5	10779.5	24731
A0A096LNZ9;A0A096LPJ4;P05161	ISG15	56141.4	60970.6	64488.9	72558.1	77050	94622.8	93371.9	95144.1	104214	108397	103420	102511	110968	162312	115398	65174.1	80336	80209	76087.5	80908.9	99624.5	99077.7	96417.1	97182.8
A0A096LP75;C4AMC7;Q6VEQ5	;WASH3P;WASH2P	881418	790699	860188	796485	801520	785146	727474	705583	666366	810974	821888	771673	820716	887506	837113	676499	666879	686445	817421	695232	710728	824307	727427	719797
A0A096LPI6		882254	804378	749915	836759	963565	727825	673757	786236	788227	835144	863528	894097	917318	995918	831244	742247	665178	653286	896006	741777	738483	647544	798260	914039
A0A0A0MQR1;Q9Y4K4	MAP4K5	109544	119171	137601	143065	134200	116416	102817	104970	115606	114502	110434	109054	101327	129462	116969	98320.5	71421.9	73533.9	110851	112290	113064	130211	112945	120049
A0A0A0MQR2;Q9BY42	RTFDC1	53157.8	44161.2	39283.1	42417.1	45125.1	54902.6	48099.6	57057.9	58685.1	57701.7	38592.8	40116.4	33830.9	31719.8	34698.1	64996.7	68554.1	69005.2	55330.1	90224.4	74235.3	81062.2	76238.5	85576.4
A0A0A0MQR8;A0A0A0MSZ1;A0A0A0MT23;J3KNR0;P27448;P27448-2;P27448-3;P27448-4;P27448-6;P27448-7	MARK3	406704	452173	441841	450111	594916	411900	429085	399665	381705	388939	505143	442590	469055	663481	502993	484187	413429	408812	479038	414769	399974	448654	401153	426837
A0A0A0MQS0;A8MW92-2;E9PM57;F8W9L8	PHF20L1	56142.4	71359.2	68981.7	78409	82624.7	80094.7	101058	95530.5	109342	120227	73480.5	51976	62815.1	54583.4	60889.5	110945	111026	113785	164924	117424	112224	120983	143399	141057
A0A0A0MQS1;Q53H96;Q53H96-2	PYCRL	135363	117073	119071	116429	117150	129621	131842	121069	126268	132637	107847	118545	126045	146874	131795	117418	110309	119474	119903	139795	131788	139356	141092	138437
A0A0A0MQS9;A0A0A0MTC7;Q16363;Q16363-2	LAMA4	34475	30168.9	79910.9	23351.8	43897	45459.6	36799.1	39091.1	29594.1	47776.8	33467.5	48056.5	34415.9	30255.3	44426.7	82425.1	51796.6	45719	17015.2	30328.8	72184.9	26322.5	32042.3	64535.4
A0A0A0MQU3;P62837	UBE2D2	151082	149814	146537	173435	166932	146142	161700	153960	159464	166307	146641	131198	133102	157094	161379	152285	161647	159554	167605	148279	140970	147274	152658	162140
A0A0A0MQY7;Q5VU97	CACHD1	139306	141724	369757	205640	441864	194346	156683	283000	266897	305118	366452	110847	251520	417803	384568	208053	209736	533892	559358	247703	248642	378887	524023	364587
A0A0A0MR03;A0A0J9YWB6;A0A0J9YWJ4;K7EJD2;Q9Y5B0;Q9Y5B0-4	CTDP1	84297.6	15312.5	32543.5	31231.4	13137.9	20932.6	80042.4	41641.9	14879.6	10110.7	13484	15269.2	30088.9	14982.6	18492	16453.6	24292	11088.3	11228.7	44521.1	22117.3	12729.1	24750.1	20273.8
A0A0A0MR05;H3BM50;H3BN58;H3BPT1;H3BPU5;H3BR25;H3BSZ4;Q9BVC4;Q9BVC4-4	MLST8	22766.8	22067.7	48776.7	24090.3	29049.7	26294.4	34198.1	27090.8	34729.9	26199.4	44043.4	30025.5	28474.8	26839.7	36720.4	22985	23182.8	24572.7	30185.3	24622.3	29170.1	29652.5	29233.8	28109.3
A0A0A0MR06;O15258;Q5T091;Q5T092	RER1	454785	418552	437622	395185	392073	446264	550582	386525	505738	449540	626731	804465	748568	676914	679133	345421	364457	286420	365086	386597	435336	320158	384298	354045
A0A0A0MR09;P43378	PTPN9	258520	282852	294019	330746	268370	261704	278918	249997	258659	285189	302855	260146	286713	324431	294406	282298	279995	254706	321593	313216	280584	325716	331905	300181
A0A0A0MR39	MYEF2	1.97219e+06	1.72726e+06	1.59904e+06	1.65104e+06	1.62572e+06	1.90375e+06	1.83585e+06	1.81643e+06	1.74624e+06	1.79502e+06	1.66186e+06	1.62485e+06	1.48608e+06	1.39694e+06	1.45733e+06	2153788	1980611	1.99428e+06	2.00941e+06	1891723	1.86993e+06	1984721	1.83649e+06	1.92032e+06
A0A0A0MR51;O60427	FADS1	180973	172187	194136	170226	168702	232156	210864	237985	226781	203832	186644	222166	197009	226584	229184	246014	237885	247099	227678	258612	236664	257071	227916	237855
A0A0A0MR59;A0A0C4DG68;Q8TB72-3;Q8TB72-4	PUM2	271780	162615	252411	305643	193880	232766	252394	293418	220497	221850	108201	226599	241145	188815	204022	284153	305602	291011	277821	330268	283866	308212	345006	310233
A0A0A0MR66;P98175;P98175-2;P98175-3;P98175-4	RBM10	351475	383194	352137	342835	357097	405729	385497	415359	405172	407603	356004	343768	351329	322533	333414	504342	467358	476528	347410	476681	466866	448242	452611	465401
A0A0A0MR74;O75907	DGAT1	16601	20483.1	25462.2	20383.7	22736.9	22319.1	21263.3	25545.4	22581.2	9166.46	29575	28900.9	37751.1	11986.4	18150.4	14568.8	16226.1	17644.8	27046.3	28380.6	24291	28388.7	22309.9	20653.8
A0A0A0MRA5;B7Z4B8;Q9BUJ2;Q9BUJ2-2;Q9BUJ2-4	HNRNPUL1	2.24017e+06	2.01227e+06	1.72883e+06	1663213	1.59351e+06	2134435	2.15808e+06	1.96932e+06	1.8331e+06	1956803	1.97445e+06	1.98926e+06	1.88171e+06	1.73104e+06	1.67657e+06	2.40431e+06	2240078	2.04718e+06	2.06244e+06	2.10137e+06	2.06945e+06	2.15934e+06	1.98191e+06	1978505
A0A0A0MRE5;Q9ULH1;Q9ULH1-2	ASAP1	169735	150400	126133	130754	140885	147897	159525	136544	143939	126952	118661	102098	136261	122602	115723	148940	136226	135961	158632	137906	150496	128808	132303	133911
A0A0A0MRE6;O94967;O94967-2;O94967-3;O94967-4	WDR47	336893	414446	411411	438375	452222	293643	316975	313864	312445	341122	405894	335653	371844	342157	347942	328255	334675	340186	464030	299343	293835	326927	311084	285596
A0A0A0MRF6;Q99996;Q99996-2;Q99996-3;Q99996-5;Q99996-6	AKAP9	166363	396056	429720	480288	503761	313085	394150	384797	412621	464740	446324	461739	534777	636838	563994	257971	337723	115693	379502	375575	368300	376875	453097	426366
A0A0A0MRJ6;H7BY58;P22061;P22061-2	PCMT1	2.09472e+06	1.96846e+06	1.87273e+06	1882415	1.74635e+06	1814041	1.95239e+06	1.70806e+06	1.65046e+06	1.77044e+06	2.0892e+06	2426792	2.31437e+06	2384824	2.25537e+06	1.6121e+06	1.54841e+06	1.48132e+06	1.6148e+06	1.63166e+06	1.60443e+06	1.55098e+06	1.51166e+06	1.45235e+06
A0A0A0MRK6;Q13505;Q13505-3	MTX1	266787	351696	278294	263528	238005	322228	338598	312790	301840	294908	317496	410340	386021	427591	376425	240640	269393	206842	200746	261817	255666	233188	251861	180456
A0A0A0MRL6;F8W8M4;O14639;O14639-2;O14639-6	ABLIM1	857518	828759	733848	859866	842278	660337	768987	699451	768477	782321	806046	855781	755887	900946	834521	711981	610343	710189	689263	601005	477981	672662	664774	605507
A0A0A0MRM9;Q14978;Q14978-2	NOLC1	790696	606751	807809	745275	614889	975814	1.0158e+06	984099	1.06144e+06	1.1119e+06	853153	838904	970793	1.10176e+06	1068854	869432	816621	830346	895256	1.24604e+06	916274	1084046	1.07545e+06	1.21845e+06
A0A0A0MRR7;P09234	SNRPC	227158	212778	222958	298699	303791	287909	285102	296086	270859	361657	237453	196433	208305	237720	269466	283458	331364	335615	347430	314051	312566	307642	425615	240345
A0A0A0MRS5;A0A0C4DG97;F8W946;Q9BXM9;Q9BXM9-2	FSD1L	155644	173026	165519	200765	208635	160910	152760	164473	162011	171619	106252	98221.2	89990.4	102140	93087.1	190588	195800	180825	233319	156880	152799	154127	173828	162800
A0A0A0MRT6;B6VEX4;Q8IZP0;Q8IZP0-10;Q8IZP0-2;Q8IZP0-3;Q8IZP0-4;Q8IZP0-5;Q8IZP0-6;Q8IZP0-7;Q8IZP0-8;Q8IZP0-9	ABI1	425522	197534	262204	171885	98940.4	181863	262068	157202	111632	170226	261746	245870	177938	94644.3	168401	313804	188691	211963	231355	369566	159358	168237	213712	148266
A0A0A0MRU0;A0A0C4DH75;A0A0D9SFF8;B4DZ84;D3DX48;D3DX49;Q14168;Q14168-2;Q14168-3;Q14168-4;Q14168-6	MPP2	41568.9	29866.9	29470.6	32038.8	34519.5	28297.6	25505.9	30333.5	28687	29357.5	31317.8	31440.9	28734.9	23917.9	31065.6	18658.6	17373.5	18960.8	29347.2	29032.3	28955.7	31127.6	26515.9	30573.8
A0A0A0MRV0;Q9P2E9;Q9P2E9-2;Q9P2E9-3	RRBP1	596900	589813	582860	570968	526416	378758	389464	389972	450783	396674	579648	755008	708811	723904	746935	359457	337170	355388	253879	368465	401747	403609	384874	389097
A0A0A0MRV4;A0A0A0MT35;J3KPF5;J3KPF6;J3KRV9;J3QKK8;Q8TBF2;Q8TBF2-2;Q8TBF2-3;Q8TBF2-4;Q8TBF2-5;Q8TBF2-6;Q8TBF2-7;Q8TBF2-8	FAM213B	3629.5	18190.8	15029.4	11342.2	18474.1	17249.6	20369.7	17798.7	17886.9	9333.83	9929.07	10518.2	11411.8	9216.52	7938.92	4868.62	7949.24	8800.48	3325.59	16966.6	21253	22042.4	12122.5	11465.5
A0A0A0MRX1;Q12926	ELAVL2	666992	641807	468266	662060	664204	658935	692641	633144	596453	655034	572457	480709	482890	567109	450103	434426	587628	451107	703999	396369	471180	518453	490464	481907
A0A0A0MS08;P01857	IGHG1	27576.1	12409	16361.2	40131	31477.9	14673.3	13967.8	21515	27243.6	16818.9	30868	28607.6	25847.5	28246.2	30986.5	32845.9	20203.7	40764.8	31020.9	31951	34834.3	47404.8	29360.4	303875
A0A0A0MS41	SFXN3	1.16398e+06	1.03167e+06	1.04428e+06	1.07066e+06	1.0146e+06	747034	747727	685862	689868	772432	1.36798e+06	1.37941e+06	1.40377e+06	1.43735e+06	1.37224e+06	329189	344286	303976	597907	365647	402053	412631	474064	478788
A0A0A0MS45;J3KNI1;Q9H9E3	COG4	273518	480531	502298	338343	402010	340081	462553	407808	332629	318281	474311	605339	544515	415733	391058	451732	334885	410203	337515	424943	373344	438221	332537	316195
A0A0A0MS52;A0A0A0MT11;Q13555;Q13555-10;Q13555-2;Q13555-3;Q13555-4;Q13555-5;Q13555-6;Q13555-7;Q13555-8;Q13555-9;Q5SWX3	CAMK2G	276542	290436	235802	236204	262962	199627	195692	205892	224446	245701	238371	206759	234175	224317	227857	245158	152668	154379	228788	184293	184600	196037	208330	249342
A0A0A0MS54;P22694;P22694-2;P22694-3;P22694-4;P22694-5;P22694-6;P22694-7;P22694-9	PRKACB	1.01541e+06	944039	913936	992863	954593	890268	912104	810254	827301	887262	912858	925776	884879	962483	930980	732600	722918	712927	902600	861971	833821	908127	912316	934470
A0A0A0MS69;Q14123;Q14123-2;Q14123-3	PDE1C	11052	11611.3	5822.92	6626.96	11086.5	1220.2	1650.93	1159.22	3962.4	755.107	30305.3	20840.7	20068.8	29575.5	34183.4	3366.4	1590.18	3346.02	1312.87	1567.98	2800.06	816.592	1307.92	507.245
A0A0A0MSB8;Q9UPT5;Q9UPT5-1;Q9UPT5-2;Q9UPT5-5;Q9UPT5-6	EXOC7	334295	318024	315993	305325	292253	283567	268837	292899	284224	277917	293298	277954	280082	284745	258504	235250	302551	311196	309343	294965	321549	331847	274367	290304
A0A0A0MSE2;Q16836;Q16836-2;Q16836-3	HADH	1.06162e+06	1.21029e+06	1.15532e+06	1.27268e+06	1.29611e+06	838000	879231	817921	919809	886683	1.09498e+06	1.05742e+06	1.05175e+06	1.27467e+06	1.04307e+06	919443	931422	900490	954816	1.04088e+06	1.05146e+06	1.00564e+06	1.11281e+06	1.09071e+06
A0A0A0MSF9;Q8N954;Q8N954-2	GPATCH11	675.337	457.515	2313.44	3550.8	3240.24	828.131	2505.11	3207.92	4153.21	2259.19	1776.62	1042.94	2601.38	2632.86	1958.84	811.17	2799.12	6321.93	3952.34	984.971	2502.94	4415.87	6917.03	3768.53
A0A0A0MSG2;J3KNW4;Q14192	FHL2	423095	389853	412776	436049	476898	207104	195172	187870	188885	207006	281100	233222	241952	268056	290739	260275	259714	206825	163049	211580	254808	229634	241439	232211
A0A0A0MSI2;B3KPJ4;Q8IXK0;Q8IXK0-2;Q8IXK0-4;Q8IXK0-5	PHC2	58113.2	46617.4	34285.9	34808.6	49090	51240.3	46520.5	51565.9	46293.3	48504	44363.6	36803.7	37508.3	29601.8	39173.3	64110	56968.1	53297.9	55444.8	66762.1	59535.2	63391	67985.5	67415.6
A0A0A0MSI8;O00471	EXOC5	1.34866e+06	417381	1.08166e+06	1051149	1.15662e+06	1423457	683344	1.39661e+06	1.09383e+06	1.13019e+06	1.06864e+06	1.08584e+06	1.16066e+06	837620	861978	1.16308e+06	1.54585e+06	1.0897e+06	1719056	986013	999974	1642316	1.58599e+06	1.37754e+06
A0A0A0MSK4	GPSM1	429082	518790	542837	783465	765014	657937	443669	492799	682626	608890	514491	449122	499887	624144	608066	464203	529027	430438	649049	519166	501075	433180	725823	638437
A0A0A0MSK5;Q5JTV8	TOR1AIP1	410938	335242	352078	463436	386666	339741	311780	324330	359015	346893	327135	350570	357807	370040	340148	284329	279593	265634	260031	256827	279517	260339	299058	331691
A0A0A0MSK6;Q13017;Q13017-2	ARHGAP5	192793	218421	207550	216343	210585	171384	179845	183491	180438	183299	208285	202354	189421	200735	188110	365069	293600	428785	178347	197347	212023	201552	217684	208159
A0A0A0MSS3;A0A0C4DFN6;C9JD09;C9JP03;C9JUW9;Q5T6P1;Q5T6P2;Q8ND83;Q8ND83-2;Q8ND83-4;X6RDJ2;X6RGK9	SLAIN1	190149	136573	120275	125781	145946	102590	118297	105486	116315	133391	118262	145720	138032	121337	106028	112509	111870	105276	85207.4	114976	141127	74927.4	95459	102066
A0A0A0MST8;C9JRP1;E9PFN4;Q9Y6M7;Q9Y6M7-12;Q9Y6M7-13;Q9Y6M7-2;Q9Y6M7-3;Q9Y6M7-4;Q9Y6M7-6;Q9Y6M7-7;Q9Y6M7-8;Q9Y6M7-9	SLC4A7	35883.3	54509	57234.6	55944.7	139752	112542	61950.9	49113.2	47059.7	54605.7	57605.4	75505.1	81539.5	64012.8	77042	57977.4	49855.5	40509.4	62471.1	50622.5	44746	55292.6	124777	46904.8
A0A0A0MSU7;C9JFF1;H0YF95;Q53EL9;Q53EL9-2;Q53EL9-3	SEZ6	89860.8	64565.6	136336	49357.5	85906.7	53729.2	133695	94144.8	148016	124515	103901	69586.1	63161.4	143815	104428	102322	68356.6	148907	109065	144641	93092.5	98775.4	124618	143868
A0A0A0MSV9;A0A0G2JH37;A0A0G2JKZ1;A2AB90;O15533;O15533-2;O15533-3	TAPBP	159831	171792	282864	303484	246718	197250	235836	193695	273088	249375	312588	208719	274076	209213	208652	223396	268840	230784	267338	185512	179316	230002	179662	147845
A0A0A0MSX3;A0A0G2JNZ7;Q08345;Q08345-2;Q08345-5;Q08345-6	DDR1	478387	455498	421545	332711	351839	406444	529458	406699	362523	305523	507109	502024	484201	355397	345616	398506	370691	446727	497499	447848	431387	446640	308322	322449
A0A0A0MT00;E9PI99;Q13952;Q13952-2;Q13952-3;Q13952-5;Q13952-6;Q13952-7;Q5T6K5;Q5T6K7	NFYC	191398	154698	135426	126120	111387	158669	197790	154736	174944	148548	116140	116515	108892	120384	118176	218956	205296	214984	128804	204674	187096	194571	179460	219182
A0A0A0MT26;M0R116;P13637;P13637-2;P13637-3	ATP1A3	418452	451711	471724	546185	577441	462961	480907	485665	527535	563521	435957	258514	327094	396804	375472	197151	189296	202073	524422	301693	296961	335613	399626	363700
A0A0A0MT32;P38571;P38571-2	LIPA	811715	693773	723621	773218	897027	876281	1.13158e+06	998112	962060	975470	637106	582459	657356	643383	591314	1.27662e+06	1.31053e+06	1357859	1.48721e+06	978541	1.0759e+06	925626	1.13704e+06	1.07944e+06
A0A0A0MT33;Q9UPN6	SCAF8	141677	183692	156036	153804	169624	222788	209598	220283	216040	196873	134197	145484	138318	168701	148389	236634	214651	224632	178378	232655	212871	213730	227666	220846
A0A0A0MT40;H3BUD4;Q15111;Q15111-2	PLCL1	44163.9	34304.1	31092.9	41147.6	30194.8	21027.8	21890.8	14174.9	22019.2	26280	27576.1	27259.3	27025.2	25743.9	28139.8	11503.7	12488.4	9105.44	43999.3	17909	18682.7	7507.16	12976.6	17061.9
A0A0A0MT60;Q5T1M5	FKBP15	137614	122680	115499	122316	99535	111941	138772	115362	123183	116392	126316	137024	142704	133475	139386	102185	97500.2	93098.5	96814.2	98142.8	107902	97966.4	104688	83968.5
A0A0A0MT83;P26440	IVD	703423	713858	733386	693644	730324	475084	474175	478337	444855	479641	743938	666077	662171	764473	690451	375739	401014	387257	399440	494409	532898	512286	448999	476549
A0A0A0MTB8;Q8NI36	WDR36	244363	207840	196169	214592	185545	278812	255905	295293	302919	297189	205555	250828	237738	251629	249283	234992	270720	278509	293140	352447	308776	309899	333442	332327
A0A0A0MTC4;A0A0A0MTC5;A0A0A0MTC6;A0A0A0MTD1;E5RJN7;E7EPX0;E7EVJ4;E9PH62;F8VPI7;Q9NUL3;Q9NUL3-2;Q9NUL3-3;Q9NUL3-6;Q9NUL3-7;Q9NUL3-8	STAU2	248876	262225	241800	229717	244960	244420	234732	267428	232917	182238	182162	182699	187665	186930	199225	362740	343701	348108	269896	259541	254900	264541	273145	238514
A0A0A0MTH0;Q8N0W4;Q8N0W4-2	NLGN4X	268461	151801	137805	170497	152202	136670	139140	146221	144731	155635	126614	147936	123024	156696	135958	137230	178637	133017	221338	154995	140462	159350	152876	141260
A0A0A0MTH3;Q13418	ILK	392578	365003	334072	374291	384176	308453	339122	271096	343609	348166	329463	384757	375695	424341	487395	405837	361756	291944	294365	281968	307863	272961	312895	308537
A0A0A0MTH9;O14981	BTAF1	307646	187545	220296	177650	176119	234940	246293	237985	197832	193239	230480	201521	206669	170317	147329	250042	248778	247022	238001	231130	197164	233028	186658	227951
A0A0A0MTI6;Q9NYP7;Q9NYP7-2	ELOVL5	139117	104513	97082	92194.7	97903	128641	161192	134528	133955	114560	139608	142690	159881	126780	154170	162374	133260	134484	148080	127471	130815	138702	220681	128902
A0A0A0MTJ9;A0A0R4J2G3;Q6PIU2;Q6PIU2-2	NCEH1	482361	731932	597825	106672	802125	387780	721066	962752	674130	843423	585062	370006	347397	547008	286629	642325	785987	808061	387395	422283	749174	951998	267830	461883
A0A0A0MTL6;Q6ZS17;Q6ZS17-2;Q6ZS17-3;Q6ZS17-4	FAM65A	80414.8	108885	106759	106753	98286.2	102959	111411	102856	103303	106576	112478	113021	106307	119350	106424	66647.5	75793.5	69010.2	67431.7	85202.9	83078.1	92921.1	91090	92010.6
A0A0A0MTN0;Q13617;Q13617-2	CUL2	460326	511750	481864	514622	479454	551073	552079	518253	526849	527318	498795	524396	553373	544043	509582	423157	406362	429769	451996	447636	438704	458565	462878	437744
A0A0A0MTN3;P21266	GSTM3	574498	551138	582387	586730	573445	437294	472447	439630	411785	425943	388982	390927	394224	402144	435444	398772	377497	381152	508230	490439	461333	462695	468817	562067
A0A0A0MTP6;O15357	INPPL1	264722	264779	287850	281673	251089	252640	273224	269676	244732	252830	305316	301899	337385	351480	382746	247287	214773	253655	273726	198404	196732	218699	184955	195616
A0A0A0MTQ4;F5H7G2;Q96B86;Q96B86-3;Q96B86-4	RGMA	74076.4	83723.6	91321.5	67883.9	82590.7	84081.9	66396.6	78938	82906.9	67575.4	136407	72990.7	87060.3	97158.9	87813.1	105320	51624.7	68928.4	141251	34544.9	98306.4	31577.9	41759.7	72145.3
A0A0A0MTQ5;G3V556;P56378	C14orf2;C14orf2;MP68	260572	352370	426473	374537	417794	358970	456815	359371	372527	339284	295645	353974	401510	437950	426321	360708	394488	346374	355771	345518	369827	352520	376471	317832
A0A0A6YYC7;Q96JP5;Q96JP5-2	ZFP91-CNTF;ZFP91;ZFP91	8455.58	13123.8	16667.9	18251.2	18488	12153	15610.3	22101.9	21678.9	23664	14449.3	12529.3	12427.9	13903.1	13847.2	25449.5	26263.1	19026.5	20187	17316.4	19648.1	25538.5	26743.8	22627.7
A0A0A6YYH1;Q7Z6K5-2	C15orf38-AP3S2;ARPIN	255661	228313	214486	216221	223520	207523	273746	209669	200786	213963	183645	183249	156639	155199	170499	248768	241829	268099	269691	273412	269985	243514	283506	273700
A0A0A6YYI3;A0A0B4J1V8;A8MV53;H7C446;Q9NQ55;Q9NQ55-2;Q9NQ55-3	PPAN-P2RY11;PPAN-P2RY11;PPAN;PPAN;PPAN;PPAN;PPAN	37578.8	23602.7	22510.1	41728.5	39491	44685.6	34804	39060.4	54954.8	46054.4	27555.6	28326.5	28232.7	32911.6	40726.4	33072.9	28839.5	25245.4	49720.5	41609.8	41441.4	37031.1	60846.6	55153.4
A0A0A6YYJ5	MACF1	95340.8	158064	133341	111088	96282	81492.4	153987	140639	98451.2	152035	180921	95569.7	133242	116923	91651.6	151876	146714	179264	177981	143896	163371	172069	103862	109934
A0A0A6YYL4;P57737-3	CORO7-PAM16;CORO7	807547	721574	722943	736166	663007	605133	553669	581917	565734	577915	746081	709261	707757	770245	678515	423280	391657	418212	525909	550341	570311	530978	531178	541472
A0A0B4J1R2;Q9H6R3	ACSS3	244439	211288	250641	433744	457636	289627	215002	264317	288533	328711	266194	183652	276734	306894	339761	227490	231414	209432	262618	222520	196415	218798	297054	271344
A0A0B4J1R7;Q96B45	BORCS7-ASMT;BORCS7	85357.7	74347	79119.8	86227.5	79951.3	73145.9	82187.3	66376.7	74596.7	69179.8	74663.9	77985.5	76938.7	94937.8	77403.7	52060.1	86201.3	54556.5	64530.5	72667.5	60301.2	58503.4	65406.9	56269.6
A0A0B4J1S8;Q9UBF8;Q9UBF8-2	PI4KB	47616.5	54761.2	53909.3	79262	74578.8	46139.8	229661	58016.6	59470.6	56346	58568.8	58279.3	60263.5	66114.2	76577.4	57780.1	37291.4	57469.8	80351.9	269359	281677	57199.4	96224.6	71848.6
A0A0B4J1W0;F5GY88;O75448;O75448-2	MED24	74115.9	71491.9	63198.7	71823.5	70209.5	70347.5	73602.5	43451.5	63137.5	71770.1	58601.1	75345.4	84476.2	71048.4	70249.9	65441.4	69110.5	65427.2	67136.8	76715.1	65380.7	57033.1	63463.4	60996.9
A0A0B4J1Z1;C9JAB2;Q16629;Q16629-2;Q16629-3;Q16629-4	SRSF7	3864238	3.41145e+06	3.415e+06	3.21062e+06	2.2663e+06	4054898	4211274	3.94167e+06	3936744	4.03881e+06	3267945	3124487	3.00458e+06	2.17516e+06	2.81453e+06	4468426	4.61887e+06	4.56933e+06	4268762	4469644	3.20733e+06	3687125	3.93786e+06	4.12826e+06
A0A0B4J220	C11orf98	225894	207960	155328	210986	186856	192499	197559	168770	233997	219504	183369	181264	166591	181333	198978	299627	185770	187173	194941	237101	217547	211254	256454	261837
A0A0B4J287;Q9H0A8	COMMD4	72498.3	71769.3	61189.8	48271.9	53339.4	78040.5	89986.6	62927	36510.7	36005.6	61862.9	67916.4	61988.7	42384.9	55626	69350.8	68317.9	57633.9	40972.6	69754.4	63396.1	63079.4	54069.1	49833
A0A0B4J294;H3BP13;H3BUK6;Q9UL33;Q9UL33-2	TRAPPC2L	146159	89951.9	83864.4	135812	105200	89903.8	108091	99027.6	128220	120731	88942.2	106392	92497.7	128236	123982	221291	131220	125405	118747	91848.3	112190	73228	141456	141103
A0A0B4J2A0;Q9UHJ6	;SHPK	201547	181735	184470	162765	155777	178888	193184	163371	209131	233809	182693	152923	167034	183491	177157	246879	229041	239925	183244	220290	219810	189350	199498	181000
A0A0B4J2C2;F8WF49;Q9Y2H0;Q9Y2H0-1;Q9Y2H0-3	DLGAP4	817495	829626	815553	912853	895232	686144	775846	722107	787947	791170	744319	705328	705092	809556	837209	679621	620858	667704	802406	661820	629555	626916	706874	657463
A0A0B4J2C3;P13693;Q5W0H4	TPT1	3898509	3.58512e+06	3.32813e+06	2978577	3257064	3.8583e+06	4.0176e+06	3.40697e+06	3.53159e+06	3.83815e+06	4309318	5.1924e+06	4770724	5424026	4.85566e+06	2.73822e+06	2.86717e+06	2.82757e+06	2.46869e+06	3406322	3.36096e+06	3170128	3569953	3.1481e+06
A0A0B4J2E5;Q15269	LOC102724159;PWP2	116443	102598	98713.6	123430	94186.5	117868	113243	109354	108946	128145	98402.5	90939.4	106887	125003	118732	130520	129214	138787	175903	147646	125519	132232	136247	133223
A0A0C4DFL7	CYP51A1	555153	504221	562705	543883	548761	500466	522038	477134	495757	523559	437606	425946	468193	484096	467272	697579	695436	683507	587053	826642	678030	786850	680099	736557
A0A0C4DFL8;F5GX28;K7EQ54;O94953	KDM4B	48853.6	34787.3	9851.21	20850.2	27622.5	48548	70198.3	40195.6	13347.3	25057.2	47771	65927.1	43886.7	9227.32	12522.8	53294.1	35413.1	39028.2	25134.5	52933.1	46320.8	72274.1	12309.6	5814.82
A0A0C4DFM0;G3V267;G3V4T6;G3V5T0	GSTZ1	249423	188165	183786	175529	159258	150277	198727	145851	139248	151347	186524	210141	231989	181726	176454	112038	84993.9	78672.4	107590	177005	158041	175885	163723	159397
A0A0C4DFM1;Q92544	TM9SF4	858705	998574	768318	901640	711493	707702	525751	520245	599121	657255	520066	717141	654813	839592	602114	807963	774458	707892	810310	778032	638796	514666	608806	646711
A0A0C4DFN1;Q8IWA4	MFN1	47873.2	33402.2	39698.8	40157.4	36852.5	41671.2	37975.6	37924.2	27117.9	46787.4	25442.8	44605.1	48543.5	38873.9	43406.7	47181.5	45856.5	44207.5	35664.1	34106.5	25921.1	27827.2	30677.3	34430.4
A0A0C4DFR8;Q9UBK9;S4R2Z4	UXT	50257	71354.7	66224.3	62953.4	89648.6	69315.5	71816.3	63098.3	75880.8	68737.1	74234.7	55414.1	64845.9	73486.5	63068.9	62861.8	56682.7	52515.4	50059.3	75015.4	64955.8	53986.8	83137.8	51163.9
A0A0C4DFS6;Q9C004;Q9C004-2	SPRY4	32406.1	39186	48816.6	48139.2	47155	48841.2	47823.9	47994.3	64308.2	64970.3	33727.3	34523.4	50784.7	44172.9	57631.3	73542	64589.8	65359.5	57472.8	72796.3	72271.2	77646.5	87960.4	87175.9
A0A0C4DFT3;Q12959;Q12959-2;Q12959-3;Q12959-4;Q12959-5;Q12959-6;Q12959-7	DLG1	371832	385293	336070	373061	365189	395486	321698	364960	327021	283355	365584	369632	265123	337188	304062	280050	321891	330318	331330	335312	382225	363984	332999	251128
A0A0C4DFU2;P04179;P04179-4	SOD2	370521	430606	420210	438576	504242	503695	545380	487304	530226	536640	375851	433760	410131	424251	449593	475935	474142	459923	577843	559126	571621	529817	585964	632053
A0A0C4DFX9;Q9H3P2	NELFA	238362	232327	249206	291327	311447	358004	336530	410978	344288	348856	240963	262397	226470	258801	276726	364180	368256	380094	391499	422102	396310	403598	412399	375975
A0A0C4DFZ2;P15289;P15289-2	ARSA	466407	318971	272667	418383	324508	236625	283161	256952	258029	305209	337859	288524	312743	301620	314940	342445	286230	306163	350365	408333	382286	388985	389067	428810
A0A0C4DG17;C9J9K3;P08865	RPSA	9727386	8358006	8.36052e+06	8920828	8.08532e+06	8577924	8896371	8609142	8615576	8606255	7.23768e+06	7981783	7719526	8.08088e+06	7588063	9466737	9613249	9646160	8564139	10467100	9771692	10559697	9726707	9681234
A0A0C4DG21;E7EP65;E7EW77;F8WAL6;Q9NYB9;Q9NYB9-2;Q9NYB9-4	ABI2	1.06708e+06	868064	988025	916898	839371	830257	908328	869439	953038	952476	673476	738643	748543	866426	766636	970447	955516	810854	972011	995901	882963	923968	773186	733868
A0A0C4DG40;E7ENN3;Q8NF91;Q8NF91-4	SYNE1	1.34257e+06	419322	629259	150298	158757	248637	351777	540750	136095	271286	378266	430231	333381	116475	120039	780126	645082	680236	255789	252694	292586	316035	116427	295259
A0A0C4DG44;O43464;O43464-3	HTRA2	116507	108920	111163	72803.2	80537.4	77438.1	85842.4	77661	66371.3	62161.6	120190	115341	102002	98538.5	89815	78483.7	78489.7	77392.2	53315.9	77946.6	68406.7	63382.7	59318	59299.4
A0A0C4DG51;Q9NP80;Q9NP80-3	PNPLA8	138407	147002	143962	164624	139417	119463	158369	138803	137038	137723	186186	207731	199557	215692	205971	91245.1	72998.6	81982.6	131893	98613.4	109799	124748	107990	123540
A0A0C4DG62;F5GYV5;F8WCT1;H7BZV4;Q66PJ3;Q66PJ3-2;Q66PJ3-3;Q66PJ3-4;Q66PJ3-7	ARL6IP4	71028.3	63927	54407.2	65730.9	68839.9	79608.8	61298.5	85176.7	81179.8	85082.9	59190.6	62946.4	63733.5	47147	65388.7	115425	98378.3	104119	91497.4	123239	107330	112438	131050	118742
A0A0C4DG89	DDX46	622708	652096	640162	706702	667192	787826	765861	808042	849159	863496	654821	646932	636448	698458	687892	891594	901302	908294	853182	825691	810016	901736	906897	919474
A0A0C4DG95;E9PD56;H7BYG4;Q7Z7A4;Q7Z7A4-2;Q7Z7A4-4;Q7Z7A4-5;Q7Z7A4-6;Q7Z7A4-7;W5RWE6	PXK	68116.9	60137.8	45309.7	55133.4	30324.3	41703.6	44167.8	44606.5	41402	42286	51837.7	64496.7	59369.2	44416.6	60044.7	32360.9	27656.4	30956.9	35360.3	33003	39511.2	34187.6	35525.9	36285.7
A0A0C4DGA2;O75521;O75521-2	ECI2	1.14758e+06	1.12452e+06	1.07521e+06	1.14879e+06	1.14212e+06	629525	743277	613748	643996	681632	1.47562e+06	1.21726e+06	1.18944e+06	1.32287e+06	1.25037e+06	459068	416856	419076	518680	700290	707998	676147	725567	725884
A0A0C4DGA6;H7C5K0;Q14527;Q14527-2	HLTF	9500.76	14752.6	19296.1	15903.5	17462.5	40403.2	41536.3	37695	39326	30400.2	16246.3	17816.4	14110.1	6350.71	22053.6	46357.7	41817.2	46189	35412.5	50729.9	43962.6	49267.8	44318.4	39049.1
A0A0C4DGF0;E7ER77;Q7Z2K6;Q7Z2K6-2	ERMP1	81687.4	89999.3	90409.2	23654	42043.9	90153.2	91422.5	80778.4	77842.8	109108	113918	105344	116372	91656.4	85295.2	86617.4	81105.7	72260.2	75468.1	68801.7	83148.6	102265	98520.9	91817.1
A0A0C4DGG9;F5GWX5;Q14839;Q14839-2	CHD4	996060	922770	854645	922966	892618	1.06544e+06	1.02389e+06	1036504	992521	1.02231e+06	759225	744059	707578	675847	738104	1393370	1270532	1.26701e+06	1.18841e+06	1339410	1.16253e+06	1.29792e+06	1337532	1.31762e+06
A0A0C4DGH0;Q5ZPR3;Q5ZPR3-4	CD276	548040	449241	456593	490511	450844	351101	348091	372686	393923	377330	391589	406664	390884	423670	383899	470629	476503	468286	546105	557203	526564	521035	559964	527109
A0A0C4DGH3;Q9Y6R0	NUMBL	55913.1	52371.3	44622.6	70575	66335.1	48231	51971.6	62083.6	61593	74069.9	59670.4	60091.4	69149	78198.2	80820.7	51522	65157.3	63020.5	52776.8	53998.9	53129.5	33918.4	57902.5	67789.8
A0A0C4DGL1;H0YLB9;H0YNG5;P49641;P49641-1;P49641-2	MAN2A2	31918.6	27601.8	33534.9	39658.2	20811.8	30188.3	33379.8	20710.3	42996.7	21636.7	58390.1	51759.7	48102.3	60727.3	62687.9	33125.2	35640.4	39071	57191.3	27364.3	31323.3	30353	26699.7	40185.8
A0A0C4DGP0;E7EU35;Q9UKF7;Q9UKF7-2	PITPNC1	62677.2	98422.1	101826	148759	121400	81389	83339.9	83215.1	130601	151656	146811	107142	107645	127027	149625	109422	106632	105476	117164	59921.2	85012.4	72789	131116	123192
A0A0C4DGQ5;P04632	CAPNS1	2.89349e+06	2.09861e+06	2.18297e+06	1.91219e+06	1.77193e+06	1.4374e+06	1.71934e+06	1.33071e+06	1.25237e+06	1.23686e+06	2.00043e+06	1.91277e+06	1.92208e+06	1.72152e+06	1.65581e+06	1.537e+06	1.31834e+06	1.27872e+06	1.23592e+06	1.90029e+06	1.57722e+06	1.69796e+06	1.36531e+06	1.40119e+06
A0A0C4DGQ6;Q96P16	RPRD1A	372980	362069	353285	388141	377950	460637	420346	377622	425724	494175	229908	300034	318286	331402	312884	430252	433871	383664	475254	527948	459249	483775	554594	531370
A0A0C4DGQ7;C9JRL6;K7EII6;K7EIK7;K7EKG3;O95834;O95834-2;O95834-3	EML2	11676	39276.7	21502.8	15873.9	14687.2	17877.1	17208.4	19910	13764.1	25139.5	45731.8	48902.8	44254.8	48049.1	46769.8	23197.3	16452	22102.3	16744.1	28857.8	20144.7	6414.52	5401.96	12050.7
A0A0C4DGQ8;Q6IAN0	DHRS7B	190278	163344	169032	126410	102620	94654.8	140570	107216	92421.1	100090	167987	164148	152495	126778	119500	149581	127608	115092	114050	134253	120651	219303	91274	85382.3
A0A0C4DGS0;P56556	NDUFA6	395937	501958	376899	510351	467205	653286	502214	639950	585821	584724	677065	829222	748428	833232	749512	526916	546620	542033	492098	524324	493188	603017	513090	519751
A0A0C4DGS1;P39656;P39656-3	DDOST	2.90618e+06	2.65402e+06	2.62452e+06	2.43792e+06	2.33791e+06	3.1047e+06	3.0736e+06	2.86814e+06	2.90974e+06	2.94373e+06	2.7943e+06	3.07778e+06	2979263	3.16004e+06	2.8892e+06	2.8158e+06	2.77293e+06	2.83565e+06	2.65894e+06	2.81866e+06	3022425	3.11428e+06	2.71057e+06	2925283
A0A0C4DGS5;Q08379	GOLGA2	239097	177252	210363	219456	202617	242786	288984	248011	244491	227929	244759	283672	275377	262980	254040	163429	186758	224388	154372	218659	205608	233832	218531	216890
A0A0C4DH16;B8ZZS0;H7BXT7;Q9NYM9	BET1L	63209.4	66051.7	62862.5	68423.8	57934.1	68805.2	64238.7	80273.9	80295.1	77856.8	79316.9	113643	114919	102679	108727	58989.9	55202.6	57007.2	49967.5	67744.3	69224.5	65590.2	61614	61583.5
A0A0D9SEI3;A0A0D9SEN2;A0A0D9SER5;B7ZVY7;J3QR44;P21127;P21127-2;P21127-3;P21127-8;Q5QPR3;Q9UQ88;Q9UQ88-2;Q9UQ88-3;Q9UQ88-4	CDK11B;CDK11B;CDK11B;CDC2L1;CDK11B;CDK11B;CDK11B;CDK11B;CDK11B;CDK11A;CDK11A;CDK11A;CDK11A;CDK11A	468654	433920	522463	631714	667137	508102	488356	419802	464588	428968	547301	418841	516701	443489	528324	577642	553702	615901	648303	626828	573442	532024	677452	646386
A0A0D9SEJ5;F5GY05;Q96EK7	FAM120B	123118	103807	103758	122148	135943	83568.1	84211	104575	120884	111217	117618	123311	135346	149762	123137	91347	64949	131091	92514.5	132153	127445	118045	158297	154278
A0A0D9SEM4;Q08170	SRSF4	342429	218013	265048	227472	214705	268704	271763	264539	338169	494205	309482	242889	268607	345416	427163	269233	243441	233637	419776	261251	295653	237014	470868	534045
A0A0D9SF28;F5GXV7;Q5T321;Q8NFP9	NBEA	39321.9	38245.1	47847.3	54981	41823.3	31977.2	30240.7	28815.5	33924.9	36785	32612.9	27961.2	28901.1	26840.9	28751.5	25680.6	24904.7	22298.8	36723.4	41369	31208.3	35927.8	38675.6	37840.8
A0A0D9SF30	NCAM1	587880	552854	452379	553308	477920	364360	395223	380316	428645	381361	363622	347076	322285	268198	279787	278479	269150	261028	383499	368634	342329	218202	211019	233805
A0A0D9SF53;A0A0D9SFB3;A0A0D9SG12;O00571	DDX3X	3208779	2.72956e+06	2.75733e+06	3105093	2652313	3.10144e+06	2925374	2790192	2.77611e+06	3.05526e+06	2.61978e+06	2.71653e+06	2.59884e+06	2747841	2.77429e+06	3.39197e+06	3.40698e+06	3.07997e+06	3.50539e+06	3.74511e+06	3.23976e+06	3.55609e+06	3.2515e+06	3647376
A0A0D9SFB1;A0A0D9SFE4;A0A0U1RQP1;Q05193;Q05193-2;Q05193-3;Q05193-5	DNM1	62800.1	83899.4	214932	62489.5	65867.5	82016.4	73239.8	86645.8	84315.4	90638.6	80702.8	64299.6	196296	369907	72163.4	88593	58487.7	72563.2	86037.5	73621.2	192791	168248	84512.8	106863
A0A0D9SFG6;G5E9B7;Q99418;Q99418-2	CYTH2	143214	160837	136697	156595	148012	127725	113612	163031	138703	147897	133638	149994	154232	121401	138781	134495	128411	122236	99669.2	136016	117713	116911	138669	125857
A0A0D9SFK2;Q92614;Q92614-3;Q92614-4	MYO18A	290032	308159	281412	287241	265166	268863	244697	278382	279617	262785	276044	270613	275360	266223	264277	230979	201329	218434	235113	210488	201820	222864	221433	222594
A0A0D9SG71;A0A0R4J2E5;P49459	UBE2A	117450	111950	116563	97087.9	108428	105427	91771	98140.2	78683	106254	84296.3	92367.9	80240.4	86201.4	86696.3	126414	131609	120682	101979	90959	87541	94483.7	83232.9	93431.2
A0A0D9SG72;P61764	STXBP1	608982	582750	587625	646794	638417	464735	445024	461550	442313	490498	501786	427679	506418	510737	485264	177348	143492	165544	369748	361900	341386	309755	384658	349073
A0A0D9SG79;Q9NZ09;Q9NZ09-2;Q9NZ09-3;Q9NZ09-4	UBAP1	416302	283324	507234	269901	223031	156403	415469	150796	131035	192300	186143	153410	366097	112034	214641	398148	247137	170781	206483	196287	152801	172121	72261.6	86294
A0A0D9SGC1;E7EW20;Q9UM54;Q9UM54-1;Q9UM54-2	MYO6	1.08711e+06	1.01714e+06	1.02258e+06	1087499	940340	1.05064e+06	1.09041e+06	1.01624e+06	1.04099e+06	1.06308e+06	990104	990423	995083	1.07842e+06	979164	1.28985e+06	1.22913e+06	1.23072e+06	1.49215e+06	1100778	1.09132e+06	1.19734e+06	1.16836e+06	1.12257e+06
A0A0D9SGE8;Q5JRC6;Q8IWS0;Q8IWS0-3	PHF6	411651	379536	391631	489057	535658	440588	409164	392777	436816	454878	337110	212348	279679	355117	435355	512152	548643	524411	488789	450250	406944	414594	518225	478769
A0A0G2JH68;A0A140T8Z0;O60610;O60610-2;O60610-3	DIAPH1	263096	213947	287817	214436	213175	272944	258165	294590	235930	299374	243857	275889	275509	206072	280179	388537	355080	346459	265700	352333	327784	320271	300921	361714
A0A0G2JHC2;Q6NYC8	PPP1R18	635748	589848	515616	648006	622173	367414	344892	376333	369624	361804	488971	462865	421428	432393	479850	341471	288370	287096	264603	368699	370466	314873	411402	394453
A0A0G2JHN8;A0A0G2JK44;A0A140T9E9;A0A140T9I1;H0Y6K2;P25440;P25440-2;P25440-3;P25440-4	BRD2	64794	52080	52023.6	49756.7	55760.3	54133.2	52732	48582.1	53376.6	47850.3	51506.6	47467.5	43099.4	56941.2	56619.2	77896	68339.5	81459.2	58405.3	44893.9	52814.8	47898.4	59778.5	49591.5
A0A0G2JIS2;Q96KQ7;Q96KQ7-2	EHMT2	150977	88035.8	72335	99218.7	91410.7	134765	109478	132599	136445	164799	76797.7	75610.5	66520.2	99021.5	130061	180094	161424	175940	173768	162958	148282	166883	185357	197829
A0A0G2JIW1;P0DMV8;P0DMV9	HSPA1B;HSPA1A;HSPA1B	8341991	8.33682e+06	8354431	9160157	8753337	7.85073e+06	7660159	8.37338e+06	8601137	9038358	6966430	7.19989e+06	7.79191e+06	8.27091e+06	8272742	6.3193e+06	6349936	6.57912e+06	9215550	7046503	7.39624e+06	7733125	8305251	12883822
A0A0G2JJD3;O95870;O95870-2	ABHD16A	427854	355078	321300	271591	257019	307108	387212	327446	290506	307090	406650	409857	391268	385323	353767	287013	246199	272339	244595	257106	309453	277678	282383	246403
A0A0G2JKR7;P28702;P28702-3	RXRB	26625.6	23112.5	22234.9	20127.9	20010.5	24373.1	22812.4	36206	31262	27619.3	24113.1	19730.5	18279.3	19942.3	24662.5	35311.4	30797.4	36675.2	28638.1	28643	29559.9	29479	24553	27200.4
A0A0G2JLQ8;A0A0G2JLX3;A0A0G2JMG8;A0A0G2JNC8;A0A0G2JP37;A0A0G2JPB6;A0A0G2JPQ2;J3KN39;Q9NX02;Q9NX02-2;Q9NX02-3;Q9NX02-4;Q9NX02-5	NLRP2	8716.54	20956	24465.2	66149.8	47108.7	42016.3	36471.3	43056.2	40384.2	85481	68633.4	61789.5	69117.2	74489.3	70316.3	97647.6	93480.3	103974	89513.1	22610.3	6084.16	22038.2	52867.6	70269.8
A0A0G2JMB2;P01877	IGHA2	101044	41318.9	99408.4	20522.4	59122.1	94417.4	60473.8	93768.6	46457.9	67221.3	90913.2	119183	70856	87778.8	39316.7	105485	45553.4	39520.1	26799.3	31732.4	57878.4	434780	17637.8	49046
A0A0G2JNW7;A0A0U1RR18;Q9Y666	SLC12A7	33756.9	55845.7	49279.6	39425	45132.9	60920.1	49517.3	66597.4	41350.9	40160	62972.9	58869.5	45924.5	44636.4	30386.8	69737.3	67726.2	62947.9	44143.7	61279.4	63640.8	55896.7	50162.6	55772
A0A0G2JNZ2;A0A0G2JPP5;Q14160;Q14160-3	SCRIB	920294	854755	864645	879550	870755	848067	862239	796233	837875	889929	795404	664665	678644	771042	661102	912220	898780	918788	1.04067e+06	779370	770251	863686	779854	793469
A0A0G2JPD3;A0A140T8W8;A0A140T8Y4;P18462;P30450;P30453;P30457	HLA-A	162390	96793.6	94776.9	99725.4	100035	49859.8	26524.3	44853.8	34993.5	42892.6	90383.1	77554.8	78328.1	96685.3	104433	32592	27281.8	46354	55153.3	71091.8	76048.2	72621.6	75917.1	101994
A0A0G2JQ41;A0A1C7CYZ0;Q12979;Q12979-2;Q12979-4	ABR	296350	273611	265491	253642	260126	295133	238938	282745	248709	218897	275285	285300	275905	312352	293068	187455	202957	254355	235108	230218	206660	219078	217335	193459
A0A0G2JQ62;Q8NF37	LPCAT1	276280	222864	258580	251444	239384	265110	256079	235639	245036	293533	276242	298481	295558	293378	298688	283232	289508	269882	309084	329249	277698	295036	294937	291765
A0A0J9YVP6;Q9UHX1-2	PUF60	1.24575e+06	1.29466e+06	1291982	1.29561e+06	1.31283e+06	1.43925e+06	1399954	1.42479e+06	1.54644e+06	1.5715e+06	1.15751e+06	1.15022e+06	1.08427e+06	1.29549e+06	1.19796e+06	1.67909e+06	1.70897e+06	1.73738e+06	1.3706e+06	1515329	1.52855e+06	1612199	1.46006e+06	1.51902e+06
A0A0J9YW36;Q9NZ72;Q9NZ72-2	STMN3	71701.9	58971.7	54253.3	29833.4	45115.5	35699.3	54003.1	44688.1	28555.4	26188.6	32770.9	36077.5	29467	21031.2	22369	43487.6	34643	43504.6	30787	61969.9	48128	43294.5	28640.7	33971.9
A0A0J9YX62;C9J2C4;O75190;O75190-2;O75190-3	DNAJB6	100674	81780.4	91935.6	105994	112627	90926.9	83082.8	94197.2	97670.5	107630	89594.1	76075.7	81282.1	83665.3	86151	95759.4	93584.9	93225.7	111729	88199.6	85066	100741	123860	94290
A0A0J9YX66;A0A0J9YXJ0;A0A1B0GU44;A0A1B0GUN8;E9PC62;O95319;O95319-2;O95319-3;O95319-4;O95319-5;Q5VZZ6;V9GYD9	CELF2	382320	365491	409075	343313	342873	312408	340900	314184	319878	329065	325063	266129	329893	309432	270335	327080	335369	336920	427062	250161	277526	304232	310960	311263
A0A0J9YXF2	PON2	2676889	2.67642e+06	2.72096e+06	2.83523e+06	2.71953e+06	2.43326e+06	2.44672e+06	2.51705e+06	2.40337e+06	2.57371e+06	1.66365e+06	1.51852e+06	1516809	1.79075e+06	1.57922e+06	4221964	4176846	4290262	4.05612e+06	2.91621e+06	3.01724e+06	3.13445e+06	3022762	3.06919e+06
A0A0R4J2E8;P43243	MATR3	6739226	5.13826e+06	5.20058e+06	6216384	5.06641e+06	5.81563e+06	5978766	5.79667e+06	5738993	6479882	4.422e+06	4.41419e+06	4703133	4.28933e+06	4182060	8144199	7.84178e+06	7434428	8.07578e+06	7.4324e+06	6096482	7247387	7.14244e+06	7296028
A0A0R4J2F3;Q9Y2S0	POLR1D	7032.72	27357.8	14788.5	19591.1	15069.3	19475.3	15401.5	13959.6	21148	21377.8	17651	15478	15087.9	19076	23506.2	23413.6	22570.5	30795	31282.4	30710.9	34199.6	23351.1	32840.6	23551.7
A0A0U1RQK7	EIF4G3	436647	446928	278929	471173	479272	306760	283689	479276	485008	460422	374564	352404	252421	390552	409696	445157	458168	462530	447145	294095	462566	463299	474488	445168
A0A0U1RQM0;H0YKX3;H0YMA4;Q15004	;KIAA0101;KIAA0101;KIAA0101	15642.9	28224.8	35723.5	35589	28720.8	33526.4	12750.3	35420.5	28395.2	25831.3	33532.6	37540.9	38725.5	41646.3	43422.8	92343.1	89330	92105.9	44675.8	87817.4	76649.8	83339.1	86269.3	90776.1
A0A0U1RQQ1;Q5VZK9;Q5VZK9-2	CARMIL1	83739.8	82680.1	85715.9	99330.9	101485	101711	102398	90695.5	102210	108152	90164.8	79223.9	79378	91460.3	90359.4	67479.4	84189.8	67863.2	104652	107124	102294	99996.5	121007	110621
A0A0U1RQQ9;Q6P3W7	SCYL2	391769	333410	310356	307580	277710	303769	301547	304496	274963	274028	272442	280300	270623	272086	275470	404174	380810	410789	395977	309874	327229	334733	309056	324965
A0A0U1RQT8;Q8TCZ2;Q8TCZ2-2;Q8TCZ2-3;Q8TCZ2-5;Q8TCZ2-6	CD99L2	146104	141844	137556	159399	152270	124213	81658.5	138904	129615	107361	105734	121328	112699	94120.3	107422	151852	142526	45870.1	223005	153721	151119	156947	162811	167288
A0A0U1RQV4;Q13464	ROCK1	433990	394503	409761	282157	292659	360028	432396	358229	367784	339927	403049	440540	433345	378314	395128	341494	352720	346682	336657	404966	287370	353203	320288	322715
A0A0U1RQW6;E7EPU2;Q9Y2E4	DIP2C	71944.6	84954.2	59219.6	39554.2	39841.7	65065.5	77273	48163.9	53746	40516.4	35319.5	87671.7	54789	47861	52305	68214.5	92604.1	31615.7	65284.4	51181.7	57546.5	36273	52429.7	42406.5
A0A0U1RR22;Q9UNF0;Q9UNF0-2	PACSIN2	788774	827870	797418	927863	766351	804654	706577	820679	911429	945840	741952	742662	751136	794586	862559	1.04574e+06	935397	913742	1.05064e+06	841947	807011	851249	975199	1019591
A0A0U1RR63;P60484;P60484-2	PTEN	218625	204122	176412	114672	137370	142545	184047	136992	580050	985795	121540	147605	103056	94135.6	92384.2	213103	192066	195252	129352	173876	155678	137644	81898	124450
A0A0U1RR85;Q6NUK4;Q6NUK4-2	REEP3	56966.3	55214.9	43846.4	25073.8	28285.7	51765.3	61234.2	42729.7	29537.8	36383.8	45506.8	57987.6	49434.7	33976.8	32595.5	54951.2	52395.1	51467.7	35749.8	54471.7	42013.3	42466.3	35190.7	34914.2
A0A0U1RRB3;Q8IYT2	CMTR2	14611.1	10658.7	10972.2	20777	14303.4	22257.7	17823	19174.2	22464.4	17053.1	3453.41	12347.6	8228	18453.3	19962.2	12530.7	12756.2	13480	12505.6	15826.6	14085.4	8568.41	14978.2	7577.46
A0A0U1RRB6;Q9Y2D4	EXOC6B	283843	263876	259713	275140	242863	242075	237016	234303	206420	237757	247988	246001	255158	251898	210166	251596	222680	233727	250230	240783	232716	253772	266450	240883
A0A0U1RRH6;O94880	PHF14	215948	95453.1	205473	97836	216371	210031	181100	102908	182419	142888	215808	190576	197195	216682	122571	196731	185275	183667	221267	144609	147557	172580	149236	175141
A0A0U1RRK1;E9PQV6;F6XEV2;Q9BPX6;Q9BPX6-2;Q9BPX6-3;Q9BPX6-4;Q9BPX6-5	MICU1	39247.7	20555.1	25268.3	21806.6	19613.4	43016.1	41400.3	43943	27364	49965.4	34464.2	43899.7	28461.4	24888.8	33329.2	61250.8	40865.9	45349.5	51669	43978.1	18316.5	47957	21422.5	48427.4
A0A0U1RRM1;Q8WXI9	GATAD2B	154270	157652	136817	160766	165886	160891	182255	167135	195572	171282	119982	115161	106398	100868	125135	234523	241067	233343	199491	188909	187906	170755	196525	199489
A0A0X1KG71;Q8WX92	NELFB	427978	369773	382034	441337	399561	423639	434217	462499	452671	488548	347713	349207	383505	381702	383362	447986	509328	510380	562858	501726	490195	557268	540675	543191
A0A140LJL2;Q8N350	CBARP	488077	182187	240928	292623	235646	190516	154996	199137	200051	227336	195730	181911	202244	204941	247144	206926	163016	202217	282615	183135	196262	246693	306832	252605
A0A140T9H5;A2AEA2;O19617;P10321	HLA-C	200125	190388	174438	169135	168361	59028.4	67637	41485.6	41437	45631.1	166926	146681	135870	155771	139258	60827.3	54338.2	37096.2	40591.1	97585.1	98421.1	86649.6	95710.3	86074.6
A0A140T9T7;Q03518	TAP1	212352	150111	180721	143296	123455	137182	182360	121926	144056	181295	159679	151249	146945	157767	162332	161409	116415	156176	153247	95329.1	124332	112634	121026	154344
A0A140TA73;Q13425;Q13425-2	SNTB2	250589	264017	268962	283355	332888	252083	299130	270689	255000	322837	379851	237492	259981	308859	326380	256490	259674	272345	325943	239167	295226	307143	252268	269695
A0A140TA86;Q5XKP0	C19orf70;MIC13	37937.9	57559.1	67234.9	132832	58445.4	48834.1	45581	57831	55552.9	78647.2	63222.1	67732.6	57926	85153.4	129823	56140.2	42281.2	61758.5	73956.2	61406.3	48624.5	56135.2	44172.2	92812.1
A0A1B0GTC3;A0A1B0GTC5;A0A1B0GU26;A0A1B0GUC3;A0A1B0GV98;A0A1B0GVH5;Q9C0B1	FTO	272105	253121	325472	365522	266879	311655	349562	365930	345487	398353	281244	315480	319058	342487	393431	354459	305512	319728	369257	444304	285731	263776	345552	395411
A0A1B0GTJ7;A0A1B0GWJ0;P30566	ADSL	1.00529e+06	1.03227e+06	1.01201e+06	1.08376e+06	1.04268e+06	975503	983380	958837	979997	1.05055e+06	911721	1.00892e+06	980803	1.12221e+06	1.02498e+06	860358	862493	867303	832375	960935	922096	954381	964920	945492
A0A1B0GTL5;Q9BXF6	RAB11FIP5	111031	158196	185759	260994	352323	76685.2	150440	254115	232652	329308	302587	108933	255789	384010	296630	171429	182086	271368	312947	167299	223112	252742	325181	327190
A0A1B0GTM3;A0A1B0GTZ5;A0A1B0GUA4;A0A1B0GW68;E7EMM4;Q13510;Q13510-2	ASAH1	4.03427e+06	3956126	3964618	4.04674e+06	3.88656e+06	2.35852e+06	2.34235e+06	2341930	2.18887e+06	2.34699e+06	3.95162e+06	3.7806e+06	3.74832e+06	4.06739e+06	3925601	1.82953e+06	1.86251e+06	1.87186e+06	2.4702e+06	2240631	2.45631e+06	2.29543e+06	2.22735e+06	2342299
A0A1B0GTU4;P49023;P49023-2;P49023-3	PXN	891585	1.03518e+06	710432	755246	727792	663510	1.00866e+06	670010	573518	627727	591277	905181	682021	714158	674697	815888	1.03193e+06	771211	701694	1.05006e+06	894629	640580	717552	678972
A0A1B0GTU9;O14647;O14647-2	CHD2	211918	171435	126696	341332	314586	129546	141693	111618	112552	123365	282702	157330	190814	170665	107357	231146	139415	112362	244479	160403	131667	116138	93455.1	70156.2
A0A1B0GTW1;Q9UDY2;Q9UDY2-3;Q9UDY2-6;Q9UDY2-7	TJP2	92534.6	112972	123394	103980	119284	129243	146358	133115	135507	123009	136095	132158	148128	137034	136971	179703	178246	193784	145782	136469	124442	141313	119630	124824
A0A1B0GTX1;A0A1C7CYY6;Q6XZF7;Q6XZF7-2	DNMBP	21267.5	48424	50117.4	13456.7	31967.4	43803	43771.9	42192.1	23382.8	21628.3	56723.5	64087.8	65630.2	39172.1	51118.7	25359.1	19267.5	22242.3	19853.5	43395.4	32820.8	34914.8	13032.5	18741.4
A0A1B0GU58;P05165;P05165-2;P05165-3	PCCA	349243	327978	287747	343158	314765	267114	270781	292779	291190	279750	376001	421940	415922	439400	430771	214430	184272	201797	336847	271552	286703	238865	293835	284562
A0A1B0GU86;Q03154	ACY1	3574798	2.98347e+06	1.90973e+06	2.48082e+06	2.4414e+06	6090376	5609820	2.24953e+06	1.87266e+06	1.84584e+06	1368640	1.87572e+06	2.96258e+06	1.76109e+06	1.81124e+06	15958674	4550401	2.99348e+06	3.79572e+06	5878506	4165791	2.88099e+06	2.83064e+06	1.72204e+06
A0A1B0GUA3;Q96EK5	KIF1BP	725011	757874	740446	792236	799258	817029	826144	803030	797890	877914	1.03201e+06	904420	876844	1.02829e+06	910904	824199	812420	788918	785169	838236	851205	839522	984175	756919
A0A1B0GUF4;O60447;O60447-2	EVI5	22349.8	20242	21707.3	21934.2	20557.3	22366.6	20932.2	12967.4	23583	18226	24054.6	29692.9	28219	30608.4	28441.7	30916.4	23238.3	23088.6	20287.3	14811.3	16782.9	12931.8	20601.9	15300.9
A0A1B0GUI1;Q6GYQ0;Q6GYQ0-2;Q6GYQ0-5;Q6GYQ0-6;Q6GYQ0-7	RALGAPA1	163996	190306	199833	207712	180818	186310	185956	191622	186264	196851	205767	207953	219636	228470	214592	168217	146834	165220	200307	170021	168068	174618	183536	170979
A0A1B0GUS7;B1AM27;O14795;O14795-2	UNC13B	155322	154540	146989	136048	131619	114753	125135	133200	121378	115724	168307	161916	163959	158309	149073	121077	107654	113580	183033	140758	133721	92027.5	125758	120034
A0A1B0GV02;A0A1B0GVV8;A0A1B0GW50;A0A1B0GWI0;A0JP08;E7EUW9;O60315;O60315-2	ZEB2	55251.3	60905.1	61503.7	66247.1	59459.3	78901.6	79023.9	87471.2	81993.9	79422	48987.2	49975.6	77701.1	43760.1	52838.4	127056	114610	118443	96231.8	107496	102164	120472	108747	103075
A0A1B0GV47;Q7Z4S6;Q7Z4S6-2;Q7Z4S6-3;Q7Z4S6-4;Q7Z4S6-5;Q7Z4S6-6	KIF21A	437434	360154	345076	341484	401206	381813	397106	405961	408047	376572	373837	406749	355469	256636	357342	363777	289194	359048	442826	392568	387393	342874	358872	341086
A0A1B0GVD5;A0A1B0GW44;A0A1B0GWE8;P07339	CTSD	5.33118e+06	5648501	5.94301e+06	6.18268e+06	6.11908e+06	4343672	4445503	4188327	4305935	4.74849e+06	5.25187e+06	5.17357e+06	5273540	6573650	5431500	3.49039e+06	3.65748e+06	3.72424e+06	4.95383e+06	4604180	4889803	4958181	4814879	4.80101e+06
A0A1B0GVW0;O75787;O75787-2	ATP6AP2	354844	327447	330254	387904	335422	285454	299251	291795	311827	287042	307390	303524	279376	300015	317977	347424	297208	325526	427413	321924	315738	334327	363891	387844
A0A1B0GW05	DPY19L1	503576	534633	799154	1.12536e+06	1.13346e+06	917106	743554	1.05555e+06	1.29433e+06	1.21256e+06	501587	691917	777911	1.08679e+06	1.00174e+06	942820	939637	976175	1.53333e+06	673572	951802	959378	1.52585e+06	1.41334e+06
A0A1B0GWD1;A8K340;H3BLV5;O43602;O43602-2	DCX	1913671	2096257	2.11955e+06	2.37413e+06	2454471	1.47065e+06	1.4563e+06	1.46939e+06	1.49344e+06	1.73673e+06	1.76633e+06	1.37916e+06	1.36448e+06	1.53187e+06	1.4556e+06	979520	981752	1.0822e+06	1.97116e+06	1.21563e+06	1.21559e+06	1.20916e+06	1.26257e+06	1.29469e+06
A0A1B0GWK2;Q674X7;Q674X7-2;Q674X7-5	KAZN	51756.9	49622.9	61475.3	52379.5	99552.7	50016.1	30100.9	42768.1	48697.4	59197.2	33988.3	26565.7	67401.4	38483.9	33188.9	86924.9	89070.6	101077	71343.2	77221.5	63718	70002.8	92889.8	95587.2
A0A1B0GX65;Q969T4;Q96LR5;R4GND1	UBE2E3;UBE2E3;UBE2E2;UBE2E3	308482	255617	192566	170928	224506	262638	273151	313726	271005	182627	154622	119728	143674	151418	163034	354278	352059	194131	176175	344772	308772	282892	220179	237202
A0A1C7CYV9;Q8WUG5;Q8WUG5-2	SLC22A17	69191.9	70173.1	72383.9	74153.7	69570.5	98356.4	104654	106190	102561	87414.4	88018.6	105247	93004.5	112607	113658	88275.9	58696.3	89197.5	75087.8	56892.9	52963.9	47379.4	53893.2	58370.1
A0A1C7CYX8;C9J6N5;C9JQ40;C9JW51;Q9H098;Q9H098-2	FAM107B	47692.3	43770.2	44325.2	52649.4	50957.5	38515.4	42653.5	45242.4	44334.1	45983.6	40387.8	34652.5	35089.3	37040.9	33716.1	68485.8	60612.2	55577.6	53477.7	56070.3	51960.2	56193.5	72166.7	63506.9
A0A1C7CYX9	DPYSL2	27289488	26259224	26537352	26711168	26078388	26992908	28269510	26277512	26405350	27932564	27605770	26448962	25434732	29149948	25999834	26290978	25812994	25387430	30669698	20586244	20518242	22126476	19975834	20792274
A0AVT1	UBA6	896069	889856	930073	1.07639e+06	1.01103e+06	1.13058e+06	1.09029e+06	1.14407e+06	1.16613e+06	1.2356e+06	1119780	1.1375e+06	1.19982e+06	1.33105e+06	1.25091e+06	949279	950541	993864	1.27129e+06	913455	967458	1.02667e+06	1.03145e+06	1.06335e+06
A0FGR8-2;H7BXI1	ESYT2	224312	204558	232321	206705	196442	229927	223197	220222	231493	230773	230444	266309	286210	276224	287034	191763	163987	181794	172828	170511	181539	177068	173999	203913
A0MZ66;A0MZ66-3	SHTN1	393365	368403	371392	344530	388297	227730	233461	241961	230394	193358	345294	370495	377498	323470	348580	312044	231082	281367	250735	242157	236238	234534	246289	204422
A1L020	MEX3A	389306	340483	339845	349401	362153	367429	402824	370466	364047	377472	285983	256019	250565	216966	231905	513465	519766	503492	407555	459298	438647	486120	471184	456907
A1L0T0	ILVBL	534678	504872	543648	612405	514138	550061	617404	562668	537536	556353	547713	654141	687171	572036	667962	506044	483766	475611	690354	576160	532064	568634	543964	513384
A1X283	SH3PXD2B	1.33048e+06	1.41732e+06	1406928	1.41767e+06	1.3874e+06	1.27238e+06	1.25387e+06	1278572	1.28798e+06	1.36795e+06	1.58854e+06	1.37566e+06	1.49892e+06	1772614	1.54409e+06	1388231	1.37529e+06	1.31619e+06	1.81924e+06	1.17376e+06	1.21529e+06	1.2772e+06	1.25667e+06	1.25522e+06
A2A274;Q99798	ACO2	2316730	2.11848e+06	2.11048e+06	2.6012e+06	2.21771e+06	1.88173e+06	1.91461e+06	1.83304e+06	1.78368e+06	1.97028e+06	2.47785e+06	2.63094e+06	2552658	2.7475e+06	2.85908e+06	1517745	1.43048e+06	1.37893e+06	1.9744e+06	1.83333e+06	1.66986e+06	1.7173e+06	1.84833e+06	1.86495e+06
A2A2D0;P16949;P16949-2	STMN1	7315203	6.63155e+06	6.47658e+06	7762930	7.33893e+06	5047628	5126625	7443445	7.37642e+06	8532700	2.96311e+06	4.32429e+06	2.80489e+06	5.02802e+06	4.6267e+06	7137541	7.78967e+06	10905014	10726580	5291260	7.70296e+06	7.99519e+06	9328795	9053620
A2A2Q9;Q9Y312	AAR2	234364	227243	194149	211207	156655	192886	208010	215354	179356	197106	198149	200102	164565	194214	174751	210233	259822	250638	214274	245228	213188	213198	232418	225606
A2IDA3;P29372;P29372-2;P29372-4;P29372-5	MPG	68241.9	52919.9	43119.7	47844.7	55987.3	55592.6	43595.6	67136.7	68060	72217.4	22332.4	30293.4	29686.2	25068.2	41872.3	87368.7	78686.9	82519.2	58253.2	103314	86744.5	91852.2	102620	99865.7
A2RRP1	NBAS	282803	302620	308352	304187	306494	311626	316116	286513	305556	311670	352703	334508	344109	359937	345969	251628	230989	237956	290653	300952	293205	318938	311669	318908
A2RTX5;A2RTX5-2	TARSL2	324884	207041	265868	200110	185839	228925	230645	153501	170184	171799	164596	331599	343911	235577	172882	196554	183273	192334	170920	204281	201969	150569	179394	104061
A2RUF3;B7ZM87;O75044	SRGAP2	343783	333146	351650	355885	277301	314239	305313	329430	301306	323689	823621	316098	331981	316627	330645	443683	427731	415159	450985	249715	253575	273942	636279	1.29987e+06
A3KMH1;A3KMH1-2;A3KMH1-3	VWA8	44453.8	36835.7	81428.2	47606.6	29429	36911.4	41042.9	52933.3	34593.6	34877.1	58493.9	51782.8	62588.6	42565.5	46531.7	32146.4	33184.4	46110.6	31549.7	43228.1	30982.6	50589.4	25783.1	33859.8
A5D8V6;F5H4Q5	VPS37C	29.9112	353.9	76.3916	1.87964	1.76587	1.17514	344.589	1.08701	1.1469	120.763	1	110.663	1	1.27256	1.09772	240.438	102.704	87.0856	1.28818	1.32509	122.726	1.61955	1.79835	1.05116
A5PLN9;A5PLN9-2;A5PLN9-4;A5PLN9-5	TRAPPC13	29721.2	22990.1	26143.5	23253.6	18550.5	20406	23905.5	24788.7	20403.2	23738.1	18945.1	21736.9	13314.4	14650.3	21871.8	26844.3	26105.7	25590.5	32669.4	25926.4	24460.2	32539.3	23605.7	24718.7
A5YKK6	CNOT1	649910	611391	649956	691570	575243	692539	683590	702026	686346	705480	542844	473296	632901	617819	590597	682865	690709	738648	780514	766758	710582	827924	718491	763695
A6NCE7;H3BTL1;Q9GZQ8	MAP1LC3B2;MAP1LC3B;MAP1LC3B	3.5989e+06	4.10029e+06	4.6065e+06	5.86795e+06	4890679	3.75377e+06	3091346	3829680	4756976	4544787	4.50873e+06	4.11361e+06	4507842	6.2231e+06	5.57717e+06	2.36679e+06	2.57043e+06	2.76193e+06	4342412	2.3633e+06	2841121	2.93523e+06	3.49824e+06	3479551
A6ND22;Q9Y3D3;Q9Y3D3-2	MRPS16	134102	160166	174469	175246	210058	235369	187635	163389	138067	217096	170877	177205	189713	221250	244947	126551	169163	171244	185355	146986	157032	157039	228444	141200
A6NDG6	PGP	354392	435094	399852	423684	440659	399057	401247	435035	427569	460110	355396	402427	385822	452444	462027	408455	405943	414604	409480	447162	420036	443701	446473	452813
A6NDU8	C5orf51	239080	265372	254924	243605	242193	250522	270691	261266	237154	240779	217351	255795	243802	282296	258237	272091	260426	276812	284591	282043	254811	247589	248161	233471
A6NE02	BTBD17	202676	193599	184683	178368	166461	159895	143713	160554	151802	161768	132093	113966	83706.3	111193	107651	84581.1	95754.8	107269	167468	66661.4	75389.6	88568.6	84039	96728.3
A6NEL0;A6NL93;P05114	HMGN1	299356	221067	158338	204722	217653	170996	186022	261516	194992	143884	171697	187132	159552	88317.9	154296	282686	244268	219518	221538	245572	213518	201555	275044	256814
A6NFI3	ZNF316	30568.7	36697.6	35041.9	34560.2	46534.9	38225.9	42691.5	40460.8	46111.3	50284.5	25594	23107.1	25812.7	27971.1	19938.3	44939.8	44406.4	50909	40636.4	41031.7	44884.1	47657.3	54739	44617.3
A6NFX8;Q9UKK9	NUDT5	1.34551e+06	1.28934e+06	1.25939e+06	1.29766e+06	1281002	1.37319e+06	1.37737e+06	1.34203e+06	1.29433e+06	1.35376e+06	1171839	1.31341e+06	1.2249e+06	1.31689e+06	1.35933e+06	1.21234e+06	1.12994e+06	1.14026e+06	1.2002e+06	1.36782e+06	1.26082e+06	1.34906e+06	1.36106e+06	1.41065e+06
A6NG10;K7EIJ0;K7EMC9;K7ENL2;Q969T9	WBP2	231401	250608	306565	302890	289192	301095	256674	238609	323954	411644	306415	286003	290082	300567	287023	252339	272056	257785	371599	206136	237045	284336	277642	276239
A6NHB5;A6NHN7;Q14202;Q14202-2	ZMYM3	118180	67995.1	87818.2	88135.1	97545.1	102892	115025	107802	98444.2	109507	77583.7	63885	63605.1	79702.4	94875.9	159147	152030	124997	119513	119546	124893	115153	147510	146595
A6NHG8;Q13114	TRAF3	85076.5	56718.2	67639.5	62563.1	63044	50747	84704.6	79860.9	55423.7	62890.8	119837	46340.4	62267.5	36488.6	44999.6	64098.2	71792.2	74619.9	116775	73195.4	75501.6	81309.8	83298.2	70346.8
A6NHL2;A6NHL2-2	TUBAL3	110081	149127	224031	363591	399319	247505	194358	194065	369331	223549	183667	146704	125798	210441	274042	258744	263783	142183	681712	95206.7	199526	218341	369383	402512
A6NHQ2	FBLL1	51481.7	57313.9	61264.5	59142.1	57239.7	54615.4	48235.3	54937.1	53875.4	49006	59862	56573.5	64778.2	69379.9	50119.8	44532.3	41878.1	44920.7	72380.9	42182.9	47381.9	46398.9	37096.2	38267.6
A6NHR9	SMCHD1	703793	871427	1.10588e+06	977903	870717	1048728	1.23556e+06	1.10574e+06	1.05582e+06	1.28239e+06	894018	786389	926147	1056583	909509	1.43582e+06	1.42387e+06	1.43773e+06	1.51645e+06	1.22477e+06	1.16943e+06	1.68419e+06	1.54858e+06	1.47846e+06
A6NHX0	GATSL2	135403	90337.3	92124.7	89644	83974.2	134493	119870	79361	78681.6	86189.7	99785.4	88106.3	102483	95295.2	76557.6	117004	101017	101896	97570.1	113741	101412	108169	86790.2	96577.5
A6NIH7	UNC119B	128167	97923.6	125096	88399.4	115513	117481	133388	113098	94230.1	96951.6	83375.2	105493	99616.8	71630.5	81950.5	192064	176633	199751	107151	173793	158446	174766	129341	133115
A6NIZ0;Q9GZM8;Q9GZM8-2;Q9GZM8-3;Q9NXR1;Q9NXR1-2	NDEL1;NDEL1;NDEL1;NDEL1;NDE1;NDE1	32392.5	27874.8	31877.4	39676.8	29125.2	28918.7	29832.7	27076	29379.4	33969	32054.8	30160.7	31437.8	33413.2	40080	35923	32349.7	27777.6	35859.7	29260.8	23033.2	24272.9	34210.2	33818.8
A6NJD9;A8MVT4;A8MYK1;Q16540	MRPL23	316038	273634	682135	1.27072e+06	1080710	297581	284391	292245	286368	277825	319346	299546	241452	340567	1.18652e+06	251990	198555	275698	1.09634e+06	240103	245775	296366	1.11034e+06	1204009
A6NKZ2;P51606	RENBP	232262	234113	278366	277082	280399	187930	219608	181857	190107	188655	250272	272148	265248	289377	270819	166340	173551	177875	236290	210187	245534	252594	218627	179568
A6NMH6;Q92599;Q92599-2;Q92599-4	2021-09-08	418952	411573	375579	429603	397088	405095	360046	385496	406309	404992	391094	361329	332054	345139	375793	558247	494083	489933	491281	318286	323102	300008	345540	353843
A6NMH8;E9PIF1;E9PJK1;E9PRJ8;H0YDJ9;H0YDL9;P60033	CD81	360857	260994	233763	278996	296900	270329	292718	258473	297754	281605	307656	253879	290153	248682	283871	266247	280401	260163	454812	356952	332124	324811	398262	342326
A6NMQ3;O43768;O43768-2;O43768-3;O43768-4;O43768-9;Q5T5H1	ENSA	382524	262232	187078	260689	200590	245582	265850	249477	235896	146300	205240	241040	237241	187132	215027	363762	271891	238205	209446	312325	240162	267298	312615	267526
A6NNI4;G8JLH6;P21926	CD9	66518.2	81786	113345	78271.5	78297.2	78310.4	63728	135623	182261	83979.7	142844	146045	136072	130794	140822	107307	123439	151765	68043.4	87773.2	82995.9	85383.8	84138.1	85684
A6PW57;Q99755;Q99755-2;Q99755-3	PIP5K1A	327834	339221	420930	300011	393447	302429	549759	258699	456584	366025	304712	253986	273925	272135	356520	578565	546331	322941	396843	456850	308478	262135	407185	324050
A6ZKI3	FAM127A	448737	619767	574614	672127	635892	641515	738159	623348	674961	698612	636408	586978	610529	797701	679094	537976	569561	590070	759637	616662	588633	709056	667592	642884
A7KAX9;A7KAX9-2;G3V174	ARHGAP32	11957	21242.3	24023.2	14294.8	22012.2	17094.7	22642.1	27999.8	18064	14993.1	21388.3	12751.3	19024.8	20667.2	17873.6	15442.2	16838.3	17515.2	14644.6	17970.1	23968.4	24318.9	18586.1	15095.4
A8K878;P55145	MANF	2.00771e+06	1.66571e+06	1.58072e+06	2069284	1.80527e+06	1634258	1.72028e+06	1.65201e+06	1.71082e+06	1882536	1.54338e+06	1.80841e+06	1.73447e+06	1.65557e+06	2.03202e+06	1924774	1.75476e+06	1.69847e+06	2188066	1.79283e+06	1.69874e+06	1.66763e+06	2157466	2.00733e+06
A8MQB8;G3V0J0;Q06787-2;Q06787-4;Q06787-6;Q06787-7	FMR1	407952	389447	415608	401451	449041	312725	342488	400225	476631	446987	341347	314370	335094	372875	388368	400667	343822	388137	515077	381680	335297	352565	485498	439509
A8MT37;P49840	GSK3A	901145	793059	805938	895723	924901	748349	710331	689289	769507	813162	777799	702392	751130	781021	770606	770419	775393	778836	889740	681426	679802	742971	771252	739313
A8MT40;Q8NCN5	PDPR	281020	268777	278288	293469	264438	297597	227301	278527	271158	278745	275408	223501	315669	280536	268663	224502	227983	234029	171797	207050	249610	241129	256234	216606
A8MTY9;O14972;O14972-2	DSCR3	313132	301306	277302	251890	145107	101971	277516	125885	129166	109499	117565	263047	127008	206092	124171	228801	184811	208799	103379	246967	242403	238141	147593	126056
A8MUM1;Q53HC9	TSSC1;EIPR1	158864	236976	319466	243573	231370	245504	165080	289625	174968	156955	228776	262175	146491	281437	296645	199010	203063	147134	172645	150812	227155	241530	244723	173708
A8MUS3;H7BY10;K7ERT8;P62750	RPL23A	4708202	4620671	4.55555e+06	4.95327e+06	4.50837e+06	4.72239e+06	4.48356e+06	4.66814e+06	4579067	5018838	4.10235e+06	4477373	4.20341e+06	4.75161e+06	4.61346e+06	4452101	4.25983e+06	4.27795e+06	4.53919e+06	5186430	4.93747e+06	5610544	5.67483e+06	5.61915e+06
A8MVZ6;Q96G01;Q96G01-3;Q96G01-4	BICD1	252671	241287	241975	243194	229873	165162	163748	175286	160001	156911	212667	230453	216632	211788	238258	176391	151358	180798	134739	174796	174233	195574	142217	144411
A8MWD9;F5H013;P62308;Q49AN9	SNRPGP15;SNRPG;SNRPG;SNRPG	818717	482004	431363	271672	227905	319440	670794	548248	259037	262716	465138	467920	411331	264491	213934	384048	417856	644528	274482	665391	372494	742621	268469	249196
A8MX75;P18074	ERCC2	80413.6	99471.2	74982.6	82082.9	84278	96749.1	97924.7	91642.7	99979.1	89606.3	77759.8	90400.9	85660.5	83205.2	70242.3	88780.5	110268	93199.9	92657	111013	105144	115178	109244	115990
A8MXB7;Q9Y343;Q9Y343-2	SNX24	42858.5	46451.2	54671.1	50682.4	33941	44081.5	47210.8	41385.2	34938.5	39261.6	42816.4	57519	57611.4	61581.2	56871.5	33161.8	35613.5	32133.2	46001.1	38243.9	35608.8	44034.8	40967.5	34109.1
A8MXB9;E9PBT8;J3KQJ1;J3QT17;Q8NBJ7;Q8NBJ7-5	SUMF2	380345	311702	301192	242722	230588	205708	297853	240574	149252	189666	281285	283360	211619	225694	243225	257620	223914	251051	206009	250868	216196	221443	175254	167522
A8MYT4;Q8NEB9	PIK3C3	183949	182758	205045	167804	135922	181293	198454	177011	162740	141183	181989	192104	197016	169382	132032	151863	163897	180539	178292	195641	218121	204362	191032	188119
A9J4F5;O00488	ZNF593	35382.8	35444.6	37072.8	27792.7	32414.3	38740.7	43537.4	38664.3	41720.9	38559.8	38110.3	35198.6	39555.5	35889.2	37130.7	33334.6	25166.9	33303.1	27278	43800.3	48144.6	41203.4	47990.6	47021.2
A9UHW6;J3KSB8;J3QLD1;J3QLJ5;J3QRZ6	MIF4GD	101663	76167.4	44457.9	40510.1	26530.8	52549.1	71042.8	31510.3	48729.3	26145	32871.7	20443.4	35474.6	41526.3	28136.9	53902.1	67378.4	58600.3	41427.5	67950.4	52963.8	68342.8	31504	53222.2
A9Z1X7;Q8IYB3;Q8IYB3-2	SRRM1	316116	273176	277800	290832	281419	295562	300222	337576	303411	282460	248110	295528	286193	257857	237970	353719	328354	345159	340618	375209	326371	394234	393902	383454
B0QYW5;F6RTR7;O43808	SLC25A17	169615	155745	174600	563444	580349	311598	174542	165794	419211	523804	256549	177819	153058	499195	570985	175178	175174	174737	441448	181941	152301	160589	518368	173179
B1AH87;P30536	TSPO	34111.4	32706	38174.7	7173.37	29885.2	68656.1	85753.7	71744.2	68508.4	76224.1	139409	127237	107696	106556	95481.1	43167.3	44498.1	52135	40028	38591.9	32426.8	49317.7	38729.7	32526.8
B1AHL2;P23142-4	FBLN1	149751	139782	125600	230122	95624.5	173593	321218	96394.4	360098	57752.8	347984	77859.1	122088	61545.7	383018	172785	160906	178710	89675.7	142998	121067	78992	241315	260454
B1AK43;B1AK44;B1AK45;Q9UI95	MAD2L2	30280.9	30663.9	30139.4	27774.4	25731.5	46597.3	34704.2	35907.6	26331.8	22584.9	24825.3	20274.3	28273.1	19177	19796.2	60651.6	60936.2	55162.4	39046	43411.4	40657.2	45528.7	38268.8	38003.2
B1AKJ5;O43847;O43847-2	NRDC	372658	394987	399553	418344	412059	418360	401975	422812	420134	433605	359432	400143	391491	441997	385008	544262	558181	562162	460361	451922	430159	493656	440608	464492
B1AL05;H0Y6Y8;Q8N983;Q8N983-2;Q8N983-3;Q8N983-4;Q8N983-6;Q8N983-7	MRPL43	175312	162819	169693	180247	164530	159639	165797	164322	170428	169431	159679	151534	152923	178602	162344	163372	169045	168901	157359	162310	150184	177014	175293	169894
B1ALK7;Q14155-1;Q14155-5	ARHGEF7	366489	329166	411233	568189	664350	318337	344967	521804	570104	550742	562509	323689	363357	421256	486904	372978	330125	525172	636975	322987	315835	522009	743600	686727
B1ALM5;Q9P0T7	TMEM9	42614.7	52130.3	45955.4	52427.6	57277.7	33055.1	45644.3	37998.2	46343.1	45774.1	40903.4	28742.7	40525	44860.7	39685.7	18519.9	18864.3	21128.8	26001	47686.4	43878.1	49284.7	65501.1	59405.2
B1ALU1;B1ALU3;O95490;O95490-2;O95490-3;O95490-4;O95490-5;O95490-6;O95490-7	ADGRL2	271883	336229	361643	272939	368673	423708	429405	411823	405550	408129	197692	192820	176721	181427	189205	280776	308931	303444	248768	658855	606490	698804	641528	615330
B1AMS2;Q14141;Q14141-2;Q14141-4	2021-09-06	344656	363993	350167	366804	347221	343325	333202	329806	338608	338928	327145	335482	320958	329867	318802	237042	232398	229826	244302	208255	192448	176917	224108	202200
B1ANH0;Q16774-2	GUK1	501959	587289	590793	417097	460427	497526	468553	378383	462044	439581	505725	600064	512119	636421	442797	325259	388515	295149	384210	381360	410310	367332	278269	298898
B1ANR0;Q13310;Q13310-2;Q13310-3	PABPC4	785597	804822	784078	854602	661656	835319	967024	851358	763564	909461	670193	821045	766306	939524	886234	620471	659078	739524	734504	829966	779043	929190	934909	929066
B2R5W2;B4DY08;G3V4C1;G3V4W0;P07910-2	HNRNPC	15368240	14883781	14389837	15555082	13574463	18598018	18210466	17980196	17765016	15546448	12601029	13714095	13225953	12123558	13830396	22436130	20790074	21373674	17194312	16642871	16895692	20728966	18691548	20586890
B2RA97	N6AMT1	69704.5	49956.7	56459.2	73477.9	39801.4	37107.7	35187.5	22567.8	18946.9	34325	43043.7	44889.3	43198.3	44873.3	47791.5	50980	43046.6	32060.3	62136.4	93237.6	57399.9	57774.8	65629.3	56453.8
B2WTI3;B2WTI4;K7EJU9;Q6NYC1;Q6NYC1-2;Q6NYC1-3	JMJD6	48797.9	47463.8	47139.1	43121.7	42687.2	64904.2	60902	57547.8	55703.8	58689.6	66976.4	66072.1	73832.5	60688.1	73569.8	63386.6	48510.9	52939.3	53625	57100.9	61063.7	52465.2	68262.7	67219.7
B3KPU0	PDLIM2	142417	123406	111835	103144	168381	50186.5	84810.3	149971	120093	64955.2	150047	148694	90935.8	83226.4	113728	117166	69610.3	105553	68691.8	86053.3	107549	87051.2	107520	134247
B3KQ30;B4DNC9;F5H5N2;Q9H1K1;Q9H1K1-2	ISCU	137857	113193	121264	115111	114204	95434.1	120217	128473	117140	115903	89683.1	132327	123340	118125	123585	103915	92131.7	92345.5	108380	112953	103753	85297.6	92543.3	94530.7
B3KS98;O15372	EIF3H	1.07704e+06	1.17735e+06	1.13524e+06	1.26849e+06	1.14181e+06	1.16403e+06	1.13409e+06	1.3066e+06	1.28053e+06	1.27487e+06	1.16562e+06	1014213	1.2071e+06	1.21483e+06	1.09809e+06	1.25096e+06	1.1776e+06	1.26631e+06	1.29414e+06	1383320	1.43531e+06	1.35242e+06	1.39859e+06	1.47794e+06
B3KSB0;C9JQX9;P52298;P52298-2	NCBP2	28376.8	66379.1	47005	36835.6	39706.6	65303.1	68458.4	62416.5	52001.1	62270.4	39596.2	66844.9	51289.1	36406.9	42371	88688.1	81981.3	84339.4	55489.5	72762.4	72785.8	58810.2	66773	72956.7
B3KSI3;M0QXF9;M0QZ10;M0QZP4;O15382;O15382-2	BCAT2	16032	23286.7	24558	17917.8	14558.4	12892.5	19784.9	12661.6	9228.93	19042.9	29498.3	29008.4	33780.5	27082.9	41308.3	9952.07	12184.8	15455.4	14681.5	22150	16194.3	13921	11152.3	18254.9
B3KTM8;H0YLJ3;Q9UBU8;Q9UBU8-2	MORF4L1	327585	321647	588084	219547	203915	348787	402546	243257	241873	254436	201212	502868	240559	197832	232458	387272	395939	436846	284391	338611	330607	328032	318176	303199
B3KVZ3;Q9H3R5	CENPH	8817.15	5986.19	6295.33	28794.4	3461.49	9905.21	7341.03	9766.32	4668.35	5982.95	1784.54	4292.42	3000.6	21302.5	2349.75	36928.1	41510.6	36493.9	18647	23354.3	14043.7	12897.4	16694.4	15088.2
B3KY94;O14735;O14735-3	CDIPT	240809	212465	172911	146192	113114	118335	222249	112312	106050	120023	128694	155568	227034	137633	122586	119840	106357	101464	135461	148366	122569	171815	125634	132570
B4DDF4;B4DUT8;Q99439	CNN2	1.59141e+06	1.48502e+06	1.65166e+06	1.87833e+06	1921367	1.02377e+06	1.12439e+06	1.042e+06	1172677	1.2161e+06	1.41719e+06	1.32165e+06	1.41326e+06	1.59328e+06	1.62942e+06	1.52216e+06	1.56757e+06	1.54444e+06	1.07502e+06	1.43607e+06	1.40835e+06	1353720	1.61505e+06	1598357
B4DDH2;F8WAK5;Q9BYT3	STK33	107753	113497	103703	86176	82380.9	105661	111767	110017	105823	69539.4	90008.3	90879.7	77735.2	70015.7	63547.3	109227	107942	100240	87681.2	101413	103996	109596	88484.2	82602.1
B4DE60;Q9BRK0;Q9BRK0-2	REEP2	188322	90297.3	193886	147621	123087	32665.9	126153	101976	142600	125313	142190	176443	148570	154892	181917	62730.3	83666.9	51594.5	38065.2	24047.8	129612	72662.3	56462.8	95950.1
B4DGM3;Q969G3;Q969G3-2;Q969G3-3;Q969G3-4;Q969G3-5;Q969G3-6	SMARCE1	351911	348721	352121	314689	390839	395259	383384	390272	413806	404240	311932	261622	272352	272401	242091	605654	587612	570642	443368	483885	459943	462835	453008	445501
B4DHE8;Q96DH6	MSI2	1.03926e+06	892572	846225	942015	915418	1.04492e+06	967253	1.01158e+06	1.07415e+06	1.00216e+06	851682	935695	879199	856519	851804	1.18252e+06	1.22166e+06	1.10766e+06	1.29537e+06	1.20077e+06	1.17432e+06	1.16521e+06	1.17684e+06	1.13614e+06
B4DHR0;Q9H5N1;Q9H5N1-2	RABEP2	353596	266742	221712	194147	167366	350824	412292	151026	193608	154879	140848	376374	360099	227708	165524	362334	301438	230178	205728	202840	320251	152739	179610	173531
B4DI03;K7EJQ7;Q9BY50	SEC11C	147250	133071	134529	155168	128311	163009	158260	146162	154135	154597	156488	145091	155556	152461	146388	180956	171973	156749	248057	130371	128757	144327	153519	145408
B4DJL6;B4DVT3;H3BRY6;Q96SY0;Q96SY0-3;Q96SY0-4	VWA9	14606.5	9600.85	18014.6	22320.4	7373.85	17366.8	16160.4	15067	12133.8	18522.4	13745	11375.6	12813.5	10549.7	16650.6	19848.7	17280.8	11275.5	32435.8	34224.6	12244.2	20570.4	10807.1	27051.3
B4DJS2;Q9BY49	PECR	663591	253084	319755	148903	117804	327020	226333	300059	143007	131352	314764	209721	355739	153927	155467	586944	295184	278205	193095	429589	205501	473704	233523	130237
B4DJV2;O75390	CS	4.53626e+06	5.11715e+06	5315522	5.47562e+06	5.31843e+06	4.43355e+06	4620255	4.28313e+06	4548594	4.82593e+06	5268345	5.15737e+06	5.23343e+06	6.25761e+06	5352219	3.71491e+06	3995410	3988715	4268206	4.07336e+06	4094725	4352338	4152695	4052518
B4DJV5;Q13610	PWP1	480136	418724	453239	515306	490578	476940	466274	497282	530019	515652	482287	434251	460346	487762	631538	475031	518672	523119	574412	480028	502857	520893	491100	488844
B4DK69;P52895;P52895-2;Q04828;S4R3P0	AKR1C2;AKR1C2;AKR1C2;AKR1C1;AKR1C2	54485.2	37167.1	33926.9	20862.8	10423.8	38252.4	26219.8	24695.2	9621.85	58790.4	36114.3	29201.1	27883.6	11495.5	24131	29454.2	70085	23289.4	9516.57	27331.4	26946.6	18091.7	13378.5	18260.2
B4DKD1;Q9BSA4	TTYH2	136705	153236	95146.2	131585	171887	145399	154767	252431	165043	167290	232605	380695	138159	114392	155855	179446	174642	187932	296725	126981	111410	339480	183326	174540
B4DL54	CHURC1-FNTB	96573.8	181504	76517.2	214792	173346	149421	153766	407028	177257	140238	102066	146258	204273	147600	214381	75393.3	154185	127797	312810	152937	144155	309702	179916	149479
B4DLN1		750216	653837	661655	655714	615689	606700	668532	625914	676348	663464	621349	649299	665732	684474	582826	610066	602749	493194	507403	665246	556823	589273	628912	647597
B4DN67;Q5W0F9;Q5W0G0;Q96J84;Q96J84-2;Q96J84-3	KIRREL	110776	85763.6	71140.3	83718.2	98456.8	88127.1	83339.6	79391.4	121704	99717.5	83707.4	90752.9	110694	81938.3	108430	140106	120493	127825	73167.2	89586.1	105367	89226.8	83813.1	110420
B4DQT1;B4DVN3;E7ESC7;Q7L5Y9;Q7L5Y9-2;Q7L5Y9-3	MAEA	36581.6	35099.5	38785	29552.6	33682.1	48068.6	45872.6	46190.3	40876	39445.9	35220	39547.3	39104.4	34455.9	37783.2	60463.9	56148.5	56694.7	42643.3	49532.7	50629.3	50655.1	45206.7	51310.4
B4DR12;K7EIM7;K7EPJ5;O60291;O60291-2;O60291-3;O60291-4	MGRN1	219644	215758	202717	215462	165948	220576	224092	215921	193219	207909	207584	227346	182312	189019	172734	248540	211584	198182	230929	269453	256211	239038	189922	222827
B4DR61;P61619	SEC61A1	1.06768e+06	1.06421e+06	1.06869e+06	1.1951e+06	1.08295e+06	1.30922e+06	1.42065e+06	1.27259e+06	1.40758e+06	1.31258e+06	1.24751e+06	1.42326e+06	1.38693e+06	1.53209e+06	1.47224e+06	1038920	1.0304e+06	1.04581e+06	1.19129e+06	1.10576e+06	1119842	1.12027e+06	1.23747e+06	1.12569e+06
B4DR80;Q9Y6E0;Q9Y6E0-2	STK24	613612	637565	629037	893609	629642	667341	626782	683380	626280	627018	567988	613681	608421	629561	591053	562393	642847	637474	603544	684942	665927	735899	678402	664258
B4DTR1;J3QLU9;P04626;P04626-4;P04626-5	ERBB2	110072	124737	115788	121517	136971	84933.1	108205	161153	109599	121550	126508	109921	109069	135374	96659.6	141010	153850	184235	125476	135744	123269	124917	98111.4	122322
B4DTS2;Q9BZL6	PRKD2	97356.4	75333.5	50277.7	58482.5	54298.4	52685.5	95602.4	65515.4	57621.9	46309.7	57941.2	58587.6	64691.5	48799.7	58694.5	95423.9	67429.5	68399.2	48735.7	53221.7	67065.1	62338.8	58974.8	46198.3
B4DXC8;Q9Y5B8;Q9Y5B8-2	NME7	281468	303344	311099	378750	326002	455179	478016	415402	468902	489720	422623	447235	466367	560150	491732	265029	271737	279525	330637	350986	311328	379319	434350	373396
B4E0T2;P50542;P50542-2;P50542-3;P50542-4	PEX5	258452	244306	216162	276042	269011	234554	225275	219484	240891	243788	208645	182075	173548	199498	205926	251676	221964	206778	290811	199296	214619	201568	257264	222962
B4E0Y9;Q8NBY1;Q9P289	STK26	216404	131775	116826	168662	143344	101035	127942	133250	116418	217437	93530.3	114369	160189	181846	83553.7	99971.6	69429.3	183273	145819	127461	102139	139097	73197.8	133398
B4E1G1;Q9BUN8;Q9BUN8-2	DERL1	115560	92787.7	98373.6	112525	100494	158443	144908	139247	141806	140032	129819	140535	158729	160195	150645	142594	150984	143933	155367	155996	133249	155105	173287	168178
B4E2Q0;H0Y9V7;P98194;P98194-2;P98194-3;P98194-4;P98194-5;P98194-6;P98194-7;P98194-8;P98194-9	ATP2C1	80912.8	46346	65737.6	50142.7	56767.6	49109.6	56097.4	68266.2	52553.6	45909.6	83903	62232.1	59941.4	57313.9	59702.3	66313.1	63603.2	66016.2	78276.1	44047	45801.2	38095.2	35809.3	84154.4
B4E321;Q13438;Q13438-2;Q13438-3;Q13438-4;Q13438-5;Q13438-6;Q13438-7	OS9	144637	206354	106995	206305	165211	120124	115925	141484	169792	221974	142569	83728.5	127593	180555	166381	42782.7	62328.8	119447	176628	128352	137672	123546	157661	268406
B5MBZ0;Q9HC35	EML4	435811	430805	436997	488339	486356	352910	321730	391063	405792	413309	341712	319206	345018	355680	372671	478279	446927	493173	442661	462268	437566	482751	493565	515460
B5MC51;P53671-3	LIMK2	39656.8	81863.6	87279.7	70999.7	83468	71982.9	85474.9	70893.7	49081.7	59311.5	82972.3	79260.3	83531	92059.7	79063.1	62944	88530.9	57480	53966.4	75166.7	84692	49128.7	60122.4	64262
B5MCF9;O00541	PES1	396380	370114	363571	362252	304858	465970	459582	442185	492090	460781	418829	398705	409216	401005	367260	495521	451345	532867	383177	534625	498952	553805	503851	430093
B5MDE0;Q96AA3	RFT1	187583	240281	211914	230593	232007	281922	224877	213807	219458	314656	245794	261994	318013	310973	278414	161673	159109	204734	301369	234488	251830	261528	273856	255440
B5MDF5;P62826	RAN	16158276	15070340	15668187	16164515	16053676	16359113	18651204	17321842	17454010	18258358	14287963	14236187	14059916	16976282	15152646	14949671	17100400	15939039	17829230	16437502	15588559	18986220	17448358	16680260
B5MDL5;P53778;P53778-2	MAPK12	17157.4	14120.1	16694.9	19224.1	19355.1	20484.5	27440.7	20001.1	19972.4	19631.8	18965.6	20495.1	57813	18145.1	19722.5	14442.2	21001.2	21457.1	15171.1	13230.3	19818.8	16669	18425.7	13349.4
B5MDU6;Q9H6V9;Q9H6V9-2	LDAH	670513	613756	564823	581945	583631	574552	664444	675249	574666	670248	900161	578579	553977	659471	557113	671665	528607	619500	809088	618169	469359	617615	675432	586254
B5ME80;C9JKR3;F8WAT5;Q9P283;Q9P283-2;Q9P283-3;Q9P283-4	SEMA5B	96546.2	150474	145598	90094.5	84056.6	170816	162769	148220	113980	117858	144884	142042	126944	54645.7	67913.4	384761	337492	350580	247516	130591	195060	232679	125985	154682
B5ME97;E7EW69;E7EX04;Q9P0V9;Q9P0V9-2;Q9P0V9-3	2021-09-10	108244	105039	136290	158850	187761	87122.8	93428.7	117226	196901	145963	144273	78915.5	193516	115852	100583	194064	206879	204635	127185	106005	126145	177663	116895	162013
B5MEG5;E7EST9;O94966-5;O94966-6;O94966-7	USP19	68080.9	40738.4	40045.8	29251.7	27182.2	43269.7	47332.1	37998.3	34567.4	35170.5	39037.1	50754	43143.9	31525.7	46038	50660.2	44939.5	38913.6	32721.6	43327.8	44015	44787.8	34316.2	41425.9
B7WPG3;C9IYN3;D6W592;Q8WVV9;Q8WVV9-4;Q8WVV9-5	HNRNPLL;HNRNPLL;HNRPLL;HNRNPLL;HNRNPLL;HNRNPLL	462582	444492	417848	407457	445509	509346	467501	483706	509380	546015	398996	382089	385472	385881	375927	560082	569516	534911	550311	522389	497190	502618	484927	494682
B7Z1T1;H7BYE5;H7C384;O00258;O00258-2	WRB	137513	158815	169856	198530	186978	165458	182352	176533	199499	198216	195180	188196	191816	242404	233764	128740	124282	152577	198609	158224	134388	134793	124662	158822
B7Z2R7;Q5T8D3-2;Q5T8D3-3	ACBD5	193827	226221	227348	245949	243882	202271	212810	196507	223670	193135	231343	232830	203188	238390	229397	164644	177898	161454	267390	194244	195871	187387	207676	197118
B7Z2Y2;Q14746;Q14746-2	COG2	122618	135210	131848	158385	154593	147930	143642	153715	201095	189949	195364	232074	230721	281906	252685	132000	95139.1	129365	135679	126843	144180	151617	172655	182715
B7Z3Z9;D6RER0;E7EPM6;H0Y9Z9;P33121;P33121-2;P33121-3	ACSL1	45976.7	41087.2	51251.3	53039.7	24238.2	34854.6	33388.4	39208.8	34389.8	45351.2	43479.1	56930.9	64406	37848.8	100460	28999.1	36128.6	34171.9	58717.7	29428.4	32932.5	27819.6	25004.4	29431.2
B7Z4W5;Q16773	CCBL1;KYAT1	80039.8	163928	189024	78726.4	86379.3	226491	174038	136465	74756.1	176253	165410	188213	231677	224820	96132	128777	177195	141125	58622.7	183045	157511	162978	73561.3	62039.1
B7Z6D5;Q96GQ7	DDX27	256575	248604	224696	246461	225812	313387	298617	301647	269740	290654	232393	275417	240966	253098	253287	294147	265681	271350	287904	353342	328029	368953	372438	345507
B7Z7F3;Q9H6Z4-2	RANBP3	619359	546363	572117	654708	594511	645962	624398	692472	684004	690031	476857	498392	523735	481781	516274	806263	763602	737218	731707	726053	674314	715345	763081	682036
B7Z7P8;P62495;P62495-2	ETF1	1.93362e+06	1.93037e+06	1.86804e+06	2.08705e+06	1.92549e+06	2.16735e+06	2.1447e+06	2.06293e+06	2.25054e+06	2.08286e+06	1994075	2.147e+06	2.16046e+06	2.2825e+06	2250720	1.93805e+06	1.95981e+06	2487375	2.38819e+06	2.12664e+06	2.00085e+06	2.40094e+06	2437685	2.28131e+06
B7Z8V9;Q9H336;Q9H336-2	CRISPLD1	71559.2	68841.2	74382.6	75471.1	66186.3	86053.2	89107.1	91758.2	71511.8	69783.5	65713	60461.9	63090.6	78845.4	53726.8	64925.6	78549.5	75773.5	104457	86305.1	100152	96492.6	82561	87008.7
B7Z9I1;P11310;P11310-2;Q5T4U5	ACADM	1.00915e+06	986428	951105	1.07786e+06	1.10793e+06	820175	748354	813467	783587	846669	1.05376e+06	1.08721e+06	1.07508e+06	1.14778e+06	1.11216e+06	1.21826e+06	1.13401e+06	1.12688e+06	1.12244e+06	1.37698e+06	1.24477e+06	1.30912e+06	1.43023e+06	1.37552e+06
B7Z9X4;Q9ULP0;Q9ULP0-2;Q9ULP0-3;Q9ULP0-4;Q9ULP0-5;Q9ULP0-6;Q9ULP0-7;Q9ULP0-8	NDRG4	150034	196826	175917	235713	191866	141014	360389	273381	103273	162429	126204	134708	259145	177434	166239	137337	141894	100985	136414	188291	271837	135682	134388	122430
B7ZAG0;Q9UPQ7	PDZRN3	120518	52867.7	38994.8	56804.2	64733.2	46251.5	52476.7	38529.9	89650.9	100837	52176.7	69837.2	31410.1	34368.6	54930.3	78673	96202.7	73742.5	59526.5	63655.1	94793.3	19586.3	115676	143645
B7ZAQ6;B7ZAQ6-2;B7ZAQ6-3;P0CG08	GPR89A;GPR89A;GPR89A;GPR89B	183717	191772	180668	155844	157243	152412	189182	162808	154337	152627	162914	139329	166978	148407	119012	149490	133312	143272	163408	141544	118249	122402	145011	102007
B7ZC38;Q9NR46	SH3GLB2	602156	646032	687622	645803	603304	550860	549699	556732	600694	602501	534322	591549	550798	654719	606574	493575	498196	495907	541710	580647	595944	549973	601395	612974
B7ZL14;Q96RU3;Q96RU3-2;Q96RU3-3;Q96RU3-4;Q96RU3-5	FNBP1	231841	150502	218464	169494	232276	190328	144919	184622	223008	220131	170217	168996	209655	152951	234232	304656	247054	285774	247217	210689	193451	189697	220284	182166
B7ZLQ5;P28370	SMARCA1	634580	529095	526338	556402	518391	671855	627686	628403	621055	670123	482919	447893	454623	466604	474259	882855	838606	816862	766515	807117	743961	817037	823870	885301
B7ZM79;Q5VT82;Q9HC56;Q9HC56-2	PCDH9	37506.3	38460.2	39325.4	37976.3	54064	27638.7	27247.6	32663.1	34029.3	31192.8	16638.4	27280.9	28641.8	19817.6	27746.1	49127.3	45808.1	52146	69901.3	54533.7	57256.9	53354.6	56553.1	49993.4
B8ZZB8;Q96F85;Q96F85-2	CNRIP1	247754	251668	234757	283052	266335	117519	276917	277868	266620	282834	177824	83858.7	159665	184407	168241	204352	197582	207773	307056	269511	260211	253248	285536	267502
B8ZZN6;P63165	SUMO1	677986	690750	792308	877491	733684	854550	998056	847405	778134	1.15665e+06	665661	817454	537793	783803	922234	1.12316e+06	1.07651e+06	1.18029e+06	896700	1.05809e+06	873996	1.07262e+06	989839	934607
B8ZZQ6;P06454;P06454-2	PTMA	4.0347e+06	3.44159e+06	3541292	1.91911e+06	2.11946e+06	4.3851e+06	4.48003e+06	4632645	2.4424e+06	2.57165e+06	2.61218e+06	2137750	1.98765e+06	881826	1.14115e+06	6.31385e+06	5779444	5912828	2239382	6636085	5.50428e+06	5728851	3.66918e+06	3430983
B8ZZW5;Q8NBF6;Q8NBF6-2	AVL9	285774	252980	272457	264310	274294	286943	336664	282123	277719	286521	271998	304341	296020	354224	313284	247643	213702	239732	281568	233754	221142	263209	278966	274089
B9A008;E7ENR5;H0Y714;Q96G21	IMP4	70458	84157.2	72816	88804.6	81276.9	85068.3	103031	92427.2	107116	89571.1	126561	73196.7	73917	97944.8	91425	91465.9	97826.4	102463	95178.9	98631.1	92936.3	99264.7	107942	118249
B9A018;Q53GS9	USP39	365231	349928	343076	384481	365778	365134	385343	395827	411756	437533	331416	307003	303997	354578	297246	423875	457225	468251	336185	472571	468012	503917	514378	485107
B9EGQ5;M0QXA7;O95785;O95785-3;O95785-4	WIZ	79402.8	97617	91763.6	103093	79462.7	116787	112633	119646	132115	109744	79308.3	55996.7	61084.2	102362	115580	177190	153601	166035	126878	157472	136852	147580	160821	159570
B9ZVN9;O95602	POLR1A	144140	270259	117387	139554	138418	184742	262101	196443	138428	162174	217670	273203	197851	277123	257750	257236	196056	233619	161692	285526	157657	110519	172932	214141
B9ZVT1;Q8IXT5	RBM12B	477167	429504	444796	505679	430177	567859	565104	547290	529563	587787	491562	440071	446387	472337	453809	630780	620868	636267	648725	612308	590078	698160	643438	633959
C9IY40;Q5T653	MRPL2	139042	126334	129011	108581	110487	106481	122679	108156	95681.7	106491	117463	118849	104762	92093.5	92337.2	117877	117143	114700	94653.5	105066	103165	117211	93347.2	91388.8
C9IYE8;C9IZU8;C9J6A7;C9J8S0;C9J9T0;E7ESZ6;Q96AT9;Q96AT9-2;Q96AT9-3;Q96AT9-5	RPE	46153.1	46568.6	42425.2	35163.4	47943.1	41568.9	48473.3	49480.2	48349.3	40716.4	37109.4	36837.4	26073.8	24912.7	29279.2	51606.7	53769.7	47672.2	38341.3	46064.4	51102.5	46194.6	32181.6	44016.2
C9IYK6;C9JTE9;Q9UHQ4;Q9UHQ4-2	BCAP29	50476.8	84983.4	68966.8	118509	88332	35740.3	78461.4	59709.2	87276.3	76462.2	67083.1	72344.1	91107.9	82029.6	102688	59315.5	73707.2	64569	104917	81364.9	63338.5	68830.5	124320	108363
C9IZC6;F5H3B6;Q13796	SHROOM2	27125.7	17552.8	22974.5	16902.9	17981.3	25106.4	24978.7	30400.1	27930.5	31269.9	20996.9	21948.4	17597	19626.7	14406.4	65257.9	60055.4	64848.5	44282	22161.6	19292.1	14541.2	17901.7	18651.6
C9IZQ1;C9J3L8;C9J5W0;E9PAL7;P43307	SSR1	1454142	1.41827e+06	1.39378e+06	1.45382e+06	1.11424e+06	1.51304e+06	1.49559e+06	1.44507e+06	1.36992e+06	1.33605e+06	1.39824e+06	1.69492e+06	1.4763e+06	1.42898e+06	1418687	1.60424e+06	1.32961e+06	1.40222e+06	1.33556e+06	1.53133e+06	1.53182e+06	1.34888e+06	1.24828e+06	1.43545e+06
C9J038;Q9GZV5	WWTR1	387549	416800	436827	404621	305249	420509	460080	418160	389086	427095	391400	487456	491052	395056	385777	393070	402616	307055	416879	352170	435967	367640	413946	386229
C9J0A4;C9JZY3;F6TJN8;P57723	PCBP4	167986	220648	204207	191481	122148	176198	233743	192928	183874	101982	153620	196949	190011	240030	221747	161152	88483.4	165796	158323	134607	112837	176123	191233	222892
C9J0A7;Q9UQN3;Q9UQN3-2	CHMP2B	99599	98276.5	96403.8	146800	150480	126890	125974	148801	169097	174508	103051	112659	107993	157376	145749	106890	119195	96826.7	183488	109858	116389	115796	151329	153273
C9J0I9;Q86WB0	ZC3HC1	137325	71428.2	68765.3	71121.4	77559.7	70877.6	73663.3	75915.7	80339.3	76418.8	61923.8	65176.1	60038.3	52425.6	69699.7	91160.9	99165.1	86018.5	69721.5	81077.2	101816	75079.8	88837	87186.4
C9J0K6;P30626;P30626-2	SRI	4.39644e+06	4.45132e+06	4.62293e+06	4.76278e+06	4333322	4.33121e+06	4.53574e+06	4484145	4295610	4.57057e+06	4969682	5.06941e+06	5.23142e+06	5.88566e+06	5392727	4571459	4751091	4851157	5.22731e+06	3.27456e+06	3.36294e+06	3310232	3.37076e+06	3.29982e+06
C9J0X4;C9J481;P56524	HDAC4	89672.6	65708.3	91098.1	86146.4	72689.6	54097.9	76854.8	75704.8	67379.1	73300.4	66876.9	47292.5	41059	72186.6	34555.6	90442.7	73457.7	84408.6	48963.7	69986.4	86599.4	62659.9	65030.6	18494.1
C9J191;C9J2T1;C9J5F8;C9JHG1;Q53GT1;Q53GT1-3	KLHL22	30877.7	37497.3	33443.1	35107.6	33672.4	38210.1	38384.9	35894.2	35769	39778.6	38077.6	40688.6	40811.4	44023.7	37130.8	37322.1	40697.5	44466.9	38729.1	39412.2	41592.2	46224	39095.5	41392.6
C9J1C6;C9J391;F8WBU5;H7C426;Q9P0P0	RNF181	5444.91	19353.8	27064.4	72580.5	76336.2	26342.6	9144.63	26050.1	58867.1	65029.2	24995.2	16511.1	30518.2	60366.4	68123.1	11515.9	14736	13885.6	52483.7	16820.8	26966.9	28225.8	75083.5	77325.3
C9J236;C9JS27;Q7L592;Q7L592-2	NDUFAF7	44551.9	47171.9	40416.5	32903	70824.2	60081.7	90040	64114.6	49445.2	38009.2	55868.9	81810.7	91168.2	74114.2	56467.4	55615.1	24813.2	47456.7	62581.5	43180.9	61343.6	58856.7	81586.9	86697.8
C9J2Y9;P30876	POLR2B	1792216	1.32305e+06	1.45881e+06	1.10402e+06	1.00382e+06	1.3895e+06	1.59919e+06	1429083	1.11617e+06	1.10472e+06	1.46067e+06	1.48601e+06	1.06833e+06	1077176	1.08537e+06	1.54897e+06	1.46526e+06	1.47345e+06	1.14947e+06	1.25731e+06	1.42697e+06	1.54267e+06	1.1168e+06	1.15407e+06
C9J3D7;Q9UKG9;Q9UKG9-3	CROT	478564	229546	210786	346755	213016	169743	209080	182781	118843	148201	165623	231749	232690	181764	219205	150053	142704	137861	207605	186999	146224	101631	114721	126939
C9J494;Q9H000	MKRN2	337459	305512	415643	222635	346244	381348	239934	346474	296803	298812	407007	246752	433629	503375	415961	216092	271326	331345	284634	232091	435969	402438	279899	341669
C9J4Z3;P61513	RPL37A	532905	663883	672781	806997	840203	752061	867248	701245	887484	932482	660714	672203	629129	681396	856651	678953	706002	686151	862215	872348	792683	744844	936154	980459
C9J519;E7EN73;Q8IZA0;Q8IZA0-2;Q8IZA0-3	KIAA0319L	90608	93337.5	92869	56372.2	49151.6	112895	120561	97944	61092.3	100496	103112	124585	124469	102953	66547.3	102033	102731	105975	96928.3	89661.2	59818.4	76002.3	79942.2	87988.4
C9J5M0;C9JC07;C9JZL8;Q96S97	MYADM	379539	335714	347266	342626	343658	219404	213796	195614	222101	206392	365153	357371	393699	355221	343671	218184	242381	243136	196209	252367	258575	269427	247430	230569
C9J5N1;Q9BTE6;Q9BTE6-2;Q9BTE6-3	PTGES3L-AARSD1;AARSD1;AARSD1;AARSD1	481014	413444	439882	576076	556075	500837	473241	470919	533905	541378	428754	427017	437732	528132	486589	518166	491237	410667	546038	462543	430726	475794	540201	525681
C9J5X1;P08069	IGF1R	370038	311635	309168	257820	259753	324547	358499	315101	260721	268434	302352	287645	276656	208378	235738	354749	330981	321024	336782	362659	322245	322552	292428	310046
C9JA05;D6RD17;D6RHJ6;P01591	JCHAIN	15068.7	12993	43017.2	19856.3	7539.25	63603.1	46601.3	7340.85	12210.7	6745.12	21887.1	16859.8	29951.7	9497.21	22659.7	13008.4	34348.2	8172.53	17921.2	36355	17804.6	204676	15237.6	7475.6
C9JA08;Q96D46	NMD3	649646	645915	406637	328944	298271	422634	636075	330322	294495	284777	495202	641328	412173	290730	321198	563070	514786	435686	327811	486289	439488	474197	332927	259929
C9JA28;Q9UNL2;Q9UNL2-2	SSR3	206730	123316	100495	154119	92780.4	81020.1	74905.2	101978	127820	161408	108038	122142	115732	139635	169648	124507	108499	91535.4	151634	160877	110470	117759	140456	159412
C9JAW5;C9JNU6;Q9Y241	;HIGD1A;HIGD1A	622942	582971	593712	743716	573022	398145	451806	418617	472731	417131	413393	408046	434784	452800	453179	491334	481280	499540	540254	355493	370757	357253	447823	357751
C9JAX1;H7C585;Q16595	FXN	35811.1	34459.9	31109	39087.7	32910.3	35355	35307.3	34585.4	32882.7	36960.9	36912.8	39206.4	43448.2	35094.6	40261	33762.2	26056.9	34721.1	25009.4	40859.2	37852.1	36817.7	43807.3	38694.1
C9JAZ1;O75431	MTX2	126181	136834	179492	153251	139746	153536	155005	156871	149324	138818	176707	217038	223338	257321	236388	138659	154674	129233	125802	114990	142874	128074	146101	163216
C9JB06;Q8N5I4	DHRSX	28703.2	27446.1	29270.9	23323.9	18403.1	23819.7	24308.9	21148.9	18637.7	9308.23	26910	36486.7	33353	28585.3	27943	23463.9	25560.2	24095.7	21283.2	4837.6	17057.5	18329.9	16598	16236.5
C9JC84;C9JEU5;P02679;P02679-2	FGG	200066	176201	262144	207261	216454	191316	184575	175290	194964	221439	191296	161788	191123	177914	209411	698483	277516	713171	293073	210316	228433	238689	230298	317134
C9JCC6;Q14919;Q14919-2	DRAP1	343724	312972	325437	334488	285246	322887	338045	327990	325524	343673	218437	243328	229573	255222	232632	369931	338948	343335	360894	343012	315089	327312	315359	327896
C9JEH3;C9JG97;Q13685	AAMP	94750.7	96232.4	84608.3	107291	108404	119033	127151	131522	139859	143037	104221	122461	121298	105236	116688	164226	155926	146778	116747	160850	148473	150979	160532	169256
C9JEH7;P22090	RPS4Y1	348140	260691	302391	322441	247487	254457	295018	306455	341844	273154	358756	308330	201643	349087	321962	291915	347063	320324	238250	289007	322149	377051	382202	461847
C9JEJ2;P49585	PCYT1A	388096	632122	535963	615134	616799	568891	513104	566264	604132	599354	588728	424117	616146	649707	564542	459122	455467	476234	438005	562654	548072	619142	619902	627286
C9JEX3;Q13614;Q13614-2	MTMR2	208877	251936	413634	327664	200658	303599	348860	344247	214779	243700	318203	217406	231038	307392	301040	313015	326098	356173	338219	436504	330336	335879	317873	207429
C9JF58;H7C0S2;Q8WVF1;Q8WVF1-2;Q8WVF1-3	OSCP1	51957.7	61549.3	63130.8	93623.4	79562	61666.8	80882.4	78836.6	62320.7	53414	77378.3	89709.9	83121.5	75758.3	94449	59820.8	59439	50249.5	83302.5	74529.6	83543.5	90582.3	96197.6	94512.5
C9JFE4;Q13098;Q13098-5;Q13098-7	GPS1	1.44971e+06	1.29799e+06	1.26595e+06	1.30641e+06	1.25425e+06	1.29068e+06	1.45384e+06	1.30241e+06	1.33464e+06	1.30295e+06	1.27114e+06	1.36236e+06	1.34458e+06	1.28532e+06	1.30384e+06	1.37209e+06	1.3698e+06	1.31124e+06	1.37447e+06	1.38873e+06	1.41927e+06	1.3646e+06	1403948	1367670
C9JFR7;P99999	CYCS	2.12677e+06	2.35929e+06	2.33075e+06	2705647	2.88694e+06	2254876	2285091	2243728	2.64882e+06	2701001	3.27588e+06	4.12042e+06	3.88492e+06	4741062	4236877	1.83551e+06	1.93212e+06	1962649	1.77313e+06	1.58149e+06	1.58123e+06	1.6898e+06	1.95791e+06	1.89534e+06
C9JFZ1;J3KPK1;O43426-2;O43426-4	SYNJ1	272630	343502	267841	243852	233058	314035	315062	255226	251362	241393	296024	379231	467640	351545	318943	303629	363505	176594	235229	405687	383107	284211	192629	184831
C9JG41;Q9NQX7;Q9NQX7-2;Q9NQX7-3	ITM2C	73755.6	86826.4	88224.4	95120.8	75360.6	81967.7	64659.9	94797.8	86285.9	94534.1	116244	127264	120982	139297	121628	103885	90209.1	102455	172976	74891	67289.4	87148.2	84418.3	86230.2
C9JG87;Q9NYK5;Q9NYK5-2	MRPL39	460869	449158	362190	307952	281286	291952	258135	246007	209671	215160	262841	416707	407101	255844	291243	298697	230319	245397	267272	303152	333762	213117	286439	260771
C9JIF9;P13798	APEH	1.73459e+06	1.77708e+06	1.81854e+06	1.81949e+06	1.78505e+06	1.91714e+06	2.00382e+06	1767631	1868664	1786661	1808708	1.93226e+06	1.86924e+06	2168687	2.03228e+06	1.31802e+06	1.30647e+06	1.10081e+06	1659785	1.95368e+06	1.89504e+06	1.83078e+06	1.93809e+06	1.95638e+06
C9JJ19;P82930	MRPS34	252862	274372	289100	282871	279009	270402	297582	274313	288329	305097	363787	313354	342505	418740	328480	253785	314407	248830	250334	300760	247026	257737	293134	261138
C9JJN9;Q8N3P4;Q8N3P4-2;Q8N3P4-3	VPS8	54486.5	48849	41716.9	53713.7	61592.2	37320	35516.9	28496.5	54084.8	51700.1	46516.3	42218.7	41001.5	53663.9	61848.8	39942.7	33365.3	40586.5	58984.2	38603.6	38560.9	28241.8	66260.5	66979.9
C9JJX6;E9PDC3;O00192;O00192-2	ARVCF	268734	277719	311201	334615	353242	255393	263657	256418	270666	274174	253818	259849	231204	243710	268730	256511	253253	188361	355162	261719	279037	262409	322012	291658
C9JKL2;C9JPX5;O95772;O95772-2	STARD3NL	200285	203853	224893	254145	257013	188884	133706	181962	211222	143048	299598	289027	301419	198239	288172	102737	127867	140014	194050	100282	166533	141197	130443	113070
C9JLB7;Q96HP4;U3KQU8	OXNAD1	198604	362863	263043	415989	314677	226503	266539	288159	223433	195588	301685	396103	362969	490237	347818	222850	188119	234112	263231	261365	232227	310316	261028	250848
C9JLU1;P52434	POLR2H	207326	185144	175022	148938	123906	199633	243025	187491	170312	149498	176338	191774	161129	116731	142641	257325	208901	192891	161844	220349	204147	203138	156641	195257
C9JLV4;O14727;O14727-4;O14727-5	APAF1	212324	266116	109599	97834.4	78662.6	340517	86187.5	130340	87023.4	281981	69556.3	252337	147325	303772	89136.5	119688	102765	106120	104580	145711	183508	284149	118808	74771.7
C9JLW8;I3L2L5;I3L4Q0	MCRIP1	218379	251028	211012	264751	260558	224795	191630	241477	241992	218523	191395	187944	181310	161070	181858	251059	238643	239832	246569	272208	239485	262789	284445	250288
C9JME2;Q9Y4F1;Q9Y4F1-2	FARP1	368508	366350	384218	532039	403740	319586	358151	324692	362091	361989	345273	260074	289179	312046	263808	351008	364074	377470	414556	330946	324155	344042	341559	332481
C9JNE2;Q9Y530	OARD1	308725	306994	306361	320522	311127	331921	337570	390859	421621	433522	314398	319569	272756	344777	315120	332622	294649	370911	391912	350495	341703	387589	416695	387687
C9JNW5;C9JXB8;P83731	RPL24	3.1118e+06	2.73628e+06	2597717	1.5809e+06	1.53847e+06	2.55279e+06	3.37134e+06	2.40587e+06	1.57243e+06	1.69165e+06	2.26152e+06	2.58909e+06	2.24057e+06	1.44715e+06	1.51864e+06	2.71483e+06	2.46166e+06	2.51904e+06	1.57842e+06	3.00094e+06	2.72008e+06	3.20189e+06	1820904	1.84984e+06
C9JNZ0;C9JRY4;Q96IW7	SEC22A	39458.8	37805.9	38316.2	35451.4	32029.3	45449.3	44295.5	45287.2	36549.5	40325.7	52556.6	54380	64975	58172.7	53336.6	36964.9	53696.2	35448.4	34919.6	30919	34371.5	39327.3	32270.2	33888.5
C9JQ42;G5E9W8;P46976;P46976-2;P46976-3	GYG1	646612	569596	591726	590922	602096	468443	472155	453501	447237	459589	618452	642465	596912	649813	638661	431075	419696	434075	500940	524331	537410	578414	525630	561335
C9JQS9;E7ETT1;E7EUY3;E7EX59;E9PDR0;P05166;P05166-2	PCCB	779756	702541	665764	570910	628743	647246	660936	585594	500841	538739	747509	770079	825273	669085	616376	838330	333387	699352	675852	693889	688142	580578	592678	504388
C9JQV0;Q9BRJ6	C7orf50	410798	385703	334260	402887	436667	416888	386504	461729	485965	445400	314153	274585	276964	257239	298273	518020	479681	479618	499014	581466	555068	500307	626332	561562
C9JQV3;Q8N1F8	STK11IP	40042.2	48121.6	51915.9	49520.7	56728.4	48016.3	49223.7	27013.3	41640.4	41233.2	39488.9	44746.7	49209	50623.7	54123.3	31953.4	31625.3	19044.9	40747.6	42512.9	37786.1	30977.3	44132	39312.8
C9JR52;P21246	PTN	177664	219778	234719	274477	338651	190090	231800	172134	274057	285754	264718	227016	178492	225019	320968	169392	167704	160795	559995	217868	272113	206055	265662	351882
C9JRX8;C9JY28;F5H189;Q9HD34	LYRM4	136852	139659	147016	144988	134784	105704	107516	59739.9	97705.1	142678	161700	185763	177555	232494	174846	85170.5	93156.3	90892.9	105724	103515	112095	99097.2	108922	98393.9
C9JRZ6;Q9NX63	CHCHD3	1072357	995529	1006666	1.00131e+06	880945	892650	911565	959449	951336	911511	1.16703e+06	1.2977e+06	1.17863e+06	1.16893e+06	1.23889e+06	810191	801101	841969	828818	844188	877679	983267	868806	950942
C9JUJ0;Q9UFW8	CGGBP1	164841	174772	173969	123730	141981	168155	160145	162377	127770	135886	158266	117908	100493	127735	94835	190883	239920	256703	139548	206123	151738	193765	194633	189389
C9JVN9;Q9H9P8;Q9H9P8-2	L2HGDH	47573.6	29278.5	38711.3	38264.6	22999	25908.1	24097	20934.5	19590.7	15105.3	35142.9	35828.6	38562.6	28500.5	33146.2	17234.7	14871.3	11069.6	25553.3	25163	21141.4	27703.9	17633.7	23634.1
C9JVY5;Q9Y2D5;Q9Y2D5-4;Q9Y2D5-5;Q9Y2D5-6;Q9Y2D5-7	AKAP2	42871.8	45227.4	45426.6	51416.1	50983	35108.6	32045.9	40581.1	42310	34015.9	28792.2	27938.2	34928.5	21167.6	32067	57971.1	51702.7	63213.7	35143.6	49827.6	48665.4	52432.1	46581.4	44812.4
C9JW74;Q5EB52;Q5EB52-2	MEST	772063	876147	893170	799086	841302	1.17033e+06	1.24589e+06	1.14217e+06	1101106	1.07087e+06	1.7481e+06	1.76547e+06	1.90256e+06	1.93215e+06	1.70355e+06	1.22998e+06	1264213	1.23303e+06	1.26008e+06	942655	965724	1.08709e+06	1.02124e+06	974922
C9JWC5;Q8IYM9;Q8IYM9-2	TRIM22	212237	189508	174252	234179	211689	155567	140360	137338	161339	160033	139830	170958	174280	185615	196715	174071	157121	162684	190948	140498	146852	140296	159470	155559
C9JWV4;G5E9Q8;H7C0G7;Q9H9Q4;Q9H9Q4-2	NHEJ1	49183.6	76986.8	80737.3	28666.7	77912.5	77788.6	79856.4	77487.6	81319	95839.3	47366.4	72761.9	60612.9	83659.3	43421.9	78993	85857.2	75141.1	64378.9	75265.4	84802.5	60035.8	71916.2	70240.9
C9JXA2;P29320	EPHA3	26743.2	29235.5	22059.9	24397.8	25592.2	31184.4	30590.5	30122.9	30031.6	35408.7	41541.8	38928.3	36473.5	43639.8	41104.7	7636.86	5587.03	6526.76	12424.8	3769.14	2097.47	3820.82	3987.08	7527.83
C9JYJ8;Q9BWE0-4	REPIN1	85433.5	39719.6	16856.6	12189.5	17726.6	27444.8	26454.2	24068.6	25891.2	23145.6	26839.6	34111	10790.6	6733.68	22544.5	36484.4	43072.4	22327.4	35694.3	33600.9	38168.3	26366.5	33140.1	14575.4
C9JYN0;Q16563-2	SYPL1	164769	234936	227314	269877	267263	110379	170371	188978	197941	154832	236212	235205	235859	172488	246923	111669	48527.5	123916	210885	188239	200991	191942	217876	189342
C9JYY6;Q92823;Q92823-2;Q92823-3;Q92823-4;Q92823-5;Q92823-6	NRCAM	393606	347331	332055	383351	451834	299105	299093	302940	303760	311777	274210	280128	283517	260330	289634	485263	460633	457044	639086	366638	397739	353021	402579	372417
C9JZB0;Q9BT40;Q9BT40-2	INPP5K	29006.4	39139	36770.5	44187.4	46892.8	44409.6	39533.1	39419.4	41589.8	39371.2	37552.2	40052	42314.3	51871.4	49790.5	22654.6	24254.7	24067	37717.2	25926.3	25711.9	26649	31790	30916.9
C9JZG9;C9JZY6;P62256	UBE2H	121743	123124	131479	193073	225555	84307.9	110941	91988.6	117063	128928	150826	134724	144790	181046	198064	77318.3	75822.5	93745.9	129588	92134	87351.6	72121.1	100320	120631
C9JZR2;O60716;O60716-2;O60716-3;O60716-5	CTNND1	2.36539e+06	2455931	2447105	2.58987e+06	2.43121e+06	2.64894e+06	2.41226e+06	2.59485e+06	2590703	2668869	2686207	2.65915e+06	2738048	2.89808e+06	2.66852e+06	2.51456e+06	2.39831e+06	2.47054e+06	2.79149e+06	2.21282e+06	2.21246e+06	2.29968e+06	2.2803e+06	2.12421e+06
C9K0J5	RAPH1	262785	262341	287338	309038	311556	204318	286465	270095	299822	283876	281412	307003	304702	297006	291405	243836	242379	303591	235313	260022	308943	299595	314657	309099
D3DQ64;P27144	AK4	85291	80462.1	48628.1	88416.6	90657.2	62286.1	111770	83405	59447.8	87408.4	56109.1	77035.7	56369.9	53069.6	92003.6	72369.9	50375.7	58149	78402.2	59212.6	82138.2	66542.3	106444	100282
D3DTX6;Q96SB3	PPP1R9B	307937	313157	320133	417486	388387	270934	259406	292731	317883	339941	382649	359002	284432	444158	412676	274298	261894	334465	313890	291579	243381	273313	322086	263622
D3YTA9;F6U1T9;H7BYZ3;P63098	PPP3R1;PPP3R1;;PPP3R1	393314	295462	309416	264367	342873	267770	299132	292378	270030	286576	266686	289735	323953	1.14056e+06	300810	389181	306393	434167	464322	318479	296593	278776	264443	217158
D3YTB1;F8W727;P62910	RPL32	953384	1.04322e+06	1.26793e+06	1.75701e+06	1.702e+06	1.19986e+06	1.23056e+06	1.39331e+06	1.77106e+06	1.72224e+06	1244177	908912	1.18242e+06	1.61545e+06	1657619	1.2675e+06	1.29165e+06	1.71105e+06	1.71974e+06	1.2286e+06	1487367	1.63386e+06	1.99727e+06	2.00347e+06
D6R905;D6RIY6;Q06265;Q06265-2	EXOSC9	188895	254811	259904	220131	214201	276465	252319	302139	209527	207025	283151	180363	224572	268562	196284	689259	393554	534145	363706	435974	474029	428968	359678	395968
D6R938;E9PBG7;E9PF82;Q13557;Q13557-10;Q13557-11;Q13557-6;Q13557-8	CAMK2D	3978421	3684513	3.57308e+06	3.7931e+06	3.32051e+06	3812286	3776627	3.59805e+06	3649868	4078019	4.19763e+06	4.56606e+06	4.56564e+06	5.28556e+06	4897696	2.89343e+06	2824562	2.74663e+06	3.9101e+06	2.68715e+06	2.86314e+06	2.78764e+06	2833620	2.56469e+06
D6R9C7;D6RCM5;D6RDH6;K4DI92;Q6NW29	RWDD4	55024.6	54180.4	49001.8	50032.6	52546.4	46880.9	16770.3	48281.1	53081.9	53380.5	39332.5	47052.7	29310.9	39823	44417	50917.9	38614.5	44454.3	46494.7	56969.5	51578	47190	52994	59713.1
D6R9G8;Q9Y6H5;Q9Y6H5-3;Q9Y6H5-4	SNCAIP	4518.55	10109.9	4127.24	5357.28	10917.6	6242.87	8285.21	7180.38	4462.49	4592.73	6303.84	10214.1	3761.41	2554.1	5924.67	21098.3	21711.4	15813.6	21252.5	2709.89	10578.6	23105.2	6843.66	5453.78
D6R9P3;D6RBZ0;D6RD18;Q99729-2;Q99729-3	HNRNPAB	2166356	2.07489e+06	2.17086e+06	2.04507e+06	2.03047e+06	2.36802e+06	2.42724e+06	2396683	2.33801e+06	2.44127e+06	1803284	1.93775e+06	1.7631e+06	1.93434e+06	1.74326e+06	2.88627e+06	2.77806e+06	2743610	2.3603e+06	2.58832e+06	2.40676e+06	2.6885e+06	2.50738e+06	2.52175e+06
D6R9S7;D6RDB0;D6RHE3;Q96GZ6;Q96GZ6-2;Q96GZ6-5;Q96GZ6-6;Q96GZ6-7;Q96GZ6-9	SLC41A3	85213.6	41085.1	64890.1	93946.9	32948.7	33502.3	43902.7	38074.3	31032.4	38621.2	51673.4	39981.7	43307.1	26407.5	42706.4	47722.1	40697.3	32873.2	129113	71932.6	33464	39941.2	28515.9	53645.6
D6RA57;H0Y9X1;Q96EY4	TMA16	134833	134408	120210	139250	134525	147384	143909	163158	171837	163821	129806	125909	95621	113147	119375	187173	179056	205387	173242	214247	199063	239879	232140	254329
D6RAD4;P50613	CDK7	109392	110597	102535	93578.3	55167.8	108835	103406	113070	70562.8	94370	105536	112876	68956.5	46915.1	68796.3	125887	97380.7	65487.3	90532.5	101939	143362	107031	98827	74802.4
D6RAN8;H7C5U8;Q9P0M9	MRPL27	109502	62686.3	68421.5	67732	74693.5	52608.5	97590	57988.8	61092.7	59773.1	75431.8	49432.7	99648.3	67626.9	70927.3	56991.2	62881.6	70664.2	54407.1	51600.8	49259.1	63551.5	57174.4	53040.7
D6RB01;Q9Y6X4	FAM169A	264308	255864	261822	311830	312225	243648	242206	280337	230446	235118	266066	224581	221362	196435	231579	237788	296088	221888	253567	225416	224284	244234	256190	281065
D6RBS5;Q8IZ81	ELMOD2	559512	515681	506717	439709	438484	348201	406420	476135	421939	418539	423680	486228	450179	457302	379919	423638	428231	439518	682281	436481	415770	533729	606197	595969
D6RC52;D6RCB9;Q9NX24	NHP2	243033	260873	261332	300389	297628	278588	295258	297136	337474	348945	240459	240628	243630	255413	247489	394153	352772	388313	311204	374844	376772	401721	416313	420411
D6RCD0;Q8NBQ5	HSD17B11	339098	190827	185027	168532	157712	216872	217957	211092	185300	197999	185368	204520	184557	201542	174422	249996	202281	232299	216063	256376	242917	262949	213424	232431
D6RCP9;D6RFG8;P27707	DCK	351347	420269	395903	461830	490718	447068	497491	442989	503460	547718	330448	367227	380689	378463	422811	466208	485344	550634	552897	545636	487321	483772	537068	438209
D6RD46;Q9UPQ0;Q9UPQ0-10;Q9UPQ0-2;Q9UPQ0-4	LIMCH1	574499	521104	537854	624633	677918	678647	690294	681790	780141	772722	554746	518351	516177	496330	606736	1.08508e+06	941309	1.08464e+06	859671	713237	691061	722174	772470	772566
D6RDH9;D6RJG9;H0Y926;Q9Y5W7;Q9Y5W7-2;Q9Y5W7-3;Q9Y5W7-4	SNX14	10187	19260	18276.6	36063.3	14639.2	31364.4	22001.1	22459.4	28790.8	13963.3	18705.6	23872.9	25474.9	19815.3	38955.4	18903.7	17230.3	21279.5	12222.9	26125.2	20512.6	23995.8	19963.9	22793.1
D6REA0;O75879	GATB	11119.8	13750	19935	15361.7	14688.1	12740.9	15904	10120	10724.2	4265.6	10357.3	15398.2	16705.5	14268	10923.7	10753.5	20453.1	12313.9	15180	23640.4	15757.6	16396.3	15116.3	6816.35
D6REA1;Q9H173	SIL1	92517.2	62776.3	96481.9	158888	145333	104355	93044.2	101398	147535	133753	113278	113334	121896	175013	180672	73809.3	83612.1	88928.5	133396	89444.9	98578.7	89999.2	69250.1	141846
D6REB5;P35475	IDUA	113002	110551	94364.6	89397.5	101876	72003.8	85129.4	66070.4	71542.6	60882.4	77933.3	97813	71766.2	75779	83971.6	55910.1	46545	37187.2	40638.7	62809.4	86586.5	48463.7	65366	56529.4
D6REL8;P02675	FGB	165431	172748	337565	148338	262425	167848	104918	238835	204462	169073	398731	354723	130572	338200	389021	1.03613e+06	257764	926541	308906	170841	160402	199400	256907	405889
D6RER5;D6RGI3;Q9NVA2	2021-09-11	3.08326e+06	3.10857e+06	3020917	4.13131e+06	4.09231e+06	2.76001e+06	2400807	2872542	3.40035e+06	3.35424e+06	3.54717e+06	3255342	3.42948e+06	3.89539e+06	4160388	2.99452e+06	2.7916e+06	2890024	4.08374e+06	2687769	2.68496e+06	2860485	3.86259e+06	3.52884e+06
D6REX3;O94979;O94979-2;O94979-3;O94979-8;O94979-9	SEC31A	1.77509e+06	2.01879e+06	2.08761e+06	2.24411e+06	1.88598e+06	2.58442e+06	2.74612e+06	2404088	2.75632e+06	2.79964e+06	2.87734e+06	3.56195e+06	3.59896e+06	4192308	3.7977e+06	1441091	1.47809e+06	1.51244e+06	1.66219e+06	1.82462e+06	1.78747e+06	1.93892e+06	2.04575e+06	1.89051e+06
D6REX7;D6RHD2;O43609	SPRY1	543.198	912.159	1289.53	979.453	1120.54	3207.02	5115.29	3399.03	5015.24	3852.42	623.64	221.939	365.593	283.268	334.647	11939.4	11168.5	12703.5	10017.8	5608	6511.83	6050.04	7409.96	6428.81
D6RF48;Q9P2W9	STX18	135790	89924.9	112207	90646	70690.7	94629.2	112992	88140.8	83892.6	104480	98758.5	103053	91844.6	113350	108323	87786.3	92724.8	90924.4	82112.3	109049	83677.7	96907.8	50225.1	85955.6
D6RFI3;E7EQR8;Q9GZM5	YIPF3	208002	218261	198692	219808	235820	230039	230120	227375	257217	239962	247845	309833	254186	338972	339495	197029	161192	162946	216306	228475	195369	226967	269611	228293
D6RFW1;Q96EQ0	SGTB	534726	553340	499090	562676	537712	444780	477244	459615	448504	441752	378000	465605	426828	425379	422782	328492	313675	320187	355693	267486	395516	391838	400694	356859
D6RG39;D6RIT9;Q9NX40;Q9NX40-2;Q9NX40-3;Q9NX40-4	OCIAD1	1.11258e+06	805773	681964	764349	758990	841211	933401	806845	825748	891542	853930	985956	969657	970620	867250	1108257	1.12852e+06	711000	700402	951830	800562	621724	626312	779115
D6RGG3;Q99715	COL12A1	387575	415930	454334	401563	396579	89251.1	107790	67288.7	127416	100945	44802.2	55177.3	133380	86848.7	86400.1	85572	80598.4	121251	113501	91449.9	80194.1	84119.5	113795	106602
D6RGV5;D6RIE3;H0UI06;P14406	COX7A2	323720	230849	258720	323769	251511	243318	233976	217277	258975	240167	303994	252844	308592	281398	262672	208326	209022	213632	201271	229796	216800	227198	251662	230966
D6RGZ2;Q96J01;Q96J01-2	THOC3	137243	107723	102397	76287.5	72008	157631	158059	159163	112945	125647	132795	139104	114796	57401.7	103825	162314	192975	198867	115058	167895	115980	178253	90394.1	106898
D6RID8;D6RJD3;Q13888;Q6P1K8;R4GMS9	GTF2H2C;GTF2H2C;GTF2H2;GTF2H2C;GTF2H2	36829.2	40938.4	39140.1	44923.4	37022.7	35707.2	45458.6	47446.6	48885.1	45434.7	42114.3	32492.7	45911.7	48423.9	44500	32099.4	49469.1	52771.2	52123.9	56736.2	43659.5	57613.3	53258.9	49990.5
D6RJ90;Q9Y6G5	COMMD10	85736.2	119075	87396.9	102066	84166	76989.5	98007.3	70258.7	65181.1	74255.9	97170.3	96516.9	95222.7	89916.7	92219	64841.8	78843.7	67886	82128.9	95270.4	94386.9	93890.9	71899.4	72340.5
D6RJA0;Q8WTS6	SETD7	67377.8	93134	82510.7	52235.5	55982.3	129118	74322.6	59781.9	60643.9	59018.4	67992.8	82378.8	90539.1	79505.1	89092.3	70400.8	71299.5	83031.8	38474.7	68788.7	69600.7	58196.3	45156.4	49507.8
E1CEI4;P48506	GCLC	50874.1	88501.7	85140.5	85803.7	83064.2	69756.6	74806.6	68565.4	69016.2	65304.5	77217.2	76806.4	85879.1	73140.7	71274.9	52562.2	66088.8	67239.4	80671.2	74338.5	62411	75271.4	80844.9	66395.3
E5RFF9;Q9BRT9	GINS4	89795.6	72044.1	143185	192446	256396	167593	83034.3	148379	227525	244721	136234	129787	176533	281534	251048	245887	291801	244855	256475	215794	173007	178238	319566	292801
E5RFJ9;E5RHW0;H0YBH7;Q96BY9	SARAF	118513	135648	71426.7	58838.1	230381	75203.3	319766	76570.7	99008.3	210796	98312.4	398875	109893	198614	453312	107429	104439	45501.5	59365.1	102412	362730	75068.2	68316.6	63294.9
E5RFU2;H0YAW7;P34913	EPHX2	35203.5	57082.5	67594.7	69399.3	76206.4	59804.7	54696.7	59380.8	57480.1	57815.6	57262.1	68534.4	76109.9	86838.5	72569.3	32762.7	80563.2	34598.2	80666.7	87219	75980.5	77550.9	88528.7	86821.4
E5RG17;Q6P1N9	TATDN1	422655	407392	389485	634471	471505	472600	435672	450693	507437	493174	384620	421207	366114	411011	613842	510942	466842	461116	563953	448161	448334	431533	549855	523343
E5RGQ3;Q9H446;Q9H446-2	RWDD1	25256.1	38260.7	36484.4	45798.7	50819.8	34166.4	34048.9	39611.7	41519.6	40904.9	39382.2	48137.7	53906.2	55689.8	60014.2	37877.4	33767.7	33381.8	41192.4	34880.7	33580.3	29506.5	55749.4	46938.3
E5RGS4;O60925	PFDN1	846655	676031	814438	808724	842113	804638	855389	794561	784597	769369	782218	688066	652502	823223	726759	555504	547775	677586	646429	697702	656014	704131	753767	712975
E5RHG8;Q15369	TCEB1	1755256	1.52852e+06	1.49127e+06	1.70293e+06	1.37873e+06	1.43918e+06	1466881	1.43017e+06	1.662e+06	1635256	1.50871e+06	1.54091e+06	1.51628e+06	1.44305e+06	1.71562e+06	1.46977e+06	1.31087e+06	1.38156e+06	1.97061e+06	1.59337e+06	1.50833e+06	1.37743e+06	1.82096e+06	1.80423e+06
E5RHK8;Q9UQ16;Q9UQ16-2;Q9UQ16-3;Q9UQ16-4	DNM3	3263.02	9333.66	9234.34	9483.07	9290.76	5001.34	7790.52	8527.08	6845.25	5737.75	8096.63	10893.1	9659.85	10513	7625.53	1	1	1.39186	1645.73	1707.72	1602.25	2011.41	654.99	968.558
E5RI87;Q86XS8;Q86XS8-2	RNF130	4032.59	7491.35	9446.62	1332.97	9919.56	5138.88	7540.87	3572.38	6628.69	8604.14	6588.58	3122.48	6760.72	8250	7569.57	12887	14190.4	8544.86	14860.7	13223.6	12212.1	8801.49	15706.3	9975.19
E5RI99;P62888	RPL30	3.16726e+06	2.62257e+06	2.6948e+06	2866366	2.65089e+06	2.76393e+06	3.53776e+06	3274882	3073744	2.97064e+06	2.8404e+06	2.8625e+06	2.69385e+06	2.54193e+06	2725168	3.07305e+06	3300974	3499679	3.01157e+06	3.36235e+06	3.59906e+06	3.57705e+06	3.37571e+06	3253870
E5RIH5;Q6NXR4	TTI2	7505.09	8377.47	19142.9	13837.7	15864.9	28991.4	19803.6	26635.3	21437.4	21433.2	17277.6	12011.1	18934.7	13223.4	14366.2	35005.2	35481.7	43660.4	23550.4	35306.6	34940.2	37155.5	31027.1	26982.2
E5RIW3;E5RJD8;O75347	TBCA	4176928	3.50581e+06	3502471	3.96349e+06	3348638	3.26625e+06	3844051	3624788	3.0091e+06	3.36656e+06	3.26603e+06	3.49725e+06	3180328	3.21957e+06	3344475	2.55371e+06	2.34052e+06	2.66076e+06	2.96478e+06	3.91608e+06	3.40839e+06	3.63698e+06	4.12371e+06	3.58121e+06
E5RJH0;Q93088	BHMT	46768.4	46462.5	27960.8	23850.8	41429.8	58821.9	54926.1	59623.4	70128.2	40791.2	54223	48013.4	55959.4	39221.3	35774.9	36275.5	31956.9	32981.1	98704.3	40917.9	55662.1	53659.5	82878.3	53636.4
E5RJI7;Q9BYD1	MRPL13	118410	126303	138550	152405	127353	124753	128544	130469	131519	139047	130835	110362	114832	126419	125159	123593	123644	141934	142605	120952	114711	134688	124069	132031
E7EM64;Q7L5N1	COPS6	715403	774696	748524	773131	745131	844098	835773	783782	769023	807961	762349	861691	850921	844828	818880	776209	762179	716826	1.00945e+06	853705	814132	860019	899845	906098
E7EM93;Q9BQG2	NUDT12	135930	134408	118968	135049	80082.2	120348	137846	123926	126896	126652	116329	119678	108759	124254	109728	105402	99093.2	101070	142591	129959	116842	128903	133488	125508
E7EMB6;E7ETB3;Q9ULA0	DNPEP	555605	527645	474480	510962	546617	444393	469245	443725	528050	489635	426259	547942	488122	579395	550492	345902	369370	390371	483191	521986	485955	546084	430142	514084
E7EMN6;P41236	PPP1R2	139050	137715	336958	480554	434491	127935	139508	380321	408728	413587	352648	75697.1	188453	397610	381809	151372	96176.4	289106	436020	105184	102862	440445	478096	342172
E7EMR3;E7EN28;E7ENK1;E7ES20;E7ESV6;E7ETE3;E7EUP0;E7EUW2;E7EVD6;E7EW95;E7EX52;E9PBG4;Q9HAR2;Q9HAR2-2;Q9HAR2-4	ADGRL3	149798	191631	184559	142093	162563	186054	140252	173603	123651	121715	77502.5	76774	63214.5	136505	124244	190872	195250	186503	225501	202864	212471	182755	171096	138932
E7EMS2;G3V3D1;G3V3E8;J3KMY5;P61916	NPC2	5956588	5.49386e+06	5.66949e+06	6.02063e+06	6078152	3.88242e+06	3.97911e+06	4.10866e+06	3.97656e+06	4033913	4.59251e+06	4.12911e+06	4.26893e+06	4.16365e+06	4.1716e+06	3.65964e+06	3658851	3692517	4599819	4472294	4294976	4.13601e+06	4331339	4006138
E7EMW7;O95071;O95071-2	UBR5	97803.8	164998	427353	139232	158117	198902	225985	141585	213203	194615	200111	334203	169322	288911	177317	330707	289951	296080	136757	172208	237782	162491	166676	143486
E7EMZ9;E9PBC6;O95359;O95359-3	TACC2	141703	79819.4	133463	304214	303820	104400	99507.5	154612	259275	265188	139291	85229.1	143059	303213	279711	66073.6	102013	144912	250022	89988.7	140382	132406	259339	253269
E7EN32;O00255;O00255-2;O00255-3	MEN1	44768.1	41948	37154.6	29976	19844.2	20493.7	32915.6	40364.8	30027.3	44433.1	37354.2	43450	32447	29331.1	26166.1	35445.6	34427.1	34425.8	43948.8	32620.1	22280.2	38265	40651.2	49123.6
E7EN96;E9PGW7;Q15528;Q15528-2;Q5T8T7;Q5T8T8	MED22	97313.8	88287	111900	93701.4	119637	174617	113349	113524	130910	89471.1	83652	62440.4	76909.7	48312.7	91020.3	73949.8	194482	148911	86551	82458.3	208847	62058.9	132763	125451
E7ENT5;E7EV45;Q9ULF5	SLC39A10	201541	221988	263855	255225	229347	255770	208179	258329	229468	245290	198769	170429	180009	231763	187336	204262	159028	204993	266491	214541	230065	276866	249203	245295
E7ENY0;E7EV99;P35611;P35611-2;P35611-3;P35611-6	ADD1	1.34637e+06	1.26583e+06	1.26266e+06	1.45959e+06	1.44518e+06	1.01674e+06	946237	1.10553e+06	1.09401e+06	1.18654e+06	1.16339e+06	945008	1.01403e+06	1.07383e+06	1.04656e+06	1.21447e+06	1.19739e+06	1.1825e+06	1.31715e+06	1.22838e+06	1.15067e+06	1.22552e+06	1.47253e+06	1.35086e+06
E7EPB3;P50914	RPL14	3.60196e+06	3262457	3.3799e+06	3.02954e+06	2.92774e+06	3.73338e+06	3.38998e+06	3.50012e+06	3.24105e+06	3.1955e+06	3.09056e+06	3202253	3.10478e+06	3251724	2.87751e+06	3.68198e+06	3.84744e+06	4.10469e+06	3053905	3.74595e+06	3.73366e+06	4.24911e+06	3.12323e+06	3621521
E7EPN9;Q9Y520;Q9Y520-4;Q9Y520-5;Q9Y520-6;Q9Y520-7	PRRC2C	285458	293356	278601	306046	319686	297010	271512	301812	323456	326598	257836	266486	261427	258567	284091	325922	309723	312941	291632	342283	322972	339804	363335	366345
E7EPT4;P19404	NDUFV2	612463	426326	428748	505088	438644	473182	440757	454380	466572	527938	506811	608303	487591	561588	465539	385257	739914	646081	418051	556758	436444	432073	452841	475618
E7EPV7;P37840;P37840-2	SNCA	377242	248006	269342	454182	379597	194424	255421	289022	290786	362104	394568	292649	276035	341620	386481	140038	238376	284496	332186	146773	166296	363003	324859	317548
E7EQ34;I3L4Z6;O14653;O14653-2	GOSR2	173349	192927	189307	197886	216982	135712	231643	137074	208980	197912	222194	232746	190600	265426	264991	204687	148554	175349	163946	254125	219700	177302	200684	208504
E7EQB2;E7ER44;P02788	LTF	462121	298532	344936	463341	223324	261282	198734	328097	278746	380605	558208	355479	231781	374617	298119	434819	454656	335632	503107	259654	236835	1.95538e+06	271337	574606
E7EQB3;Q9BSV6	TSEN34	63819.7	53682.1	47527.8	43175.6	71186.5	81125	71065.4	69529.7	67518.2	49622.2	48904.3	55107.7	40690.8	61854.5	31678.4	92061.5	97377	71385.6	71188.9	81512	68031.4	66840.4	101006	43185.2
E7EQB8;E9PF84;G5E9Q7;H7C1W2;P51553;P51553-2	IDH3G	124399	139210	138575	154976	144208	109830	55681.9	116844	105148	122459	156924	154035	149925	165416	166699	99718.3	88059.4	90337.6	107316	105098	107729	122616	116027	115418
E7EQM8;P43146	DCC	22187.2	76620.9	46820.8	33848.8	85565.6	41943.3	33091.2	46007.4	41141.2	35756.8	37267.5	41963.6	28501.8	110424	64485.2	45517.3	57677.3	43263.2	52227.1	47101.2	44837.4	34121.8	48451.5	43542.8
E7EQR4;P15311	EZR	2.84683e+06	2.53947e+06	2.697e+06	2588729	3016068	1682833	1.6443e+06	1.61134e+06	1.80435e+06	1.86369e+06	2.88959e+06	2.71577e+06	2.96317e+06	3405668	2.9626e+06	1527013	1.64187e+06	1.63339e+06	1743715	1.53762e+06	1.5675e+06	1.5948e+06	1.56253e+06	1.57165e+06
E7EQU1;E7ES08;O15347	HMGB3	678301	404512	391874	443840	411950	488448	443933	484980	508760	527809	366496	315144	282481	348566	278392	645474	677878	598967	557435	574105	515598	517686	830866	632873
E7EQV9;P61313	RPL15	3148219	3.55502e+06	3.68099e+06	3.82176e+06	3.75257e+06	3.78031e+06	4136041	3.71435e+06	4.05456e+06	4265200	3282230	3519207	3.44838e+06	4.07372e+06	3.87113e+06	3.81281e+06	3.78874e+06	3806108	4006976	3.86008e+06	3966990	4.24945e+06	4.62422e+06	4848403
E7EQY1;Q96C01	FAM136A	318056	210638	199770	264743	288702	262850	261390	261318	222534	228981	290092	317926	192677	203028	218580	349890	296304	292794	231438	238028	212886	318929	313042	292201
E7EQZ4;Q16637;Q16637-2;Q16637-3;Q16637-4	SMN1	61957.5	61308.7	114251	29992.2	76768	51537.4	12150.8	121472	39650.2	31010.6	49120.8	59158.7	54882.3	26075.5	41602.9	69056.2	19597.4	33897.1	36621.2	60415.3	56867.6	75494.4	88730	41903.9
E7ER47;E9PE24;P62760	VSNL1	133984	126520	135935	174679	178016	120897	105272	107319	123300	87231.2	86416.1	90378.7	102515	113442	113121	43947.5	82609.9	112056	116499	15849	84432.7	76517.3	88541.2	108943
E7ER68;Q658Y4	FAM91A1	106103	102784	116624	132450	92289.3	93887.1	108717	115884	128560	115238	129220	129606	128626	155405	143601	115695	95479.5	108652	125382	116248	123908	129790	93622	148335
E7ERI8;E7EW49;O75122-3	CLASP2	404051	384505	401786	429828	400196	369791	375766	364641	376323	408391	407202	373083	412306	408075	401225	362066	359576	375870	413317	388271	368236	395212	413507	383716
E7ERQ4;Q8NHS3	MFSD8	30679.5	20945.7	61570.4	35029.4	45859.4	15892.9	23267.2	34406.6	26887.4	23537.5	37872.8	73074.2	32392.2	42457.6	38060.1	26197.7	20129.5	20747.2	25072.1	21119.2	10755.2	19403.1	19727	15278.3
E7ERS3;Q86VM9	ZC3H18	401016	189581	207536	263465	303827	282101	262229	281307	334283	303907	223810	234353	213503	257999	286872	335148	300564	272789	355707	343522	294906	306153	370300	323609
E7ERX9;Q9NQT8	KIF13B	8321.34	12432.4	20142.5	18322.6	22856.3	16259.2	17950.1	13493.5	14558.9	13699.2	16061.9	14416.8	11875.4	20781.9	10777.9	18747.7	13537.5	11418.2	12250.4	25546.4	13938.6	11929.7	29338.2	10147.1
E7ESA6;H0YBP1;Q05397;Q05397-5;Q05397-7	PTK2	528487	473376	496108	520395	479106	599782	617366	633792	621444	628634	470187	453361	509523	544317	472239	620669	598330	651317	621877	594768	571414	639136	646132	614248
E7ESC6;Q9UIA9	XPO7	684704	711535	749332	758802	698903	963448	996720	902994	952237	900395	897388	1.0332e+06	985865	1.04107e+06	1.01404e+06	796467	757905	787562	869913	821974	822843	848701	829304	830392
E7ESD2;Q641Q2;Q641Q2-2	FAM21A	337973	337538	318918	367717	353963	250598	246027	280955	291691	306981	330126	293086	284893	317375	336599	260330	253828	260224	284490	315495	312099	293247	324215	315026
E7ESL0;J3KQY1;Q9NWU5;Q9NWU5-2;Q9NWU5-3	MRPL22	96579.9	78913.5	78028.2	82132.3	83010.8	70023.6	75165.7	86444.8	81520.3	87824	88308	74127	58172.6	76887.7	137783	87825.7	60638.9	145767	86063.8	65200.8	53949.7	75509.7	79460.7	149277
E7ESP9;P07197	NEFM	2647389	2.60983e+06	2631644	2.49332e+06	2.44376e+06	1.61872e+06	1.60804e+06	1.61488e+06	1.55259e+06	1.59755e+06	2.34608e+06	2.6645e+06	2545911	2.56963e+06	2.59602e+06	425581	421783	408626	573303	1.15573e+06	1.00301e+06	1.09369e+06	1067176	1.12612e+06
E7ESY4;Q13330	MTA1	515501	461142	474407	527088	463920	582854	544099	568482	553346	604550	371368	362109	379113	378192	375997	848864	780916	796707	733839	699108	629924	755912	739326	779846
E7ET49;Q8NCG7;Q8NCG7-2;Q8NCG7-4	DAGLB	30917.9	34477.1	28617.9	33842	32087.3	34862.4	36627.8	31242.5	28478.8	26544.4	30945.8	35734.6	35122.2	28261.6	30583.3	31273.4	36268	34190.3	22260.4	39236.5	37991.5	42310.9	42712.7	35142.3
E7ETA6;Q15154;Q15154-2	PCM1	272153	233435	251641	243186	249571	273602	185424	259649	271321	278591	242140	274312	269399	290560	278414	367814	343393	346375	257002	309102	303468	345040	322152	368276
E7ETD6;F5GXF5;Q12830;Q12830-2;Q12830-4	BPTF	144795	191886	138991	143504	152659	161304	162253	147784	140762	134691	106951	229401	189567	139210	122316	157647	150579	112513	136667	186667	155986	144662	156520	141048
E7ETU7;H0Y9G6;P09001	MRPL3	162045	171629	172786	166246	152458	181558	178422	173656	178147	166056	163705	174031	161407	183812	155698	180367	180371	183220	164261	169699	153999	181568	131271	156343
E7ETU9;O00469;O00469-2	PLOD2	155791	144039	158506	146485	141363	108520	104651	112847	103911	114955	99538.1	112419	120979	119473	133219	240014	282593	262762	136957	95708.9	131587	124914	146524	117992
E7ETY7;Q8TED1	GPX8	137592	179740	172017	206453	197379	115048	100374	113900	128784	138105	186050	182026	206702	215284	228886	136744	150761	169905	125926	200460	212491	238048	243330	244235
E7ETZ4;Q9Y6E2	BZW2	800495	779101	770152	777828	769259	1.02022e+06	1.00278e+06	963557	942769	1.02257e+06	766214	820978	791007	828540	782247	1.23758e+06	1.21083e+06	1.19588e+06	1.12608e+06	1.00518e+06	864925	1038242	1.00454e+06	1.00127e+06
E7EU96;P68400	CSNK2A1	1.55971e+06	1.53327e+06	1.446e+06	1.62046e+06	1.60533e+06	1.70046e+06	1.73992e+06	1.6314e+06	1609926	1.72337e+06	1.50232e+06	1.59749e+06	1611724	1.69894e+06	1693844	1.88234e+06	1.70802e+06	1.65855e+06	1.86595e+06	1.8534e+06	1.72017e+06	1.85795e+06	2.15415e+06	2.00858e+06
E7EV01;O15484	CAPN5	954556	851429	799909	936634	826830	690702	731427	668206	685248	742811	701917	565514	656411	644050	536764	1.04346e+06	982796	966393	1.27966e+06	624287	554591	642740	753256	627411
E7EVC7;Q676U5;Q676U5-2;Q676U5-3	ATG16L1	11567.7	15211.8	11693.3	15359.6	17777.7	16322.4	18359.2	17285	12616.1	14323.3	35686.4	27446.6	25329.9	20075.6	22187.5	15271.8	12846.5	14088	6722.5	11400.7	15957.2	16775	17368.7	13852.3
E7EVG2;Q86U86;Q86U86-2;Q86U86-3;Q86U86-4;Q86U86-5;Q86U86-7;Q86U86-8;Q86U86-9	PBRM1	188202	155539	157931	158115	137309	207306	199722	170611	173964	188337	138848	149893	157138	145316	137002	264104	273596	282217	224784	202450	210544	235242	226056	228700
E7EVQ6;Q14534	SQLE	330920	292591	261033	219009	314586	270926	285385	242450	244817	212319	251288	284599	279436	217206	274521	346097	331488	311049	302246	357662	340664	352885	364758	287664
E7EW84;Q8TAG9	EXOC6	25152.1	18021.7	38702.7	12798.2	21591.1	8334.61	30855.2	23895.6	21412.4	13987.9	37807.2	44963.4	9234.21	8692.14	17925.9	63420.5	45108.1	48170.6	9847.76	51745.9	27691.1	23117.9	22186.3	21636.6
E7EWP0;H0Y886;O43674;O43674-2	NDUFB5	36586.3	32820	36688.9	53616.7	54078.5	46310.4	47980.9	41509.9	52828	53056.2	39762.3	26806.4	34846.8	46738	56771.5	33574.3	35094.4	36665.2	45638.5	25224.4	36332.2	33786	48199.6	58164.7
E7EWP2;O75962;O75962-2;O75962-4;O75962-5	TRIO	143141	193106	186202	143405	166368	122799	137222	157697	156762	125910	170347	162574	157952	140139	135923	125342	124399	91574.7	122564	104950	124499	117801	111004	82804.7
E7EWW0;F5H7K1;Q7Z3J2	C16orf62	123995	152229	178096	142128	149865	131246	149556	139525	134028	130307	149376	155772	166572	154608	157800	130034	136249	145925	131338	180600	153459	166347	132875	127340
E7EX17;P23588	EIF4B	1.7048e+06	1.63381e+06	1.53424e+06	1.77122e+06	1.64044e+06	1.60405e+06	1417340	1.55364e+06	1.71545e+06	1.62349e+06	1528129	1.81989e+06	1.72262e+06	1.75588e+06	1.62303e+06	1927098	1.6296e+06	1.73132e+06	1.3683e+06	1.88557e+06	1.71456e+06	1.72536e+06	1.86954e+06	1.61493e+06
E7EX90;Q14203-3;Q14203-4	DCTN1	1.86482e+06	1.76987e+06	1.78531e+06	2.01106e+06	1.8386e+06	1.66392e+06	1.64325e+06	1.65891e+06	1.73653e+06	1.85186e+06	1.75956e+06	1.78216e+06	1.7988e+06	1.92603e+06	1.82997e+06	1.62723e+06	1.64426e+06	1.5855e+06	1.99415e+06	1.69476e+06	1.62714e+06	1.63848e+06	1.63984e+06	1644975
E9PAV3;E9PAV3-2;F8VZJ2;H0YHX9;Q13765	NACA	3.40248e+06	2.41054e+06	2.2894e+06	2.41086e+06	2.48716e+06	2.74889e+06	2.62119e+06	2.51441e+06	2.50483e+06	2.63628e+06	2.17829e+06	2.31481e+06	2209315	2.07839e+06	2.18868e+06	3.01425e+06	2.70439e+06	2.59221e+06	2.21018e+06	3.39897e+06	2.90925e+06	3.03553e+06	3.14427e+06	3.1858e+06
E9PBC1;F6PQP6;I3L2B2;O95208;O95208-2;O95208-3	EPN2	64456.4	53817.2	45610.7	50657.4	48667.9	46181.7	50601.8	42584.6	50365.1	52232.2	48001.9	43604.3	46656.8	49132.6	58259.7	55682.3	45093.2	48899.2	41139.3	38934	47456.5	27804.5	45099.5	44543.5
E9PBG3;Q9NQ86;Q9NQ86-4	TRIM36	16720.9	15911.5	18485.2	14020.6	23546.2	10151.1	7382.35	11983.8	22086.3	10654.1	32068.6	25450.5	11925.1	24687.2	24771.5	7078.45	5496.84	5916.02	5873.39	2879.54	8684.75	7360.33	8014.17	7489.35
E9PBP6;P55157	MTTP	212468	206953	152458	209195	223293	375663	409812	369246	361333	379702	169952	160141	197272	198387	193857	685721	691130	680560	829070	378984	392395	372051	376980	374307
E9PC15;Q53H12	AGK	320437	304345	326504	370794	323403	301970	305774	319334	326643	356220	380027	423071	419375	461318	431069	276343	231467	216603	329443	281437	256260	291684	331895	292008
E9PC69;Q7KZI7;Q7KZI7-11;Q7KZI7-15;Q7KZI7-16;Q7KZI7-4;Q7KZI7-5;Q7KZI7-8;Q7KZI7-9	MARK2	80891.5	76285.2	77208.6	78667.2	77383.5	70769.4	61994.3	79515.8	86727	77348.9	77498	81094.4	74825.4	65384.9	76648.5	75389.9	83982.9	75159.8	78552.4	76042.6	67915.7	70877.4	80990.1	81828
E9PC87;O94876;O94876-2	TMCC1	325167	74943.1	43991.6	68135.5	39469.2	77974.1	101870	53972.5	37668.7	42295.7	70790.5	49022.9	66060.8	46287.7	58715.1	40596.7	109601	54102	60022	48372	86046.4	80846.2	18985.5	49139.1
E9PCD7;H0YA68;Q9Y2E5;Q9Y2E5-2	MAN2B2	181042	137891	110351	120369	192967	196392	96284.4	83716.3	75525.6	104887	123547	114731	90588.2	90934.4	88230.1	109771	116652	99521.3	112078	124406	95081.3	99788.9	65861.6	104056
E9PCH5;P20810-2;P20810-3;P20810-5	CAST	549184	394661	364598	459095	428478	211665	198834	249332	316692	245228	439629	471146	492045	379733	510582	237405	227971	192861	291599	314671	305376	263420	401886	392627
E9PCW1;G5E9T8;O95249	GOSR1	270270	218551	248753	244352	232001	210119	225102	272073	269582	252037	263883	261737	250745	260493	265802	331069	229422	271970	235393	249453	216078	259588	133043	269370
E9PD53;Q9NTJ3	SMC4	290153	240740	248870	220258	221394	262858	255118	289345	258970	245506	205424	187735	432741	190898	183500	709768	712530	717866	384503	492140	478350	512368	456112	492691
E9PDF6;O43795;O43795-2	MYO1B	615227	607818	453788	589934	590090	675270	731367	745048	757954	756069	686158	676361	674166	668878	667661	382899	385404	387026	419011	389183	348586	403790	422597	447649
E9PDH4;Q9Y2I7	PIKFYVE	43116.7	61627.7	60150.6	59989	50617.7	58456	65905.6	57118.4	64722.4	61080.1	45789.3	57640.9	49789.8	61791.5	59226.8	55726.2	58313.9	51822.8	66499.6	54706.5	53569.9	55260.3	62060.1	58822.3
E9PE17;I3L0E3;Q9Y2R5	MRPS17;hCG_1984214;MRPS17	70708	65017.4	66998.2	62506.3	56685.6	49745.4	70015.1	66150	57655.3	38622	81888.2	72363.7	73223.4	47305	49758.9	56837.1	54537.4	56648.9	52622.3	54404.4	66985.1	61653.4	61821.1	49748.8
E9PEM5;P50851;P50851-2	LRBA	161316	153417	154750	137383	128610	134260	137095	156438	135267	98421.2	134608	132929	167188	130286	112391	206824	110749	146607	161130	163278	160927	189027	162867	157463
E9PEP6;O14786	NRP1	121422	201718	111323	86029.5	198469	115008	139797	168550	233896	168296	198008	93373.4	113948	118055	182867	495439	455052	500782	407277	221483	219301	235173	266374	260632
E9PER6;O15530;O15530-2;O15530-3	PDPK1	148850	174828	222069	130981	143742	173562	175851	149122	142070	185519	141410	160503	163124	189447	170468	135452	120178	134137	145872	121172	152042	149498	131863	145051
E9PF05;Q8NBK3;Q8NBK3-4;Q8NBK3-5	SUMF1	35131.4	34574.4	25885.9	28434.8	33548.2	5664.31	18271.2	23035.3	17372.6	12824.7	30133.4	23699	31627.8	21228.8	30525.6	23515.5	20350.6	29599.2	29243.1	14343.1	29420.5	35582.2	21165	18517.8
E9PF17;P13611;P13611-3;P13611-5	VCAN	248394	374802	291751	229334	245183	134586	166723	206507	133768	127783	285688	197276	211974	123054	124608	271739	227492	187612	333345	164270	285739	259970	158788	217395
E9PF19;Q9Y4P3	TBL2	347834	275390	305463	296272	283348	381561	368859	343209	336416	382870	356974	469286	420097	434715	473777	273102	266628	273061	305058	332540	321603	320699	287557	328689
E9PFF8;Q6NW34;Q6NW34-2	NEPRO	2273.98	5144.48	3263.84	2631.64	2660.25	2026.6	3993.23	3538.66	3921.47	3299.21	3520.61	5521.62	2847.55	1459.04	4397.29	2496.22	5352.54	3402.21	3749.92	4218.68	5837.09	6815.53	5992.87	6265.21
E9PFK9;Q9UJ41;Q9UJ41-2;Q9UJ41-3;Q9UJ41-4	RABGEF1	576979	330077	326396	242324	246568	274669	396949	275081	242254	262314	356112	373362	310023	237217	244128	309013	274856	282206	270395	299176	294341	323751	266205	263976
E9PFT6;P02042;P68871	HBD;HBD;HBB	174143	128165	143073	139288	108797	172336	142448	147765	141716	117562	257045	167782	206768	176579	131893	469330	573350	529473	214837	128466	149478	382511	143256	189256
E9PG22;Q8IW35;Q8IW35-2	CEP97	43730.4	31857.9	39262.8	40629.1	30941.4	35574.9	34536.9	40030.5	38624.4	32804.4	28200.7	30014.4	31844.2	31582.9	24832.6	41147.6	33687.4	33712.7	42635.8	39121.7	35022.2	43107.7	41219.4	41267.8
E9PG35;E9PHF7;F5GYT8;G5E9X5;Q96RQ3	MCCC1	51136.9	62636.6	55834.9	46246.5	54911.3	28739.2	28170	46237.7	43213.6	34617.1	52031.6	44111.6	46375.8	37211.8	54323.8	64919.4	45946.5	50661.8	48201.2	46879	48885.6	39048.9	35092.4	39931.8
E9PG40;P05067;P05067-11;P05067-8	APP	786551	670757	608010	681349	683175	471472	414708	456728	470263	457015	597132	568290	576424	514948	529503	719620	647882	612624	936673	628812	615249	525336	591361	586014
E9PGC0;P20936;P20936-2;P20936-4	RASA1	197906	180590	183914	211436	286864	205735	198682	184405	199566	216010	166455	218999	138078	310422	258550	210525	203318	190607	264348	213620	193776	204284	242533	184327
E9PGC8;P78559	MAP1A	762399	729161	712150	716523	693534	473525	509502	507461	497699	519586	830915	756835	789567	830402	783457	294879	269902	280243	321889	406911	426401	428925	427750	394614
E9PGM9;F8WCA5;P78332;P78332-3	RBM6	47284	131255	138180	245888	167689	271489	81333.4	152402	114836	185820	82088	124979	175375	207284	161822	212251	254517	155796	349442	250799	358390	184076	287467	367461
E9PGT6;Q99627	COPS8	668647	755775	763515	948476	906476	815317	840751	795423	911895	941225	751574	787693	847452	1.04002e+06	920352	816913	794910	752029	945584	824168	798172	765400	1062017	973602
E9PHA2;Q15003	NCAPH	383621	211670	183181	76662.6	74969.3	214526	243287	203034	106110	125017	169191	166491	190230	89610.8	65353.2	556263	455772	564752	141488	335062	271613	305034	152398	166872
E9PHG5;Q6UW02;Q6UW02-2	CYP20A1	116862	70212.6	94183.1	78385.9	77248.4	82060.2	64515.5	64472.6	75740	71530.1	89584.1	98291.9	76340.8	99395.1	100880	153465	155663	171508	127017	131563	98471.7	112189	104958	128772
E9PHI4;H0Y742;O94901;O94901-8;O94901-9	SUN1	98550.4	99466.3	114979	107642	101019	122652	129187	118926	119929	100791	112992	117926	103209	89828.1	105261	120152	115405	122013	117138	112683	117118	125078	112963	112793
E9PHN6;F6XZQ7;P28161;P28161-2	GSTM2	1.47476e+06	1.7448e+06	1783304	1.9952e+06	1.88842e+06	1518039	1.6207e+06	1.11852e+06	1.49252e+06	1.66262e+06	1.54305e+06	1.44897e+06	1.47432e+06	1.64044e+06	1.51789e+06	1.2566e+06	1.05164e+06	1.15095e+06	1.84739e+06	1.7294e+06	1.71398e+06	1.83206e+06	1.75651e+06	1.86582e+06
E9PHV5;P28290;P28290-2	SSFA2	203011	143426	176190	122931	105178	167081	121126	145140	117626	112977	132983	157532	143737	129789	130802	143287	195078	194422	159931	110086	89051.3	214607	61252.9	77128.7
E9PHY5;O43491-4	EPB41L2	327889	284989	305869	333783	338097	351197	369309	367359	390117	409003	478804	479407	445612	512560	521271	390155	389404	409184	471431	336837	320563	347407	349089	357821
E9PHY8;Q8NDA8	MROH1	26517.1	28732.3	30284.6	32252.4	35000.9	21949.2	29920.7	13656.2	18160	19530.1	21219.5	24135.8	17622.8	13871.5	10600.8	25043.3	19632	12902.4	24860.1	26708.2	18479.5	25624.3	20248	14503.4
E9PIF2;Q13206	DDX10	36379.8	34464.3	34336.5	45417.4	26838.4	37671.5	46236	58379.8	51613.5	41809.8	44268.5	48461.6	36854.3	39522.8	33443.7	44132.9	60321.2	46983.6	40486.8	45791.1	43647.4	74872.5	44592.2	55104.2
E9PIK4;E9PIN5;E9PKN9;E9PKZ4;E9PMW4;E9PN66;E9PPM1;E9PQ46;E9PS55;O14683;U3KQ32	TP53I11	41337.5	56229.8	56466	82580	69261.7	63027.1	44563.4	54005.4	55887.5	93433.6	31618.3	34769.2	53825.8	72368.1	74343.8	39209.4	41814.4	61714	96746.3	48675.3	49551	52778.9	54312	29123.4
E9PIM6;E9PNQ8;P04216	THY1	321950	320933	311767	265547	294600	62530.2	80705.7	50202.4	77883.7	65105.1	47947.8	99096.8	93154.6	59320.7	72918.4	125738	163078	160857	135755	57360.5	150603	161513	96573.7	123509
E9PIQ7;O00165;O00165-2;O00165-3;O00165-5	HAX1	34292.6	40295.2	48953.6	44982.3	53286.1	45048.8	43805.9	64609.6	54736.6	52719.1	112463	49481.3	55965.3	54058.6	53157.3	25317.5	54483.2	57396.2	64515	42328.4	51593.2	53048.2	53480.5	49973.4
E9PJD7	CYHR1	112853	102899	90376.5	84240.6	85533.5	82626.2	104615	90402.9	96927	89516.5	83970.9	87572.2	85092.4	75718.3	75514	91464.7	97321.9	101325	84136.6	84038.8	90650.6	78950	86677.8	70219.8
E9PJK2;O75530;O75530-2;O75530-3	EED	70165.6	21547.1	43479.8	20654.6	38879.1	43111.2	69643.1	59699	15573.7	30400.4	47530.6	41915.8	23828.3	70652.9	20814.5	73421.2	50006	59743.1	31248.4	45060.7	55512.8	7687	58850.8	24638.9
E9PJM3;Q9UK99;Q9UK99-2;Q9UK99-3	FBXO3	95578.2	98336.3	66166.9	28250.6	95134.9	34410.9	74943.2	82179.1	53393.2	52937.4	51840.2	99183	85971.7	82200.1	55816.7	74341.1	59294.3	504267	40889.1	122449	87304.9	599074	93847.2	75852.2
E9PJP2;Q5TF21	SOGA3	217537	218453	209661	192522	234381	162723	154774	171261	156379	174902	187900	186091	188820	180460	163878	85092.1	69404.9	91438.6	145493	131863	123740	142189	117024	125313
E9PK59;E9PS17;Q96KG9;Q96KG9-2;Q96KG9-3;Q96KG9-4;Q96KG9-5;Q96KG9-6	SCYL1	450669	261511	289227	354489	330120	243261	297169	265047	298340	294097	268041	289857	255687	355886	351880	233979	225591	234066	315745	302356	296018	366792	333611	359787
E9PK80;E9PM75;E9PN58;Q9NTG7;Q9NTG7-2	SIRT3	115674	168428	173958	215420	170303	128614	138210	140823	133747	138632	168705	180444	173994	205322	183238	86928.2	97093.7	108976	108850	101008	120456	141036	152414	109958
E9PKC0;Q6IQ23;Q6IQ23-2	PLEKHA7	125975	165442	135090	131998	91589.5	203449	130076	180608	137963	129486	84179.5	87518.1	173079	109514	135659	326775	314494	321065	202804	126289	139192	136378	197827	206818
E9PKF6;H7BXH2;Q5H9R7;Q5H9R7-2;Q5H9R7-5;Q5H9R7-6	PPP6R3	363803	348205	355608	343277	397308	412574	389504	414764	432172	394689	324834	376424	344025	382540	357797	412638	424547	430964	426364	442782	423920	452176	460808	429976
E9PKP7;P17480;P17480-2	UBTF	799973	774026	811704	799976	855266	921502	862606	923880	967509	908338	735063	774216	685222	764061	799783	1.54669e+06	1.37594e+06	1.60843e+06	1.22492e+06	1.08462e+06	1.07432e+06	989377	1.08687e+06	1.1509e+06
E9PKT9;O96033	MOCS2	134328	134577	153252	114987	113291	112972	146776	107919	99413.5	104757	117359	115184	130989	144947	132074	86527.8	118116	115596	105718	98330.7	106913	88036.7	62302.8	69441.6
E9PKV2;Q9NRX2	MRPL17	142088	177162	180635	182785	165416	163841	182644	179616	172092	177719	157263	163568	169378	212898	170119	153952	160071	154602	149334	143901	143894	173481	160504	156813
E9PL40;H0YB98;Q96SJ8	TSPAN18	285386	46208.6	269495	158688	293779	397652	57322.8	268526	400489	346510	243383	48186.1	156258	326953	198058	338058	351210	267232	321459	86668.2	290733	321481	301939	520791
E9PL57	NEDD8-MDP1	157457	132920	121194	24022.7	34400	79371.6	111408	70081.6	23395.6	24347.4	102129	107882	105834	30636.1	25494.6	130354	83064.9	86225.3	27844.2	97459.4	86552.1	79008.2	18104.5	26024.9
E9PLI6;E9PQD0;E9PS30;E9PS76;Q8N9N8	EIF1AD	65538.4	57579.4	39114.6	70350.9	37702.5	44448.9	42958.8	35278.2	49144.3	63356.5	28516.2	60189.5	28001.5	31313.2	38570.8	55774.2	49996.7	36737.6	19632.6	46840.6	36855.5	39473.8	61549.2	38990.9
E9PLK3;P55786	NPEPPS	4052456	3887169	3804574	4.00862e+06	4.07972e+06	3.67421e+06	3.57666e+06	3.55744e+06	3.4604e+06	3.59285e+06	3.31008e+06	3247843	3.21654e+06	3391351	3.16362e+06	3.30918e+06	3.24599e+06	3281026	4.05633e+06	3.09264e+06	3.00417e+06	3.1961e+06	3121459	3036025
E9PLM6;E9PPJ5;P21741	MDK	459996	487167	446618	502369	566257	1.08638e+06	1.26134e+06	1.01066e+06	1.16507e+06	1.26795e+06	677314	646860	580957	666383	727897	420732	308417	348366	1.82966e+06	1.55705e+06	1373178	1290040	1.65776e+06	1.81276e+06
E9PLM8;Q8N336;Q8N336-2;Q8N336-3	ELMOD1	146997	236737	111133	56268.5	65725.3	154297	205204	226355	68293.8	54791.5	191337	114809	132147	142378	107346	133349	128601	112450	43033.5	147825	207984	76452.1	47383.3	82184.4
E9PM92;O00193	C11orf58;SMAP	341024	306695	295085	212719	235523	289685	316602	254445	284811	311102	274142	258317	220595	159379	242736	359107	305272	321040	252079	300360	300831	272376	319961	270448
E9PMJ1;E9PS06;Q15771	RAB30	65927.6	64704.4	66679.2	58390.8	69821.2	45692.7	63614.7	47511.5	56136.1	55837.9	77398.2	66714.2	71836.8	71220.3	74854.6	35378.1	41250.1	42081.7	61964.8	15372.3	41333.7	38909	36993.4	38858.3
E9PMJ2;G3V179;J3KP39;Q9BPY3	FAM118B	208344	181559	176545	127051	125562	160075	174905	175630	114098	240277	184371	176785	152816	100066	111345	239699	185267	232660	188398	210377	163943	196158	238336	124439
E9PMM3;E9PQW0;Q9Y5Y5;Q9Y5Y5-2	PEX16	35899.8	47739.9	40903.2	49643.6	49581.5	39708	40054.8	40936.1	42099.8	42968.5	49976.8	49625.5	45975.8	46457.1	47303.4	28291.2	27027.3	22373.1	37131.5	36467.6	41253.2	42178.1	44770.1	40592.2
E9PMR4;P48509	CD151	100861	91771	95672.4	88744.3	90211.1	81539.5	81974.1	83517.1	80005.1	67975.6	91999.5	83429.3	80005	66787.8	65315.6	94643.2	86907.9	97737.8	96836.8	78014.5	82883.9	97441.7	72245.1	75289
E9PMR6;Q9NZN5;Q9NZN5-2	ARHGEF12	143840	118072	143751	136349	143303	113725	144234	124370	129529	140097	153471	122612	144235	141634	127066	95364.4	108702	103536	117198	107736	104714	110526	124649	103986
E9PNP3;Q9H7C9	AAMDC	541017	508023	516903	648437	609471	373111	357344	424535	420242	427546	636005	557544	601540	655969	660846	308772	287611	391332	365388	364010	348928	412928	448302	407974
E9PNR2;Q13671;Q13671-2	RIN1	67627.9	51625.8	66385.3	83605.6	48048.8	46063.2	47049.4	43095	33954.4	44802.2	68727	72416.2	82805.8	74120.1	87586.3	23532.8	21278.2	22822.1	34869.6	43988.2	35019.6	34153	34387.1	40033.2
E9PNW4;E9PR17;P13987	CD59	259416	230403	250660	274105	284018	138804	127031	137543	140147	148341	247361	226804	224249	204157	257196	142034	151061	159910	184682	160607	165065	134000	154486	146950
E9PNW8;Q8WVX9	FAR1	160742	145897	140256	130951	111745	127756	137390	114862	96869.7	103980	133111	165574	157728	161828	134553	182627	179535	182682	113396	166148	149881	178013	139015	130106
E9PPW7;O00217	NDUFS8	114820	85235.8	87014.6	44007.6	45389.9	55780.2	126808	59094.9	56636.9	43582	75607.7	78721.2	72195.3	57954.6	46787.8	63380.6	51637.3	66805.2	41999.2	96696.3	58048.2	62273.4	69693.8	45817.5
E9PQ73;Q8TDW7;Q8TDW7-3	FAT3	21173.9	21756	18538.4	18617.5	25654.7	19928.3	15849.3	18520.8	17463	11191.4	19816	18195.3	19719.2	15805.4	17290.9	24211.3	22341.3	20535.4	19871.1	16954	22871.5	19525.7	19957.9	16296.5
E9PQM0;Q8WUK0;Q8WUK0-2;Q8WUK0-3	PTPMT1	3251.31	5293.38	5855.4	9246.76	3758.07	6603.46	8108.54	6624.71	4735.83	8329.54	7101.2	7708.86	7633.52	5970.5	4566.38	3665.61	3453.8	2478.54	9043.71	749.852	2131.48	3362.18	1248.22	2112.83
E9PQM8;E9PRF4;Q15047;Q15047-3	SETDB1	19188.1	24122.5	19557.3	61170	105624	28831.8	45952.4	72063.8	57215	77705.6	46761.7	32246.8	29058.4	27755	66096.2	43817.3	41184.8	59906.8	75077.9	64855.7	46569.9	78848.6	59016.9	75093.5
E9PQN9;E9PS44;H7BYV1;P13164;Q01628;Q01629	IFITM2;IFITM3;IFITM2;IFITM1;IFITM3;IFITM2	157101	106668	90683.7	12759.8	13447	266326	314989	277143	69390.3	49749.9	62755	83935	59058	8687.54	11857.7	590334	476339	539827	88334.5	395410	392156	434243	55098.4	53302.7
E9PQP6;P49354	FNTA	378062	299310	303187	277668	318781	317046	342615	262849	278172	328906	267307	287402	319517	299421	327378	306035	278068	275255	279366	398066	296452	292054	331617	377752
E9PR30;P62861	FAU	148088	213758	201267	182151	161931	229295	379165	234909	211166	191800	241552	163239	196438	334987	217305	114442	167204	130752	148113	217959	165360	218497	151130	74665.6
E9PR44;P02511	CRYAB	2491570	2.25843e+06	1954943	2531753	2.97308e+06	346021	392046	361809	392510	448861	3287974	3.34387e+06	3356336	4769760	4824975	175593	189441	193068	217082	724095	788291	660651	920435	754973
E9PRQ7;Q04323	UBXN1	682280	501412	453227	399759	387763	509660	565871	548299	448234	472273	380882	469785	466316	386200	374389	510255	476766	497450	391744	509219	472881	517651	409963	446135
E9PRR7;Q14331	FRG1	71967	86133.4	49592.9	73459.2	69915.2	108881	80287.5	99325.7	89018.1	107167	89861.9	82830.1	81033.7	75442.1	84891.2	86740.8	107669	83257.2	74519.4	126257	89473.4	89222.8	148648	139822
E9PRY8;P29692-2	EEF1D	3341468	3.72239e+06	3.83733e+06	3810012	3.63303e+06	3.65982e+06	3.92664e+06	3663638	3.8221e+06	3.92046e+06	3.20694e+06	3.55107e+06	3.50981e+06	4.04335e+06	3.56233e+06	3.41712e+06	3.43556e+06	3.51867e+06	3135199	3.58101e+06	3.54937e+06	3850412	3.5867e+06	3641462
E9PSI1		160567	169084	186042	177030	155169	181354	203089	199149	211610	175843	192517	174895	193661	226680	179366	164613	164415	183936	174042	179688	193685	188488	167543	219663
F1T0E5	CADPS	438909	464100	536519	496976	604681	403036	293624	393799	426914	375038	632552	528833	583591	633148	565573	201869	171846	142731	326605	432431	390131	419476	471100	440583
F2Z2U4;Q9Y4A5;Q9Y4A5-2	TRRAP	259669	206276	181993	141229	184709	241270	280479	229511	159991	150757	240869	171904	201587	191766	136809	254276	188496	247620	202369	164516	210983	260690	160273	194819
F2Z2V0;Q99829	CPNE1	1.50212e+06	1.46579e+06	1.52157e+06	1679496	1.4007e+06	1.74359e+06	1.66111e+06	1.6004e+06	1.58216e+06	1.81981e+06	1.5128e+06	1.79383e+06	1.82861e+06	2.01071e+06	1.97463e+06	1.1477e+06	1.06299e+06	1.04758e+06	1.59353e+06	1.59729e+06	1496644	1.6575e+06	1.84718e+06	1.81914e+06
F2Z2W7;Q8IZ69;Q8IZ69-2	TRMT2A	56959.2	54915.3	99984.9	58338.4	65926.6	106352	72826.4	83945.1	96364.5	104068	81072.6	85546.7	60184	108619	76323.7	79053.4	64272	65803	112821	58174.8	122679	104977	93031.4	97162.7
F2Z2X0;O00746;O00746-2;Q4TT34	NME4	154452	60394.7	82140.6	80381.4	105078	142919	98028.7	80792.7	65128.4	84756.1	124576	135926	68734.2	169145	154278	184225	115665	116339	160548	196864	154039	184429	214027	234743
F2Z2X4;Q9C0E2	XPO4	60286.9	41400.9	57396.6	79207.8	80732.9	57627.9	42137.2	65080	82342.3	82783	45760.2	43564.5	44575	76225.6	74259.6	55358.2	53509.1	58842	74915.4	42773	56965.3	57928.5	86860	92048.6
F2Z3A6;F8W8C2;Q9HBM0;Q9HBM0-2	VEZT	55361.8	25652.9	53039.1	61232	62780	61129.1	51593.5	62543.2	63369.1	65426.8	70367	59870.2	49805	62697.5	64859.2	58104.2	49557	58758.7	56120.9	47901.6	52726.9	80856.4	74721.1	86342.4
F5GWI9;F5GXZ7;F5GZ97;Q9Y3C0	CCDC53	607292	405840	302530	204085	197456	562060	770180	218770	230813	237427	217504	449797	351695	254403	171269	364759	375033	402110	266636	479746	516310	625758	600714	241418
F5GWN1;J3KRP6;J3KT74;J3QQM2;J3QQW2;J3QS72;Q15532;Q15532-2;X6R3J2	SS18	23290.3	32190.9	33399	26251.2	27201.9	45653.6	45341.8	38617.4	39462.6	40206.4	24346.1	29875.2	27258.1	35563.9	28062	42746.9	48205.1	47911.3	33457.8	50127.5	45464.4	48319	38052.8	38033.8
F5GWR7;P23468;P23468-3;P23468-4;P23468-5;P23468-6;P23468-7;Q3KPI9	PTPRD	185352	158368	127964	159477	120286	135906	169554	152070	174094	112763	120288	112396	109762	90190.6	105545	319484	288991	322618	407572	203835	190484	212891	190487	204895
F5GWT4;Q9H4A3;Q9H4A3-2;Q9H4A3-5;Q9H4A3-6;Q9H4A3-7	WNK1	243195	197860	176021	206659	180431	251124	248610	202832	192469	182193	188736	209741	202856	211474	216195	241599	168019	214105	196134	206580	208790	208856	203971	194743
F5GX09;Q5HYJ3	FAM76B	47933.3	52047.9	63924.6	30069.7	79261.6	54631	45488.3	59821.6	48324.7	49412.2	102893	74978	81748.5	44688.9	27723.1	54926.5	56704.1	65394.6	41238.6	44973.5	50585.4	43597.9	40549.9	34008.2
F5GX71;H3BPB8;P34949	MPI	412577	313050	269873	296599	329564	297900	276744	319834	327090	304099	318733	341546	329400	327314	327504	238151	184592	204828	375192	411615	300897	243959	232804	250411
F5GXC5;H3BUJ1;Q8TB96	ITFG1	9939.82	13360.2	13327.8	12458.2	16668	13813.3	13093.4	11185.4	15252.2	27844.4	14064.3	7576.69	13337.5	28697.3	16122.8	12644.1	17536.2	12694.3	25355.1	6961.47	8685.41	18312	10284.8	13730.2
F5GXR3;F5H7R9;P20962	PTMS	596490	150642	88986	40049.4	84527.4	203484	393447	441817	46355.6	42786.2	83324.4	497093	65171.8	122265	401085	153931	174233	87437.5	113972	505841	43938.1	88793	102127	1.28815e+06
F5GXV8;F5GY08;I3L521;J3KPD3;Q9Y580	RBM7;RBM7;;RBM7;RBM7	48390.5	28921.1	43797.1	50823	55059.3	63522.1	61466.2	66425	67598	58449.5	51631.9	49040.2	61093.1	41264.1	42296.2	61219.5	60980.3	76107.4	44617.6	46976	81353.2	55281.6	70464.9	62461.8
F5GXX5;P61803	DAD1	1.41977e+06	1.34795e+06	1.3841e+06	1.47583e+06	1.34866e+06	1.67592e+06	1.75797e+06	1.60469e+06	1.68619e+06	1.63713e+06	1.54406e+06	1.64629e+06	1.61763e+06	1840713	1.68125e+06	1.53643e+06	1.4956e+06	1.53741e+06	1.69125e+06	1.49776e+06	1.54621e+06	1.71515e+06	1.65943e+06	1.67e+06
F5GYJ5;Q9NX18	;SDHAF2	39267.8	63823.2	137892	701242	1.0886e+06	298998	35799.3	197291	752152	1.31979e+06	145472	107798	159010	522878	922937	153810	176243	141742	1.89985e+06	136986	233138	85231.5	87757	923321
F5GYQ1;P61421	ATP6V0D1	910321	743639	781171	813078	740742	591621	635944	574802	608998	591994	768707	818451	857315	814266	863985	544834	544824	516407	658758	591612	626037	657084	603712	632553
F5GYS8;H0YNY8;O00470;O00470-2;O14770;O14770-2;O14770-3;O14770-4;O14770-6;O14770-7;O14770-8;U3KPR8	MEIS1;MEIS1;MEIS1;MEIS1;MEIS2;MEIS2;MEIS2;MEIS2;MEIS2;MEIS2;MEIS2;MEIS1	45012.5	55408.2	75472.8	8069.49	13113	41817.7	75515.1	60248.4	21394.6	11984.8	34790.1	61218.6	62531.1	3848.39	39503.7	70994.1	36807	52742.2	37072.2	61390.9	55705	50268.5	20443.8	9007.44
F5H039;Q9NQX3;Q9NQX3-2	GPHN	544250	516117	510359	486748	479437	499463	481530	474911	496952	511626	463793	465103	455097	497208	428994	482660	468574	491258	630404	462424	421413	460802	483905	402252
F5H0U5;Q9NZD2	GLTP	409585	394687	356899	385493	354891	503631	469313	432467	445247	458686	390584	486099	475920	516093	440011	409050	424663	355720	433507	408641	384684	360018	403471	382395
F5H1N7;Q6ZU35	KIAA1211	339240	334424	279325	338106	352069	277181	226569	328567	329174	298674	263326	226368	212196	218939	240286	313181	267096	256515	328321	273112	265405	258262	282003	269716
F5H1S9;G8JLB3;Q9Y606;Q9Y606-2	PUS1	22356.8	23125.9	22028.3	20982.4	20360.2	32368.1	31070.7	19349.2	33906.5	27003.8	26003.4	32297.9	29152.7	23998.8	29521.3	24903.8	22404.2	16566.2	18081.5	37954.5	36186.5	30151.3	26265.2	35970.8
F5H1U9;O75970;O75970-2;O75970-3;O75970-5	MPDZ	352140	327920	353965	268781	255778	288156	310611	307765	234484	271106	266152	309002	320767	274409	242740	408298	415550	417447	340012	334268	330494	337494	256629	253728
F5H283;Q92563	SPOCK2	15141.4	14743.1	17379.3	47198.4	32206.1	24149.8	20011	24919.9	49334	37456.4	27596.7	25882.2	25377.8	30249.8	52563.9	17713.2	20440.1	17693.5	67085.3	20386	16173.6	16889.5	40730.7	55000.6
F5H2U4;Q5T6F2	UBAP2	54724.6	25608.5	29837.6	20540.1	40590.3	43045.9	26237.1	34025.1	29378.3	27257.3	40807	32086.9	29038.6	27707.4	23028.4	43221.6	23845.9	24439.9	20202.4	35936	25749	33992.4	28536	26777.5
F5H2X7;H0Y5D5;Q5SYW2;Q9BTG3;Q9ULV3;Q9ULV3-2;Q9ULV3-3;Q9ULV3-4;Q9ULV3-5	CIZ1	4874.11	8460.18	3974.67	3609.73	6284.84	4079.13	6750.51	5788.3	5071.29	4971.61	5093.65	6385.32	6078.12	6766.13	7610.99	7108.5	6102.88	5543.7	3953.4	8575.88	6589.42	6023.02	7785.53	7778
F5H345;P08397;P08397-2	HMBS	767888	514869	502224	372244	332535	458402	422157	490100	346622	377588	390254	493243	452200	334835	391246	504766	399771	445061	269608	503242	476565	562665	410430	360981
F5H365;Q15436	SEC23A	1.80081e+06	1486314	1.60834e+06	1.56782e+06	1.31531e+06	1.60171e+06	1.7109e+06	1.59825e+06	1.5158e+06	1.59835e+06	2.05124e+06	2345485	2.63624e+06	2.37109e+06	2.21884e+06	1.15881e+06	1.21923e+06	1.29076e+06	1.19708e+06	1.412e+06	1.33218e+06	1.5783e+06	1.43014e+06	1183825
F5H442;Q99816	TSG101	628022	695075	683567	1.44513e+06	1.31741e+06	800552	701177	778456	1.05738e+06	874625	778120	756599	760348	929981	961452	674945	625550	645196	1.03454e+06	668908	667726	727468	2.48119e+06	1073701
F5H4N4;Q9NR77	PXMP2	120907	123485	127594	137408	140144	171736	171332	163198	152445	157618	91026.2	71591.6	84815.1	75671.3	78316.5	300223	304725	286613	225812	230884	205339	237823	222991	224675
F5H4R6;F8VY35;P55209;P55209-2	NAP1L1	3.95214e+06	3.09613e+06	2947958	3.41895e+06	3.22559e+06	3568359	3612150	3.38698e+06	3336307	3.87515e+06	2.51745e+06	2.76746e+06	2800971	2902231	2.76165e+06	5.0558e+06	4776933	4575317	4.02492e+06	5432788	4.97874e+06	5.34656e+06	5469561	5157607
F5H4U6;Q96GR2	ACSBG1	206207	216426	196309	169438	181043	90476.7	165231	134790	105139	125022	229952	202170	228521	213790	211065	142386	149226	149562	211235	118114	122266	172080	150197	112431
F5H5D3;Q9BQE3	TUBA1C	18917910	21856370	22279860	26943366	17935108	18858462	21262356	18766152	15269918	23898154	22889608	21260026	21211226	25913034	25445116	16517274	18992270	18804350	27226610	17585714	17197836	17561506	14712028	13420094
F5H5I6;H0Y8R1;H0YAK1;Q12849	GRSF1	889057	820186	874760	773155	799652	907680	991604	950965	856776	826124	852666	823239	804195	843656	795750	863439	986293	985316	848151	934158	879498	948491	867121	923347
F5H5P2;P12694;P12694-2	;BCKDHA;BCKDHA	266039	206372	177931	613052	650067	121289	174498	135392	534830	597421	208753	178198	206980	584807	639669	162397	290212	144633	567339	154226	128015	164693	445019	613903
F5H619;Q86XA9	HEATR5A	39212.3	66929.7	57013.8	74475	72387	69669.2	51942.9	49815	66931.9	67452.8	83260.3	96508.6	70576.6	87748	77381.9	71768.5	73617.1	63938	64587.1	59716.4	65323	64500.3	71886.4	123700
F5H6B6;F5H8A0;Q86TN4;Q86TN4-2;Q86TN4-3;Q86TN4-4	TRPT1	74289.2	69860.7	72549.5	70335.6	21208.3	72983.6	70910.2	28987.4	74189.5	47571.5	79006.5	72665.5	80267.3	84466.8	75323.7	56903.6	62694.2	61720.6	58774.6	63656	63348.5	51190.4	63700.3	63510.3
F5H6I7;Q6DD88	ATL3	281303	219059	216955	132485	139724	150599	161423	169949	101371	105727	266757	220747	210461	171352	160875	203634	198537	171853	100627	197584	171560	161018	111543	104704
F5H6X2;F5H7F6;P10620;P10620-2	MGST1	57438.3	53843.3	58482.5	70695.8	75884.8	58269.7	57408	65339.6	74463.6	68591.1	71210.9	52966.1	61635.6	57462.3	74834.2	28580.2	29991.6	31290.3	39410.8	36441.9	31830.7	34935.7	37627	30243.3
F5H6Z0;Q00537;Q00537-2	CDK17	30179.9	56392.8	50859	49852	61091	57161.5	51557.1	52990	51849.4	46832.4	52098.1	55940.1	56896.2	52470.8	40664.8	44036.2	46244.4	50762.6	41737	49795.5	48827.8	52644.7	26182.3	37776.7
F5H702;Q96GC5;Q96GC5-3	MRPL48	89890.5	90956.3	93359.1	88010.8	99381.8	100992	97375.2	93457.2	94597.9	66813.8	87134	89202.9	86146.6	110065	88932.2	110642	79942.9	84690.3	88857	73619.2	66024.5	103796	82620.2	92837
F5H7W8;Q96C57	C12orf43	38165.6	54466.6	49673.6	42966.7	41758.5	39920.7	60898.5	53749.5	26888.1	39169.2	21425.7	56460.4	50471.1	22102.4	48763	45626.6	49118.9	48226.3	31807.8	63836	63172.1	51191.7	35082.9	53620
F5H8D7;P18887	XRCC1	248525	264000	252422	266452	241564	330374	298555	322481	319686	317324	227761	243840	260615	272316	229463	388346	379081	379519	311182	421575	370856	418833	410596	401225
F5H8F7;Q9UBL3;Q9UBL3-3	ASH2L	276110	229857	243551	238527	188948	215656	270500	256851	217029	235500	222543	256606	267557	168465	176751	341933	298579	308902	232827	277969	265779	222000	267797	264692
F5H8H2;Q03426	MVK	532710	491757	494325	468912	532560	435862	474709	507783	504535	512615	397624	375870	420360	367557	410309	619819	590888	636544	695357	565807	551318	559930	608023	581566
F6SDV2;Q9GZM7;Q9GZM7-3	TINAGL1	16025.6	27420.5	6839.26	20701.4	14586.1	28019.6	20240.7	28320.5	49619.8	15991.4	31732.1	24028.6	39170.7	31216	14541	99075.2	95367.2	93788.8	36338.7	20181.3	42213.8	28572.4	36190.9	30970.1
F6SYF8;Q9UBP4	DKK3	78272.1	37913.5	46257.2	63798.3	81652.2	34178.7	53299.5	54283.1	56592.6	49631.9	52691.3	67717.4	41096.1	59387.6	72909	42134.2	32531.7	40104.1	54454.4	38505.7	43771.8	34930.6	40817.9	41745
F6T1Q0;Q6L8Q7;Q6L8Q7-2	PDE12	2.20409e+06	429641	2148154	2.0691e+06	2152967	852754	457180	2.13625e+06	2.12378e+06	2181731	2.09412e+06	2.4167e+06	2.28198e+06	2335548	2.41706e+06	780919	699464	1.9769e+06	1.97454e+06	533219	2.15303e+06	2196027	2152412	1873180
F6TB26;Q5SZR4;Q9Y2W6	TDRKH	119276	120576	125998	84197.6	100552	103185	116255	147845	168964	176967	140034	147642	125364	157716	159296	175831	78577.8	148750	96948.2	107374	119100	118312	104135	101894
F6VRR5;Q9BY77	POLDIP3	426429	352437	338641	399248	378487	430073	412374	418316	460370	492469	323843	317965	322297	343529	346534	523384	475831	471542	452969	538486	498438	495075	593787	568794
F8VNT9;F8VV56;F8VWK8;F8W022;P08962;P08962-2;P08962-3	CD63	1.2907e+06	998004	940352	198066	155671	1.00101e+06	1.71843e+06	909876	204467	187213	1.05834e+06	1.42593e+06	1.03113e+06	210273	195056	1.08958e+06	934840	1.00849e+06	248981	1.43973e+06	1.44424e+06	1.49603e+06	291040	240852
F8VNY2;P49642	PRIM1	45874.5	31167.3	38882.9	35194.6	34927.6	44977.7	46020.6	47798.2	31222.7	37501.3	45156.8	37374.3	34870	29448.1	38416.5	100016	95215.1	98021.4	40024.8	74224.8	64361.8	88148.2	60130.4	83963.5
F8VPD4;P27708	CAD	821554	649863	715119	815009	607476	676775	717044	675563	630743	704138	560579	546450	607821	609342	584916	373005	393903	398120	532543	947501	789247	970235	972333	892931
F8VPI1;F8VQQ5;F8VQW0;F8VR05;F8VSI7;F8VVJ4;F8VX73;F8W086;F8W1G3;F8W201;P55061;P55061-2	TMBIM6	111767	104351	106363	101126	105979	142046	143709	136760	128401	136470	119301	113624	116876	132433	119326	177537	174606	183953	137785	163064	142022	175090	165353	160156
F8VUA2;Q9HD42	CHMP1A	1.17879e+06	654384	1.08551e+06	662095	674601	635383	769957	670619	596493	659141	642314	1146753	814739	684173	607671	756633	635270	707971	617636	740765	701041	939037	708570	697358
F8VV52;Q9NZN8;Q9NZN8-4	CNOT2	121539	105434	102395	78949.5	82509.3	117686	151908	104008	83561.9	94920.7	71962.9	84333.2	81152.3	76584.4	72077.5	122056	140029	143465	91220	141996	121526	132734	108850	98295.1
F8VVA7;P61923	COPZ1	1.73889e+06	942728	1112637	1.60275e+06	690107	1.1158e+06	1.25836e+06	959536	860963	1.25299e+06	1.1668e+06	1.33933e+06	1.37039e+06	1287106	1951012	1.11979e+06	1.00816e+06	893438	1629460	1.46509e+06	923600	989226	1.06763e+06	1433649
F8VW41;Q86VP3;Q86VP3-2;Q86VP3-3;Q86VP3-4	PACS2	46006	74910.4	28932.3	65024.5	60616.9	33852.9	32672.1	38663.8	41762.4	58785.4	58408.9	38757.9	29584.7	56513.1	45701.3	27204.9	21078.5	29636.5	27535.7	24783.2	29720.5	22288.2	45667	52485.8
F8VXC8;Q8TAQ2;Q8TAQ2-2;Q8TAQ2-3	SMARCC2	389035	310028	382023	464301	461581	436478	432249	444866	471861	499189	366652	290628	299826	334631	344928	638080	643033	653577	611948	474232	317259	520200	597156	570776
F8VXG7;Q99590;Q99590-2	SCAF11	41891.2	37484.3	37321.2	47534.4	82419.1	46688	39086.5	74966.3	54959.7	59055.1	20019.1	29812.7	31307	72750.8	40690	61576	65982.7	66920.4	72433.5	76605.6	61984.1	77444.7	66585	70990.3
F8VYE8;P36873;P36873-2	PPP1CC	199479	165690	174619	180449	178464	181004	187803	187429	198711	196820	153765	128191	133621	139088	133729	218891	228014	226898	240179	204870	195685	218196	204501	208094
F8W038;Q8IXM2;Q8IXM2-3	C17orf49;BAP18;BAP18	435301	406231	409122	470941	563047	479932	494066	477366	463384	1181082	317135	322734	326120	300052	322906	548717	555060	555254	473265	612522	626985	621929	583545	519794
F8W0J4;O95619	YEATS4	13206.9	16372.7	13467.1	17162.5	19794	18794.8	12266.1	18646	24910.1	17843	12224.1	10669.7	9921.02	15184.5	11974.5	26786.3	26606.5	25251.6	14944	19285.9	23326.3	21063.7	22177.5	25610.6
F8W1A4;P54819;P54819-2	AK2	1.0326e+06	1.06668e+06	1.14652e+06	1.15368e+06	1.20024e+06	1.03805e+06	1.11269e+06	1.13633e+06	1.1025e+06	1194183	1.32301e+06	1.31994e+06	1.36247e+06	1.70882e+06	1.40757e+06	998123	1.01778e+06	1131950	928201	1.01966e+06	976173	1.13706e+06	1.08084e+06	1.01265e+06
F8W1P7;P49281-2;P49281-3;P49281-5	SLC11A2	103709	102146	103625	62540.8	63711.4	82311.8	99049.5	78989.6	52590	56444.9	103995	101276	90101.5	67823.6	61027.2	83878.4	72847.6	84691.7	63785.7	91877.9	83153.2	102276	55774	58355.6
F8W703;F8WBR3;Q9HCK4;Q9HCK4-2;Q9HCK4-3;R4GMM8	ROBO2	5178.62	8370.44	8837.13	6764.22	10657.8	3769.35	3270.16	4975.31	5208.8	2835.81	22757.5	16756.8	16004.7	18238	20907	1564.95	2046.82	2568.47	7602.67	1880.83	3132.19	2391	647.79	1294.6
F8W717;O00423;O00423-3	EML1	4.64336e+06	570757	3365929	3.30487e+06	406927	1575391	1.27688e+06	3.35701e+06	435957	3.0597e+06	1.49143e+06	4.7812e+06	848846	3449674	3.77792e+06	4.52479e+06	868314	613180	916383	1.55447e+06	1348041	3.97844e+06	979201	4270620
F8W7Q4;Q96A26	FAM162A	382687	408255	406420	492250	423835	469991	498618	407579	475146	494052	646618	746311	737891	851989	775225	367844	224255	259838	320756	257240	345658	263499	303368	294775
F8W7R3;Q9NVI1;Q9NVI1-1;Q9NVI1-2	FANCI	49162.2	59296.5	88575.5	57959.8	48151	54586.6	47143.6	58607.9	35577.6	37125.1	65479.3	38539.2	33144.9	54088.3	73286.8	214700	161148	127156	78434.8	213536	82653.8	74565.4	55448.6	87438.6
F8W8I6;P31483	TIA1	686916	543300	580283	657001	684932	854827	823569	770023	892880	984799	515637	469471	495388	647790	560091	1.05408e+06	1051379	1088040	915996	840064	801629	845943	915404	898089
F8W8W7;J3KQ45;O43493;O43493-2;O43493-3;O43493-4;O43493-5	TGOLN2	31827.4	34490.6	20140.9	37614.8	15745.6	23856.4	25041.4	18771.3	39773.1	20327.8	35786.2	52771.8	43056.4	25959.1	27317.2	34915.5	30397.2	26933.9	17673.6	41222.9	37317.6	18337.8	23041.7	21345.8
F8W922;Q9H7P6;Q9H7P6-2	MVB12B	162996	69353.7	72649.8	67127.2	52872.1	62899	84864.4	82680.4	63661.8	75434.9	90965.4	54211.4	59033.6	65359.7	58116.2	73723.4	55015.9	79549	86520.5	73765.9	85910.9	72426.3	78934.9	69421.4
F8W925;Q8NFI3;Q8NFI3-2;Q8NFI3-3	ENGASE	30373.7	33148.7	28955.9	30011.3	37537.4	36319.3	31379.5	33062.9	39840.3	37387.6	22710.1	17231.4	24841.9	22730.9	24447.5	30254.4	30908.7	34217	34992.5	26574	25938.1	23709.9	25356.1	22052.2
F8W930;Q9Y6M1;Q9Y6M1-1	IGF2BP2	2.3695e+06	2.2478e+06	2.26291e+06	2320347	2.00671e+06	2376039	2537942	2.4728e+06	2.45997e+06	2.34826e+06	2.28948e+06	2452397	2.27719e+06	2327362	2.34175e+06	1.77652e+06	1.76643e+06	1.68747e+06	2.21975e+06	2.34372e+06	2.51183e+06	2.62734e+06	2.38777e+06	2.4574e+06
F8W9S7;Q14C86;Q14C86-2;Q14C86-3;Q14C86-4;Q14C86-5;Q14C86-6	GAPVD1	499120	520210	531673	542431	506789	492400	504219	474099	488321	514603	583687	608171	626310	697159	637631	349735	297667	370755	436464	392738	393829	433408	424044	410968
F8W9U3;Q96IU4	ABHD14B	11628.5	21347.2	24127.3	28529.1	35439.3	12066.8	13558.6	26954.4	19002.7	15713.4	19862.7	19118	26792.2	33275.8	28544.3	11045.5	12299.5	18004.4	13001.8	19277.8	18883.7	18912.6	25059.8	20196.8
F8W9X7;Q567U6	CCDC93	313306	323263	368264	339911	390306	300393	311470	361580	334456	289138	378066	346577	363610	353117	349871	284816	289346	306392	343275	313801	329555	349682	403163	414884
F8WA11;Q7Z460-2;Q7Z460-3;Q7Z460-4;Q7Z460-5	CLASP1	678495	585237	621788	657620	645300	806204	792718	584623	639052	681531	604955	600778	597332	691282	629377	637230	640805	688922	669703	741273	731348	575904	583296	570703
F8WA39;Q13613;Q13613-2	MTMR1	117719	111378	123362	113880	107538	98770.1	115871	107893	103442	94227.1	110410	107626	103334	84253.9	90090.3	85567.2	80388.8	87816.4	110096	97059.8	85609	92060.7	84340.1	81866.6
F8WCA0;J3QRU4;L7N2F9;P63027	VAMP2;VAMP2;;VAMP2	1094215	995404	1.00257e+06	1.05594e+06	944123	817703	975016	954946	775024	790946	1.02149e+06	944756	1.04677e+06	802602	840269	603411	599688	601521	814817	647782	707416	663403	692383	619011
F8WCF6;P59998	ARPC4-TTLL3;ARPC4	4.49812e+06	4.5678e+06	4652986	4.5588e+06	4.36983e+06	3665760	3.51453e+06	3.52841e+06	3.44586e+06	3.64491e+06	4475426	4470886	4.54559e+06	5056526	4473392	3.83159e+06	3.76819e+06	3732169	3.74027e+06	3.5434e+06	3676579	3.94899e+06	3755078	3.76682e+06
F8WCJ7;F8WF48;Q99442	SEC62	449281	447991	400854	542551	377348	435000	440617	367232	453008	367064	392007	406636	397817	400352	398876	424346	434271	357350	409295	470409	414095	455548	396629	449170
F8WCX2;Q8N1G0;Q8N1G0-2	ZNF687	39194.9	40561.7	42823.9	36948.9	39808.8	46460.5	41605	46432.5	48280.5	46478.1	27828.8	24225.4	40311.9	35275.7	23657.5	54256.8	51117.1	51944.1	51954.5	34005.8	44323.8	42397.8	50426.4	38747.3
F8WDQ9	UBE2F	102354	100457	71513.7	48401.7	57986.4	164687	82042	70568.6	62578.4	52300.1	57488.9	69644.7	70457.5	44924.9	47820.1	75582	130264	66853.1	55972.3	68869.5	70166.5	56297.3	49929.4	53924.6
F8WE88;G3V394;Q9Y4I1;Q9Y4I1-2;Q9Y4I1-3	MYO5A	978364	851700	933198	1.04513e+06	918110	752751	841712	850521	847727	945211	962267	882227	924134	1.02278e+06	958997	706390	604313	767331	971895	608246	637829	655752	695804	783134
F8WEC0;Q9H3L0	MMADHC	270347	178776	181123	77950.7	91019.8	140180	89696.5	167800	69832.2	31909.8	169797	201524	158298	99899.9	75475	130028	205000	196587	88391.4	73232.3	51747.1	164517	33094.7	42244.9
F8WJN3;Q16630;Q16630-2;Q16630-3	CPSF6	832885	824779	823321	983630	912989	1.20452e+06	1.07089e+06	1.11088e+06	1.16288e+06	1051558	697199	758498	932218	914039	771025	976730	1099668	1.03234e+06	1199565	1138467	899882	997410	1.40026e+06	1.28802e+06
G3V0F5;Q9UHY8;Q9UHY8-2	FEZ2	9273.7	13706.1	17065.3	19494.4	25036.8	14009.4	15811.8	15012.1	19763.9	17633	18383.4	9804.36	14198	17697.8	20965.8	15853.1	12026	20395	16476.7	7350.99	16478.9	14322.2	18454.9	17333.2
G3V0I5;P49821;P49821-2	NDUFV1	352528	434297	451514	490615	419489	473903	492554	466805	491261	515669	506056	490332	483685	543844	512098	368072	363894	366523	387678	412401	383911	446476	462920	457033
G3V150;O94766;O94766-2	B3GAT3	583252	415097	420887	397855	343105	310905	402283	408668	342411	332710	492548	613630	573503	546714	601834	266622	266989	263194	259836	388654	473043	363897	344798	385147
G3V1P3;Q969J3	BORCS5	380630	356570	326958	450762	376905	308578	314983	328226	291076	346630	357382	393838	406595	375017	428830	290770	227968	241396	375922	282098	259436	277889	393720	362131
G3V1P5;Q96RN5;Q96RN5-2;Q96RN5-3	MED15	56347.3	61512.3	54204.3	61300.6	64833.5	63849.2	52508.2	40312.3	40982.2	55904.1	46122.4	45380.6	61626.5	51860.7	53679.3	66300.9	80154	72091.6	53657.8	64607.1	56578.7	63457	80675.3	62810.5
G3V1S3;Q6ZUT9;Q6ZUT9-2	DENND5B	196369	377561	338460	275568	385780	152197	294419	183702	157782	207182	258618	144665	256579	142550	326787	229420	210198	144639	292983	185399	168405	158706	225608	270604
G3V203;J3QQ67;Q07020	RPL18	4.6179e+06	4.09471e+06	4.05714e+06	3.93665e+06	3.34816e+06	4770871	4.59316e+06	4036574	4.02096e+06	4342271	3.70988e+06	4241938	4.12336e+06	4407903	3.56402e+06	4224702	4508178	4210815	4.02109e+06	4.91751e+06	4462754	5127150	4.13457e+06	4454834
G3V2L5;G3V434;G3V4A6;Q9Y2Z9;Q9Y2Z9-3	COQ6	1.08603e+06	637108	653943	607595	694710	696801	1.04491e+06	821759	900159	1.10582e+06	1.20235e+06	846802	645853	857295	641203	578196	1.54424e+06	488383	1.25056e+06	1.4711e+06	1.10945e+06	2207126	1.02126e+06	1.3605e+06
G3V325	ATP5J2-PTCD1	1938359	1.85096e+06	1.76747e+06	1.98674e+06	1.52827e+06	1.63735e+06	1.9176e+06	1.41984e+06	1.43225e+06	1.72443e+06	1943084	2.24347e+06	2277687	2.36078e+06	2.06007e+06	1.25237e+06	1243434	1128018	1.72221e+06	1623156	1.42723e+06	1.54203e+06	1.56682e+06	1.47434e+06
G3V3G9		17703.2	36017.4	30110	22431.1	19581	30987.1	37016	32786.1	23342.5	26611.2	32664.1	35089.2	33486.9	25416	38376.5	25759	21396.8	7347.54	19715.2	31277.8	30843	22313.6	21646.7	31780.2
G3V3H3;G3V5R9;Q07866-6	KLC1	2.6947e+06	2.54929e+06	2.63016e+06	2.84105e+06	2514931	2387967	2.41168e+06	2.38347e+06	2.39736e+06	2.51521e+06	2.60772e+06	2457873	2.57502e+06	2819748	2.60572e+06	2.02972e+06	1.97583e+06	2.06317e+06	2.55451e+06	2191841	2295665	2.46433e+06	2.41897e+06	2.45963e+06
G3V4E1;H0YJH4;P23743	DGKA	248897	87848.7	51177.8	82977.8	80618	45003.6	62529.5	57774.4	78109.9	70246.5	135747	74635.7	102569	140771	107128	42082.6	73332.9	67327.4	122530	59520.6	21534.5	98658.2	91596.9	60945.1
G3V4K3;Q9H9C1	VIPAS39	155393	167766	166071	218699	151656	151383	206944	174523	186331	165604	233242	189111	181728	233194	212245	177021	152465	215722	187470	135634	165490	130473	168564	227890
G3V529;Q9GZR7;Q9GZR7-2	DDX24	183084	206289	213246	220344	226473	235040	200487	234100	241610	226611	219085	238282	215222	263757	245145	197151	224069	225940	238362	225852	238581	264628	224358	257959
G3V5E4;Q96EK6	GNPNAT1	70071.2	72539.3	72737.9	82037.7	83616	95560.7	92119.9	89197	88598.4	85850.5	52698	79703.8	81236.8	70263.5	69470.7	89731.5	90811.4	96388.5	69959.6	99644.4	87352.2	92279	94661.4	73117.8
G3V5N8;Q9HBF4;Q9HBF4-3	ZFYVE1	38361.5	49605.1	45905.7	77366.1	78161.1	43312.1	46843.8	46980.1	68386.5	64469.1	53235.2	47533.1	42798	70891	73841.7	40474.1	48391.6	46653.8	71598.9	39070	42580.1	40582	67096.2	65062.3
G3V5T9;P24941;P24941-2	CDK2	207819	146733	179249	199526	190548	234998	244181	227421	228471	259273	144200	166054	123004	150508	184532	437983	407689	405487	328481	337122	268829	314941	310859	321823
G3V5Z7;P60900	PSMA6	3.63817e+06	3.62634e+06	3.58075e+06	3.73252e+06	3.6604e+06	3.72099e+06	3.6524e+06	3591152	3.78182e+06	3.93959e+06	3382757	3.5516e+06	3.41296e+06	3786496	3.45282e+06	3.68096e+06	3709530	3.702e+06	3.87679e+06	3.68399e+06	3.60925e+06	3815086	3.77134e+06	3848048
G3XAG1;Q96ME7;Q96ME7-3	ZNF512	436279	442402	441869	571728	576553	580653	507497	549489	675548	664670	427938	391295	407256	543469	532245	624675	622618	654094	801642	560192	578406	556758	621173	582857
G3XAH6;P51003	PAPOLA	219843	241602	237541	242654	248013	333736	311066	318631	333759	345556	235419	244442	250971	274044	253202	423273	425924	441396	334593	369259	337171	375647	394731	372220
G3XAI2;P07942	LAMB1	2377008	1.7372e+06	1.78835e+06	1293185	1.23495e+06	1.95162e+06	2.11043e+06	1.90723e+06	1.52316e+06	1.43366e+06	2.1214e+06	2.2587e+06	2.04956e+06	1.98523e+06	1.48414e+06	23005584	14453532	20174460	2.69156e+06	1.90713e+06	1.89892e+06	2.27367e+06	1.68191e+06	2.67938e+06
G3XAN4;Q15629;Q15629-2	TRAM1	186429	212439	223010	200292	206444	223865	250779	234713	259102	184552	217979	237156	246645	211533	202294	241027	219034	250245	273155	214448	225569	246930	240663	188868
G5E933;O95248;O95248-4	SBF1	181290	144086	167885	147419	170206	130098	116260	145998	142122	131967	182008	151928	132732	114821	146561	161828	100598	93347.4	143113	124752	97160.5	147200	75737.9	124880
G5E994;Q5VW38;Q5VW38-2;Q5VW38-3	GPR107	60974.2	80378.2	72541.6	82917.2	119352	114386	93510.6	98714.6	116783	118248	124286	141986	128313	138424	136694	120605	74095.4	89705	109282	109462	73439.5	79494.3	80239	77588.3
G5E9A6	USP11	594360	501531	522317	598709	502864	742498	732249	701911	756085	864230	524330	562363	588691	609576	584864	732187	670005	639960	754297	709665	593270	642458	679630	694138
G5E9C2;I3L4X3;Q15653;Q15653-2	NFKBIB	9246.23	26150.9	19292.8	18357.9	21353.5	16929.5	20643	27462.4	21075.6	21312.6	24564.8	27115.9	27534.8	17449.3	31813.5	22010.7	15848.8	16521.1	21394.6	11798	29122.3	15678.9	20992.9	16668.1
G5E9C8;Q07889;Q07889-2	SOS1	33884.7	51636.9	54065.5	50009.1	58095.8	47841.3	49675	49225.5	49032.9	49817.1	41458.5	54411.4	44118.1	40628.4	41890.2	52524	53722.8	46134.7	53914.7	56503.5	57881.6	42415.3	40116.3	48566.2
G5E9D4;Q96EB1;Q96EB1-2;Q96EB1-3	ELP4	15761.2	15369.7	15304.3	11659.3	23194.8	12895.3	12340.3	14420.6	14966	8130.98	13253.7	13544.9	9087.61	16057.7	9144.16	16576.6	13565.7	13607.2	14956.9	19242	17509.2	9602.05	22565.9	12830.6
G5E9D5;Q9BQ52;Q9BQ52-4	ELAC2	378807	376023	395164	303265	326297	463193	480428	460312	398017	383553	339481	326600	319703	301771	291909	514902	525827	579054	423275	497527	473904	574165	407461	404375
G5E9L0;Q8N6H7	ARFGAP2	513981	510671	560299	542919	560663	522653	554524	558305	556015	527185	598600	554362	538554	567942	552569	470136	488535	529593	478220	493581	499347	520983	520669	501692
G5E9P3;Q9NYS0	NKIRAS1	68238.7	79697.4	48562.9	45962.2	29220.9	74462.9	60423.7	40965.5	36369.3	64223.5	30035.1	75101.7	42391.3	57885.4	42201	40900.3	43381.5	36615.8	39410.5	70067	57190.2	42052.9	39092.4	43136.6
G5E9Q6;P35080-2	PFN2	2.03009e+06	1.66734e+06	1.68191e+06	1.27106e+06	1.47031e+06	1.23949e+06	1.69888e+06	1.37511e+06	1107751	1.00892e+06	1.48527e+06	1.44526e+06	1.46483e+06	1.27071e+06	1.2525e+06	1.06876e+06	1.09338e+06	1.1655e+06	1052451	1.19451e+06	1.2034e+06	1.50881e+06	1.03001e+06	964472
G5E9V5;G5E9W7;P82650	MRPS22	822771	332789	449242	951698	619560	442611	561634	864115	834103	496209	839040	482021	485152	600603	540565	807823	427245	400098	941706	747606	393465	531132	1.20673e+06	1.37731e+06
G5E9Z2;Q96KA5;Q96KA5-2	CLPTM1L	149086	178010	172388	147829	175859	139192	160672	158203	165891	165924	158423	154890	159980	162205	163108	141707	141360	152303	143766	136963	120432	150569	155638	158553
G5EA06;Q92552;Q92552-2	MRPS27	440825	390702	388094	440264	366610	429980	431338	430217	402374	427408	464808	458430	494005	496466	451981	386083	373076	392703	386487	417988	389534	439590	439552	413546
G5EA30;Q92879;Q92879-2;Q92879-3;Q92879-4;Q92879-5;Q92879-6	CELF1	692100	535925	613550	528082	595738	799696	797180	794162	728351	714363	652187	546402	559093	571881	495270	892774	849865	918157	709329	870510	768177	887887	785526	778474
G5EA36;P30260;P30260-2	CDC27	200647	109728	169955	127887	155130	160302	161086	166125	119628	199530	187890	200247	171880	182356	150213	208978	207185	218003	147970	224516	176057	174236	173691	204914
G5EA42;Q9NZR1;Q9NZR1-2	TMOD2	52701.3	47736.8	43562.7	55355.1	54661.6	53845.6	45504.5	38710.9	52608.9	55925.8	49804.5	53798.3	40310.2	52070.2	25588.1	45774.4	41196.4	34192.1	29044	40424	43935.9	31620.9	47446	42805.3
G8JLB6;P31943	HNRNPH1	11089156	8809789	8768111	9069349	8077581	10451995	10952082	9725667	9468158	10917081	7888968	7723342	7.78005e+06	8.20215e+06	7.71534e+06	12470392	12324194	11419772	12297373	12592246	10798167	12269718	10653976	11488618
G8JLQ3;P78537;P78537-2	BLOC1S1	103637	84901.6	109267	96173.9	82143.8	80813.1	104055	98389.2	78887.6	70288.7	100759	98491.3	116323	108536	84376.1	74672.1	80714.8	70053.3	75738.5	88738	88662.6	85853.7	71713.9	72042.2
H0UI80;Q8IXH7;Q8IXH7-4;X6RLT1	TH1L;NELFCD;NELFCD;NELFCD	326820	265353	281489	314443	298280	337352	371204	372251	366990	363470	279750	264479	279238	256577	262896	406770	374621	418026	398276	366504	377526	394724	409517	386086
H0UIB3;Q96MZ0;Q96MZ0-4	GDAP1L1	158523	167488	176194	217386	211843	168927	156590	194234	193796	196816	171766	134765	147297	177152	149853	105677	113073	119862	199111	159842	134289	182885	188232	178218
H0Y2P0;H0YD13;P16070;P16070-10;P16070-11;P16070-12;P16070-13;P16070-14;P16070-16;P16070-17;P16070-18;P16070-3;P16070-4;P16070-5;P16070-6;P16070-7;P16070-8	CD44	637502	571327	640023	536827	697263	257427	278869	292057	247368	245906	884348	1.02137e+06	1.09774e+06	1.0608e+06	1.09272e+06	219612	188145	251597	100388	321322	277847	268347	568168	240993
H0Y360;Q01433	AMPD2	617019	662836	648539	722933	662826	593868	588087	588333	633168	640080	738950	909257	883873	993708	927156	401222	420545	360320	470116	532249	531078	557009	607574	610474
H0Y368;O60762;Q5QPK2	DPM1	810999	635883	560817	880221	738934	582185	795505	779755	765483	769325	711455	750124	746006	796226	780059	824864	795703	732772	920280	966586	580776	878218	913177	899580
H0Y3A3;Q5VWQ8;Q5VWQ8-2;Q5VWQ8-3;Q5VWQ8-4;Q5VWQ8-5	DAB2IP	105632	204085	135726	255906	257586	180253	177811	194413	207877	122821	206845	90341.5	115047	207413	231464	103823	209553	235576	271448	258677	200775	209084	224535	130709
H0Y3H2;Q99758	ABCA3	13494.1	11352.3	9212.05	7137.35	6005.22	7069.15	11232.2	6581.9	6315.02	1756.27	10045.7	11201.1	6505.89	6181.15	3885.59	9198.81	12457	8910.52	1082.53	7734.85	9054.03	5054.33	10053.6	1849.72
H0Y3K4;Q96EV2	RBM33	41358.6	44532.8	44185.5	44805.1	38470.5	40977.1	39376.7	52098.8	47356.1	51392	33409.2	34769.3	18624.3	44315.7	37407	51677.1	51144.1	54142.7	41157.2	51443.2	48471.6	55500.8	50527	50698
H0Y494;J3KPC8	SIK3	7026.13	2335.7	5880.94	4354.37	5577.62	9226.04	19452.5	6602.29	7360.54	2364.95	6699.08	8993.6	6335.96	5759.57	7737.76	18027.9	13867.9	8285.83	4591.73	21517.4	10699.8	2293.95	4385.92	3098.23
H0Y4B0;O43414;O43414-2;O43414-3	ERI3	316224	317358	310387	420737	608390	339754	391002	425037	338591	385613	325808	301783	296737	454032	326721	370296	343007	314604	551792	328317	313290	338056	380638	370597
H0Y517;H7C1U3;Q5T0F9;Q5T0F9-2	CC2D1B	21138.8	23016.4	24814.7	10918.3	17875.4	20268.1	14352.5	15978.2	27978.7	15781.5	14522.6	25599.9	26115.9	14519.9	35050.3	24546.4	19842.2	34475.8	23918.8	36637.1	26466.6	14920.7	18546.8	24630.4
H0Y5D0;P40426;P40426-2;P40426-5;Q5JS98;U3KQA2	PBX3	176139	143276	126541	17084.5	20050.4	94727.3	146897	93772.1	17884.2	19239.3	110431	134920	98750.6	18137.9	17491.4	123107	101827	97642.3	17897.9	122378	110193	112169	17981.2	18606.2
H0Y5H9;P48594	SERPINB4	125187	79488.9	69157.5	53833.4	76603.8	72863.9	85191.7	82822.8	85239.8	61435.5	52536.3	143255	82057.2	88208.1	99190.7	59350.1	69913.1	92975.2	86821.8	83222.7	50911.8	150122	56009.5	810303
H0Y5K5;Q9Y282;Q9Y282-3	ERGIC3	414157	388828	409657	451504	437650	400458	389282	445477	435117	421786	483109	495688	492942	511229	533756	325669	343979	369786	527711	410364	418137	413991	412316	427769
H0Y626;O95361	;TRIM16	85798.5	95642.5	110470	136553	105356	104649	69073.5	71938.8	76659.4	52706.5	128959	122882	135888	136540	105876	69044.6	78659.1	86299.6	126619	57745	115290	64394.2	129555	96842.8
H0Y6I0;Q13439;Q13439-3;Q13439-4;Q13439-5	GOLGA4	209594	267835	256676	206789	202927	229057	304880	271277	224154	174040	309666	300732	274950	276538	332125	217424	208036	281513	143966	214892	194337	287854	148143	138947
H0Y720;Q9UPQ9;Q9UPQ9-1	TNRC6B	8194.53	6820.1	6993.05	8606.75	8496.54	4909.41	8229.94	8391.74	9052.64	8222.51	7148.43	6332.97	6042.75	6230.55	7748.66	6674.24	8457.06	3790.46	2909.96	6638.76	8497.86	6095.51	8142.83	8022.32
H0Y7A7;P62158	CALM2;CALM1	25937672	23545504	21809120	28666962	30929070	21751996	18843122	21125452	22129212	23175428	21773624	20715620	22062552	23031236	22169168	23722346	23765584	22859022	28811878	23496174	23385052	23486682	28830582	24823338
H0Y7H1;O60476	MAN1A2	14502.3	11165.1	12351.6	15877.2	19059.9	11695.7	10493.2	17984.7	18600.9	17303.3	14458	14438.8	14829.7	13611.8	21002.7	10342.2	20205.3	14547.6	17636.9	11953.9	11774.7	13222.6	12730.8	20825.2
H0Y8P4;Q8TED0;Q8TED0-3	UTP15	241880	476135	188210	115059	167569	218517	488684	204009	284105	212250	149042	293789	162141	146964	157098	252837	235679	181641	166870	437959	200565	216416	182844	170465
H0Y8X4;O43598	DNPH1	886579	811091	785581	647723	714684	774969	764462	635233	614853	594694	527628	579557	484979	490131	424229	541333	563103	592701	580904	754757	716636	772235	578530	556913
H0Y962;Q8N4T8;Q8N4T8-2	CBR4	60979.2	73953.1	77410.1	79682.3	72861.1	86397.7	73962	87141.2	82471.5	86058.8	101992	92668.6	96251	117251	106250	49522.7	53401.2	56725.6	39395.4	86333.5	85215.6	91888.1	82779.7	85770.1
H0Y9H3;P53779;P53779-2;P53779-3	MAPK10	1.27383e+06	1.36887e+06	1.34318e+06	1.32096e+06	1353416	1.40347e+06	1.6206e+06	1.46435e+06	1.37983e+06	1.4905e+06	1.51979e+06	1.34412e+06	1.44259e+06	1.53106e+06	1.38189e+06	1.3699e+06	1.31786e+06	1.31721e+06	1.66004e+06	1.01586e+06	1.10617e+06	1194653	1.11955e+06	1.27572e+06
H0YAN8;O15013;O15013-4;O15013-5;O15013-6;O15013-7	ARHGEF10	22307.6	31675.8	28775.1	28315	30493.8	29653.2	27560.4	29619.6	24389.2	29118.3	29499.9	31587.8	25851.3	30100	29871.6	31032.5	35241.2	28734.8	23517.7	29738.5	32214.5	30829.6	24981.7	25307.2
H0YAR1;Q9Y4K0	LOXL2	57338	54358.6	46027.1	43205.1	49421.8	47737.5	31562.3	26767.3	29843	51075.5	34674.2	29923	36406.1	32874.2	46348.3	44857.5	30846.5	24764.1	26579.6	30531.6	25729.2	27806.4	26829.9	47120.1
H0YB51;O60504;O60504-2	SORBS3	67944.3	72501.9	64715.6	116138	107155	63523.8	48652.5	106609	88818.9	80720.4	71680.2	73383.5	73386.2	133847	113548	57057	48672	108109	55529.8	137496	68479.9	80477.5	118557	123508
H0YBC7;O60238;O60238-2	BNIP3L	32705.1	33402.8	40109.6	36980	33742	43052.7	41099.3	54063.8	50711.1	49735.5	39904.3	42903.2	52501.6	49875.5	47651.1	60629.8	55712.9	60834	38801.9	32921.3	35527	34753.2	32755.5	32082.5
H0YBR0;Q96Q05;Q96Q05-2;Q96Q05-3	TRAPPC9	38581	41957.4	38302.5	51737	36262	39928.4	39637.6	38675.2	41250.6	38008.3	40767.9	30031.9	46014.9	42384	31655.2	22426.2	26985.1	35900	44368	34180.7	38156.4	32078.2	69054.2	77522.2
H0YD93;Q8WXA3;Q8WXA3-2;Q8WXA3-3	RUFY2	45266.1	55687.6	57483	81819.4	90575.5	50367.6	44292.9	55135.9	90169.6	78043.7	67610.9	59054.7	71767.2	108300	93736.9	54085.3	52817.5	39808.3	78767.3	52255.8	54335.1	61919	79635	87835.7
H0YDD3;H0YDQ1;Q9BVK2;Q9BVK2-2	ALG8	89705	87614.4	89553.4	79968.5	74839.1	101143	115156	109662	109643	78687.1	100253	102566	99239.1	81193.4	83704.7	90525.7	93141.8	102884	97096.2	114789	110309	129954	111104	109189
H0YDR3;Q8N5M4	TTC9C	123479	150174	157716	168856	160414	156917	167668	161142	168003	176118	161789	160463	154191	182784	165978	147484	152803	152340	172887	148606	159847	166185	163994	167803
H0YDU8;P53041	PPP5C	788562	744914	778047	760574	941739	714463	847988	671774	791969	803736	734795	760759	755575	833552	831810	732158	685695	672594	792140	752569	750177	758750	850437	927076
H0YE88;P28347	TEAD1	92509.4	137561	167225	425975	244221	139552	132255	252652	175681	273315	182223	134045	116740	280781	155253	175132	165908	172837	256208	171687	160120	170446	196312	183520
H0YEB6;O60232	SSSCA1	99582.8	114493	270832	144882	142170	113298	87751.3	126864	215569	203315	136799	136321	141201	251559	289427	104049	103366	83509.3	152310	99921.1	98840.3	112188	183798	194967
H0YEH2;Q14671	PUM1	416999	425102	449938	363652	418222	519820	517565	515178	405981	454852	309770	386859	379968	535707	454715	557528	494205	478805	755693	533341	467523	472115	702670	778580
H0YEX9;P57087;P57087-3	JAM2	401329	404211	423460	121559	404879	338180	320584	347053	305653	358795	211266	422054	412140	89278.5	82912	465584	402415	438111	141355	353361	347820	400205	372169	340292
H0YF29;Q6P1X6;Q6P1X6-2	C8orf82	308929	351336	503743	148284	223161	310186	339808	121750	153173	232199	208892	347665	369196	284474	194143	202819	297550	177661	190541	302653	311207	140086	242167	100326
H0YGM0;Q9H078;Q9H078-2;Q9H078-4	CLPB	304305	334831	239948	387049	374856	253481	260865	269795	365090	393510	311499	333938	309950	365356	383448	287434	257713	299071	303190	290696	281387	237584	255675	289047
H0YGR4;Q9Y3B8	REXO2	203564	202825	219927	232862	198903	142403	157222	148995	90320.8	136074	225933	197603	195188	269250	223577	170273	171730	123653	101037	161754	123091	119438	111191	105494
H0YH87;Q99700;Q99700-2;Q99700-4;V9GY86	ATXN2	228204	246492	282736	255137	263117	254429	263853	246980	309580	291692	245631	271692	238825	271087	276320	252563	244056	247717	271419	269236	248553	238226	277537	252201
H0YI09;Q9H8H3	METTL7A	122159	163815	185421	196700	199788	107968	128170	130286	133608	141083	172467	144277	157534	154627	180986	147976	153114	159195	201924	154595	185813	169470	176820	191085
H0YIN8;Q8IZ07	ANKRD13A	38568.6	61978.1	54249.3	52732.2	56716.9	48547	54725.8	44592.9	46531.3	42165.8	55283.9	44934.4	47275.7	49282.8	42486.8	45671	49551.4	55673.9	33798.5	52465.5	53406.1	47749.1	47734.5	33424.6
H0YIV9;O43716	;GATC	52461.4	58602.3	66921.6	76355	69763.1	59647.1	55608.2	62525.2	67514.1	67532.8	70731.5	70174.4	75613.6	75074.8	63677.6	63475.2	61894.6	67105.6	61797	60144.8	59810.7	64157	74399.2	68148.5
H0YJ75;Q13362;Q13362-2;Q13362-3;Q13362-4;Q13362-5	PPP2R5C	378296	324663	318041	269546	234068	376478	160194	330598	263105	257284	337274	309495	323740	229796	240394	430151	403597	343230	445005	331503	256722	398295	340688	353928
H0YJ97;Q15643	TRIP11	54108.1	41064.7	35019.8	41373.4	41495.6	29155.6	39378.2	36700.9	36316.7	32990.3	49847.6	43691.2	51151.6	41981	48780.3	40787.1	32804.6	32322.5	26705.1	39367.1	41852.2	38548.5	55057.2	38540.5
H0YJM2;Q8N806	UBR7	77658.3	110325	119420	117941	113499	109328	82773.9	82785.2	82475	89926.6	121545	102383	127286	95854.5	112346	185806	168607	181188	113831	132984	118981	132186	124546	126460
H0YJV2;O15270	SPTLC2	32095.8	32621	36931.8	17900.3	26435.9	30919.2	42190.9	31505.5	21025.8	24604.8	41801.6	42957	42100.4	28049.8	26812.4	45370.4	42467.4	38988.7	15037.3	47021.7	42434.4	50280.2	30003.8	25395.2
H0YJV7;P25490	YY1	142644	136497	142302	139430	141010	176178	164742	178811	176623	162089	121033	120078	121298	122834	125220	203793	210976	215397	158066	179489	193862	202536	199676	197582
H0YK61;H0YNK0;H0YNK8;Q5J8M3;Q5J8M3-2;Q5J8M3-3;S4R329	EMC4	126168	138261	189437	162469	169833	115421	96929.4	149301	198452	172070	192052	203704	182392	233877	208866	88179.2	147471	109028	105226	97863.9	156391	118029	130629	120025
H0YKC5;H0YNW5;P33316;P33316-2	DUT	832531	715130	665696	544640	534376	786522	683667	674982	526471	742276	543312	665389	645543	650109	588291	1.63058e+06	1.50656e+06	1.46001e+06	719248	1.20193e+06	977299	1.12228e+06	831814	896471
H0YKD8;P46779;P46779-2;P46779-3	RPL28	3242067	3.35541e+06	3.80255e+06	3.92859e+06	3.56766e+06	3181062	3.69794e+06	3939221	3.89906e+06	3.71631e+06	3563711	3108697	3.46481e+06	3.61599e+06	3.4802e+06	3.25218e+06	3.78111e+06	4.23366e+06	3.69933e+06	3.56366e+06	3.92653e+06	4.70057e+06	4493838	4.33868e+06
H0YKJ9;O60637;O60637-2;O60637-3	TSPAN3	870676	648214	667400	681844	773947	807096	884190	682029	783512	783724	683902	599410	547476	645318	597022	1.23724e+06	1.1632e+06	1.18701e+06	1.60732e+06	881802	859545	808226	862687	882564
H0YM23;O75179;O75179-2;O75179-6;O75179-7	ANKRD17	291082	251254	231612	248422	231009	285931	281052	276622	265801	246570	236253	251852	233129	214215	235320	307963	301911	295572	254047	311815	301705	320663	303127	319580
H0YME5;Q9P2K8;Q9P2K8-2	EIF2AK4	79086.1	75933.4	73769	76562.1	63397.7	86540	66962.8	90320	98086.3	71386.5	59483.9	30149.5	47682.9	50091.6	42561.1	108192	103420	110866	115558	90529.7	83921.9	94994.7	101486	74216.6
H0YMT3;Q6P4I2	WDR73	15878.8	20642.5	19027.1	15379.1	18263.7	24597.9	21674.2	23965.2	22451.5	21691	18473.4	21148.3	23407.9	22306.6	18354.4	28252.9	29067.3	34239.4	26357.3	32838.7	32473.3	36075.2	32715.2	27464
H0YMV8;Q71UM5	RPS27L	2.45677e+06	2.29873e+06	2.36381e+06	2.28819e+06	2135115	2.27394e+06	2.51165e+06	2.22325e+06	2261797	2.34697e+06	2.13769e+06	2.27845e+06	2.17666e+06	2266758	2.08153e+06	2.18133e+06	2475387	2.52369e+06	1.97943e+06	2.55632e+06	2.48574e+06	2.69034e+06	2.21062e+06	2.10965e+06
H0YN26;P39687	ANP32A	3.96686e+06	3.50461e+06	3.33464e+06	3.96856e+06	3.92232e+06	3595015	3.39989e+06	3921223	4.05064e+06	4280114	3.04327e+06	3.0112e+06	2.77278e+06	3.03078e+06	3128831	4.33513e+06	4167319	4343834	4.18554e+06	4512279	4.12044e+06	4.30501e+06	4972486	4.61485e+06
H0YNA7;Q8TCT8	SPPL2A	131166	167524	222077	241324	237335	143199	138677	154561	173900	181762	253360	182087	277205	189933	193629	234871	250463	236879	264819	195596	205821	184040	221749	211998
H0YNE9;Q92930	RAB8B	868332	749534	654493	382531	353813	849796	777128	452432	415377	553930	373495	656157	692575	475266	332536	892337	710026	785028	550903	776465	674599	409743	465203	385824
H0YNG3;P67812;P67812-3;P67812-4	SEC11A	1.06092e+06	1.06506e+06	1.06578e+06	1.09709e+06	1.0562e+06	1.19535e+06	1.12279e+06	1.09487e+06	1.11248e+06	1.15505e+06	980965	966057	1.00044e+06	1.08112e+06	933240	1.14289e+06	1.12416e+06	1.13174e+06	1.21161e+06	1.26947e+06	1.21609e+06	1.38633e+06	1.30881e+06	1.33247e+06
H0YNH5;Q7L8W6	DPH6	393232	252489	293867	288580	227108	273694	341829	386884	356038	398765	312870	263269	283717	276984	280068	391717	369401	458205	338454	359826	330543	434837	294898	412419
H3BLU2;Q13449	LSAMP	210413	276258	256259	280143	270809	264257	272993	267006	285977	305213	414123	385666	339436	354964	375680	103362	68997.5	99948.8	231612	144658	161223	129887	153803	192111
H3BLU7;O43488	AKR7A2	1.36637e+06	1.22587e+06	1172633	1.32261e+06	1265289	1.08917e+06	1.07719e+06	1.00475e+06	1.01014e+06	1.12698e+06	1.06963e+06	1.28822e+06	1294111	1.50731e+06	1334355	956658	931316	897973	1.19155e+06	1.24437e+06	1.15061e+06	1.18181e+06	1.29464e+06	1.27689e+06
H3BLV9;Q96SB4;Q96SB4-3;Q96SB4-4	SRPK1	160670	100814	124402	19477	25471.7	85911.6	100934	10033.4	21373.9	24928.6	103265	91612.2	103681	18158.1	23680.7	70742.2	116442	99569	140882	97587.3	103561	128431	31709.6	38647.9
H3BLZ8;Q92841	DDX17	4557563	4.48828e+06	4503786	4449556	4546808	5.07778e+06	4.96495e+06	4977021	5.03885e+06	5393510	3.85993e+06	3765978	3.74294e+06	4219052	3.74482e+06	5772827	5654171	5757370	5808944	6.09189e+06	5816093	6.42589e+06	6.1843e+06	6216752
H3BM14;H3BM74;Q9Y5A7;Q9Y5A7-2	NUB1	135163	33533.4	97511	62591.3	41990.5	42117.5	71014.1	36649.7	45798.9	40545.8	57746.9	54549.1	52127.5	35577.9	41459.4	66538.1	32435	74656.1	40795	49708.6	47408	48159.2	49623.5	45289.2
H3BMM9;H3BTC0;H3BV80;Q15287;Q15287-2;Q15287-3	RNPS1	1.53598e+06	695326	511914	1.03349e+06	672769	588700	1.01676e+06	569660	702475	1.08677e+06	526640	548341	749836	609859	902792	755892	1.24858e+06	756043	687582	800722	756583	703956	952520	985471
H3BMQ0;P49815;P49815-2;P49815-3;P49815-4;P49815-5;P49815-7	TSC2	335890	282681	275029	221207	250960	240807	281295	217706	202516	201160	246035	209119	186620	196907	195898	295328	255945	271002	225483	263386	271954	253753	217054	220229
H3BMU8;Q8NCC3	PLA2G15	366826	426476	408459	433862	384829	297856	289668	322522	291304	296869	348003	308196	344914	362402	319242	248322	277810	288687	292614	350958	323591	328729	355026	323935
H3BN14;P22676	CALB2	536991	497350	484118	402001	416375	107182	159617	183744	172582	122175	211011	136336	97532.9	118929	216097	138910	199201	98111.9	204498	190719	225557	201548	195591	184765
H3BN57;Q8TDH9	BLOC1S5-TXNDC5;BLOC1S5	61539.7	45872.6	58177.9	61506.6	63066.2	24090.7	51456.4	63358.3	70869.1	62624.8	79881.6	60381.6	67642.5	68104.8	71816.8	46644.3	35926.1	58606.2	49849.7	53897.2	47640	74775.5	48161.9	66591
H3BN86;Q8TD49;Q9H1A3	METTL9;PAP1;METTL9	97945	99226.7	113027	112478	100303	86394.6	84947.2	77602.7	72058.3	85671.3	98731.7	83658.1	83532.1	97693.1	94313.4	82117.8	87651.9	96161.7	86049.4	73563.3	78289.7	79083.9	72993	74658.4
H3BN98		3139.92	8892.13	150.115	1.45955	2081.02	2609.98	6862.65	4222.76	2564.17	957.474	248.524	4830.77	10818	1570.73	1.30026	402.207	3661.84	8554.37	1.18776	782.087	9107.22	8875.99	6410.72	566.669
H3BNT2;O75208	COQ9	59583.4	63274.8	68861.8	85651.1	92440.5	57754.3	57044	58428.2	79550.5	74164.5	66877.9	76355.8	76917.1	98009.6	105027	45243.6	41946.6	43401.7	53289.3	40928.7	50220.2	47356.8	63695.4	59728
H3BNU1;Q9ULP9;Q9ULP9-2	TBC1D24	221246	227874	221079	267427	273703	215260	234451	212831	221007	234407	207154	216570	213088	198611	217962	191501	188771	198507	289417	204617	193520	211627	257811	241038
H3BP20;P06865	HEXA	1.96469e+06	1.8731e+06	1.82925e+06	1.8416e+06	1.88974e+06	1.4083e+06	1.5168e+06	1.28355e+06	1244322	1.38251e+06	1.74237e+06	1.72452e+06	1.6205e+06	1.71499e+06	1686496	969790	887518	896134	1.23937e+06	1.59059e+06	1.54046e+06	1.53503e+06	1.54746e+06	1.59068e+06
H3BPE1;H3BQK9	MACF1	1.27355e+06	1363622	1.27507e+06	1.12783e+06	1.14201e+06	1.08382e+06	1117302	1.11781e+06	1.05848e+06	1.06641e+06	1.29417e+06	1.37624e+06	1.32896e+06	1.38881e+06	1.29241e+06	1222140	1.2553e+06	1147571	1.16299e+06	1.10363e+06	1.14724e+06	999476	973063	1.05443e+06
H3BPU4;Q9UGJ1;Q9UGJ1-2	TUBGCP4	221981	151801	390475	454157	378212	136739	200381	421358	396672	434119	482963	479562	225330	605702	538566	322272	142772	337145	133957	103547	157632	209496	311774	379713
H3BQZ7;Q1KMD3	HNRNPUL2-BSCL2;HNRNPUL2	2.67227e+06	2.48348e+06	2337853	2701176	2.49965e+06	2804673	2357262	2.7263e+06	2.72294e+06	2725137	2.43214e+06	2.55915e+06	2644946	2.37976e+06	2517407	2.76202e+06	2445331	2.57525e+06	3280709	2725421	2.51647e+06	2.69965e+06	2.80062e+06	2.72804e+06
H3BR06;Q15554;U3KQ35	TERF2	75317.5	69494.6	46027.4	44811.3	52914.9	85433.7	63006.3	46950.7	37298.6	86750.2	77883.8	75274.6	63494.9	40658.1	34788.4	97112.9	75098.7	75334.3	68488	69558.9	59266.1	77819	55114.5	67786.5
H3BR29;H3BSM7;Q96GQ5	C16orf58	86985.4	191279	185159	357069	345491	152738	170349	169452	179923	223270	197055	241622	246788	374292	357582	62500.2	82774.8	159978	174759	106094	74646.5	102898	190466	135476
H3BRB3;Q14807;Q14807-2	KIF22	12627	10511.2	14666.7	26702.2	30492.8	17767.8	12798.4	20658.5	30479.9	35993.3	16782.5	12605.7	12465.3	41051.8	38140.2	34295	36214.5	43036.7	32675.5	25983.9	21954.7	34263.6	26121.8	51597.6
H3BRH0;Q9Y653;Q9Y653-2;Q9Y653-3	ADGRG1	497035	422306	465238	545103	469826	383674	342948	365019	387949	442757	399990	315089	326213	368141	342579	299041	279253	256043	699687	429061	408721	378122	406796	408902
H3BRL3;O14562	UBFD1	656257	603264	647720	595821	646556	612837	643754	655876	692569	596343	529027	602276	536386	498283	620832	719690	687507	648515	848565	658307	547678	571818	601530	623250
H3BRN4;P80404	ABAT	2.3374e+06	2179352	2.33212e+06	2.74811e+06	2.82264e+06	2.21283e+06	2.26966e+06	2149658	2.21587e+06	2495201	2.85189e+06	2.34995e+06	2.44476e+06	2.7554e+06	2498475	1.43801e+06	1.52729e+06	1.54377e+06	2.57817e+06	931068	1.28232e+06	1172864	1.29115e+06	1.38142e+06
H3BS42;Q9H5H4	ZNF768	85795.7	93142.2	76937.4	18256	20587.5	54919	81414.8	50509.4	24998	22688.8	64567.6	87965.6	67676.6	14133.4	20545.3	61966.7	57788.9	54913.4	26270.5	68406.9	63568.5	63229.5	24073.5	28105.3
H3BSK8;Q7Z6E9;Q7Z6E9-2	RBBP6	35813.4	32763.2	28539.5	23377.7	23632.5	26456.2	26203.5	87165.9	34423	35718.3	23603.2	28824.3	23481.1	20651.6	30731	45491.1	46846.2	47114.5	28303	34966.2	37550.4	47318.6	45430.2	50075.3
H3BSM5;P60520	GABARAPL2	513840	574534	551507	560480	569347	517551	458500	475722	473298	496938	484868	455187	435198	417032	368537	428142	445163	444174	490955	421836	415175	497237	418223	419281
H3BSM9;Q9NSC2;Q9NSC2-2	SALL1	56157.9	51067.4	51059.8	64217.9	44755.2	67170.5	58925.7	61275.9	67147.5	72946	59980.6	56160	57554.2	56370.6	66975.4	72203.3	60552	50806.9	80497.4	58678.2	43960.3	56263.1	70286.6	68591.4
H3BST1;Q9UL45	BLOC1S6	34770.3	20690.8	23066.1	8057.51	14730.7	22726.9	19489.7	19856.7	11540.9	10047	20327.9	16873.9	23026.6	12499.2	14265.2	47228.4	30771.1	21339.4	11925.2	45924.5	22309.4	23754.8	10225.2	10146.3
H3BSW0;Q8N9N7	LRRC57	183651	181607	193029	255281	171425	799821	451751	214601	600622	282483	212464	186647	182956	1.66295e+06	1.49422e+06	179469	928307	305257	288207	216419	194919	239700	282705	299015
H3BT82;P61266;P61266-2	STX1B	163421	147550	150275	200497	183128	150731	194209	145135	176441	144128	150194	127008	140454	178351	174125	131722	94142.9	152470	174121	134427	145834	114308	123183	134029
H3BTB7;Q5JPH6;Q5JPH6-2	EARS2	971081	187872	692802	996505	903994	248340	200218	1.24998e+06	242963	205203	205770	198780	210967	268558	1.31708e+06	183549	214085	152576	691580	178459	181234	1088967	1.10617e+06	762629
H3BTN6;Q9H6L2	TMEM231	103010	102852	101731	106056	101928	75036.4	79083	70598.1	69281.1	73282.7	111487	83811.1	92367	81908.4	80613.8	48839.5	41140.5	45612.2	69046.1	86415	84697.9	80039.7	82466.9	87080.4
H3BU86;O14662;O14662-2;O14662-4;O14662-5	STX16-NPEPL1;STX16;STX16;STX16;STX16	180514	226299	240074	208285	258043	138769	241323	212298	236016	203636	227297	228735	213311	280978	276937	70821.4	194144	199327	289979	131410	190981	288600	267483	258970
H3BUX2;O43169	CYB5B	1874624	1.82758e+06	1712112	1.85082e+06	1.73583e+06	1.81836e+06	1846668	1811825	1.62631e+06	1.90237e+06	1.63575e+06	1.68057e+06	1.55484e+06	1.563e+06	1.74539e+06	2254603	2142152	2.16002e+06	2.13659e+06	2.10449e+06	1.96035e+06	1.91276e+06	2111043	2176761
H6UMI1;O95166	GABARAP	148776	159468	130144	139515	151344	119604	105592	113980	140393	142848	130574	125542	135712	150032	129354	147792	146257	148503	127261	130123	142650	129552	134022	121146
H7BXD5;P28676	GCA	352209	401471	552734	416454	421663	490070	555272	467629	502686	529797	324185	362380	333115	381813	376857	396599	409034	383537	542713	546386	536472	546320	697462	532401
H7BXK9;Q9NP58;Q9NP58-4	ABCB6	166262	243005	177803	153396	305784	220478	236051	233293	243693	170490	258077	358788	324098	337528	284867	180805	186492	221502	159768	213015	206360	193604	156821	175231
H7BXY3;Q7L2E3;Q7L2E3-2;Q7L2E3-3	DHX30	358274	368286	407510	385877	359688	464899	463468	456946	454112	445035	368265	383341	362038	425816	383396	467888	491172	478536	490841	498818	449495	503019	478121	467690
H7BXY5;Q0ZGT2;Q0ZGT2-2;Q0ZGT2-3;Q0ZGT2-4	NEXN	28084.7	25997	21452.6	28531.1	32555.5	18032.5	10516.5	12411.9	23190.5	9520.82	15704.4	9882.38	11223	21847.5	20758.3	11840.8	11668.9	10834.6	15045.6	5821.57	45760.5	9829.41	11939	10419
H7BYF2;Q5JRG1;Q9BVL2;Q9BVL2-2;Q9BVL2-3	NUP58	513898	409627	444264	542729	521980	394491	442531	463391	557252	515738	573822	425638	471170	516744	509860	446631	444538	420124	551316	414514	442623	548700	649232	613988
H7BZK6;P62068;P62068-3;P62068-4	USP46	85244.6	111617	107648	42811.5	94385.3	103525	111976	101741	85720.2	33484.8	93012.9	94158.4	107154	97243.9	67743.6	98604	124802	122297	97131.7	100964	100140	102457	80923.9	78886.2
H7C0G1;Q9H330;Q9H330-2	TMEM245	186361	240342	158809	298047	274414	132430	181819	158320	174460	213342	184566	312843	418562	236771	488156	156024	156952	122586	299016	176422	132239	146479	163019	264444
H7C144	ACTN4	106793	149077	79777.3	124270	89024.3	110160	61580.7	74879.7	68358.1	93498.2	91317.6	89136.6	78370.7	48543.6	67613.5	99313.3	89329.1	74127	53991.4	110059	38382.3	87690.5	103670	30713.6
H7C1E4;P61966	AP1S1	71468.9	57984.9	35182.4	88324.4	72634.4	76773.3	45816.4	70566.2	101191	100717	64399.8	52529.9	69916.4	92208.4	100476	12027.6	52158.9	42245.2	79343.5	31545.7	50381.4	43397.9	77339.2	74375.9
H7C1G6;Q7Z3C6;Q7Z3C6-2	ATG9A	42898.8	43183.1	46002.6	51535.6	38343.2	42934.9	42209.7	35250.1	37591.3	41367.4	46300.3	51349.8	59610.8	54601.6	56483.8	29480.3	31050.1	26748.9	45978.1	49906.4	40392	43795.1	46573.8	48277.2
H7C1I7;Q5VZL5;Q5VZL5-2;Q5VZL5-3;Q5VZL5-4	ZMYM4	202459	293224	256464	276784	243167	318784	190155	268420	247507	197468	256176	251750	243160	222540	198157	398118	353583	317004	315139	245178	275329	228997	432147	276002
H7C1J4;Q6BDS2	UHRF1BP1	28468.5	46010.6	44700.7	35299.9	41157.5	43013.6	54367.8	41959.1	42844.1	32192.2	57301.7	42192.1	49993.2	39652.8	30428.4	38400.7	39130.6	47297.4	45054.1	50878.7	45001.2	42860.5	44032.9	41972.3
H7C1N3;O15155	BET1	168411	165523	164911	164975	187754	173541	192693	170097	167297	181700	176144	255765	194495	171377	248205	238470	163719	205959	138569	204849	310254	176825	176351	177727
H7C1U8;Q9BUR5	APOO	431563	446446	417989	452480	474878	425658	440005	394473	432455	455581	423025	422560	427152	452050	444197	437011	412945	395333	410196	372970	374125	352203	407789	398148
H7C209;Q8N8A2;Q8N8A2-2;Q8N8A2-4	ANKRD44	78190.2	70914.8	57315.5	2901.83	10771.5	64580.7	50979.9	44984.9	61094.5	45723.2	74720.9	71127.1	55433.2	12023.7	69825.4	58629.4	60934	41595.8	57979.7	69334.5	52859.3	51660.3	14616.2	43266.2
H7C279;O00506;O00506-2;O00506-3	STK25	141530	160172	186056	179408	129556	188764	206198	174130	146296	196866	137184	149122	140426	141961	171185	200968	185269	155035	225071	231789	155281	167943	142894	211001
H7C2P2;Q58EX2;Q58EX2-2;Q58EX2-3;Q58EX2-4	SDK2	135369	69744.3	56007	67302.7	57988.2	73288.1	99817.4	82280.8	96883.8	83769.4	71226.9	79803.8	62193.8	57641.9	60004.7	86158.8	89010.9	80840.3	111078	81883.4	71419.6	93110	101156	99359.2
H7C2Q8;Q99848	EBNA1BP2	362557	378013	324118	351436	324085	461330	440336	435023	453149	441776	357020	472575	396374	405209	449469	370190	324456	301970	380320	522213	500340	483070	548980	555516
H7C3E9;Q9NY93;Q9NY93-2	DDX56	166227	171191	168723	178912	199882	213852	206406	221037	238724	210391	194303	168363	189465	169796	165835	178475	164819	179153	220430	208470	229021	232012	267990	241059
H7C5A7;O14734	ACOT8	104763	189863	139810	118783	132551	130405	112377	110921	140828	104297	154231	151658	183084	175742	131451	101710	176001	150443	117876	117027	138481	72668.5	86083.5	79988.6
H9KV31;O15394	NCAM2	459481	188696	207716	267904	243707	270318	369941	463194	307898	285937	184672	233468	162718	88814.4	138037	452814	804293	319158	515720	222068	431154	254739	193776	184401
H9KV50;Q9NZV5;Q9NZV5-2	SELENON;SEPN1;SEPN1	68604.3	82668.9	78300.2	116246	109058	84126.2	58558.7	69661.1	83087.7	78663.4	67224.1	52401.4	67178.9	76752.1	82931.6	93428.3	95057	103680	113728	69758.3	70014	78652.2	78790.9	75950.6
I1E4Y6;Q6Y7W6;Q6Y7W6-3;Q6Y7W6-4;Q6Y7W6-5	GIGYF2	272407	242369	268940	314038	247125	264498	273180	291873	291149	323663	242120	273940	256862	304632	305774	487567	322393	287734	319233	509059	269175	300093	277851	324004
I3L0A0;Q13404;Q13404-1;Q13404-2;Q13404-7	TMEM189-UBE2V1;UBE2V1;UBE2V1;UBE2V1;UBE2V1	383591	346095	456895	463425	380703	355597	441301	301010	337687	290632	440483	408943	333223	401758	359563	354063	308482	316111	341731	253275	318109	317609	302457	278019
I3L0H8;Q9NUU7	DDX19A	314541	465667	426925	114087	187483	442725	526382	335991	142945	178846	527072	423985	471270	557087	477494	427461	425825	198531	167690	345242	345933	233073	229833	168058
I3L0L6;I3L2Y3;Q9H6Y7	RNF167	137332	173969	178467	119363	167813	136228	161562	121165	119127	136578	176313	165466	141450	212477	132164	147511	112700	123084	126523	134742	136073	123773	83206.5	86960.3
I3L0N3;P46459	NSF	1480741	1.62534e+06	1.60413e+06	1.65158e+06	1.60325e+06	1.73577e+06	1.67801e+06	1.68142e+06	1.61701e+06	1.69033e+06	1.57135e+06	1.70766e+06	1736357	1754984	1.65282e+06	1.32051e+06	1.29945e+06	1.28309e+06	1.71018e+06	1.3096e+06	1.26421e+06	1.40083e+06	1403421	1334396
I3L1R7;Q99447;Q99447-3;Q99447-4	PCYT2	250604	239505	239008	247856	291638	198287	196917	205379	234433	224556	226140	232558	217903	377235	249316	165223	167833	191298	241751	182076	200220	233113	243746	225289
I3L1Y9;Q96CP2	FLYWCH2	121438	121530	125222	138452	141861	129116	128902	130806	139319	137876	89914.2	92034	94716.2	109567	102969	123792	116514	125770	128317	143243	125065	137668	158913	140192
I3L295;J3KT75;J3QRD5;J3QS48;J3QW43;O75352;O75352-2	MPDU1	1.23792e+06	1.20377e+06	1.28052e+06	1.29812e+06	1.24675e+06	1.50317e+06	1466705	1.46468e+06	1365457	1359905	1.45921e+06	1518673	1.9246e+06	1.55726e+06	1.31781e+06	1.61699e+06	1.67117e+06	1.72368e+06	1.80841e+06	1.54474e+06	1.40363e+06	1.6253e+06	1.57344e+06	1.35218e+06
I3L2B0	CLUH	291411	316231	324817	321431	305485	355641	366362	341913	347960	358884	331586	383316	370589	406019	380095	283915	272708	275400	285483	370072	350450	336673	314121	377263
I3L2C7;P57678	GEMIN4	110715	108792	110675	121645	87672	99709.2	112254	109518	127109	93965.9	124554	95038.4	116870	144778	113534	118590	106502	120860	122471	126743	123849	147395	142491	128020
I3L2G3;Q9HA64	FN3KRP	284741	239154	187504	222244	248414	227714	250298	202651	257997	235043	184913	216043	189641	254711	212784	254733	220243	232805	276100	250145	242990	206465	266741	320741
I3L2K5;Q8IWR0	ZC3H7A	49870.7	45142.4	44340.8	48349.3	51441.8	45931.7	52227.2	51253.2	54650.9	47584	49041.3	41767.5	43443.9	35448.4	37804.8	62384	58087.9	45501.8	61394.8	49088.6	54125.9	55446.1	57579.6	56932
I3L2N2;O14641	DVL2	363735	377897	349344	389281	394194	355590	396176	410256	386595	324079	336092	306449	278588	353061	346943	419193	455034	470498	439205	377285	378430	415354	425394	416088
I3L2T3;J3KMW6;Q9UJH8	METRN	36728.1	56405.5	37241	33479	29842.9	30312.2	40318.9	52221.8	33310.6	39229.5	72855.7	57549.2	39020.4	33310.5	33345.1	66918.1	36242.5	22304.7	51643	35065.2	37946.9	60536.3	46258.9	49138
I3L4A1;Q96FZ7	CHMP6	223079	167248	168416	201159	206552	124769	181837	173403	175273	172031	241195	146708	144344	140196	166759	142491	135605	170044	196438	163665	143734	174139	252539	157758
I3VM54;Q9Y2K7;Q9Y2K7-2;Q9Y2K7-4;Q9Y2K7-5	KDM2A	3952.84	2011.69	4187.59	4196.69	3000.65	7744.43	5993.72	7153.23	6084.47	6120.71	6370.31	3130.82	4793.86	3879.15	4599.23	6117.72	4464.67	8922.98	4892.56	5480.92	7048.29	11617.2	8800.15	9785.35
I6L894;Q01484;Q01484-2;Q01484-5	ANK2	868694	847838	810799	864957	831211	567162	484400	563815	550249	601065	934294	840581	894679	959219	867716	569930	516122	541922	682417	590292	577517	637721	598787	640198
J3KMZ8;Q92785	DPF2	350688	287786	334817	347511	379441	394756	407093	425522	386570	407439	297265	232077	291776	216175	294572	608438	606362	623296	495365	528077	428205	548045	528661	548396
J3KMZ9;P01130;P01130-2;P01130-3;P01130-4;P01130-5;P01130-6	LDLR	148041	83869.7	145997	144688	149792	104464	148823	72173.2	99340.2	152714	122167	105296	78632.7	154461	201436	111299	147359	166017	133534	130809	139877	102246	123759	199946
J3KN01;P55196;P55196-5	AFDN	3.56606e+06	2.17922e+06	4.20947e+06	3.34869e+06	3.83348e+06	4.26448e+06	3351577	2.74191e+06	3.27275e+06	4330575	4244420	4.16282e+06	4.16779e+06	5.19088e+06	3.95808e+06	2250844	3.16397e+06	3.81055e+06	5331827	3.57494e+06	3897885	4307951	3.72417e+06	3338697
J3KNA0;Q15070;Q15070-2;S4R3Q9	OXA1L	127857	130363	127140	141594	138977	97750.5	93647.8	101475	105456	111762	110483	124290	124316	129160	137425	101594	96774.6	92335.7	104868	93522.2	92176.1	100890	107531	103650
J3KNC0;P52655	GTF2A1	42202.5	20826.5	17809.8	9516.27	33694.9	15418	19352.1	22310	23668	9859.46	19919.3	16495.4	10517.8	61464.6	8560.2	26929.8	20631.2	27232.7	9522.58	22147.4	20215.4	24429.4	23155.4	8045.23
J3KNF4;O14618	CCS	401970	403904	415568	504674	444218	240827	264442	285700	306263	348266	426739	480434	440367	471718	500878	189527	189873	193853	267941	455467	425768	450171	493318	484163
J3KNF8	CYB5B	232873	116128	92743.7	19961	39327	74633.3	119659	106307	49623.4	41731.1	84815	95963.3	98891.5	47017.2	43838.4	142873	124160	158244	28922	179422	110706	134923	19145.1	35422.2
J3KNL6	SEC16A	534294	502909	511768	469342	450165	514525	537224	487910	525318	510978	568834	665447	662214	713759	533125	506158	390051	491456	334563	442986	477720	526588	453420	462040
J3KNN5;Q9UJV9	DDX41	127713	171393	175272	169381	152779	201591	244311	239659	240633	224777	230662	247460	230880	259646	247706	191795	180546	200268	196407	186277	188548	216261	184258	228811
J3KNN7;Q7Z569	BRAP	103463	37429.8	70613.4	49609	52219.6	62357.2	87588.5	65341.7	119524	137998	66939.7	54297.4	66713.8	44809.8	80831.3	130118	100073	102419	47421.9	96269.2	67249.5	79072.7	59354.4	113081
J3KNQ4;Q9NVD7	PARVA	604597	594438	623069	582061	532270	486919	483515	1.14798e+06	583597	594051	631514	636392	620384	659026	606723	532870	595086	599149	434292	486231	512887	1241188	397354	415807
J3KNV4;Q13683-7	ITGA7	253685	271643	320073	390818	333290	277489	261832	278768	304085	346166	485595	365604	404420	524752	468204	198721	230529	214498	246419	206734	192307	272924	230674	315299
J3KP15;J3QL05;Q01130;Q01130-2	SRSF2	4.01179e+06	3827765	3.57767e+06	3.58262e+06	3.786e+06	4407471	4.40473e+06	4.33525e+06	4067279	4.14341e+06	3.63227e+06	3.46124e+06	3.25263e+06	3453567	3.24994e+06	5234238	4946430	5328235	4783558	5165372	4.99288e+06	5166831	4.91088e+06	5148286
J3KPF0	HECTD4	76112.6	59730.4	68860.7	77399.8	70488.4	95188.5	74853.5	89583.7	113260	95165.5	65191.1	82154	54287.8	106686	106872	77442.7	82984.8	106525	79346.1	74219.7	58400.1	55119.5	89274.6	69819.5
J3KPP4;O95232	LUC7L3	754797	465341	370453	324285	319336	400718	377271	373777	399489	411636	309626	354732	311035	323857	341433	629320	534652	445488	428282	432793	432455	464934	468066	447312
J3KPX7;Q99623	PHB2	4.79005e+06	4471716	4605711	4.57406e+06	4.13434e+06	4.4423e+06	4.52558e+06	4.31834e+06	4.27309e+06	4329614	5.40833e+06	5521504	5477395	6033052	5410841	3.69052e+06	3.79044e+06	4125705	4.39904e+06	3797886	3996303	4624492	3.93181e+06	4.07351e+06
J3KQ12;Q96G97-4	BSCL2	563810	461281	400000	502564	574165	347970	325186	362721	317490	309233	458262	432930	439343	338916	420394	400976	307008	269788	310254	262205	297789	374236	383514	318493
J3KQ32;Q9NTK5	OLA1	2.02062e+06	2.09037e+06	2.06937e+06	2.25062e+06	2.22153e+06	2.18291e+06	2.23647e+06	2.21851e+06	2183836	2.40099e+06	2.02646e+06	2.03474e+06	2.03332e+06	2361746	2189671	2.12927e+06	2126887	2.03165e+06	2.29246e+06	2.25331e+06	2.07572e+06	2.28899e+06	2.39848e+06	2.3847e+06
J3KQ48;Q9Y3E5	PTRH2	446634	426832	429854	466610	444558	418860	423836	427505	436413	447653	521897	575999	602960	624795	558074	399315	398829	414149	425779	440603	433910	466498	448318	433129
J3KQA0;P21579	SYT1	321523	315623	320795	267049	272039	265179	285834	247095	225786	233914	251932	245478	243162	200869	215236	370414	370553	361552	386895	182113	194258	195425	135231	167784
J3KQS6;M0R0I0;Q9NWV8;Q9NWV8-3	BABAM1	73128.1	74066.4	94441.3	74485.6	49814.2	108642	126626	90231.1	86744.8	89074.2	105239	88004.6	106862	96494.2	42387.7	176706	173399	184384	224598	133533	79807.7	98920.3	33187.2	75568.2
J3KR35;Q8WUD4	CCDC12	27973	32551	34921.4	24313.2	21686.3	34178	37337	29303.4	40455.6	37114.4	27614.7	31257	15790.8	29743.9	29330.2	274458	155392	144186	29779.8	51020.2	38464.9	37239.5	41252.5	45053.7
J3KR44;Q96FW1	OTUB1	3.45458e+06	3.64929e+06	3.41727e+06	3.81385e+06	3.73161e+06	3.65599e+06	3.70075e+06	3712678	3.73386e+06	3.81535e+06	3.45267e+06	3.70118e+06	3.45441e+06	3.61988e+06	3.60284e+06	3.75395e+06	3.58422e+06	3.5803e+06	3.93313e+06	3.80346e+06	3616772	3.79617e+06	3.95314e+06	3.77676e+06
J3KR72;P49848;P49848-3	TAF6	8108.58	23141.2	25842.1	20819.5	28834.3	34561.4	34184.6	30072.2	38811.3	37121.9	21582.2	22103.6	23393.2	23965.4	15208.3	44630.1	39320.4	50049.3	36967.9	37242.3	37755.1	37164.2	41093.7	36233.2
J3KR97;Q9BTW9;Q9BTW9-4	TBCD	1.14939e+06	1.15567e+06	1.18927e+06	1.20156e+06	1.17869e+06	1.02296e+06	1.10375e+06	1.04742e+06	1.06743e+06	1.09338e+06	976298	853934	846924	983205	803293	1.12658e+06	1.11752e+06	1.12126e+06	1.32816e+06	1.04828e+06	1091325	1.14397e+06	1.11212e+06	1.0685e+06
J3KRA9;Q96Q15;Q96Q15-2;Q96Q15-3	SMG1	42469.6	27275.6	36891.6	24928.3	25923.5	33081.2	36980.9	27059	25739.2	27468.3	24428.8	26541	27591.4	23771.7	24109.6	27549.9	19001.8	29522.8	32765.2	36415.5	32894	28830.3	31296.4	33384.2
J3KRC4;Q8TCD5	NT5C	520531	367306	786756	804573	948649	370217	431928	388178	432606	607892	828357	755680	661204	994264	1.15229e+06	549541	850933	564120	747006	670624	411800	443756	682275	347485
J3KRD0;J3KRS2;J3KS38;J3KSH1;J3KTM1;J3QLK6;Q86W34	AMZ2	68146.7	64791.4	66592.3	73192.5	60638.2	73598.1	58860.3	72422.7	77748.3	73461.9	58079.8	60713.7	63766.6	60542.7	50261.1	67412.3	69631.1	68426.3	81737.8	68645.4	68097.2	71387.1	76401.7	65756.1
J3KRK0;J3QLK5;Q86UE8;Q86UE8-2;Q86UE8-3	TLK2	4996.71	4494.43	4061.34	1673.56	4652.23	7131.57	7064.77	3986.57	6129.97	6167.22	3615.75	4419.07	2480.12	1467.09	4559.2	6619.47	10190.9	10184.2	7025.05	5893.1	8206.19	9719.44	9630	9845.88
J3KS05;P83916	CBX1	1.07213e+06	1.22516e+06	1.35321e+06	1.29781e+06	1.41146e+06	1.10794e+06	1.14607e+06	1.22389e+06	1.34833e+06	1.47402e+06	1.04088e+06	1.01991e+06	954594	1.04071e+06	1075464	1.4745e+06	1.4079e+06	1.40065e+06	1.40416e+06	1.34776e+06	1.34832e+06	1.18998e+06	1.36536e+06	1.4187e+06
J3KS15;Q14197	MRPL58	47463.9	23031.8	33815.6	21447.1	23543.9	18566.5	24633.5	19229.5	14490.6	7787.28	28985.4	36608.5	33846.1	23493.9	24107.9	35794.9	23706	26712	24163.9	18703.8	19230.2	20728.1	19727.9	11710.2
J3KS22;Q7Z4W1	DCXR	884558	980016	1.16474e+06	1.36281e+06	1.28706e+06	1.24787e+06	1171117	1.13099e+06	1.37875e+06	1.51235e+06	1.19775e+06	895703	900871	1.09578e+06	1.03534e+06	899643	805764	790994	1.23925e+06	1.10202e+06	1.12719e+06	1.06988e+06	1.28178e+06	1.07695e+06
J3KSG1;J3QRK1;Q719H9	KCTD1	221583	109573	42130.9	103704	89449.2	98838.8	93706.5	88083.9	99292.2	102419	102108	108191	109154	83753.4	63589.9	125972	61526	91114.2	108424	112174	121043	85904.2	81320.1	78295.5
J3KSL8;J3QQJ5;J3QSA1;Q9Y2L5;Q9Y2L5-2	TRAPPC8	23125	11292.5	11649.6	1247	5914.28	9657.64	16984.3	7814.8	1882.32	1838.93	9826.28	16029.6	11873.6	9445.11	3996.69	14281.7	18334.6	10394.5	1083.51	13476.4	9274.36	6998.03	2231.47	2533.74
J3KSW6;J3KTK0;Q8IX18;Q8IX18-2;Q8IX18-3;Q8IX18-4	DHX40	12932.4	12504.9	19272	14243.4	7071.36	25469.2	21108.6	18410.4	13378.4	22406.5	14179.4	14739.6	14454.1	7995.6	12660	28810.1	27203.2	18591.9	28361	38251.5	20040.7	22435.4	11579	23802.4
J3KSW8;Q6WCQ1;Q6WCQ1-2;Q6WCQ1-3	MPRIP	69715.5	79301.7	70806.7	84259.4	88397.8	79303.2	68352.5	84827.9	101195	87182.1	77482.3	65997	68344.1	56723	70340.5	91876.7	82206.7	94201.8	87870.3	76047.6	70827.1	81437.5	77495.4	80452.5
J3KT68;Q5BJF2	TMEM97	392003	426030	445887	460337	468471	576654	595760	532900	544465	576734	370725	331077	330785	364643	252278	664864	618090	617508	768581	612379	584524	664634	632235	661891
J3KTA4;P17844	DDX5	5.75351e+06	5.50417e+06	5585553	5945247	5792499	6919614	6353819	6348993	6.48381e+06	6.85562e+06	5.14317e+06	4.96835e+06	4.92872e+06	5414098	5017481	7817616	7891574	7745647	6996785	7.7838e+06	6.9531e+06	7828621	7495350	7415014
J3KTE4;J3QR09;P84098	RPL19	3.06397e+06	3.23926e+06	3.49073e+06	3436991	3.21293e+06	3115436	3.48419e+06	3.58495e+06	3.58535e+06	3.49917e+06	2.77683e+06	3.05945e+06	3.15055e+06	3.7494e+06	3.54114e+06	3.33473e+06	3.59598e+06	3.89437e+06	3.74946e+06	3.69798e+06	3.51993e+06	4362981	4.82418e+06	4920756
J3KTL2;Q07955	SRSF1	5273149	4.23065e+06	3.93167e+06	4.98189e+06	5025651	4.74269e+06	4220837	4.94532e+06	5820208	5.32182e+06	4.50193e+06	3.9155e+06	3.8548e+06	3490704	3740078	6.95675e+06	5.84231e+06	6.63782e+06	5.68171e+06	6216024	5.58573e+06	5792737	6.60059e+06	5.99944e+06
J3QK89;Q8IWX8	CHERP	306114	384158	450232	561754	581342	523577	426880	493926	661757	593035	362219	362010	434722	595059	539924	547406	570483	581436	606612	517957	453980	530316	679457	633291
J3QKW1;M0R0P9;P31751	AKT2	10806.5	42229.3	37466	26140.1	45111.5	46854.8	41985.4	42073.3	36919.2	29932.1	25410.5	36004	43898.7	43594.2	34023.3	42224.6	47895.9	54645.1	29171.5	36871.3	51864	43465	49820.2	33466.2
J3QL56;O75880	SCO1	269904	313594	307756	191935	347706	265586	352076	354240	332276	374230	295355	289002	343488	484392	379185	176067	224541	254443	292739	255987	245175	315620	284414	346026
J3QL71;Q96FV2;Q96FV2-2	SCRN2	367261	240563	269668	325480	289662	291746	386599	257539	329909	274602	262753	320648	267690	311768	385669	233941	201651	188748	234438	250046	257035	233465	227661	264713
J3QLQ8;Q9NWM3	CUEDC1	63284.8	62997.1	60839.6	91286.9	66229.2	52957.8	47589.1	56415.9	58496.5	62830.8	61839	65691.1	63081.9	52038.9	35103	71154.4	62595.6	75069.9	30151.4	61134.4	57072.1	58093	33739	31585.2
J3QLR8;Q9Y3D9	MRPS23	177716	192948	191543	192583	187671	199497	186025	206890	201214	204080	214340	218929	229155	237516	214482	178255	170478	174881	165376	173210	168911	214684	182001	184496
J3QLS3;Q9Y2R9	MRPS7	319398	322025	243959	334043	320710	287163	283469	268156	284489	328517	288618	388512	343024	402329	395788	273617	253753	241163	279251	239918	292330	272516	319617	275759
J3QLW7;Q9Y221;Q9Y221-2	NIP7	97842.2	177497	136018	153088	92818.1	166230	209756	110017	112100	108644	147191	165867	149361	114976	105442	151967	176533	115893	148899	167269	181063	156728	128941	117644
J3QQJ0;Q9UHR5;Q9UHR5-2	SAP30BP	193350	174284	166234	169554	179152	183804	176694	189352	193121	192282	157297	155904	152777	144977	134299	251078	237920	225912	167726	268651	235500	250528	250263	251157
J3QQM5;Q9BT23	LIMD2	49462.9	42799.4	37655.2	67660.7	80710.3	35988.5	31748.8	36796	56902.3	68630.7	30912.2	17834.5	19349.3	29759.2	44608.8	80410.3	89698.4	86642.7	70558.1	71051.1	68589.9	54460.1	96873.2	94231.2
J3QQW9;Q15022	SUZ12	41134.7	41605.6	43709.9	42867	43128.1	51731.2	53236.4	56541.9	53474.7	54043.5	44689.1	40010.7	48889.7	51599.9	35059.2	80918.9	82722.5	89952.6	59307.2	67372.7	65186.6	70628.2	69279.3	70964.2
J3QQY2;J9JIE6;Q9UM00;Q9UM00-2	TMCO1	395252	448730	463897	442680	393810	483510	501136	447940	438533	453652	433308	475062	500500	568402	440538	407521	430171	442628	478812	456528	471356	489045	446174	393966
J3QR07;Q96MU7;Q96MU7-2	YTHDC1	35545.8	82931.6	89737.5	169482	132523	90881.4	144329	94713.3	125831	199917	76144.4	77163.4	81710.4	170963	91440.6	148435	111546	111903	109331	118929	98007.2	98049	248762	119387
J3QRG6;P42771;P42771-4	CDKN2A	137974	157984	153312	180261	182565	27691.4	29008.7	42332.3	48928.3	34577.6	53907.6	76354.3	86847	69864.8	79191.6	104486	109693	89225.3	42593.8	164736	180113	148343	158545	155704
J3QRI1;Q9BVV7	TIMM21	59776	66694.7	65441.9	77792.6	67241.7	55380.2	51068.1	49705.9	47260.8	56455.4	73629.5	85079	79895.4	54105.9	55535.9	47761.1	45292.8	93826.3	57542.8	50514.8	52560.3	45682.8	69455.7	50585.4
J3QRS3;O14950;P19105	MYL12A;MYL12B;MYL12A	3.53958e+06	2.98435e+06	2.8237e+06	2.70648e+06	2778280	2067070	2.09002e+06	2.07057e+06	1974545	1990663	2.78312e+06	2600034	2.63519e+06	2.4228e+06	2.58738e+06	2.43329e+06	2.27698e+06	2.21716e+06	1.68508e+06	2.0533e+06	2.1086e+06	2.26235e+06	2.06954e+06	2.25307e+06
J3QRS9;O43670;O43670-2;O43670-4;X6R4W8	ZNF207	505951	533981	564651	528277	522542	578845	543018	639818	600822	590136	454968	465998	458459	475308	429187	601061	625615	662896	524921	664252	652972	732221	593171	626239
J3QRU1;P07947	YES1	870060	1.04712e+06	1.20026e+06	476782	431954	980482	1.42502e+06	888542	575902	563578	720583	1.16493e+06	1.0185e+06	422600	400229	1.01113e+06	1.01737e+06	810720	660540	1.04024e+06	851006	874047	567507	697970
J3QS41;P42694;P42694-2	HELZ	67710.6	38886.5	46785.2	41930.6	66589.4	50328.9	65527.1	83002.4	43091.6	43353.3	61685.5	57636	44458.1	46555	49531.9	111521	73341	83339.6	43410.7	47870	55159	29942.8	55699	20353
J3QSF7;P05164;P05164-2;P05164-3	MPO	15372.5	15920.1	13385.7	8804.8	2531.5	14225.9	16782.6	14091.1	8385.2	5524.38	14711.6	15625.4	13713.2	917.262	9019.51	19673.4	3039.48	6079.53	7542.2	20253.2	15649.6	78061.6	5408.35	15765.4
J3QSH4;Q14119	VEZF1	62932.6	63899.5	49601.2	67115.9	74355.3	83051	67698.4	74845.7	71623.6	75500.2	43462.4	51617.1	47714.7	55621.8	51787.9	116324	97406.5	105791	94481.4	99448.7	86500.3	88804	103201	102620
J3QT28;O43684;O43684-2	BUB3	1.74321e+06	1.89783e+06	1.96212e+06	2108315	1.97503e+06	2.16956e+06	2.32532e+06	2.29258e+06	2.2732e+06	2.4242e+06	1.73584e+06	1.81507e+06	1.81154e+06	1959959	1.87653e+06	2682900	2.72486e+06	2702473	2.61072e+06	2536032	2358118	2608411	2701169	2687847
J3QTA6;Q9BRQ6	CHCHD6	172196	164486	157318	166723	163861	165182	153745	165071	265155	229979	234954	252478	247377	218579	254767	175791	142282	154852	135070	131610	131394	130434	138863	203073
J9JIC5;Q9HAS0	C17orf75	556552	296208	765601	2.20365e+06	3178211	313837	423930	867899	1.02851e+06	1.67568e+06	1.19081e+06	914746	315418	325320	328774	320123	335231	546275	458487	339840	524162	794351	401725	1.44033e+06
K4DI93;Q13620;Q13620-1	CUL4B	650556	681314	656360	673798	687155	724599	716505	679099	701872	677499	580119	644721	663128	612342	636341	710931	689195	675134	707224	742190	722523	758358	769153	704554
K7EIU8;Q13485	SMAD4	213458	160282	166612	113095	124004	152105	179122	169986	152165	155237	165236	156973	147152	121461	144677	214432	209346	194494	133908	209924	174417	171080	125678	129820
K7EIY6;Q9BV68;Q9BV68-2	RNF126	145364	142246	140562	157977	151107	151813	146988	148272	132734	130819	127161	158699	146603	116045	147894	152826	146410	135772	161791	163567	141696	125944	155632	135234
K7EJE8;K7EKE6	LONP1	1.52835e+06	1.40756e+06	1.46872e+06	1.38049e+06	1.27938e+06	1260896	1.25079e+06	1.24058e+06	1.15705e+06	1.2062e+06	1805557	2.15974e+06	2.16291e+06	2.19034e+06	1940348	910803	914858	927757	1.04419e+06	1.26917e+06	1.26896e+06	1.37374e+06	1.22016e+06	1.18341e+06
K7EJH0;K7EJV2;K7EMX1;K7ESQ2	SPC24	520213	403422	513829	1.06718e+06	859756	474817	520627	825755	114865	722315	760945	473597	672196	638758	759681	851312	858364	355189	1244904	654242	656941	715916	1.06227e+06	1071824
K7EJH8	ACTN4	569796	475190	521780	472928	479564	395535	443684	389773	431802	471786	601100	519185	564186	678707	607845	393029	368827	405429	363222	300717	322797	330375	335053	336891
K7EK33;K7EQ55;Q96EP5;Q96EP5-2	DAZAP1	394995	393328	405930	360384	454796	413518	436219	446944	447440	454558	333856	352503	344009	346846	318535	555193	537500	582374	440517	550918	540956	512893	473274	478156
K7EK57;Q5MNZ9;Q5MNZ9-2	WIPI1	54663.8	92167.2	56038.3	73251.9	52148.1	39946.6	54030.9	103792	81752.6	46077.4	56290.2	55317.4	52583.4	67961	57650.8	61490.3	52170.4	67149.5	35608.7	47049.3	62453.7	70253.4	45154.9	39125
K7EKS1;P36954	POLR2I	74865.3	66398.1	74256	72062.9	91005.7	115871	81678.4	89203.8	95258.2	96647.1	67744	52979.5	51892	62630.3	68299.6	110827	119556	126580	88802.7	78533.9	93188.1	81310.2	102593	81110.3
K7EL81;Q9BZL4;Q9BZL4-3;Q9BZL4-4;Q9BZL4-5	PPP1R12C	98456.5	69788.9	66260.2	65409.4	65506.1	78779.2	68692.5	74273.1	75310.1	78561	66256.2	69728.2	66285.6	78820.6	73986.2	63220.6	73267.6	72391.3	60936.9	75997.3	77667.5	67923.6	71860.5	72806.1
K7ELC2;P62841	RPS15	3.25762e+06	1.73611e+06	1.30841e+06	1.51739e+06	1.55177e+06	2.03479e+06	2.82191e+06	1.96995e+06	1502445	1.45662e+06	1.39919e+06	2.30287e+06	1.94873e+06	1717397	1.48618e+06	2.86362e+06	2.22221e+06	1.66018e+06	1.39251e+06	2.86575e+06	2.23514e+06	2.67718e+06	1594422	1.76744e+06
K7ELD9;K7ELS8;K7ENG9;O43760;O43760-2	SYNGR2	59082.2	57027.8	62959.1	57606	54683.6	33728	43274.9	41822.8	41710.2	31026.2	63352.6	74534.3	72237.2	71927.6	66166.6	22057.7	37083.5	36917.8	38441.4	43469.7	44463.5	46803.8	59079.8	59082.6
K7ELG9;Q3MHD2;Q3MHD2-2	LSM12	406958	471019	471820	517288	468967	528198	553421	554859	585563	520490	445172	507687	451498	345878	536895	585158	569643	448104	511067	523410	566676	540384	609728	575864
K7ELH8;Q6ZPD9	DPY19L3	209538	201403	194433	224206	176590	199017	183660	194289	221076	209770	215616	210575	207056	221129	249022	154968	152410	137976	192083	151882	175499	150646	182487	174114
K7ELQ9;Q6UW68	TMEM205	313517	332407	318470	287144	313858	294208	354410	291222	331878	324888	452603	560624	513337	577682	536287	183252	204374	214744	264662	288531	301487	277354	291616	295900
K7ELV2;Q96EE3;Q96EE3-1	SEH1L	227487	258855	260864	282204	323539	245240	265895	246006	324962	325052	240393	223368	251136	348252	276186	269354	256419	265688	329660	264259	276829	283728	370912	328794
K7EM18;P41567	EIF1	88695.1	90801.4	104486	74607.9	103900	78515.9	81948.4	123309	123630	92461.6	102717	65486.7	95232.1	113307	108945	95127.6	71294.2	132692	63542.8	75934.8	109491	100502	130797	110001
K7EM38	ACTG1	5869674	2.55202e+06	4939214	19521628	5252285	5.08983e+06	2.23952e+06	3.76915e+06	6035843	14484026	3.81303e+06	3.82301e+06	4.81472e+06	12961294	16093291	4480032	4.05743e+06	2.32325e+06	19890086	6308294	3357464	3332618	6.90485e+06	16318135
K7ENI6;K7ERE1;Q8N2U0	;;TMEM256	302950	354840	383207	360522	313036	376861	400962	396571	399966	383639	417454	444449	263793	503752	439568	337523	348849	374792	407325	260896	276829	316246	249719	254987
K7ENP1;Q7Z4G4;Q7Z4G4-2;Q7Z4G4-3	TRMT11	149685	172434	180010	150641	190676	162563	164980	161870	174216	143290	171184	161499	169879	197746	184641	161961	165889	144488	219818	164361	146702	164075	175918	137570
K7EP90;K7EQ03;Q9BTD8;Q9BTD8-2;Q9BTD8-3;Q9BTD8-4	RBM42	265869	352276	348040	373342	336327	391338	448786	439232	398294	443390	318528	306336	298794	288593	323450	623366	564512	433414	384677	395034	423200	391947	457066	447994
K7EQ91;Q13433;Q13433-2	SLC39A6	11077.9	5919.96	1196.49	4093.54	4085.54	5595.64	5677.08	6639.89	3555.13	8079.37	715.881	5030.72	3079.88	473.211	6669.6	8103.7	2331.8	1218.07	8220.39	3857.55	3005.33	4255.99	11140.3	9235.19
K7EQG1;Q9NXS2;Q9NXS2-3	QPCTL	66124.9	71943.2	62360.5	74446.3	56905.5	86836.2	88045.5	79515.5	82493.3	77807.3	113764	161314	158994	149288	152019	50982.6	52705.2	49417.7	58578.8	95444.3	94248.7	101008	97728.1	92558.1
K7EQT8	HAUS1	17179.7	13998.4	16029.9	6865.66	9719.1	17165.5	25996	19652.4	15472.4	12917.9	17058.2	19283.2	16109.4	19889.4	17139.9	30589.6	21986.9	36511.9	16947.1	19799.6	21387.9	20413.9	20431.4	19627.3
K7ER15;Q9H0R4	HDHD2	756287	616072	891261	601034	613363	609447	601562	615983	586349	645532	604716	561908	563071	650930	686131	605168	604818	617522	860092	1.04475e+06	791600	771936	665805	827567
K7ERA3;Q92791	P3H4	41259.7	35850.5	32637.3	28953.7	28611.1	29306.7	32814.9	26624.4	30565.2	19866.9	36885	46018.3	44812.8	43644.4	45878.1	42239.7	39706.8	35737.3	18737.9	31340.2	34932.7	33843.3	25539.5	29204.1
K7ERD7;O95707	POP4	65483	303247	368401	453508	50681.3	239619	62640.5	52125.6	103465	75741.6	84489.6	69031.8	250741	80353.6	109700	307707	318983	81560.2	104897	61422.1	299773	136451	69189.6	90134.3
K7ERJ1;K7ERV3;K7ES52;P04183	TK1	41814.2	63074.9	26359.7	62412	36530.4	38293.5	56901.7	61085	153067	27343.3	56066.1	56459.5	41542.8	85553.3	34663.7	56378.6	47859.1	27661.3	22077.6	41451.9	28202.4	88933	51831.9	13731.5
K7ES22;Q9NVP2	ASF1B	115568	108448	121359	123629	126841	132023	132016	130455	127678	139189	101284	105452	105102	150833	124498	191676	190522	193266	139473	148862	136607	153851	139030	145707
K7ES61;Q9BYD3	MRPL4	196717	212831	216279	238180	225202	221938	191106	215211	223964	240451	207192	203059	221568	260663	204324	229429	310137	211828	210033	184982	178939	227260	201924	201252
K7ESE6;Q9BUM1	G6PC3	582245	616762	698575	669886	599119	599192	623675	587732	609132	525406	745807	772536	744434	732066	727872	489021	517602	560004	563863	526721	573136	620753	506811	513044
K7ESP4;Q8WVC6	DCAKD	1.00137e+06	844061	899506	999746	893797	490223	523784	490298	448777	609935	750852	712846	767227	724416	782105	315782	348394	313445	570638	657466	562722	669711	653255	714568
L0R6Q1	SLC35A4	340119	391584	422392	474635	469683	323855	330262	329380	340732	345878	457356	464256	510428	550572	511964	293124	232065	330474	312590	286252	203317	316410	346303	332472
M0QWZ7;Q9NP81	SARS2	495534	391451	409492	484225	321990	453056	491257	405811	482919	958205	428137	319739	408596	448120	416475	521078	524430	503093	437631	457866	477488	447113	507306	524950
M0QXB5;O95571	ETHE1	457765	448390	427057	454124	470988	448887	440790	409987	432899	431021	468638	586912	546371	588589	555138	363219	297164	374731	281301	511139	449603	427756	461792	438314
M0QXZ5;Q96B54	ZNF428	224653	210332	233758	251723	348105	213976	223467	229796	231500	235157	187039	115610	124006	145324	124096	448087	502478	510732	358958	292790	190514	256034	275159	226083
M0QY97;Q9UPT8	ZC3H4	67164.4	43431.9	57378.8	119774	58303.5	64850.5	68062.2	70560	78983.6	85769.9	49864.7	55445.4	44444.9	60291.8	79543.9	86717.3	105146	58169.2	99805.1	122817	78592.4	59068.5	74360.6	103942
M0QYA2;Q9NWS0	PIH1D1	102179	67238.7	96586.3	39812.8	78450	75169.9	81751.7	77718	145532	111219	89349.5	92823	75812.5	44345.8	73982	94855.9	83237.4	73547.3	184404	86760.2	85387.9	79083.7	64545.3	114211
M0QYN0;Q969H8	MYDGF	1.56249e+06	1.63586e+06	1.54778e+06	1778095	1.69553e+06	1.6228e+06	1.68714e+06	1.5269e+06	1.75949e+06	1857047	1788295	2.16008e+06	2.06335e+06	2.44389e+06	2.26356e+06	1.26543e+06	1284162	1.20474e+06	1559589	1.61506e+06	1.56001e+06	1.52815e+06	1.67182e+06	1.64065e+06
M0QYZ2;M0R0N4;P53680	AP2S1	1138279	1133308	1165498	995170	985954	989561	1.071e+06	981501	891067	851028	1.06347e+06	1.10382e+06	1.0211e+06	1.06956e+06	917753	970223	963059	983152	877447	948862	990428	1.10249e+06	865841	890814
M0QYZ4;Q96IW2	SHD	53859.8	32718.5	34331	33777.1	42552.7	88659.7	101026	97446.2	86580	102374	48566.8	51399.4	47269.5	27632.2	31503.1	113475	101466	87656.3	90886.2	53393.8	46488.4	25500	52249	57325.4
M0QZR4;Q92888;Q92888-3	ARHGEF1	91520.4	85215.9	74142.3	106599	32610.2	117878	92487.9	106417	50629.7	25717.8	81809.1	85175.3	93063.4	53316.4	41312	151645	141119	106783	29092.4	97806.9	80956.8	108716	46317.2	15776.4
M0R001;M0R011;Q96D53;Q96D53-2	COQ8B	67088.9	53192.9	113848	107436	101727	66478.4	37384.4	67602.2	112112	51364.2	70469.6	63952.3	69849.4	81102.3	85128.8	44593.2	86202.5	114601	101620	112280	52383.8	101783	105414	116732
M0R044;M0R189;Q8N594;W4VSR2	MPND	6840.59	8240.74	7962.29	19063.4	18777.4	19376.5	10346.7	11106.2	13040.4	23899.2	12857.1	13469.3	8692.64	24044.1	51715.5	115678	108631	146566	24536.3	12198.8	14374.8	8023.68	9906.72	33936.9
M0R0F0;P46782	RPS5	4134395	3.63679e+06	3.8286e+06	5.17014e+06	4268222	3893074	4409445	3.93835e+06	4500336	5094736	3.68146e+06	3714630	3.91556e+06	4.21348e+06	4499850	4.21744e+06	4.3074e+06	4214791	5472834	5.21228e+06	4.51161e+06	4947330	5847624	5826610
M0R0P8;Q13459;Q13459-2	MYO9B	425276	447691	485136	420885	375636	444838	455165	454251	435864	396952	421586	435532	439254	466844	408486	443237	449143	475586	437499	370975	419562	414259	361267	369979
M0R117;Q02543	RPL18A	2.72592e+06	2.97728e+06	3109076	3.07106e+06	3.00185e+06	3.27982e+06	3.50266e+06	3.17307e+06	3.30263e+06	3.29302e+06	2.91372e+06	3019727	2.97722e+06	3.09487e+06	3.23249e+06	3495238	3.56832e+06	3603991	3.2558e+06	3455820	3391014	3684180	3.5499e+06	3541830
M0R165;Q9UBC2;Q9UBC2-2;Q9UBC2-3	EPS15L1	660964	746888	736840	731519	719334	781722	713795	728752	723259	1.14926e+06	694592	712141	735924	743725	741595	721400	714799	759919	747154	717484	716222	789120	795176	723956
M0R1E3;Q8WUY8	NAT14	175310	116479	117518	107299	96329.7	98250.5	74838.6	85757.5	91676.9	83034	114839	102831	86219.8	86400.2	97572.5	108811	83494.7	82924.2	91781.9	98020.2	99773	90488.7	86844.3	88039.4
M0R1T5;O43633	CHMP2A	378951	346939	351741	536034	506769	438136	470270	432225	477014	481045	374388	375447	393962	597221	613077	372533	313463	369829	454855	366507	375362	386628	476954	412104
M0R226;Q9BQ48	MRPL34	46059.5	43477.9	42587.7	47972.7	42763.3	41450	41268.8	44276.4	41380.7	45245.8	34245.9	33163.4	32479.7	33036.9	44725.6	43607.1	27028.7	37014.3	38695.9	34575.2	30066.7	36410.8	40573.2	48108.8
M0R2B7;P28340	POLD1	59474.1	73040.4	69880.3	31471.4	75930.1	106034	90546.2	102320	130034	113582	58102.9	68083.4	70920.9	79525.8	87798.2	115940	135252	137903	109691	171327	140309	168519	171541	159231
M0R2L2;Q9HA65;Q9HA65-3	TBC1D17	106060	91807.8	104866	66752.6	90760.9	79413.7	107879	101182	49571.3	55628.4	85564.8	88574.3	83702.8	65778.1	66733.1	66688	63511.1	70243.5	79110.1	90582.3	62990.5	74447.1	42637.9	49630.2
M0R2Z9;Q8IX01;Q8IX01-4	SUGP2	519969	495764	477655	444340	440664	526551	576556	524884	489642	492741	422657	417407	411921	380948	357751	581740	535623	545656	470214	508036	484204	516443	470412	463538
M0R366;Q9BTV5	FSD1	307293	289089	273375	295974	253248	316262	306336	268765	270018	265110	252738	249112	219248	235276	233158	235251	214164	179150	221455	265728	251739	245918	256039	264488
O00115;O00115-2	DNASE2	184770	176399	184420	199526	226235	128997	149204	132160	160475	169289	199377	161916	180491	217929	214700	104830	98412.9	105128	160342	129847	118140	107898	127854	107804
O00116	AGPS	665247	614515	580348	713917	670561	547294	592296	578822	595075	625557	588697	549413	574397	548511	591767	615989	600269	570459	709742	597403	594275	563874	651428	618083
O00139-2	KIF2A	1.22815e+06	1233672	1.19645e+06	1.31905e+06	1.24597e+06	1.27087e+06	1.23044e+06	1.26017e+06	1.25253e+06	1298914	1.30092e+06	1.28323e+06	1.31269e+06	1.33285e+06	1.27461e+06	1272481	1.23552e+06	1236883	1.47404e+06	1.26621e+06	1.19764e+06	1.34027e+06	1.33386e+06	1.30941e+06
O00148	DDX39A	395285	380060	429129	1.07695e+06	965682	564270	450186	964562	1.20945e+06	636370	912687	505391	374538	871548	978841	624118	673663	986530	999391	508778	542676	843006	1.17435e+06	1.23889e+06
O00151	PDLIM1	877702	488187	890525	758525	825080	474870	519788	607744	600118	450101	707769	603049	1.00802e+06	669218	751404	440720	718443	291780	1.4981e+06	436390	213242	440597	707271	742150
O00154-4	ACOT7	2501078	2.77527e+06	2868491	3.48278e+06	3151476	2.57521e+06	2.56141e+06	2.72945e+06	2.75645e+06	3.06553e+06	2.66325e+06	2.48759e+06	2624837	2.99734e+06	2.71559e+06	2.56481e+06	2.41212e+06	2.56548e+06	3.0481e+06	2421787	2.33344e+06	2529301	3.02052e+06	3.05893e+06
O00161	SNAP23	236081	168282	154421	174834	169805	170866	194235	174954	177415	204943	156690	173644	161351	152111	163155	270745	278258	239647	231943	261511	229594	227201	238990	238479
O00170	AIP	426589	392424	400196	460180	433029	441850	451025	422880	434202	472024	350080	373611	402348	420412	399184	416266	434166	438352	481010	426504	400570	429652	468726	438427
O00178	GTPBP1	642742	569037	528536	617360	565390	622893	586854	647204	631745	656486	507548	490845	518475	550038	531770	651806	696255	702068	747108	550040	595240	594232	616321	629857
O00186	STXBP3	240109	254398	251383	291362	297341	301727	280451	263757	317686	309961	302934	367033	331388	379417	350540	191192	207578	227433	311537	253265	252245	355885	297081	283193
O00203;O00203-3	AP3B1	706437	700302	708455	729022	650834	688221	651868	647653	654304	665479	621658	664365	650742	727356	626763	727924	771354	739640	665786	700253	726302	772621	692036	678510
O00221;Q7LC14	NFKBIE	94351.5	87124.7	121164	112988	116838	87784.6	114982	123768	108939	121110	128770	91720.8	120271	118902	121184	87612.2	98967.9	135505	125102	107248	95095.1	127940	106480	105804
O00231	PSMD11	3.53376e+06	3.28705e+06	3.21404e+06	3.50753e+06	3158982	3.36284e+06	3.18204e+06	3.28762e+06	3357959	3.50562e+06	3.2064e+06	3.30744e+06	3313328	3458163	3.19854e+06	3377811	3.30322e+06	3.24699e+06	3.72823e+06	3479647	3.54273e+06	3637604	3.53235e+06	3.60059e+06
O00232	PSMD12	2748492	2223686	2.34918e+06	2.32487e+06	2.09763e+06	2.43769e+06	2.62159e+06	2.38489e+06	2.24065e+06	2.22598e+06	2.25907e+06	2.3424e+06	2.34895e+06	2164742	2282041	2.34781e+06	2.30737e+06	2292085	2.73805e+06	2.41463e+06	2.42478e+06	2.5994e+06	2301202	2.45856e+06
O00233	PSMD9	542995	532361	527402	581665	617985	535243	516951	520570	610198	615315	515257	567118	543071	612874	639788	506688	479123	486081	496044	553853	539540	498597	617442	584999
O00244	ATOX1	996577	1.08176e+06	1161633	1.66398e+06	1.56369e+06	960547	848983	1.00248e+06	1.24002e+06	1.31143e+06	1.2112e+06	1.31402e+06	1.44586e+06	1.95967e+06	1.83226e+06	854427	769503	832721	1.14285e+06	819424	850555	893514	1.11001e+06	1.08015e+06
O00264	PGRMC1	2.897e+06	2.75478e+06	2568938	2766015	2892163	2.9915e+06	3.06665e+06	2.89842e+06	3032911	3.15119e+06	2267945	2.10371e+06	2.09336e+06	2.25436e+06	2.14871e+06	3515588	3.42045e+06	3.31926e+06	3.91983e+06	3.06823e+06	2.9925e+06	2.99069e+06	3136691	3191822
O00267;O00267-2	SUPT5H	381476	345040	353137	352712	359923	410532	421680	462298	479693	467598	334559	368086	363772	329280	379566	463747	456211	460438	413404	409238	398597	431092	409300	433464
O00273	DFFA	770220	727697	784029	611695	665405	671250	706230	654378	613719	636645	548197	619447	620886	574506	468063	788586	722884	751257	590750	726435	706546	717353	609293	636252
O00291;O00291-3;O00291-4	HIP1	197389	256820	220124	254885	257197	222769	206204	290471	270820	288829	227584	244483	232677	241804	238707	402428	334589	378798	296832	254124	252514	316679	273649	276137
O00292;O75610	LEFTY2;LEFTY1	40796.4	112178	35823.1	37298.6	20407.8	52133.1	40114.7	89564.7	59045.4	34220.1	63092.7	53686.5	72619.4	61363.7	59523.8	6952.05	24818.3	31051.7	28098.2	19641.2	23730.8	46904.4	38369	23626.7
O00299	CLIC1	9503345	8.18272e+06	7.96356e+06	8753644	8.23494e+06	8244083	8977528	8084208	8127468	8692498	7602355	8271038	7972005	8412627	8.17038e+06	6156088	5966840	6231843	8314431	8483964	8.03077e+06	8384397	8.19445e+06	8186802
O00303	EIF3F	1.53886e+06	1.32848e+06	1272246	1.21767e+06	1.19359e+06	1.52854e+06	1.59093e+06	1.38089e+06	1.35147e+06	1.29447e+06	1.25455e+06	1388849	1371616	1.24273e+06	1.22525e+06	1.56406e+06	1.52975e+06	1.49955e+06	1.29961e+06	1.68995e+06	1.58545e+06	1.70967e+06	1594089	1.51363e+06
O00330;O00330-3	PDHX	255593	269849	194946	171299	167821	192928	186337	143340	144883	152105	193880	318184	180620	181792	211853	117271	163628	95493.7	121839	154412	187047	157355	154414	148759
O00399	DCTN6	375182	342461	319961	324935	329278	332736	290424	339744	334050	327378	350708	349874	308684	275888	315148	320136	323896	329615	334641	317729	310001	332112	281913	286774
O00400	SLC33A1	269803	215952	242095	252922	252904	231744	244524	248677	160203	209937	309684	235964	251169	229704	282832	250517	222562	220993	272046	209581	225948	220473	171413	230913
O00401	WASL	1.02456e+06	802410	665568	1.22934e+06	1.02166e+06	1.0973e+06	779164	946076	1.1758e+06	1.03181e+06	852916	1.10957e+06	1.0437e+06	1.02981e+06	925952	611586	555280	767843	864613	1.06167e+06	1.08197e+06	1.14049e+06	988576	1.26398e+06
O00410	IPO5	3.71712e+06	2.64548e+06	3.20768e+06	4.08188e+06	2.31757e+06	2.75538e+06	3.05701e+06	2.66945e+06	2.45269e+06	2.96545e+06	2529967	2388148	2.58434e+06	2.23273e+06	2.37746e+06	3259142	3.1432e+06	2.97526e+06	4.33644e+06	5319553	3.48551e+06	4378346	3.99403e+06	4388929
O00425	IGF2BP3	1.745e+06	1.65639e+06	1.67495e+06	1.78013e+06	1.5908e+06	1993078	2.01222e+06	1.99443e+06	2.01665e+06	1.94426e+06	1.42396e+06	1.45141e+06	1.4107e+06	1.5054e+06	1.34554e+06	2.5268e+06	2.47428e+06	2.53767e+06	2.44383e+06	2328298	2.21708e+06	2.5781e+06	2441648	2.31991e+06
O00429;O00429-6	DNM1L	1.07597e+06	1.0563e+06	1.02508e+06	1.03296e+06	1.05741e+06	904040	882414	874040	801456	872736	1.02689e+06	991731	1.04038e+06	1.05965e+06	969341	1.09878e+06	1.06391e+06	1.08111e+06	949279	927714	922255	994244	922122	916716
O00442;O00442-2	RTCA	1.279e+06	1.11451e+06	1065752	958758	769650	894875	1.15184e+06	902021	640802	792969	1.03724e+06	1.09828e+06	1082946	869075	873279	887249	666201	792694	808068	914197	825849	981049	593599	719536
O00443	PIK3C2A	241157	213862	231993	241932	190541	227222	228097	210121	245025	215437	196935	209019	242836	301695	259297	249504	235030	202878	312225	247783	255065	269091	257766	242059
O00459	PIK3R2	14054.3	17518.1	46382.7	38937.7	29081.1	47640.4	12648.4	56960.7	39038.6	38465.1	15822.7	31994.9	21768.5	80776.7	52351.1	29783.2	15752.3	25213.4	23239	31372.4	41628.4	18603.1	44359.9	56851
O00461	GOLIM4	314768	256517	207635	161805	150399	201568	238936	205768	227743	197270	241903	352130	295358	291722	284073	236352	222673	181659	193273	229896	200786	184484	193213	187909
O00462	MANBA	251046	264823	315748	375003	443216	212674	258130	316025	362693	349276	248287	171070	191114	260536	294903	151717	163531	180059	384722	252948	250598	313133	376689	360330
O00468-3	AGRN	1.40943e+06	1459871	1.53849e+06	1.42765e+06	1.42615e+06	1634380	1.57852e+06	1676356	1.72956e+06	1.64388e+06	1.91952e+06	1.78843e+06	1782364	1.86794e+06	1566031	1.94765e+06	1.83663e+06	2.02322e+06	2998562	1.62549e+06	1.77072e+06	1.93374e+06	1.74766e+06	2.17678e+06
O00483	NDUFA4	428600	414263	426654	420341	451174	356419	432200	362858	366563	400068	445888	432385	406369	460694	422310	249944	301802	295918	275396	410792	364642	379442	395096	376832
O00487	PSMD14	2.45831e+06	2.15485e+06	2300294	2.19403e+06	2.00709e+06	2.25067e+06	2.33826e+06	2.2042e+06	2.13526e+06	2.1592e+06	2.1692e+06	2.2905e+06	2208987	2.37313e+06	2.0929e+06	2155683	2.14256e+06	2.24354e+06	2395364	2232322	2.25514e+06	2567101	2103855	2.19136e+06
O00499;O00499-11;O00499-2;O00499-6	BIN1	383972	419883	370962	426767	398333	401816	370921	409167	431305	420482	355174	381955	368242	373322	386230	446749	426144	404051	398254	401592	389457	362175	400182	373026
O00505	KPNA3	1.09025e+06	1.06327e+06	1.08175e+06	1.23503e+06	1.14688e+06	1077977	1.0577e+06	1.04288e+06	1.13777e+06	1.09912e+06	1.02746e+06	913409	964657	1.0844e+06	984618	1.14222e+06	1.14825e+06	1089528	1276004	1.05636e+06	1.01776e+06	1.03127e+06	1.12707e+06	1.14093e+06
O00534	VWA5A	535186	504084	508748	510172	524841	377517	372135	388721	360666	415575	500074	402085	454961	520403	407744	145581	145847	160319	251596	280227	286636	291271	282446	267032
O00560-2	SDCBP	1.409e+06	1148219	1.10441e+06	1.05949e+06	964462	871146	1.06936e+06	871340	841960	897766	1.19557e+06	1.16346e+06	1.15358e+06	995072	1.00605e+06	873671	796169	808419	1.29246e+06	1.17522e+06	1.16314e+06	1.17452e+06	1.07094e+06	1.1797e+06
O00562;O00562-2	PITPNM1	187597	27734.6	47004.7	49071.2	46012.5	195573	120284	39727.8	48168.9	29390.7	59701.4	105865	58608.7	57985.7	40639.8	206472	168108	29283.6	36352.8	91879	45368.8	41755.9	56391	46648.7
O00566	MPHOSPH10	99562.3	102597	110019	100815	91981.9	127701	152793	126498	110824	126810	124780	127706	165449	120731	114094	94625.4	28166.8	119913	116377	144379	151551	156343	126790	132831
O00567	NOP56	1.92981e+06	1.86164e+06	1.89922e+06	1.92378e+06	1.78914e+06	2.09704e+06	2.15877e+06	2007163	1.95186e+06	2.01386e+06	1.70358e+06	1.80777e+06	1.7429e+06	1.86774e+06	1.76445e+06	2044720	1.99221e+06	1.99844e+06	2.16604e+06	2.25838e+06	2.13493e+06	2.35427e+06	2.22923e+06	2290774
O00592;O00592-2	PODXL	667626	651854	688680	664293	722050	466728	566694	528877	489192	476246	707233	744733	820825	832733	774362	1.35946e+06	1.42488e+06	1.52361e+06	1.00443e+06	1.03551e+06	1.08288e+06	1.13484e+06	1.06012e+06	1.02338e+06
O00622	CYR61	180172	184059	196324	180447	190483	143650	152216	173403	131216	204625	218582	197974	209981	220071	185265	201219	189105	219709	308080	156119	185555	157907	163125	180538
O00625	PIR	515374	445969	412004	451884	416903	209637	194413	177169	188271	259361	613754	552031	699468	813744	758379	225691	316780	269320	175853	375236	354791	268558	177439	299585
O00629	KPNA4	1.13314e+06	1.1534e+06	1138265	1.22351e+06	1136380	1.03634e+06	1.0653e+06	1.12272e+06	1.10179e+06	1.11288e+06	828848	1.04855e+06	992080	949447	1034136	967820	1.09031e+06	1.05638e+06	1.29922e+06	1.13901e+06	1.10639e+06	1.11988e+06	1.10497e+06	1.20092e+06
O00743	PPP6C	419544	282747	359369	329498	372064	304353	404544	314257	341652	386085	380709	373549	384682	468200	365517	302171	359327	348834	325060	320622	362752	355208	351210	339021
O00754;O00754-2	MAN2B1	910916	801790	961508	862976	645108	696006	864289	791091	695450	742291	979627	966005	989094	986038	922961	872932	807302	905722	806234	946887	1.08879e+06	1.1445e+06	931380	951089
O00755	WNT7A	208804	360499	269566	159099	155845	216784	322364	193231	174643	136889	378248	358884	331790	325617	313376	177548	396523	201928	189662	211545	268735	113614	62796.7	107279
O00762	UBE2C	142468	152972	103356	94964.4	84122	139227	92255.2	110534	59135.8	92391.1	56333.9	94193.8	72920.6	90088	81696.9	328899	313870	287858	102451	234648	202611	202863	144886	158674
O00764	PDXK	967893	873391	911852	818175	554869	737909	860733	684363	476965	541586	898752	972299	919226	695530	761709	514854	468964	424094	533901	714151	610223	606606	436116	442688
O00767	SCD	633736	526910	485787	736128	559344	462381	468070	625037	496927	481712	465895	468465	485192	477161	645711	461237	431825	415207	823457	772351	684068	790720	1.01247e+06	838119
O14494	PLPP1	41636.2	72435.6	74998.1	66821.9	143040	57956.2	50856.5	94618.8	117639	73936	117097	72631.9	69462.7	50509.8	76283.8	61326.9	68697.6	75778.3	29891.2	41757.7	62660.4	54736.8	70995.9	58084.9
O14495	PLPP3	432385	490101	476652	614324	383994	201463	205640	505971	491773	269708	414018	495481	526602	369796	606389	612565	472323	602157	830216	339905	458037	631635	408624	411942
O14497	ARID1A	230478	212890	273355	297405	228353	275696	345550	339025	333700	340778	256150	232842	295467	394848	157938	394762	300518	384354	323884	357419	355509	358655	305785	364597
O14530	TXNDC9	192473	289096	235516	239033	243500	253162	306083	204280	215825	246466	277306	296752	265152	277034	276665	308825	290008	301922	196274	255570	243982	216702	244341	246994
O14531	DPYSL4	4456509	4423129	4.63801e+06	4915365	4777839	3.93465e+06	4031826	3.78802e+06	3772570	3953262	4480634	3.63267e+06	3.64619e+06	4072792	4055845	3.67366e+06	4024439	3846027	4.76335e+06	3216765	3.27752e+06	3487164	3.49032e+06	3.60272e+06
O14545	TRAFD1	15937.7	14018.9	16361.9	17010.4	15106.3	19500.4	19922.2	17551	19767.4	18444.2	15692.6	13109.2	14513.3	15401.7	16097.7	19187.1	17493.7	16463.8	14025.9	17553.4	16126.2	13484.2	14166.4	14005.1
O14561	NDUFAB1	145819	99131.6	112882	109643	69224.2	121238	131342	91650.6	62247.8	60785.7	92882.3	137175	137754	93907.2	85815.7	127593	124668	129504	65066.5	116490	92123.5	75765.3	76376.5	129741
O14579	COPE	907778	843723	802956	955196	894386	922164	857879	858869	1.05573e+06	966201	974997	1.11833e+06	1.16743e+06	1.41381e+06	1.32467e+06	833780	774235	797847	1.03163e+06	811033	859604	855426	922309	1.02128e+06
O14602	EIF1AY	764698	729268	685217	734621	738667	770133	681785	691571	715140	744010	623332	720176	653690	685595	732509	980468	790395	730606	694364	613511	543074	536508	617663	636670
O14617;O14617-5	AP3D1	610656	548909	587719	647011	545322	557014	539330	522536	544419	510399	507502	516359	568343	529484	564122	531598	510201	529071	600050	558166	518408	608478	622752	548983
O14656	TOR1A	96624.5	65405.2	137541	111474	115776	56672.1	123864	115635	100422	83569.7	100170	49855.1	123017	111740	104673	65173.1	131344	118598	64490	67665.6	73925.1	97332.8	107116	129815
O14657	TOR1B	95035.4	57575.5	71210.7	69734.6	110599	61012.6	95582.1	156586	70708.2	55933.8	179088	101668	64111.2	80224.7	79832.4	59391.7	66198.5	106055	76511.3	108984	56450.3	92845.6	78692.4	177110
O14672	ADAM10	129222	112587	139487	176445	220598	196385	191625	186547	327318	296740	213536	137244	122014	203458	271516	253218	184529	240393	287099	254254	226819	182344	323170	452551
O14681	EI24	154146	186131	199766	183495	187972	197166	206315	170038	179167	166215	186566	164714	176252	152980	122098	221980	202991	211843	213401	160626	169811	179967	188253	144971
O14682	ENC1	84327.5	96580.4	103672	96826.8	101614	60966.8	207219	50864.6	49199	51575.1	99103.3	204874	109454	102599	88372.9	378675	200932	100401	57248.2	164051	36936.9	180356	201759	220232
O14737	PDCD5	1.35948e+06	1.11597e+06	1.0631e+06	1.11738e+06	1.02992e+06	1.16016e+06	1.12741e+06	1.10067e+06	1.04675e+06	1.12257e+06	1.00501e+06	970203	1.04715e+06	1.09258e+06	1.0053e+06	1204059	1.11372e+06	1.12034e+06	856384	1.29258e+06	1.12488e+06	1.20487e+06	1283183	1.19436e+06
O14744	PRMT5	815881	841990	878942	1.00814e+06	987936	891874	939013	907665	987688	1.03895e+06	819752	753696	817714	969919	873074	833717	849425	862294	1.01701e+06	894843	888765	969952	1.06814e+06	1.06659e+06
O14745	SLC9A3R1	823454	775771	799671	817415	826026	595950	643102	669513	662158	685240	574531	493425	586689	620300	589249	695192	688219	740232	914237	763009	718194	741423	751422	736975
O14763;O14763-2	TNFRSF10B	26868.5	31165.7	37292.6	36299.9	43729.5	39748.1	44246	43177	69660	53810.9	23447.7	31372.3	27620	26807	26758.9	42345.2	53622.8	43847.9	79274.8	42017.5	30817.1	35278.9	29464.4	41631.8
O14773	TPP1	2.85829e+06	3.02262e+06	2.57204e+06	3.5344e+06	3.45012e+06	1.95963e+06	1311644	1.65028e+06	1876559	2233855	2.99765e+06	3.09344e+06	3139303	3.9684e+06	3.54762e+06	1.464e+06	1.32441e+06	1.47959e+06	1.87143e+06	2.1042e+06	2150316	1692777	1.94173e+06	2280251
O14776;O14776-2	TCERG1	715368	683123	667222	690432	684160	856456	814100	809594	837338	900812	596662	568602	565042	587386	582374	860652	827241	756654	821834	883087	829772	908041	927097	954465
O14777	NDC80	77688.7	57400.6	119072	111153	127357	76366.1	71877.2	107753	87559.4	63267	107147	45482.9	47450.2	61867.5	117994	244808	253278	251284	99386.9	122729	131534	145646	82165.6	137823
O14787;O14787-2	TNPO2	593883	658516	644809	564426	568419	514226	712103	593239	519811	447890	619066	686093	602329	422592	507946	577704	459621	505178	677253	634049	667614	583412	599932	539069
O14818	PSMA7	10655256	8325747	8.19012e+06	5.60579e+06	4.61071e+06	7.5001e+06	8833656	5.41267e+06	4927740	5000495	7745645	7.56559e+06	7004941	5.1112e+06	4.65616e+06	8678283	7985442	7656203	5087338	9436895	8071605	5.60978e+06	5.12008e+06	4891199
O14828	SCAMP3	488641	467975	487719	496617	454499	492585	540839	537123	563793	609128	596394	606244	589356	718184	679836	402847	386047	489164	431346	458972	412935	453796	477713	480649
O14879	IFIT3	125041	93072.4	104446	93116	69414.3	72496.1	92491.5	63530.1	75657.2	77834.5	58011.9	61986.2	53138.3	109430	35132.8	220460	217059	215588	187919	65131.7	86018.7	68534.6	80693.5	80327.3
O14880;Q5VV89	MGST3	810833	863105	897894	1009737	930393	829534	912348	720915	904475	810241	1.20003e+06	1.29296e+06	1.3831e+06	1.39441e+06	1.29351e+06	866394	780902	755463	991655	836327	890283	882515	1.08934e+06	1.01419e+06
O14893;O14893-2;O14893-3	GEMIN2	55989.9	43046.9	40122.3	35743.3	29930.1	34257.9	63242.1	43721.2	35617.7	20369.9	45831.2	52249.5	32826.5	22688.4	21963.4	53212.3	46767.5	56046.1	34324	53129.2	51658.7	63835.2	36739.2	32457.1
O14908	GIPC1	532149	462308	450099	505926	490793	408452	370612	379210	434925	384089	379337	347143	349122	316151	333009	744857	660431	749919	515810	511737	468086	458167	499686	483254
O14920	IKBKB	198078	176869	156211	151007	143894	133159	150976	142894	125803	127155	188427	184814	190164	167245	155180	157943	133242	149665	143899	140669	147209	151544	135987	136885
O14924;O14924-2;O14924-3;O14924-4	RGS12	37599.7	37667	36481.1	35893.1	31308.2	41969.7	38707.5	36167.2	38927.4	37805.5	42664.1	35406.1	39955.1	41585.3	32051.4	49974.6	47163.1	41844	41021.4	27407.3	29207.7	22485.6	11271.1	22518.7
O14929	HAT1	336064	234189	241784	278975	287638	351844	344353	364562	395763	401120	251375	244739	241474	275275	279329	563564	575103	602911	422777	551867	485690	557885	592641	562509
O14933	UBE2L6	351164	287516	280425	310927	289385	315875	343263	309021	297765	325229	314086	343514	309999	358111	347986	261601	272951	257212	298701	321445	292642	320533	300182	300204
O14936;O14936-3	CASK	508257	581871	606392	585082	504594	582511	584009	550828	563018	349369	344447	520423	543210	609761	494535	560666	578250	582209	643900	515946	484905	534174	268141	484848
O14949	UQCRQ	159037	158858	152997	162382	153551	139440	141223	148983	132465	149620	158008	187831	163984	184560	177042	143327	134223	138213	149893	118005	125702	127166	124215	141365
O14964	HGS	595622	599009	594910	662365	700752	617103	607421	583497	610187	691225	674146	671241	634159	705024	764353	516080	519257	487087	584933	502851	506500	481758	555292	517884
O14967	CLGN	267474	214215	198330	188638	220774	195062	173164	184754	355134	145909	215130	258487	162850	178410	190132	262652	233238	308307	289429	246609	179335	156390	184384	217084
O14974;O14974-4;O14974-5	PPP1R12A	813320	785229	747001	766417	752246	673134	697146	671147	722437	743023	717809	751480	740323	800092	777902	658906	630585	661138	594775	711504	688959	714586	719226	719773
O14976	GAK	232459	220952	283354	300326	257874	258103	265698	306603	463035	280107	371844	266768	296071	456407	424023	228113	251847	251393	390769	380606	262269	247001	273069	385103
O14980	XPO1	1.27325e+06	1.20947e+06	1207640	1.12341e+06	1118130	1.47585e+06	1.51224e+06	1.35465e+06	1.34905e+06	1.31292e+06	1.08619e+06	1.24871e+06	1099155	1.03778e+06	1.06499e+06	1.82712e+06	1.8852e+06	1883524	1.6345e+06	1612297	1.52348e+06	1651458	1.44669e+06	1.49657e+06
O15020	SPTBN2	349410	350467	364241	315987	295524	291676	353142	293724	276002	279544	309218	297401	291002	289396	266848	167498	163178	201971	239661	178356	185440	204166	202999	206431
O15031	PLXNB2	677725	712973	697502	727033	681160	763785	762504	754318	780724	783076	668073	667223	645414	696691	657124	864039	819929	872080	975156	756059	768634	810751	792602	779752
O15040;O15040-2	TECPR2	30980.2	28461.4	29730.8	27905.6	30541.5	25893.9	27770.1	28166.9	25264.9	25144.7	24608.8	22042.7	28628.2	27209.6	23187.2	25416.3	24762.9	24359.1	24384.1	18526.9	20722.6	22098.5	23305	20741.9
O15042;O15042-2	U2SURP	438752	407103	351208	421445	414539	474087	434034	440830	486688	497230	349515	340630	368699	333624	352922	580395	571779	523144	504674	551191	498414	523300	568457	570592
O15061	SYNM	1196000	1.10695e+06	1.12494e+06	1.18442e+06	1.1627e+06	721857	698754	697265	730285	743861	1082396	1.09288e+06	1.10557e+06	1.2908e+06	1149997	740376	696505	702463	730356	628959	677140	653322	677485	729166
O15066	KIF3B	253189	257243	248862	277236	245647	167330	188543	210255	199177	211076	238415	220749	225446	281745	229680	499744	317924	411484	335389	332820	329355	180014	230578	215857
O15067	PFAS	1.05259e+06	1.00197e+06	1.02192e+06	1.03038e+06	1045561	1.35665e+06	1230572	1.28729e+06	1.32527e+06	1.43523e+06	933290	925349	922650	1.01193e+06	849398	1.25948e+06	1.31313e+06	1.32425e+06	1.16977e+06	1.42707e+06	1.25155e+06	1.42658e+06	1.34475e+06	1.32077e+06
O15069	NACAD	270813	391750	427563	735303	765650	484557	271196	496743	722607	659137	392723	354821	398226	476519	601190	368812	370282	399078	584084	371535	429671	364390	840337	776555
O15072	ADAMTS3	11391.2	9384.69	9159.19	11482.6	8651.38	10755.6	11821	7823.08	14685	10308.1	19290.8	28652.4	27980.1	23035.4	26291.2	9746.62	4669.33	2133.16	2571.75	14564.7	11691.4	9351.45	11878.4	5403.34
O15075;O15075-2	DCLK1	2.13273e+06	2.02175e+06	1.9618e+06	2.17497e+06	2.30581e+06	1.13974e+06	1.12066e+06	1.09265e+06	1.14751e+06	1.18556e+06	1.98744e+06	1.64696e+06	1.71821e+06	1.92435e+06	1.81708e+06	1.0925e+06	1.10863e+06	1.09167e+06	1.55343e+06	1.00647e+06	1.08458e+06	1.01042e+06	1.064e+06	1031574
O15084;O15084-1;O15084-2;O15084-4	ANKRD28	91864.5	99271.7	124904	111168	109679	141199	144077	99605.3	90424.7	116678	371578	231416	111986	134811	102585	95852.6	99060.4	92704.7	102971	90883.2	100960	100868	102945	95837.9
O15091;O15091-2;O15091-4	KIAA0391	13764.4	9616.41	11736.8	12693.2	9498.2	10620.4	10859.5	12581	9440.26	10371.8	10737.3	13658.5	10263.5	11024	10236.8	11732.8	11675.9	11844.4	4073.46	12781.7	10430.4	11588.4	5273.88	11111.6
O15111	CHUK	174270	167107	160445	165700	114089	134599	50336	128265	133503	141897	102989	176544	97044.2	205425	126360	81882.2	153375	136167	142097	65734.5	150695	91786.9	97530.2	127259
O15116	LSM1	825173	798458	758849	646286	914254	1.07259e+06	990602	1.05031e+06	814708	666590	904638	889698	776898	946657	584706	883236	973403	884201	771283	805268	764607	806067	552935	704101
O15118	NPC1	283486	335964	335048	389249	371757	318259	333537	360043	332286	339862	347998	375342	367642	402532	375935	345606	380323	365017	489951	346328	325868	344538	401396	384445
O15126	SCAMP1	351901	303901	320366	329819	268741	298075	247465	304934	238078	254536	309844	340392	237815	351855	332309	523897	374765	476082	293939	288859	233865	259804	195416	242835
O15127	SCAMP2	110845	73946.3	92347.1	75029.8	105184	122911	76416	123948	114384	88441.7	114814	170207	134188	96170.4	108180	151198	80452.1	75105	56564.2	152844	131416	78167.6	81254.5	46001.4
O15143	ARPC1B	376422	469903	486168	478589	512658	285354	293559	335308	338513	343601	462056	488555	476824	545505	509480	285100	258654	303890	256189	325036	343153	354703	352577	378403
O15144	ARPC2	3.25883e+06	3.01177e+06	3017738	3.3185e+06	3.01777e+06	2.55637e+06	2.43432e+06	2.3869e+06	2.33458e+06	2.51503e+06	3.03757e+06	2.98295e+06	2.86026e+06	3084341	3.06164e+06	2.72237e+06	2.62561e+06	2.59341e+06	2724511	2351186	2459112	2.59966e+06	2.59319e+06	2.72483e+06
O15145	ARPC3	1.90103e+06	1.42614e+06	1.44315e+06	1.83994e+06	1.45373e+06	1.13607e+06	1.18874e+06	1.0728e+06	1231977	1.34292e+06	1405939	1.40714e+06	1.46036e+06	1.71906e+06	1.70184e+06	1.18484e+06	1.14983e+06	960245	1.44353e+06	1.18917e+06	1088479	1.19025e+06	994534	1.45042e+06
O15160;O15160-2	POLR1C	358377	326957	344242	321868	314508	353278	412976	364199	354973	348371	344352	343375	366421	336746	313697	318403	348241	376991	308009	389190	392652	441934	422503	404806
O15164;O15164-2	TRIM24	174859	170953	175873	156869	156098	186706	198177	201222	193272	182571	128106	146510	148392	135632	125616	226245	229019	234652	199943	224801	199005	195962	205333	212086
O15173;O15173-2	PGRMC2	1.64818e+06	1625099	1.62842e+06	1.87019e+06	1.87772e+06	1.52718e+06	1.46791e+06	1.49261e+06	1.60047e+06	1.65186e+06	1849727	1.90079e+06	1.91836e+06	2.45531e+06	2.01807e+06	1.54886e+06	1.51579e+06	1501521	2174249	1.52063e+06	1531655	1.54945e+06	1.80533e+06	1.62603e+06
O15212	PFDN6	508395	489516	650275	581011	479072	599033	676934	729821	521397	581961	640324	492768	735858	597665	516834	623242	612217	633320	531484	570302	527182	589491	535262	497172
O15213	WDR46	29227.3	28880.7	31697.1	16786.6	16488.1	34636.6	51387.5	32167.3	32234.2	24510.4	27337	34683.2	29915	24174.6	23277.1	31988	31125.7	34243.6	23719.4	43245	41173.8	36430	30584.3	27549.7
O15217	GSTA4	528090	543687	620566	655548	545898	515506	471287	531687	568583	588323	487723	400009	441491	530944	493842	547176	562813	571483	655775	539099	501165	580745	441313	594327
O15228;O15228-2	GNPAT	202438	181932	176016	155677	161850	216061	144554	179449	160163	139601	231512	184170	112500	168684	145749	173550	186979	207136	207064	161934	182473	199922	168200	161521
O15230	LAMA5	80970.9	75181.3	85685.2	88499.6	161229	88152	82035.5	105060	204139	262377	79410.2	100398	91331.2	166044	192643	65056.3	80898.3	69116.5	401645	86798.5	81763.4	88399.9	412252	380136
O15240	VGF	510917	603341	620997	659923	774739	518986	457273	585972	613989	631170	766310	812221	831137	917498	914125	112252	140983	175211	668214	541096	495910	567387	649024	608608
O15254	ACOX3	461750	359378	352051	324307	303488	342348	350453	356185	267603	236198	255641	258727	229626	244390	238033	353372	349078	359197	437477	350477	336568	372815	277052	422594
O15260;Q5T8U5	SURF4	2097994	1.5059e+06	1.6385e+06	1.04126e+06	1.07856e+06	1.41023e+06	1.45092e+06	1.02232e+06	995118	1.15064e+06	1.68647e+06	2223924	1.9126e+06	1.29422e+06	1.61265e+06	1.20299e+06	1.062e+06	939281	1.01762e+06	1.55434e+06	1.29515e+06	1.46057e+06	878574	997712
O15269	SPTLC1	289710	372509	364524	329920	316467	325770	342909	326452	322183	351890	315048	330952	246444	238789	277860	387568	391970	366483	336700	390092	392276	380434	346447	395303
O15294	OGT	272921	278316	295469	333306	336287	302116	292904	306192	341540	337516	268288	266516	255686	304393	272742	387398	399376	389483	389411	345356	335720	355034	383246	371957
O15305	PMM2	333127	300850	261968	332988	339719	373140	385808	350331	350600	393608	526630	596308	598192	571833	657970	266418	264018	220831	287605	361274	292407	277004	325019	368192
O15344	MID1	321643	332987	337590	382578	449592	235867	223413	260594	247375	281404	215002	229452	240164	249599	278917	377836	368137	396212	407416	328467	335666	353626	361776	425074
O15355	PPM1G	633246	547116	485978	681061	720618	605287	487085	695276	663939	701812	560797	552689	547073	537698	653376	759646	738866	694575	758222	751238	657793	717805	1.06127e+06	967624
O15371;O15371-3	EIF3D	1.41085e+06	1.20353e+06	1120139	1.17575e+06	1.1621e+06	1.26133e+06	1.23575e+06	1.19655e+06	1.27429e+06	1.22653e+06	1.1282e+06	1.13983e+06	1.07453e+06	1.10587e+06	1178343	1.2617e+06	1.25689e+06	1.20888e+06	1.13983e+06	1.30611e+06	1295721	1.34939e+06	1.29443e+06	1.38581e+06
O15381;O15381-2;O15381-3;O15381-4;O15381-5	NVL	40192.7	39495.2	44904.7	47099.8	46033.1	65071.9	73361.5	60031.9	63663.6	62374.4	38796.6	39866.2	45706.5	48955.4	46758.5	71124.9	75972.9	76372	63750.6	74048.3	58261	76173.9	75475.9	79645.9
O15397	IPO8	150846	152390	201902	165368	150473	190043	208374	189107	179886	188510	206282	180339	138587	219242	181336	206704	205526	211703	187355	207243	215941	185635	168631	183340
O15400;O15400-2	STX7	1.00853e+06	870480	812336	887932	878380	794881	755420	705921	749131	744362	831008	667196	632934	758334	693675	709452	699857	707855	888993	711540	778954	691302	721121	743962
O15460;O15460-2	P4HA2	172419	196869	205083	185239	201888	63820.7	195888	50512.5	44500.6	38175.3	94083.5	82208.6	101710	102176	85212	97955.5	105902	83407.5	45822.9	58745.6	61420.2	62771.9	51730.3	59481.3
O15488;O15488-2;O15488-3	GYG2	92656.3	114407	93780.2	89673.5	86699.7	110023	128070	132234	117419	107674	92788.7	122458	117826	93764	145847	104336	98871.5	109721	88418.1	85041.1	83205	110615	88409.3	107190
O15498	YKT6	1.87546e+06	2.03898e+06	2.04433e+06	2.20458e+06	1.94781e+06	2.35406e+06	2.48618e+06	2196624	2386338	2.38585e+06	2.61805e+06	3065808	2.97113e+06	3396252	3037400	1578835	1.53391e+06	1.6102e+06	1.87372e+06	1.71904e+06	1.75463e+06	1.82763e+06	1.83284e+06	1.76672e+06
O15511	ARPC5	520266	431866	449328	341485	371937	261292	336412	338868	270846	283788	336217	362627	393318	343474	335835	363118	392985	370290	312438	343946	306229	334843	265508	301411
O15523	DDX3Y	124154	98649	132029	122641	131750	103364	157656	142275	126062	108703	152620	131612	128825	146633	153010	105180	100039	92723.4	122157	144133	131036	124686	132517	134490
O15540	FABP7	26555186	24033930	23281198	24904338	22376118	24504374	22476658	22699324	21425862	23451272	30762744	29249056	27483234	30940742	30173364	23821598	22358662	22423660	26888488	13905834	14454190	14418294	13591150	14784062
O43143	DHX15	2288277	2146802	2.20119e+06	2.44735e+06	2.16934e+06	2.94178e+06	3.05153e+06	2.82168e+06	2783242	3209519	2.07995e+06	2166219	2076292	2.28207e+06	2235866	3.08647e+06	2.98022e+06	2933383	3299450	2895219	2.73758e+06	3151556	3.07667e+06	3.35065e+06
O43148;O43148-2	RNMT	685703	667091	652282	699728	675317	858273	849058	837294	851217	887573	733597	783493	775939	813544	801092	725928	708480	699864	817285	748209	718611	754111	781242	741620
O43149	ZZEF1	12071.8	6991.81	6581.21	3558.84	4048.3	6255.63	6629.42	8937.28	6135.67	4493.71	9478.57	8788.83	6925.51	3923.38	7293.15	9277.09	7845.43	4844.38	2495.14	8135.12	7483.51	8925.91	7233.77	6562.33
O43150;O43150-2	ASAP2	76881.5	74837.1	90977.2	89141.3	138167	104106	108509	105778	173301	119460	128282	132224	105281	155570	100046	99788.6	119098	130173	146868	80988.4	73451.6	89201.5	96009	86613
O43156	TTI1	7416.77	11820.1	20847	8973.29	5415.42	16063.2	17875.4	18766.9	10005.4	7700.36	15911.3	13644.3	15486.7	14094.5	17129.2	30880.1	26204.2	18866.7	31029.9	39970	18826.3	22660.4	9017.38	28390.2
O43157;O43157-2	PLXNB1	189859	152046	194603	154008	148444	176470	216063	173462	194079	181540	116025	116402	143572	90402.3	100208	215572	205007	171454	260764	162702	139434	105130	165643	149797
O43164;O43164-2	PJA2	197250	182803	178806	212205	221684	191106	181981	190788	236733	194709	170176	157814	166562	149889	166964	164599	152861	138409	160899	173433	168471	146220	209977	176132
O43172;O43172-2	PRPF4	396776	385418	394687	403409	390531	469280	454996	470106	508428	517050	374834	420086	426320	446145	413017	515305	511626	502197	477260	513993	481949	491430	526690	509932
O43175	PHGDH	7.51073e+06	7.30409e+06	7.71903e+06	8548267	7.39915e+06	9907457	9776463	9718928	9720302	10762716	6.41215e+06	6701657	7.53183e+06	8039218	7.24929e+06	9043840	8723023	8819825	12461826	13681230	12132762	13486842	13992745	13341752
O43237	DYNC1LI2	1.97796e+06	2034901	1.99876e+06	2.40159e+06	2.15078e+06	1924745	1.98407e+06	1985532	2.0784e+06	2.22735e+06	2283206	2.35974e+06	2.38823e+06	2684993	2637963	1.52319e+06	1.45021e+06	1.51718e+06	2.24706e+06	1.60315e+06	1.57224e+06	1.63747e+06	1.91846e+06	1.88604e+06
O43242	PSMD3	3195704	3.0387e+06	2900000	3.12275e+06	2857196	3.25392e+06	3.23528e+06	2.9947e+06	3096675	3.19859e+06	2.96293e+06	3.11147e+06	3.03914e+06	3182557	3.04995e+06	3.00927e+06	2.89342e+06	2.8304e+06	3498942	3.07909e+06	3.06916e+06	3.24083e+06	3.24905e+06	3.29709e+06
O43252	PAPSS1	1.4295e+06	1.37689e+06	1.32038e+06	1.48276e+06	1.39314e+06	1.37885e+06	1.41629e+06	1468091	1.51548e+06	1.57922e+06	1.32512e+06	1.29839e+06	1.19526e+06	1.37065e+06	1.33372e+06	1049766	1.08419e+06	1.06627e+06	1.23019e+06	1.05275e+06	991441	1.12369e+06	1.12188e+06	1.19375e+06
O43264	ZW10	282983	259537	263545	276614	226334	274957	287952	281478	262107	261947	271151	264678	287398	248009	272168	346882	317646	325820	273674	308295	303536	338924	299753	302543
O43290	SART1	421775	459268	465094	502010	486101	545451	515244	578431	615888	616348	414673	474385	450869	428403	474260	598985	567988	601645	549733	550634	511320	564075	594614	563408
O43292	GPAA1	404633	448495	434214	446053	449660	469262	485577	422271	461504	480651	521134	500418	533533	558890	511511	1.43062e+06	1.03531e+06	1288693	504536	424011	460043	460588	475758	520007
O43293	DAPK3	11448.5	15536.3	16552.3	16817.9	15008.2	11968.8	10400.7	13630.7	12115.7	11394.4	13296.5	11458.9	13157.9	14214.9	13747.8	14900.9	13258.4	12147.6	13973.3	12794.4	12612.5	15294.2	12303.4	11156.7
O43294;O43294-2	TGFB1I1	50135.6	158134	71749.8	221632	230213	103028	99471.7	29247.5	39303	35324.1	68662.8	187252	195211	238191	231499	45285.3	48217.2	47729.5	33774.3	49998.4	132868	131888	55313.6	45364.2
O43295;O43295-2	SRGAP3	662880	708733	707098	774934	792032	691550	687235	642472	663604	669636	571705	484805	454459	558445	525437	1.47176e+06	1.28371e+06	1.43983e+06	1.28671e+06	610869	637664	663065	651161	682408
O43301	HSPA12A	56430.3	51526.4	54775.9	68449.5	76350.5	29306	45531.1	42070	46056.3	45779.8	20296.5	33076.8	6579.15	21689.6	32026.3	31279.5	78515.7	37609.8	40016.5	19737.5	37139.4	36158.4	28775.7	19718.8
O43318;O43318-2	MAP3K7	101090	94572.6	90188.3	95765.9	53210.5	93898.1	87716.3	92932	92904.1	80315.1	74446	73430.6	90925.9	87112	60031.6	72924.7	72586.3	85655.4	68854.4	109723	84955.5	88849.5	58556.7	74979.4
O43324	EEF1E1	1232489	1.04924e+06	1.04762e+06	1.15426e+06	961512	1.2362e+06	1.24962e+06	1183424	1.14705e+06	1.13261e+06	1.10595e+06	1.23222e+06	1.24414e+06	1195028	1.14612e+06	1088599	1050936	1.04774e+06	1.09987e+06	1219387	1.22302e+06	1.24217e+06	1.27312e+06	1231625
O43347	MSI1	1.44348e+06	1.28587e+06	1.23615e+06	1.45305e+06	1.68451e+06	1.44364e+06	1.36586e+06	1.38082e+06	1.54534e+06	1578606	1.02047e+06	1.01392e+06	974105	1.01061e+06	1.01658e+06	1.82242e+06	1912017	1.80609e+06	2.12807e+06	1.77278e+06	1669665	1.88663e+06	2153726	2.08799e+06
O43390	HNRNPR	3.48392e+06	3.08266e+06	3.08078e+06	3.11354e+06	2.8873e+06	3.71195e+06	3503530	3.54329e+06	3510403	3.90601e+06	2.77171e+06	2.60286e+06	2.53048e+06	2.79021e+06	2.47933e+06	4.36584e+06	4.44431e+06	4.21729e+06	4.06254e+06	4.08329e+06	3.835e+06	4438211	3.71657e+06	4119765
O43395	PRPF3	360259	351695	403919	411181	374586	378234	437817	434975	550543	427374	416949	336540	292088	352032	482013	388991	391171	420628	495607	411988	406730	445711	456536	422667
O43396	TXNL1	1.75623e+06	1.76006e+06	1.76773e+06	1.79659e+06	1.76222e+06	1.86328e+06	2.00343e+06	1.82738e+06	1.82061e+06	1.80832e+06	1699680	1.79114e+06	1701654	1.82117e+06	1.68077e+06	2.16869e+06	2.1369e+06	2.18363e+06	1.85132e+06	1960611	1.79367e+06	1.97687e+06	1.904e+06	1.80947e+06
O43399;O43399-5;O43399-7	TPD52L2	961587	914126	830480	1.08589e+06	965342	894871	831174	968148	942251	971459	887935	1.12947e+06	1.10217e+06	1.09944e+06	1179231	845578	753772	780524	848999	1.07064e+06	993184	1.05682e+06	1297852	1.16608e+06
O43427;O43427-2	FIBP	202875	254106	242317	247458	253338	252194	216934	264003	293298	270440	229719	248399	203973	265726	261117	218574	218455	245335	247682	235917	281860	281144	318662	282639
O43447	PPIH	751385	693453	651050	631368	632207	861802	853355	801853	758087	787854	620978	718320	678377	677976	621220	870791	836051	866418	737129	845748	762407	864936	798514	774122
O43490;O43490-2;O43490-3;O43490-4;O43490-5;O43490-6;O43490-7	PROM1	256064	244043	380138	355243	434122	261753	173551	241339	374723	349041	379608	227409	346000	385129	409841	374944	359999	463745	404791	269828	396330	409639	402239	359700
O43504	LAMTOR5	1.16395e+06	1.12198e+06	1.00463e+06	1.11493e+06	993795	1.14245e+06	1010179	1.10906e+06	852413	973370	1.10819e+06	1.22697e+06	1.10812e+06	925706	1.01728e+06	1.20888e+06	1.04207e+06	1.13802e+06	919415	982574	1.03307e+06	1.0307e+06	881213	856473
O43505	B4GAT1	96375.7	96718.7	88056.7	104313	175029	81162.5	106914	82261.8	106414	289368	117848	139509	129931	105236	206112	70420.5	46234.8	101494	120626	71254.8	73075.2	68934.4	151655	96686.1
O43567	RNF13	123834	153027	158729	153742	166248	209441	182454	171766	184922	175829	154976	163376	141874	168261	166091	204604	167944	183875	221747	156093	166964	156647	132784	148231
O43583	DENR	271580	254923	248492	227743	265349	265049	283316	235912	254635	249471	226430	252521	224953	210606	198280	248971	248787	242759	204481	253411	274597	231883	370393	208626
O43592	XPOT	1.24688e+06	884411	954185	1.23937e+06	795486	1.03132e+06	1.07379e+06	933477	904416	1.07209e+06	977394	1.11039e+06	1.14601e+06	1.09233e+06	1.21453e+06	598369	507626	599197	1.1365e+06	1.18252e+06	876059	951837	1.01115e+06	999801
O43615	TIMM44	751758	680849	628638	817750	748532	663398	646407	676412	689714	706304	766277	815906	869091	882211	860307	719690	667156	679898	702066	764135	716120	740501	910075	781922
O43639	NCK2	218942	225983	209706	263104	239295	200243	158626	241445	253799	278031	191986	170147	137039	181003	203653	285384	254106	289487	300110	244421	266723	237456	283896	322606
O43657	TSPAN6	123768	122031	116140	181034	185829	235647	219022	234058	258203	294515	134666	121597	133706	97035.2	143181	301643	267352	307516	552082	193530	214389	228356	319026	272904
O43660	PLRG1	208780	629112	571812	1.18439e+06	1.58883e+06	1.19442e+06	458072	680235	806898	1.73781e+06	655286	553858	707209	941276	904004	609620	775804	677123	2.37287e+06	605965	687866	559028	2.4458e+06	1.16788e+06
O43676	NDUFB3	310883	283679	289303	289463	249223	278789	252227	264151	282914	269335	273204	263577	263134	265478	248470	235209	234976	221881	259674	253600	226948	267663	259066	263232
O43678	NDUFA2	218361	218303	252261	169554	164631	230472	172217	205662	184394	176376	235077	275471	193524	217393	165432	342192	232467	240406	142531	188020	233566	269638	185692	142216
O43681	ASNA1	2.13596e+06	2155816	2172194	2.37524e+06	2.221e+06	2.18018e+06	2044437	2.01543e+06	2.00869e+06	2.16399e+06	2.48764e+06	2.62083e+06	2.88704e+06	3.06188e+06	2.63376e+06	1.87294e+06	1.87272e+06	1.90696e+06	2.23849e+06	2.01072e+06	1.97253e+06	2.10531e+06	2177573	2.11014e+06
O43707	ACTN4	4.13732e+06	3.96581e+06	3.8888e+06	3.94796e+06	3.67854e+06	2.97811e+06	2.77327e+06	2.88117e+06	2.76687e+06	2.80005e+06	4344767	4.66236e+06	4556243	4.35842e+06	4508727	2.87327e+06	2.74206e+06	2.64868e+06	2.66057e+06	2.37504e+06	2453000	2.51888e+06	2.36102e+06	2.50324e+06
O43709;O43709-3	WBSCR22	53516.3	45899.5	48941.6	45694.4	65185.3	60305.2	69734.9	66807.4	58448.2	68384.9	45576.8	53277.9	34415.7	49454.7	50731.5	82766.9	62697.9	62313.2	67453.6	92614.6	79390.1	84106	78984.2	75408.2
O43719	HTATSF1	226771	150398	196322	177147	224707	145230	164041	168189	270065	219473	139673	172369	126455	157939	230526	233744	197018	190818	211293	183026	244330	172694	235076	232723
O43741	PRKAB2	43678.7	64204.3	168963	63941.7	103367	93687.1	46032.9	40969.2	35284.7	56387.7	77323.3	77882.2	91655.9	97610.6	72932.4	41080.6	40842.1	21242.3	75265.9	95045.5	46578.7	23853.3	48495.5	10537.7
O43747;O43747-2	AP1G1	1.38748e+06	1.49398e+06	1.55104e+06	1.76446e+06	1.56797e+06	1.63558e+06	1.62678e+06	1.55809e+06	1.60173e+06	1.56392e+06	1.58239e+06	1.67269e+06	1.7381e+06	1.89479e+06	1.67979e+06	1.60086e+06	1.57588e+06	1.60855e+06	1.71885e+06	1475084	1.49009e+06	1.62108e+06	1.66496e+06	1.55265e+06
O43752	STX6	74143.7	75545.4	66060.7	65732.3	90671.7	86073.8	67272.3	102098	86501.6	86637.9	72969.2	46176.5	46113.4	51703.6	53433.6	72947.4	83715.6	75199.5	109139	63272.7	59197.4	54605.6	101221	85228.3
O43765	SGTA	1.93105e+06	2.21427e+06	1.96269e+06	2.03332e+06	2370595	2114895	2139372	2179082	2.26945e+06	2.16174e+06	2320139	2548821	2.34288e+06	2557891	2.64972e+06	1.79452e+06	1.65678e+06	1676464	1.86221e+06	1951349	1894916	1.89212e+06	1896847	1.88172e+06
O43772	SLC25A20	371381	337981	352560	352552	318288	337601	408834	348541	345698	351209	516011	592896	587711	655511	610397	184674	193495	197442	220958	178423	198567	181730	176260	153216
O43776	NARS	4201405	4216703	3.99984e+06	4750033	4472749	4.38287e+06	4.33153e+06	4.31864e+06	4552713	4710077	4275781	5010365	4.80257e+06	4.90397e+06	5284955	3.84138e+06	3.6293e+06	3689415	5022009	4501651	4.43738e+06	4.5947e+06	5.34755e+06	5135957
O43809	NUDT21	1.14399e+06	1.23512e+06	1.28415e+06	1.17603e+06	1.22021e+06	1.50344e+06	1.54934e+06	1.47922e+06	1.42116e+06	1.56161e+06	1.0431e+06	1.04777e+06	987459	1.21859e+06	994185	1.72097e+06	1.84362e+06	1.84787e+06	1350437	1.63074e+06	1.58863e+06	1.75145e+06	1500616	1.51817e+06
O43813	LANCL1	349573	483805	558139	586822	578415	536419	361957	593102	618524	733914	559145	608060	418560	628422	448583	663681	550585	680059	890460	489156	655760	294501	855610	856758
O43815	STRN	258507	280365	283789	271660	289591	239923	276531	277564	219738	239247	275999	273073	329596	282374	289539	558392	311461	331682	312116	315653	317855	355017	314119	331851
O43818	RRP9	262613	257452	242241	249954	265357	268372	280252	277435	307180	285750	230696	247789	239462	243138	235560	259660	256886	257637	241563	286927	326387	329819	335802	330214
O43819	SCO2	28453.5	32473.1	32020.1	38557.7	38361.1	20761.3	17551.5	23843.4	24729.6	24923.2	38893	44768.3	41695	46134.1	49303.8	35969.4	27337.4	34821.8	24826.4	32022.6	31484.4	30270.6	33740.9	33915.6
O43823	AKAP8	91274.9	58662	28654.8	32118.3	36434.2	31665.3	21078.3	46364.6	33836	41187.7	18999.5	26356.8	30478.8	14841.2	28101	54777	41988.6	30456.3	63101.3	36315.1	26090.7	30977	76465.1	47534.4
O43826;O43826-2;U3KPU7;U3KQS2	SLC37A4	121911	86002.1	80070.6	86587.4	87206.4	75336.1	127638	101761	83884.1	56034.4	99080.7	81962	102237	79732	83614.4	104619	101598	96447.4	93744	107434	76258.1	111977	84369.8	81603.4
O43852;O43852-3	CALU	3.87237e+06	3.75448e+06	3510495	3834162	3.77962e+06	3006958	2.64971e+06	3.04157e+06	3426389	3.48447e+06	4208307	4518310	4435584	4.87414e+06	4955772	3.17449e+06	2.85414e+06	2.86837e+06	2.95366e+06	3.36722e+06	3.53568e+06	3.1638e+06	3.5679e+06	3.50651e+06
O43852-2;O43852-4	CALU	158884	163194	193756	194939	187668	188016	147293	148680	159980	142488	190463	249188	291785	211962	278791	130383	93807.6	109038	139571	210708	191813	258518	254227	171453
O43854;O43854-2	EDIL3	918215	962774	1.03796e+06	1.02645e+06	979202	829911	932272	857720	867637	881081	337645	286694	309677	335605	285216	1.40867e+06	1.46282e+06	1.50665e+06	3252449	1.30281e+06	1477997	1.48715e+06	1.41132e+06	1.47935e+06
O43865	AHCYL1	487431	472964	479500	257489	236923	287361	417798	329026	265411	253293	454210	496676	354768	261651	274275	372546	287338	299985	311550	386004	344644	463793	232161	231919
O43913;O43913-2	ORC5	35824.5	39440.4	32255.3	31656.5	29413	56523.3	56306.2	44802.9	54655.5	41149	33667.7	43504.1	38353.2	49132.2	32010.8	70599.5	62347.7	56265.7	55302.6	72704	71127.4	60657.6	69398.5	56513.2
O43920	NDUFS5	557938	2.07505e+06	1.75552e+06	288408	211984	2.36468e+06	951420	550924	261790	288151	280451	312572	1.27108e+06	219560	242374	490523	380297	416251	277472	1.26012e+06	729086	305333	263490	281252
O43924	PDE6D	352652	304996	294401	287845	304799	298410	296323	288966	276072	288625	304406	255896	266110	283467	253044	344142	319680	375285	317329	278525	277213	292687	236616	248674
O43929;O43929-2;O43929-3	ORC4	78343.7	58455.8	57854	62915.5	51609.6	77332.2	79593.1	71727.3	62263.7	59526.6	81460.3	68806.3	45099.5	34465.1	52834.3	97835.1	91256.7	86139.6	107818	107532	83880.4	105015	103308	111187
O60216	RAD21	283918	322991	280714	323932	315712	390322	352878	381481	363928	385869	269181	270858	223984	257017	259809	571189	581105	554621	438038	499848	478914	511740	521006	493520
O60231	DHX16	91558.3	94510.5	74078.3	65852.2	79656.6	105903	107014	124996	94590.2	90523.3	102330	116239	107719	57860.8	65181.1	98217.2	96027.9	119380	76263.6	141646	96280.4	144832	113386	113580
O60244	MED14	56041.1	48551.1	47805.9	48077.6	51301.9	58048.3	61586.8	51179.4	65156.9	55544.5	48457.8	53164.4	49910.4	51666.4	59943.5	91037.7	64705.1	65905.4	49899.2	62325	46684.8	51517.8	52233.6	50000.7
O60245;O60245-2	PCDH7	32315.7	22321.4	21189.9	24099.7	27222.5	15786.3	18573.2	8206.78	18758.3	14332.1	18425.4	13732.9	20840	16941.1	24713.8	30936.4	24469.1	26456.1	37894.4	25458.3	22386	21997	15678.7	17778.7
O60256	PRPSAP2	911376	884952	957534	1.31754e+06	1.32134e+06	1.13122e+06	1.04173e+06	1.09995e+06	1.35365e+06	1.39289e+06	1.02476e+06	1.04248e+06	1.10153e+06	1.38107e+06	1304816	946749	933575	921517	1.41349e+06	950780	973578	978004	1.18818e+06	1132990
O60264	SMARCA5	641903	559520	708243	880702	810149	816829	840424	915938	943644	891758	703273	606085	645317	663991	713899	1.02648e+06	997533	1.03093e+06	1.1208e+06	1.00763e+06	981334	1.12838e+06	1.35343e+06	1.26571e+06
O60271-4	SPAG9	831465	893459	849568	894673	847864	842587	802564	803061	873133	901734	816221	905075	854146	919346	915112	718728	751022	759760	840855	837759	855991	871201	887554	842918
O60282	KIF5C	3573620	3.23137e+06	3296756	3.27582e+06	3.0754e+06	3197502	3.08562e+06	3.06977e+06	3.08905e+06	3255519	3255516	3.18461e+06	3.28311e+06	3538539	3203537	2.58887e+06	2.51698e+06	2.61947e+06	3.01572e+06	2.74429e+06	2.78319e+06	3.04365e+06	2.82965e+06	2.85917e+06
O60287	URB1	28109.8	29360.2	34073.4	35764.6	27785.5	40687.1	49663.1	49170.6	37261.7	46609.9	44183	30867	26412.5	29217.9	37161.4	42288.6	43892.5	45902.7	53317.5	54041	46218	58632.8	50786.8	59632.2
O60306	AQR	72330.3	128864	134694	111630	114738	171172	172003	162935	143571	143991	141707	132879	135970	108608	112569	280012	283142	313507	181727	181860	179279	227028	195090	194935
O60313-2	OPA1	5.66019e+06	4.5266e+06	4.05753e+06	6.19607e+06	5.20035e+06	4.32326e+06	3.77941e+06	4.32062e+06	3.71016e+06	4.48395e+06	4.35328e+06	4514828	4.08084e+06	4.2631e+06	5105370	5298464	3.97107e+06	3882451	6.42405e+06	4.05191e+06	3366347	4.14871e+06	5842580	5610124
O60331;O60331-2;O60331-3;O60331-4	PIP5K1C	69532.1	64129.4	57708.3	91623.6	99292.6	60786	49145.3	87930.7	70749.4	47932.2	59650.8	47084.9	55127.8	55294.8	76525.7	75153.8	41786.6	99369.1	74416.2	61158.2	52384.2	45161.6	41435.8	72977
O60333-2	KIF1B	180993	180694	202955	145862	171945	218089	286386	190847	201013	215128	161502	172433	202871	235577	213606	257354	280354	264046	309552	215085	211783	201073	164337	188810
O60333-3	KIF1B	21086.4	22806.8	34187.2	26246.8	24257.1	18955.8	16594.9	30725.3	23238.5	20465.1	14283.3	21662.3	28361.5	19530.5	42183.5	38779.8	30530.5	44238.8	27435	24702.2	29963.9	46622.4	16306.2	21256.9
O60341;O60341-2	KDM1A	294989	574278	1.52233e+06	685824	906432	1.97297e+06	896752	1.10828e+06	1.07688e+06	2858594	1.4835e+06	1.07467e+06	471782	3.34373e+06	1.35216e+06	1.0828e+06	1.5276e+06	847488	844132	1.12354e+06	1.06752e+06	892826	932799	1.12912e+06
O60346	PHLPP1	46173.5	37521.2	49609.2	60885.9	31123.5	45825.6	40342.3	51209.6	45129.4	57431.6	46137.4	42880.7	46650.3	43744.6	60133.7	64865.4	55992.6	52496.8	100156	61042.1	37738.7	41123.8	35685.5	49017.7
O60443	DFNA5	779765	703075	696054	796406	713019	376811	388193	394967	389238	391439	489510	470686	508621	515812	559174	1.0315e+06	941474	930972	1069379	778014	782301	801860	901582	947023
O60493	SNX3	2.51669e+06	2.63791e+06	2635889	2.76004e+06	2574311	1.68994e+06	1.85139e+06	1.67011e+06	1695096	1772536	2.48296e+06	2.3978e+06	2419379	2.78707e+06	2607371	1626121	1.59775e+06	1.65355e+06	1.87959e+06	1.65778e+06	1698785	1.70679e+06	1.74182e+06	1.70558e+06
O60502	MGEA5	1.99042e+06	1.91832e+06	2.01127e+06	2.38571e+06	2062468	1.86049e+06	1.92128e+06	1.89638e+06	1.90496e+06	2.21422e+06	1644911	1.3633e+06	1.42415e+06	1.63978e+06	1.52228e+06	1.74973e+06	1.67847e+06	1.715e+06	2.52074e+06	1793685	1.63039e+06	1.93657e+06	1902599	1.92736e+06
O60506	SYNCRIP	6176476	6.07558e+06	6059238	6546534	6263809	6826839	6855794	6573559	6.97093e+06	7.20879e+06	5585924	5.58195e+06	5.44566e+06	5942326	5624192	7659348	7.87325e+06	7874737	7843336	7.19959e+06	6912422	7645543	7.70278e+06	7645258
O60508;Q5SRN1	CDC40	104612	92549.1	69229.4	118289	40670.4	81919.4	103834	83126.2	53265.7	51809.3	147140	129948	62550.2	138942	53553.3	122990	88112.6	107639	100572	100190	92812.1	85658.8	85577.8	83382.3
O60518	RANBP6	209693	167609	193578	173874	127126	172604	151321	157570	116708	127192	196610	175710	145093	104331	129544	164017	146141	149520	143071	179399	139563	178327	109148	137409
O60524;O60524-3;O60524-4;O60524-5	NEMF	225302	215232	208197	194362	193061	197049	200575	204202	194126	203269	155357	177934	155725	169330	163569	211017	196359	205635	207726	201720	198019	183981	206896	195920
O60547;O60547-2	GMDS	134283	246447	178962	184225	170792	232413	228626	172623	164712	172120	163511	95849.1	105241	154891	135539	198486	194036	175151	154202	170622	198589	132905	131741	144566
O60551;Q5VUC6	NMT2	179459	190468	167597	149793	179730	184795	196759	198429	191309	191863	181996	186646	172395	212258	205416	116911	146056	156827	169792	200433	177268	170015	209599	196474
O60568	PLOD3	356914	367897	366892	364010	351183	283836	317368	278445	271464	298938	373933	371372	371158	383550	406483	290171	271064	275261	252055	309531	312844	313021	316455	333919
O60645;O60645-2;O60645-3	EXOC3	1.11516e+06	1.26678e+06	1200730	1.26848e+06	1.26424e+06	1.02729e+06	852972	1.01084e+06	1142157	925839	1.16752e+06	1.1254e+06	1.15522e+06	948086	953104	912707	1.00035e+06	959478	1.22636e+06	965277	992748	977859	908673	792030
O60664	PLIN3	2.47496e+06	2.48578e+06	2.46701e+06	2.89829e+06	2.80915e+06	2.11522e+06	2039394	2119684	2.40423e+06	2561938	2145712	2093310	2097129	2.56711e+06	2.36525e+06	2.09243e+06	1.98056e+06	1.97913e+06	2328828	1.97528e+06	2.02276e+06	2.00074e+06	2251052	2228723
O60678	PRMT3	3.18634e+06	453398	3.24828e+06	3.69635e+06	3.58119e+06	526441	1.07282e+06	2.96281e+06	2849613	951941	4043894	3.56933e+06	3.85757e+06	4.53562e+06	3558833	2.50113e+06	573896	803254	2420309	2558305	2.29457e+06	3.4547e+06	2.34348e+06	832601
O60684	KPNA6	367471	400795	374449	503497	459320	429593	439753	419724	475894	486280	422358	394554	396965	405851	471900	489088	478581	520535	528277	422227	430355	391993	534382	479385
O60701	UGDH	1099559	1.05676e+06	1.07863e+06	1.05991e+06	1.07143e+06	1311957	1.36975e+06	1.30969e+06	1.32642e+06	1.35961e+06	894370	923169	904886	966753	890334	1.46076e+06	1479388	1.53268e+06	1.34319e+06	1.69972e+06	1.5791e+06	1.77435e+06	1.6786e+06	1.64122e+06
O60704	TPST2	140583	190314	210242	173448	168779	155022	148660	136343	115100	161768	298814	308177	298225	260198	233586	151050	194470	91131.2	102237	193843	99732.6	194580	254137	116673
O60739	EIF1B	901254	739050	632689	970379	758445	761249	705123	820060	686580	734509	603101	707032	688427	580062	730539	946472	716840	636280	929142	873939	715775	776976	1084816	1055314
O60749	SNX2	1.00922e+06	980221	712383	765396	764421	940187	750957	706751	709630	740238	682049	984346	728839	869222	848615	1016202	969188	650726	787262	1.0227e+06	921038	764948	787895	773633
O60763;O60763-2	USO1	1.78641e+06	1.87327e+06	1.82287e+06	2.02973e+06	1.81044e+06	1.84774e+06	1.81399e+06	1.75451e+06	1.86893e+06	1.87421e+06	2059224	2.48369e+06	2518582	2.61215e+06	2.58626e+06	1.46512e+06	1.42012e+06	1.43482e+06	1.73948e+06	1.62404e+06	1.70089e+06	1.69492e+06	1.89197e+06	1.70405e+06
O60783	MRPS14	56710.8	41594.9	43000	75677.3	79219	50051	44776.4	42515	46201.8	97789	48060.7	43528.9	49976.8	95963.9	87219.2	42181.8	43599	47886.5	33082.9	37567.3	36757.8	32739.9	54172.5	63391.6
O60784	TOM1	574392	588468	609593	754458	689500	449162	469906	512600	569619	645727	657269	646642	587556	837820	717324	301299	319592	397851	723361	454382	456403	587061	556034	551986
O60814;P57053;P58876;P62807;Q5QNW6;Q5QNW6-2;Q93079;Q99877;Q99879;Q99880;U3KQK0	HIST1H2BK;H2BFS;HIST1H2BD;HIST1H2BC;HIST2H2BF;HIST2H2BF;HIST1H2BH;HIST1H2BN;HIST1H2BM;HIST1H2BL;HIST1H2BN	3409249	3.20699e+06	3668097	3.20328e+06	3.07395e+06	3.77282e+06	4329917	4.21359e+06	3.84603e+06	4.03563e+06	2657171	2.39988e+06	2.65175e+06	3.00156e+06	2.41131e+06	4.59544e+06	4905579	5932656	4936825	4.40467e+06	4.32886e+06	5713271	3.98246e+06	4414599
O60825;O60825-2	PFKFB2	84955	72829.9	92718.1	130793	139563	58721.8	55058.6	84708.5	108567	108483	44133.2	78913.4	107604	147383	134134	49039.9	52890.8	55778.3	106508	68526.6	66222.8	74249.4	142586	137727
O60826	CCDC22	304730	296154	318308	288335	289021	300322	255504	237547	235574	270892	260220	262181	283757	305272	276266	255890	227501	250556	276714	279560	268906	256245	264679	264056
O60828;O60828-2;O60828-4	PQBP1	244548	244543	301690	310359	318552	291922	298554	306765	334396	314111	232143	232512	179349	223324	163252	374784	342138	360216	322407	352578	327406	391652	386641	415690
O60831	PRAF2	998486	932317	1.01454e+06	1.07206e+06	981520	937694	937830	918020	923715	950714	1.13161e+06	1.16463e+06	1.21778e+06	1.29175e+06	1.26963e+06	697524	685780	699655	915672	863344	828984	890321	903773	900422
O60832	DKC1	452628	446656	464399	503326	452997	505702	490180	552571	550691	547231	393326	412006	425119	408583	408214	608806	594090	620995	617032	669705	586568	686566	716924	675375
O60869;O60869-2;O60869-3	EDF1	609536	591559	852328	940802	780017	588775	882342	968273	919310	851417	666560	678638	566922	838441	822007	652548	1.06335e+06	1121596	819781	1.19584e+06	815604	1.1067e+06	1.20592e+06	1.21042e+06
O60884	DNAJA2	486306	392964	524730	532498	512179	408101	450722	448506	514110	523705	511455	405274	392412	405419	489112	448586	456385	473256	583214	392768	500603	445541	562717	518056
O60885	BRD4	134026	163432	133112	116648	120933	142663	159746	162000	144617	138413	103655	127446	111260	87203.7	99377.1	205915	177748	186410	148619	212929	180255	178132	172776	179269
O60888;O60888-2;O60888-3	CUTA	1.5875e+06	1234944	1.21109e+06	1.5077e+06	1.44265e+06	1.36735e+06	1.34505e+06	1.38605e+06	1.41246e+06	1.62704e+06	1.4846e+06	1.81749e+06	1875471	1.9636e+06	1.7023e+06	1.29408e+06	1.28191e+06	1.34887e+06	1.49836e+06	1.48389e+06	1.44564e+06	1.45988e+06	1.779e+06	1.84278e+06
O60927	PPP1R11	52068.8	57717.1	65887	45428.5	58908.6	91527.3	60016.4	65668.3	62867.4	67852.3	81233	77472.2	83907.4	67751.9	69650.4	72642.4	67133.8	84095.8	39089.9	59010.9	67266.2	46645.2	48109.8	64684.1
O60942;O60942-2;O60942-3;O60942-4	RNGTT	71189.9	53351.9	57369.9	49613.5	48372	70767.8	74811.6	74850	68195.5	59273.2	45073.9	62561.7	64688	54740	56095.2	79824.1	86590	83724.9	71135.7	79380.4	87576.3	100664	64124.5	69528
O75027;O75027-2	ABCB7	351858	311288	314741	298758	301118	274162	278793	267666	261877	252089	346782	373767	359002	376668	354114	270054	280770	273785	293062	250399	258744	252092	205487	236437
O75051	PLXNA2	56404.2	36878	49689.3	35902.1	51241.6	28827.7	83495.5	47406.1	23630.6	22155.1	53959.8	30824	17021.5	26894.4	28685.7	67442.6	65045.2	66271.1	34491	80968.6	79549.8	83012.5	61081.5	58851.8
O75052;O75052-3	NOS1AP	904500	1.04494e+06	949507	739599	822310	719055	693796	816449	896298	451805	776311	968045	1.07627e+06	1.0183e+06	858678	468776	767931	831621	1.0687e+06	859094	737531	711428	966103	964739
O75063	FAM20B	7726.36	2354.68	1828.49	8554.12	17448.8	5403.77	7135.54	6418.91	3750.52	4481.71	13180.8	10450.9	3154.78	14606.1	6053.64	9003.86	3671.37	12999.4	4524.09	11396.7	33491.1	1840.97	5624.33	4288.05
O75083	WDR1	8415543	8348652	8343969	8.31161e+06	8248532	5.69113e+06	5.99085e+06	5458954	5.34752e+06	5932774	8483616	8248158	8.1454e+06	9320566	8048459	4925253	4.86664e+06	5.01275e+06	4849070	5783459	5941685	6.05652e+06	5494000	5.66869e+06
O75084	FZD7	38731.1	39123.4	38075.9	56079.3	70559	30477.6	34767.1	30670	44461	41629.8	68931.7	31701.9	35935.8	36499.5	47018.4	46640.9	24416.3	17951.3	21136	22768.5	18891.2	17138.2	30758.3	25337.5
O75093	SLIT1	193685	126737	122325	83675.1	80080	117405	100945	128537	100560	118150	107379	209813	170026	147821	141464	125554	111162	114564	237870	107784	121223	91900.9	86799.4	85826.6
O75110	ATP9A	335115	239987	299310	651015	579493	205682	259001	231801	274279	285782	254018	217282	304575	458496	333545	321303	297900	308973	456180	185092	283756	215100	286644	299282
O75116	ROCK2	291096	296763	296397	338586	325039	318970	305595	375989	377135	402931	385507	406262	410159	425348	441172	337020	319448	331488	332715	307496	296255	322442	350570	360312
O75131	CPNE3	2475251	2.41265e+06	2.48328e+06	2738268	2328511	2.37043e+06	2.36652e+06	2.27001e+06	2.38614e+06	2612553	2.63487e+06	2.5377e+06	2725683	2.9363e+06	2.59484e+06	2.34682e+06	2425201	2291747	3.07643e+06	2.18433e+06	2.25753e+06	2465846	2.56035e+06	2.48984e+06
O75146	HIP1R	173109	143836	147274	110157	126313	122207	126320	113399	122436	106337	99703.9	111956	103787	95610.4	105809	116217	95286.2	82276.7	104894	87725.5	77621.6	116570	92363.2	103365
O75150	RNF40	198096	198300	195908	303830	293590	232118	210853	237061	307330	271552	197131	164879	193436	215034	273477	283682	260500	267687	307799	262989	257045	269415	344338	355089
O75151	PHF2	424367	247904	242444	172424	171781	159507	412934	201583	211000	207557	355532	475874	420640	120300	269577	266046	500728	308582	183909	326179	430877	210696	361602	220737
O75152	ZC3H11A	122049	132979	102029	161781	191037	196099	161193	201446	203069	203148	143577	156909	153318	154205	177835	197801	206413	194323	155686	247322	212533	249230	293509	260724
O75155;O75155-2	CAND2	43678.2	65985.8	60476.1	58807.6	32547.1	108165	120159	93024.5	64576	81835.3	58998.3	69899.6	64948.3	82202.8	48811.8	89063.1	71699.5	72546.1	60337.9	91236.1	70693.5	67697.8	50224.8	57069.3
O75157;O75157-2	TSC22D2	80166.5	87274.1	88159.7	103813	105237	64569.2	64298	83448.5	95166.8	94446.6	85763.6	74617.4	69048.8	79977.6	93287.2	41718.4	57762.7	73614	71537.8	69049.1	82801.4	90823.8	101243	104012
O75165	DNAJC13	260275	273184	257605	215169	256489	224384	196177	212456	236753	187037	251306	269030	300858	280140	254172	225694	209088	243033	205809	220349	230495	227431	188158	210812
O75170;O75170-2;O75170-3;O75170-4;O75170-5;O75170-6;T1ECW5	PPP6R2	163194	83950.3	115680	128412	160458	124487	236613	163707	86445.1	79087.7	86965.5	172076	201280	149109	91539.5	109286	183392	106341	167543	202905	95613.3	156292	113541	180453
O75175	CNOT3	153974	134897	123373	118165	125500	139578	220473	136171	137327	135406	132420	117699	106969	103145	112556	257466	189845	204752	174536	159787	156401	153034	138420	149016
O75182;O75182-2	SIN3B	75701.4	63883.1	37673	45665.9	46749.1	30933.9	64993.2	52428.4	49661.1	41451.5	72726.7	61576.2	36050.8	35806.2	77369.5	69960.5	73367	38427.6	46717.8	66788.6	58625.7	65594.4	50683.4	56538.8
O75223	GGCT	644610	637149	565122	607120	636379	639985	696217	699643	676183	681196	860307	835671	764191	800004	780802	617360	568443	605437	632184	590801	593258	565766	588812	580385
O75251	NDUFS7	173603	137195	98216.1	113938	134567	99021.5	192135	101507	128288	131594	109556	97737.3	96439.4	128975	124975	61977	79046.6	89257.3	89072.2	98124.5	80338	98289.1	130271	138014
O75306;O75306-2	NDUFS2	690115	862130	928602	1.28594e+06	885954	828361	975407	850268	1.10853e+06	907251	887218	880158	925013	878966	998506	745622	768027	839058	1.03333e+06	799879	793404	888094	1.16465e+06	958338
O75312	ZPR1	531549	459007	468454	532934	477256	479948	488642	488400	485567	509177	407102	529450	545980	546101	535935	468016	430211	448186	459003	485257	459826	488375	492246	477500
O75323	GBAS	866281	699894	734709	639806	584404	656281	849265	533455	481078	514684	815422	828876	737873	751716	624272	571655	498093	472061	518542	597669	600235	631401	501691	526224
O75340;O75340-2	PDCD6	939853	1107849	1104747	1.55795e+06	1.19624e+06	1.14124e+06	1.19641e+06	1.02756e+06	1.16776e+06	1.30712e+06	1.17335e+06	1.1453e+06	1.19333e+06	1529658	1.34731e+06	1.06561e+06	1.01766e+06	1.00649e+06	1.44994e+06	954927	1.02422e+06	1.09787e+06	1.23839e+06	1.33576e+06
O75348	ATP6V1G1	546823	485240	532676	613386	579873	481122	452152	514214	561576	571849	622851	600339	659869	689988	730433	371450	387656	405302	519981	419916	465203	413995	565288	512677
O75351	VPS4B	517178	424361	391226	434016	419419	405270	422838	419217	431082	458114	381125	420217	385900	427056	406902	474905	423027	443179	443715	468517	442612	485252	460264	480193
O75367-2	H2AFY	12809395	11986574	12088493	11319094	10771312	13199140	13115714	12850194	12510567	12537995	11259908	10834497	10337327	10906627	9743919	13810229	13416510	13747804	14685461	11831634	12428259	13204225	10736303	11750492
O75368	SH3BGRL	2.85155e+06	2537958	2640662	2.86127e+06	2.60759e+06	1.99735e+06	1.96305e+06	2.09549e+06	2.21483e+06	2.30054e+06	2.29646e+06	2160868	2.21416e+06	2.56332e+06	2.19995e+06	2605097	2592846	2.60449e+06	2.77062e+06	2.72529e+06	2.61025e+06	2.60257e+06	2.87698e+06	2.64704e+06
O75369-8	FLNB	3.42987e+06	4450062	3619997	4.19592e+06	3604027	2.60457e+06	3487478	2.47692e+06	2.57065e+06	2529529	3.74528e+06	3654131	4439869	4431652	3.60668e+06	3.43627e+06	3.49602e+06	3218798	2517996	2.98982e+06	3373729	3368346	3461860	3704906
O75380	NDUFS6	350840	388514	390996	322656	519442	418632	373934	412438	554481	440401	382762	412363	365090	563310	330964	432201	441218	404282	385102	380037	438395	343618	471500	352598
O75381;O75381-2	PEX14	439472	479795	424495	487427	509614	441094	412169	481714	468131	462330	406704	411924	417312	450084	414718	444592	713528	452092	524876	515892	558808	593871	568117	533069
O75382;O75382-2;O75382-4	TRIM3	69633.7	67414.6	56032.1	70626.4	73209.4	47905.8	51723.5	50508.9	50501.1	50473.8	60241.3	78847.5	69317.8	91899.2	73222.2	55917.6	32113	35170.8	50066.4	34523	38102.5	44483.4	46611.1	43360.5
O75391	SPAG7	312388	207188	206251	167447	184816	219682	252142	241681	217437	228652	203186	207795	180860	165419	203797	344098	299522	269267	196977	334360	252058	257213	205980	256385
O75396	SEC22B	2.42222e+06	2184813	2.03198e+06	2.16166e+06	2.04014e+06	2286426	2.56161e+06	2.61521e+06	2.76471e+06	2.56723e+06	2.90403e+06	3.33385e+06	3.0902e+06	3180081	3.34885e+06	2853591	3056777	4.36048e+06	2.11252e+06	2116534	2.18317e+06	2.47188e+06	2.46227e+06	2.50843e+06
O75400;O75400-2	PRPF40A	350767	442741	451146	433875	429110	558113	569439	538032	412441	558836	442133	362616	416385	471080	437039	478757	366910	312253	356316	568177	530560	615815	605382	639551
O75410;O75410-2;O75410-6	TACC1	8792.85	8604.14	8771.99	10535.9	13843.8	5421.81	4822.7	9362.88	8597.88	8295.57	11165.6	11827.2	14234.9	14029.6	18782	11326.5	7079.2	7242.69	8502.6	5428.65	6037.02	9221.03	10091.9	9206.68
O75436	VPS26A	1027923	1.07985e+06	1.09523e+06	1.20243e+06	1.19913e+06	1.04585e+06	1.07925e+06	1.04317e+06	1.06836e+06	1.05911e+06	1.08267e+06	1.18647e+06	1139471	1.13445e+06	1.13297e+06	1437683	1.34073e+06	1.32213e+06	1227857	1142994	1.08872e+06	1.1704e+06	1.32016e+06	1.23671e+06
O75438	NDUFB1	20453.4	27573.1	37746.5	54988.6	59868	106496	37733.6	41347.6	63015.6	25675.1	45375.5	36738	51408.9	52898.8	50854.1	35585.8	50463	41319.4	44456.7	35242.5	30620.6	30804.9	60790.5	42189.4
O75439	PMPCB	832510	813031	806887	836436	796971	769038	728521	775327	748850	775087	886894	1051363	1.03804e+06	1.17268e+06	1.06607e+06	579508	571605	556887	681838	679501	665035	691161	707140	673347
O75475	PSIP1	1.10782e+06	1.14179e+06	1.15543e+06	1.24146e+06	1.25554e+06	1.33569e+06	1.33451e+06	1.40321e+06	1.37434e+06	1.5226e+06	935229	893397	874137	959547	875377	1.62611e+06	1.58968e+06	1.63522e+06	1.66302e+06	1.78218e+06	1.65154e+06	1.83575e+06	1.98533e+06	1.90529e+06
O75477	ERLIN1	271477	225233	195149	176221	150434	189799	211170	205941	173209	145718	199123	187676	184527	147081	168450	229829	213471	200718	169977	242626	255742	255888	201905	173909
O75487	GPC4	857621	747571	815044	753699	820254	843968	794316	744854	901142	815206	900048	861436	882690	1.0174e+06	901821	1.24491e+06	1.24038e+06	1.24236e+06	869296	1.0855e+06	1.05349e+06	1140560	968603	1.06617e+06
O75489	NDUFS3	818216	684334	695449	710450	580149	728023	718192	688406	660956	720618	716150	736995	726703	747514	691428	626232	613528	607268	571082	659646	592424	682078	614098	596242
O75494;O75494-2;O75494-3;O75494-4;O75494-5;O75494-6;Q5JRI1	SRSF10	720484	617476	536955	580892	592894	738773	674597	706899	637767	692813	516368	575757	562585	527277	524979	912720	827830	807953	819946	792081	725780	866596	841419	891613
O75525;O75525-2	KHDRBS3	660254	627289	572548	662277	578367	595424	558842	448763	260165	391966	686740	791603	740532	652481	753164	556896	379892	448312	657848	497755	510533	522545	540606	437246
O75531	BANF1	1.49507e+06	1.10215e+06	1.02358e+06	1350861	1.10804e+06	1.176e+06	1.49955e+06	1.32688e+06	1.265e+06	1404393	1.09263e+06	1.06792e+06	1.05001e+06	947539	1.114e+06	1.36532e+06	1.32551e+06	1.32016e+06	1682988	1.42768e+06	1.42577e+06	1.49664e+06	1.70681e+06	1.68591e+06
O75533	SF3B1	2115991	2202528	2.20073e+06	2024550	1.69188e+06	2.70299e+06	2.01762e+06	2557305	2.59371e+06	2.81358e+06	1.92197e+06	2.07421e+06	2.05289e+06	2.05813e+06	2.04839e+06	3.02581e+06	3.19096e+06	3201380	2.78411e+06	3.0986e+06	2844866	3.26255e+06	3.39461e+06	3.15874e+06
O75534;O75534-4	CSDE1	1.40201e+06	1.44149e+06	1496619	1.60475e+06	1.49849e+06	1.71228e+06	1.60666e+06	1.64306e+06	1.72046e+06	1.80963e+06	1544137	1.55128e+06	1.60207e+06	1.83017e+06	1.6656e+06	1.74269e+06	1.74669e+06	1.79488e+06	1580437	1.70481e+06	1.58568e+06	1.81962e+06	1.74961e+06	1799957
O75569	PRKRA	927288	956559	888939	981230	921397	845561	1.00095e+06	891843	893132	963007	946538	1.03408e+06	938587	991588	1.03251e+06	762206	766340	741317	925572	957258	897021	937132	1.00473e+06	998700
O75600;O75600-2	GCAT	49861.6	84363	192985	38921.2	78113.8	90357.9	59459.9	102298	163725	150521	148573	118902	84303	202536	112596	28215.8	38153.4	101095	53478.8	79925.8	70376.7	93416.9	23523.7	68535.5
O75607	NPM3	118630	72092.6	81163.3	129350	62076.9	116624	100949	102900	102337	143316	79831.7	115708	109045	122802	142143	111012	105669	80133.1	138474	147985	96773.1	113400	110276	144671
O75608;O75608-2	LYPLA1	1.4865e+06	1.49454e+06	1.50174e+06	1.54555e+06	1.58702e+06	2.08867e+06	2288165	2.08486e+06	2.11767e+06	2.27591e+06	1.41756e+06	1.46323e+06	1.38097e+06	1.64537e+06	1.48011e+06	2.08214e+06	2.06344e+06	2.0891e+06	2.69175e+06	1.97731e+06	1.95971e+06	2083976	2.04708e+06	2011777
O75643	SNRNP200	1532375	1.60798e+06	1.64144e+06	1.70443e+06	1.61053e+06	2.06902e+06	2.0775e+06	2.015e+06	1.99985e+06	2060487	1.60918e+06	1586339	1.60848e+06	1.61445e+06	1.53564e+06	2151447	2210344	2.20338e+06	2.13442e+06	2370951	2.18225e+06	2.54081e+06	2479118	2.46732e+06
O75663	TIPRL	1.1356e+06	1.13147e+06	1178724	1.20957e+06	1.26918e+06	1258247	1.27585e+06	1.21796e+06	1.19347e+06	1.29406e+06	1.18928e+06	1372320	1.28546e+06	1.32715e+06	1.33273e+06	965041	908866	895278	1260301	1.12135e+06	1.04872e+06	1.07105e+06	1.15762e+06	1.08828e+06
O75683	SURF6	123065	78019.6	67937.5	57085	32162	81280.5	112943	79233.2	61205.5	45905.5	118078	89958.3	73775.4	20491.4	47906.2	68040	66184	57330.5	39954.6	74902.6	61204	93503.2	75299.9	55289.8
O75688	PPM1B	616314	545818	520971	470761	479313	439813	508217	462360	386532	370019	450972	458046	461251	386299	403328	527960	463342	490013	438435	461498	430049	438872	393971	378689
O75691	UTP20	121381	149937	165995	142001	144668	177371	127338	175913	174013	144229	137915	142571	155761	144493	139745	177762	170499	190382	175244	237469	233331	248469	190619	206419
O75694	NUP155	495809	469685	472243	492186	462245	534926	551098	513127	512152	518220	452714	470847	471643	466928	421715	556694	567542	566972	552313	615057	576421	626373	647518	609833
O75695	RP2	488795	651579	586848	711001	883334	494843	443713	418690	634013	617802	660419	515854	532794	719365	599315	439079	478959	445805	678640	434937	477295	431105	647789	573525
O75717;O75717-2	WDHD1	38641.6	30040.1	39638.2	34737.9	34867.9	67175.8	53889.5	59876.5	53884.7	51966.2	46921.3	36339.9	33234.4	38477.3	35046.8	87015.3	81795.3	77575.4	47235.3	79448.1	76456.4	88461.2	74268.6	59567
O75718	CRTAP	462402	500303	518886	551872	476781	516308	429922	450834	418835	456177	506588	570301	556863	577092	541590	486432	373091	459296	395802	414814	417331	454830	419437	422394
O75746	SLC25A12	345911	362681	392711	367914	359976	327674	362096	330964	325711	328573	364044	375111	387770	410222	354880	247784	236123	224384	318975	283563	288842	307558	297881	271490
O75781;O75781-2	PALM	2.10155e+06	1.96928e+06	1.84225e+06	1.68771e+06	1.70402e+06	1.41668e+06	1.5986e+06	1.63516e+06	1.48383e+06	1637266	1.61221e+06	1.4952e+06	1.51533e+06	1.4765e+06	1.51606e+06	1.44852e+06	1.39113e+06	1.47802e+06	1.82459e+06	1.14453e+06	1.1682e+06	1.08217e+06	1.2559e+06	964108
O75794	CDC123	470150	442605	418319	533061	428716	449329	427169	375780	459445	493487	361161	440419	399422	445404	421564	516525	492932	453343	496558	553139	509632	491663	526046	538564
O75821	EIF3G	559597	556764	512573	568625	597052	648762	623775	748115	739294	687219	541320	583181	534663	551207	600383	683037	683977	678576	599485	616116	583191	646548	702338	667141
O75822	EIF3J	1.05646e+06	1.07933e+06	1.03793e+06	1.06788e+06	1.05097e+06	1.01033e+06	960335	1.03929e+06	1088492	1.0989e+06	1.03371e+06	1.08962e+06	1.00007e+06	1.05818e+06	1.09445e+06	1.04696e+06	1.00112e+06	1.08464e+06	964106	994046	1.02103e+06	1.01915e+06	977220	984307
O75832	PSMD10	697302	846597	873059	964207	924702	806031	799297	872921	932974	970983	918671	848382	839889	989624	961757	663021	689636	797619	990247	709415	721101	775390	738839	805077
O75844	ZMPSTE24	343711	366730	396678	415430	365911	402548	441557	389360	429988	386652	466563	394757	406765	424051	409203	355258	416420	405475	412781	408567	418799	461869	485369	414787
O75874	IDH1	16279370	17470332	17064604	20232572	19330826	24479590	25641228	23012746	25310998	28099916	12538961	12777055	12410785	14499026	13849747	32434318	31847840	29748658	42521128	24067574	22784742	23658368	27733228	26800322
O75882;O75882-2;O75882-3	ATRN	113629	105258	123942	141303	139126	143327	159156	143458	151973	153704	126579	115267	101664	134961	135921	154789	177187	171076	245296	138260	133966	125044	162380	159763
O75884	RBBP9	98582.2	210337	161311	74202.2	86388.2	125706	158713	148132	62941.4	63977.8	146838	110291	94026.2	68253.4	69073.2	120160	88159.6	118993	46546.8	96310.9	62452.8	119294	46882.6	53238
O75886	STAM2	587871	569005	605144	621183	583975	598862	583095	520104	433235	641956	603213	668582	588101	775309	690094	519867	515729	529415	493245	427982	458349	485034	582697	492366
O75891;O75891-3	ALDH1L1	806786	858840	818592	790652	720326	808473	705958	724493	672517	785402	1.14111e+06	1.08679e+06	1062399	1214005	897280	960393	719341	703284	993254	671182	605813	845759	1.08156e+06	678960
O75915	ARL6IP5	2.69671e+06	3.0304e+06	2.99812e+06	3065497	2867701	2.30945e+06	2.57159e+06	2.25694e+06	2382645	2.46298e+06	3.25581e+06	3.00204e+06	3.08397e+06	3131009	3.24087e+06	1.63777e+06	1.5221e+06	1.55883e+06	2215035	1.86611e+06	1.83613e+06	1.99444e+06	1.92043e+06	2.0785e+06
O75934	BCAS2	248056	136080	139371	232615	226874	160675	151988	164844	216191	216308	111326	130140	154296	215023	189439	234024	174174	161529	234453	182118	156572	178360	262077	192696
O75935;O75935-3	DCTN3	957044	942364	977835	1.04038e+06	1.04973e+06	920544	917231	893595	953244	993904	989419	1.03665e+06	1.0381e+06	1.06431e+06	1.02748e+06	978050	847278	1.01354e+06	1.06539e+06	870918	899344	891109	1.00841e+06	784524
O75936	BBOX1	502425	480413	506599	493963	505920	118865	121713	125927	135393	149770	221152	144855	169615	244259	160476	53714.2	68180.3	85822.5	87914.5	180715	189174	148099	157188	162964
O75937	DNAJC8	816792	816824	803996	792864	856953	896405	899276	915430	933750	974540	625307	578268	604937	634760	485852	1.13262e+06	1.14005e+06	1172154	972660	1093990	1.07242e+06	1.12419e+06	1.10013e+06	1.06399e+06
O75940	SMNDC1	150825	139646	126922	90297.8	102502	157636	166014	140791	140996	110510	82249.1	129807	91350	94674.3	251767	178774	162010	154853	113287	187812	173474	160796	132423	129147
O75947	ATP5H	1.96786e+06	2.23679e+06	2.23659e+06	2.57183e+06	2.38527e+06	1987213	2.04241e+06	1.94596e+06	2148006	2.36371e+06	2462799	2.74771e+06	2671697	3139825	2978420	1.61676e+06	1.63541e+06	1.57572e+06	2.09965e+06	1.85545e+06	1.75504e+06	1.81469e+06	2.00061e+06	2.07022e+06
O75955	FLOT1	1.18504e+06	1.12744e+06	1.13146e+06	1150713	1.09842e+06	1.00143e+06	942607	983816	988170	1.02042e+06	1.29692e+06	1.33846e+06	1.26969e+06	1.43567e+06	1.41528e+06	872112	852630	855137	1.02154e+06	889827	946019	969563	935409	1.05535e+06
O75964	ATP5L	2538326	2.65041e+06	2.84954e+06	3039620	2770918	2438215	2575984	2.45764e+06	2.53492e+06	2.7487e+06	2948454	3.3203e+06	3.43951e+06	3.97943e+06	3.42685e+06	1.98679e+06	1927451	2.06707e+06	2546994	2193946	2.09816e+06	2294925	2.45449e+06	2.31179e+06
O75973	C1QL1	188125	173702	176480	213688	240247	164902	129864	180413	175823	172111	260860	276924	165318	166487	211216	85748	187950	225443	168760	172341	66678.5	150706	137244	144699
O75976	CPD	289438	363938	394704	384015	373713	479622	462351	470716	449659	479871	368835	439694	468146	485059	426474	585445	593733	590074	547881	631472	635111	711349	680195	652829
O76003	GLRX3	2284206	2102708	1988675	2574203	2.20034e+06	2.22731e+06	2091614	2.32848e+06	2.23224e+06	2.48981e+06	1770938	1.79827e+06	1.82097e+06	1.97271e+06	2.00863e+06	2.64549e+06	2.47294e+06	2.41007e+06	2.4712e+06	2.25807e+06	1.93779e+06	2184948	2.33186e+06	2267181
O76021	RSL1D1	895978	838190	766652	861910	778171	1.01575e+06	975156	1.00685e+06	937557	896033	811594	957561	931437	829280	910235	985364	893889	901586	954392	1222962	1.10814e+06	1.30371e+06	1.28638e+06	1.23109e+06
O76024	WFS1	311257	350560	355559	316553	289951	289239	288324	310463	280568	260612	323308	272766	274862	250985	341915	326864	337955	320767	379168	369459	369764	372069	335562	284397
O76031	CLPX	302860	177213	219884	239307	246143	259105	245548	249230	257965	259451	224514	237449	224450	234441	273555	229719	186332	239696	266435	272132	207259	235034	205937	255628
O76054	SEC14L2	264705	273262	255798	367956	273381	197957	195551	218596	188384	200717	310991	297843	257593	303742	281020	170022	155445	143390	214464	212730	142020	240665	247904	209918
O76062	TM7SF2	404462	440762	491564	523393	358441	413992	465165	438952	411756	368240	419241	439062	437808	415688	432366	389289	355642	384741	602353	354150	350106	383617	334910	344871
O76070	SNCG	138574	175149	190679	199790	241177	119581	121082	131212	192058	165842	116679	120255	100407	149802	147999	30663.7	29630.1	139772	112672	65210.9	76052.6	72268.3	62526.6	69635.9
O76071	CIAO1	124586	175236	167986	214375	230752	159018	198675	188315	217885	209866	166913	190796	211046	209016	245396	172981	170476	172844	223178	159744	161213	164613	211758	215891
O76094	SRP72	434983	522242	534047	590621	415882	487619	562960	496014	451647	497945	515773	573762	543060	540661	604987	504385	477036	429330	559765	577689	464996	487828	445419	508031
O94760	DDAH1	4952160	4235896	3920446	5093201	4.95701e+06	3245248	3.12425e+06	3.23231e+06	3030151	3.25372e+06	3.48171e+06	3.3135e+06	3.35166e+06	3.183e+06	3.56466e+06	4.4045e+06	3959582	3787093	5.11357e+06	3305161	3.20249e+06	3152909	3.69989e+06	3468213
O94776	MTA2	463595	464843	457627	456675	473449	497995	540582	502940	540888	517832	464267	479347	437736	437988	463666	669271	662026	643904	559963	571266	541227	527006	555883	563350
O94788;O94788-2	ALDH1A2	51799.7	53255	55282	113156	104033	57450.8	69901.6	85418.6	119669	100317	90506.3	66701.7	51184.1	85324.4	77829.5	81981.6	87685.7	100306	116189	46919.1	45701.4	58083.5	89266.2	75493.3
O94811	TPPP	436435	350466	361566	350761	445894	216725	208350	231882	253498	204087	406810	321929	309013	333128	329568	115631	120552	163473	137791	248076	268472	238554	277261	240491
O94819	KBTBD11	169493	173741	174656	198082	207174	169395	179634	181131	199338	187347	192832	142532	143427	174321	163186	169376	172717	177836	280455	172291	169360	194352	205007	193651
O94822;O94822-3	LTN1	76953.5	70670.8	83608.1	33385.1	35810.5	73600.9	86117.1	69588.4	37282.9	35766.6	73976.5	91188.5	83234.9	44549.4	42629.6	67304.8	73214.5	63722.7	42129.4	82256	78677.6	86349.7	38839.1	46031.6
O94826	TOMM70	818812	767914	812496	776591	775827	780920	839711	890811	792847	831768	918204	908107	889453	988618	861559	744139	621130	793990	731131	712138	703173	882739	756807	753682
O94829	IPO13	46606.2	48783.9	58042.6	73534.6	64328.8	59890.9	49450.3	53079.6	65723.6	48647.5	64741.2	55384.1	72116.3	55056.6	56594.7	65288.1	59986.7	66126.3	48009.4	46323.6	51833.5	43589.7	55457.6	37276.4
O94842;O94842-2;O94842-3	TOX4	50213.8	64479.5	64322.6	64102.4	74563.1	83089.2	65818.2	74049	85114.6	90484.7	50276.7	64940.4	63638.2	65268	74595.7	69364.7	73685.4	80336.4	83591.4	78011.7	71206.1	55852.6	106013	96047.7
O94855;O94855-2	SEC24D	220481	199657	230226	277812	242233	189250	197165	201921	259273	253059	318050	353841	387938	493076	432521	145655	144893	151256	132127	145341	156500	156830	201529	159169
O94864;O94864-2	SUPT7L	19913.1	25002.2	14853.3	103677	126889	20435.8	16008.8	24133.4	65737.8	42642.8	30701.8	22067	80811.2	7451.37	84117.9	16075	15298.7	15867.4	10298.6	22259.5	26554.3	19336.4	30852.8	37226.3
O94874	UFL1	744516	809828	825321	849570	719387	950232	1.00955e+06	903288	931966	947138	964288	1.1714e+06	1.18851e+06	1316889	1164227	620195	654978	636237	788086	934656	959456	1.02516e+06	940596	915122
O94875;O94875-11;O94875-9	SORBS2	384711	278281	424672	362232	397233	270482	415242	432755	265080	266068	378658	507770	559234	425224	388104	347938	366961	393604	206964	536665	335671	371480	292719	301079
O94875-10	SORBS2	23511.3	9959.66	12753.4	5219.97	12473.7	5311.59	11534.1	8954.31	5416.75	3095.08	16026.8	17211.5	16917.6	13127.6	14229.1	17281.4	12830.6	14931.5	1986.15	15229.6	14586	10532.3	12507.3	14051.8
O94888	UBXN7	476184	480135	438945	512850	445314	544151	487001	549841	582671	584801	407723	439658	408674	363678	412391	599554	552671	567792	530409	672822	613883	624030	700349	630948
O94903	PROSC	1.00109e+06	1.05847e+06	918534	838080	1.12154e+06	938371	1.10051e+06	992847	870460	1122167	945339	991883	895125	804187	818480	940703	835180	794249	748949	892294	888756	933916	1.07116e+06	1.15589e+06
O94905	ERLIN2	1.90362e+06	1.60374e+06	1.67894e+06	1.91806e+06	1.43898e+06	1442434	1.37082e+06	1.48821e+06	1398191	1.46805e+06	1.49001e+06	1.35433e+06	1.42901e+06	1.49801e+06	1.50259e+06	1.65525e+06	1.51919e+06	1.56447e+06	2.10676e+06	1.53553e+06	1580903	1.79355e+06	1.63392e+06	1.74588e+06
O94906	PRPF6	547204	577349	599915	591358	602913	701106	760059	715535	743078	754014	589238	590443	634819	637721	612122	674454	673704	697680	747206	779890	763203	849158	829636	863572
O94915	FRYL	261642	264994	292401	253729	240096	270575	334827	261414	247127	262253	301552	296261	313169	308508	265730	271633	290469	283587	297455	247897	225412	278448	228520	227926
O94919	ENDOD1	633124	558821	526330	408498	468948	441510	415720	1.37838e+06	395884	296601	633897	690336	560608	495809	533466	362675	373949	292070	348020	360653	305365	314762	375210	303704
O94927	HAUS5	17623.7	20907.7	13006.6	15671.8	13563.6	26273.2	23680.1	29031	22248.3	23140.4	36616.5	20911.3	24910.1	18264.4	19744.4	34478.4	35393.1	38682	22692.1	27492.4	30256.5	35041.4	28214	26335.3
O94952;O94952-1;Q4G104	FBXO21	127452	122022	127128	112895	107516	130851	118120	135420	132384	110154	138873	116296	120219	122768	121337	134724	152385	137647	134068	118349	114274	137455	112550	111918
O94955	RHOBTB3	199522	270447	301473	270035	452413	296485	312926	256710	389762	341676	253785	230629	225241	464695	459135	551186	545339	459649	574575	407993	417946	453077	505559	447451
O94964;O94964-2	SOGA1	848098	865411	858750	882227	888396	729951	819399	683329	679769	727692	871137	886053	890065	976610	960139	317611	312174	309717	603881	560150	571295	524774	571882	567623
O94973;O94973-2	AP2A2	1.99419e+06	1939254	1.99121e+06	1682749	1.62662e+06	1.73869e+06	1.70431e+06	1.57361e+06	1.44029e+06	1.43397e+06	1.71003e+06	1.80258e+06	1.84211e+06	1.6712e+06	1490897	1.55507e+06	1.66525e+06	1.64935e+06	1.57264e+06	1.69889e+06	1.72787e+06	1.7537e+06	1425221	1.50859e+06
O94985;O94985-2;Q5SR54	CLSTN1	13395.8	14382.5	25847.1	11323.9	12433.8	18598.4	17232	15975.2	14957.9	16793.8	11034.7	9704.02	11332.1	6194.62	5821.03	25892.3	18281.5	17561.9	17224.2	18348.6	13558.4	14989	17446.3	12446
O94992	HEXIM1	190150	237356	100545	154017	130288	210993	223099	175269	129048	105940	217223	202138	167163	100174	128095	150851	118446	165584	75640.5	202973	220151	141992	133764	146771
O95084;O95084-2	PRSS23	1.6487e+06	1.02289e+06	1.1529e+06	1.58352e+06	1.52593e+06	1.09152e+06	849318	1.33197e+06	1.29363e+06	1.40244e+06	1.52588e+06	1.15733e+06	1628294	1.71426e+06	1.98191e+06	592016	942522	1030947	1.78869e+06	644578	772089	1.33743e+06	1.47091e+06	1626658
O95104;O95104-3	SCAF4	428615	273254	269311	279927	264655	314579	304989	312348	350253	361579	264144	268002	248500	222939	239947	420170	398972	371677	341609	413114	368872	400370	414532	421925
O95149	SNUPN	58899.6	60705.5	59758.9	60994.6	60368.6	48350.2	58828.5	56296.9	45674.9	54572.7	55071.1	43423.6	49411.1	47134	49410.8	47903.6	57552	62441.9	59310	50795.4	58808.1	61679.6	67201.4	62348.8
O95155;O95155-2;O95155-4	UBE4B	582942	387238	407550	425068	368385	351057	423081	412801	372022	424861	498382	361587	359003	423013	419811	472740	344372	465003	474253	442212	351308	467040	438821	450699
O95159	ZFPL1	152810	126424	147869	199717	195311	216588	217787	196904	252630	245016	210266	280272	247929	303085	334382	176120	172415	179939	185190	195593	149905	177474	199890	181846
O95163	IKBKAP	449507	336014	353716	330879	310843	368250	412967	361295	364777	356097	384141	375252	394770	387215	343067	350445	354864	386290	347017	389496	349764	415902	350817	351839
O95168;O95168-2	NDUFB4	372516	361772	366543	323925	291370	337718	384031	366376	338261	368192	363834	335289	293734	321916	306139	307027	333772	332760	240027	328033	351779	313676	302805	292068
O95182	NDUFA7	9535.67	10141.8	19999.4	27650.5	11373.8	15839.1	12373.1	10937.5	20529.1	14968.8	24242.3	14466.8	13405	9246.25	12994	10835.7	9017.31	14500.2	5849.97	11007.2	18731.5	8207.38	9909.17	11007.8
O95197;O95197-2;O95197-7	RTN3	4.01019e+06	3.80043e+06	3.78165e+06	4130343	3.81682e+06	3.65401e+06	3.69227e+06	3.28589e+06	3657700	3.73173e+06	3.37126e+06	3.1104e+06	3085136	3.51846e+06	3.20031e+06	3482401	3.54741e+06	3.33551e+06	5.21331e+06	2.98395e+06	3.24746e+06	3.1097e+06	3275799	3159887
O95202	LETM1	966228	969386	956040	1.11769e+06	1.08616e+06	777156	728091	886772	858850	878784	1.01909e+06	1.02383e+06	1062090	1.04572e+06	1.0987e+06	631434	601863	641912	783240	667135	644673	696591	747466	726132
O95206;O95206-2	PCDH8	42535	38773.2	38053.8	18383.7	21667.6	33986	31435.9	39448.3	27689.6	14578.2	45662.9	46721.4	31279.7	24635.7	32528.5	52553	51651.6	55650.4	23124.1	58666.5	52349.7	47039.8	34514.1	39058.7
O95218;O95218-2	ZRANB2	223201	273609	227612	349953	332687	240680	256177	302922	362364	356312	260374	231988	248199	262296	300493	342019	331127	386091	388487	384360	338770	330821	484486	418528
O95219	SNX4	190870	213461	196806	212345	225230	209307	204660	199236	223624	230931	197780	203024	201011	213044	205686	233327	242138	230330	259612	228288	240452	228515	241083	237147
O95235;O95235-2	KIF20A	1	48.533	587.719	1145.33	466.392	1188.11	367.082	580.308	121.522	498.493	410.837	219.177	265.289	484.665	113.495	9485.12	7717.51	7731.79	966.242	3984.7	2851.46	2706.18	2518.47	2998.57
O95239;O95239-2	KIF4A	71816.8	64430.4	77950.9	53171.6	96423.2	87122.4	59441.5	93678.1	53685.6	62445.7	54772.7	67079.2	68504.3	66066.1	66109.1	258113	255989	273235	87902.7	135782	138094	158262	125241	143033
O95251;O95251-2;O95251-4	KAT7	543624	451687	383166	148979	158136	311430	443869	348563	114110	109887	330313	494873	454303	152780	129244	353490	359093	397339	129597	383075	296332	362614	156636	84511.3
O95260-2	ATE1	128094	124674	121388	164849	140460	136705	127985	150872	154018	159195	122677	127317	124249	121866	129269	138945	137982	139803	195514	154227	139351	142756	157828	145227
O95292	VAPB	713776	727633	784851	939272	877472	668663	615314	776474	877972	891035	1.00457e+06	704400	736797	910822	831420	561194	560974	611497	683473	611821	645131	713633	805854	751430
O95295	SNAPIN	289647	279111	304098	332692	312888	296578	283747	296560	296329	288241	293813	289731	325317	326001	340290	255777	314128	268725	296218	245356	242625	218361	297097	269399
O95297;O95297-2;O95297-4	MPZL1	28792.2	7382.16	9032.21	6700.46	4191.68	8094.89	9673.63	11063.4	8371.02	2078.88	3280.42	8733.67	10525.7	5498.13	8312.4	17119	8052.4	10320.5	4941.73	12793.6	6311.88	6150.62	11842.4	11496.6
O95302	FKBP9	746490	1095616	2.33668e+06	1.52953e+06	2.01917e+06	2.22494e+06	595201	1.61784e+06	1.5653e+06	1.52877e+06	1.45063e+06	2253189	1.41508e+06	2.18385e+06	1.83542e+06	685430	1.79136e+06	952553	1274542	422705	457242	1.12395e+06	1.13059e+06	1.01812e+06
O95336	PGLS	3586832	3.15604e+06	3.11682e+06	3.44549e+06	3.06602e+06	2.76041e+06	2.77106e+06	2.65364e+06	2.53142e+06	2.89719e+06	3.00625e+06	3.29685e+06	3.46448e+06	3.83136e+06	3260264	2.34894e+06	2327475	2.26618e+06	2.96642e+06	2.72787e+06	2.6179e+06	2.66902e+06	2.49057e+06	2.61044e+06
O95347	SMC2	690460	775875	748112	669872	713458	858183	822385	760719	865951	794863	768132	850490	819908	819399	817708	997848	1.0874e+06	1.03449e+06	790071	952242	890834	986540	734793	820473
O95352	ATG7	320889	326189	322457	339521	306199	277920	300483	274793	290283	279980	294151	299832	300837	306814	274047	263001	246894	236239	328665	315077	307372	307137	307307	261399
O95372	LYPLA2	617403	586097	619944	681198	736798	550689	594959	590549	662000	652738	623326	583780	616474	739707	722226	394917	418052	533024	523869	498135	525876	562563	612454	574869
O95373	IPO7	2.82666e+06	2465851	2.5028e+06	2.63935e+06	2.62194e+06	2.71675e+06	2.67072e+06	2.58886e+06	2.58044e+06	2.59534e+06	2.34059e+06	2.30401e+06	2292126	2.41979e+06	2.35287e+06	2.6953e+06	2.6101e+06	2.66938e+06	2.69475e+06	2.70469e+06	2.57881e+06	2806058	2.80438e+06	2.81851e+06
O95376	ARIH2	110191	161045	82271	100288	88381.5	103847	74760.9	93229.8	93699.1	99815.6	90876.6	97344.6	70513.3	91380.4	83122.5	112601	160165	109721	129638	86721	91688.4	97840.8	113137	102915
O95394	PGM3	1.50062e+06	1.35928e+06	1345089	1.51067e+06	1.28197e+06	1.26071e+06	1.31052e+06	1.33186e+06	1.31852e+06	1.35084e+06	1.91111e+06	2.17162e+06	2.01383e+06	1.97707e+06	1.98525e+06	1.06575e+06	1.02891e+06	1.1431e+06	1.37596e+06	1.10485e+06	1.08133e+06	1.23597e+06	1.23147e+06	1136647
O95396	MOCS3	214021	173142	182300	197689	165310	162249	961306	181942	174300	159953	174155	148004	127857	138795	162119	445444	296314	453485	234536	177507	144165	153022	195610	176202
O95400	CD2BP2	2.37182e+06	2.44196e+06	369673	432519	563087	337710	286742	379353	533581	511822	459031	688109	333659	459865	453663	391095	392818	400130	557641	432950	406993	413888	406059	603831
O95425;O95425-2;O95425-3;O95425-4	SVIL	245428	214680	210203	221176	200212	165429	191334	184039	199329	202017	246888	295519	294038	337254	314612	194040	172390	203919	124826	155853	155358	151550	163477	171101
O95433	AHSA1	1.31315e+06	1.24265e+06	1.11674e+06	1.32687e+06	1.22132e+06	1.30117e+06	1.22234e+06	1171451	1.20889e+06	1301730	1.15502e+06	1.21164e+06	1.14372e+06	1.24491e+06	1239513	1.04448e+06	958272	955015	1.2151e+06	1089403	1068563	1.06307e+06	1.24288e+06	1.21056e+06
O95453;O95453-2;O95453-3	PARN	142253	96117.8	113414	104321	102649	126756	130659	94013.5	56112.6	61689.4	123887	63548.8	110452	121509	73330.5	161127	128805	130437	64812.5	137040	122354	98093.5	136105	74335.7
O95456;O95456-2	PSMG1	200564	188914	205533	218173	200028	231824	224516	253880	239049	254797	193873	181350	198100	188396	175865	228735	233339	288473	259163	253936	214867	269757	257186	241281
O95470	SGPL1	1.15288e+06	1.19968e+06	1215929	1.17819e+06	1.17128e+06	1.00804e+06	1.09045e+06	1.00737e+06	1052622	1.0994e+06	997659	937239	1.00272e+06	1.13133e+06	962040	1.09187e+06	1.1027e+06	1.18427e+06	1.20931e+06	1.15081e+06	1235751	1.27677e+06	1.24962e+06	1.18394e+06
O95477	ABCA1	162820	166105	177498	131518	154721	185161	165385	191082	158795	147777	228811	163357	205667	172179	139293	241417	188668	181988	168300	212206	216144	230604	155816	163536
O95478	NSA2	289571	208769	266986	304638	274778	236210	227981	220888	290238	301794	283122	219439	204587	225869	318756	308790	272726	248036	267303	322422	311158	359634	388409	367622
O95479;R4GMU1	H6PD	266714	207640	203569	268149	301273	126446	173072	192812	182703	207734	189338	188823	158176	184723	209405	237924	190342	163590	287739	205472	194427	178096	243374	245805
O95486	SEC24A	407125	552689	507537	517414	502045	842782	865850	757966	795637	753214	807616	1.16701e+06	1.10209e+06	1.16757e+06	1.07629e+06	423387	434394	434005	463974	485848	474093	505923	522954	420241
O95487;O95487-2;O95487-3	SEC24B	456901	452715	459119	521021	463326	393530	446793	435975	442905	477727	490472	479260	515181	574880	547845	381342	355013	416123	433439	393433	399688	444679	470238	431429
O95551;O95551-2;O95551-3	TDP2	40421.9	47486.4	33315.7	34249.2	29900	33343.2	31247.2	29741.5	43294.7	42555.1	53126.3	39850.2	44736.4	49570.5	33442.1	49790.7	41351.1	36281.4	21519.2	45120.8	39497.8	38947.1	50766.7	40200.6
O95563;Q5R3B4	MPC2	4266.07	13858.5	23784	78010.2	96648.1	22414.7	7768.38	18487.9	63917.7	62094.2	32490.7	15290.9	41469.1	139644	134962	5568.95	9096.42	9836.59	47033.2	6775.61	11367.2	4745.19	46246.5	46128.7
O95573	ACSL3	1.06683e+06	970591	1.00671e+06	1.13608e+06	990208	1.02645e+06	1.06254e+06	1.05203e+06	1.10782e+06	1172086	943839	925450	900337	975456	965765	1.12051e+06	1.11272e+06	1.1248e+06	1.24403e+06	1.00997e+06	992603	1.08828e+06	1039411	1.07574e+06
O95630	STAMBP	191795	233303	289645	217024	374815	234247	272513	265407	373189	378127	253062	296874	318365	276598	290770	480214	235426	260210	262638	255395	245556	243020	293594	239809
O95631	NTN1	376610	394076	374103	407026	464998	252860	274057	301117	345562	368272	275819	228923	238419	266946	257657	861910	835299	769156	1.31664e+06	262549	287422	263660	328441	419338
O95639;O95639-2;O95639-3	CPSF4	24897.6	23360.4	32025.4	69739.9	54601.9	50462.1	21916.6	49392.8	71086	78277.8	32093.8	29850.1	35051.2	42597.7	55920.4	58773.5	55210.6	50898.7	97627.1	52317.3	52972.7	48887.9	106781	96978.9
O95671	ASMTL	566305	574843	616579	626892	555169	532874	509335	466466	488366	535030	380107	381889	394489	630403	540312	372270	347499	369606	557210	408202	413576	414477	433940	430431
O95674	CDS2	722093	787978	713033	708406	595581	643863	646070	690300	548663	647629	601364	736772	674492	603536	644537	692980	563038	567988	825609	640755	627343	539050	519176	514704
O95696-2	BRD1	42628.8	52126	52125.2	61569.7	58755.6	67079.1	57392.4	62393.8	72370	75398.9	50811.6	17480.5	47795.8	51600.7	44530.2	89749.6	90252	90813.9	81486.2	84795.1	84266.4	72812.3	87547.2	84887.3
O95716	RAB3D	38655.8	25723.9	20485.9	15032.7	19993.8	21782.9	19828.2	16451	17200.1	17273.3	21706.2	18386.2	15247.3	12534.2	15263.3	26449.6	25512.8	23619.6	30438.2	27488.5	27716.5	24070.3	19199.6	26334.5
O95721	SNAP29	449592	411915	424769	448337	534051	358035	389122	368460	369486	402679	400375	403163	388296	438287	469466	375116	309456	366404	383737	397704	400317	397841	437581	414699
O95747	OXSR1	1.08935e+06	967199	900270	987437	903274	945003	989334	1.02079e+06	968625	1.01319e+06	808422	867696	887225	838501	788907	996460	970104	967001	1.11076e+06	1.10042e+06	1.07045e+06	1.14525e+06	1153331	1.07441e+06
O95749	GGPS1	196225	163980	189500	187502	185782	175738	187217	161411	161675	178047	165458	166961	146433	159850	150025	181227	186533	165704	207357	175597	181901	192496	188306	178964
O95757	HSPA4L	1993646	2074969	2.00986e+06	2219879	1.90312e+06	1.82515e+06	1.91086e+06	1.78196e+06	1887915	1.96995e+06	1.70725e+06	1.68092e+06	1.73146e+06	1.9082e+06	1790311	1.07664e+06	1.12747e+06	1.20596e+06	1718383	1.24394e+06	1.31703e+06	1.2899e+06	1.3612e+06	1.26561e+06
O95758;O95758-1;O95758-2;O95758-4;O95758-5;O95758-6;O95758-7	PTBP3	54638.8	53270.2	139802	320883	326449	29867.9	53771.3	43244.6	308026	118047	155678	105211	54560.4	207653	370404	58741.1	141390	154092	650660	55778.2	143912	127757	636983	618002
O95777	LSM8	371474	403466	361361	348680	332249	387145	391080	413792	339668	367358	350139	354063	359682	300952	278827	377349	391490	415884	327250	359618	395984	439423	383801	408892
O95782;O95782-2	AP2A1	1.49545e+06	1.44636e+06	1.56691e+06	1.54967e+06	1.4446e+06	1391612	1.47609e+06	1374439	1.29796e+06	1.32174e+06	1.51163e+06	1.62541e+06	1.66642e+06	1.66347e+06	1.5941e+06	1.20073e+06	1.19984e+06	1305834	1240121	1.23054e+06	1.23684e+06	1.34496e+06	1.21072e+06	1.21841e+06
O95801	TTC4	117967	103828	34758.6	55026.7	73324	60137.9	64302.4	68352.3	100020	57174.6	52830.6	37310.7	46939.6	24602.8	37424.1	87778	116051	57136.8	60195.2	34758.1	40229.5	28196.2	87179.4	66768.8
O95807	TMEM50A	125358	173373	174710	198458	158801	163714	189117	198489	195182	149868	192173	187617	223787	159755	161699	189406	186222	220196	260232	172835	165764	215995	219241	182567
O95816	BAG2	66802.4	53569.6	52394.3	50624	57059.6	40022.8	40065.7	48340.2	46788.7	39340.2	40950.6	36546.9	42724.4	36786	40929.1	49782	45015.1	52434.2	30381.8	35939.1	34468.3	38928.3	34660.3	38019.8
O95817	BAG3	367439	298153	289441	383708	381411	236583	264569	258445	275914	289729	322217	351556	357105	414112	424011	218585	197552	179620	228594	183124	203573	185241	260978	225621
O95819-2;O95819-3;O95819-4;O95819-5	MAP4K4	795874	911078	946203	904111	967050	765440	723638	777839	732096	741337	1.08758e+06	1.0096e+06	995983	1.0927e+06	975624	713799	742696	790505	870426	734950	713977	832609	733792	768156
O95825	CRYZL1	573468	655510	449818	358625	338238	478510	459095	382476	331852	363685	383058	463490	390710	386258	385563	334050	335644	512565	383280	519089	376878	363259	395161	364236
O95831;O95831-3	AIFM1	647304	671519	652512	733388	683923	525605	537424	571222	605120	530442	900323	900979	807576	860958	860734	425071	431767	427365	527777	469850	485392	521830	564120	543806
O95861	BPNT1	715847	719670	723659	744422	754619	723582	709219	672302	708848	746320	644935	666306	671900	786790	684608	610620	654285	660743	771084	605744	643290	604329	577064	572265
O95864	FADS2	462504	561050	561970	720575	700729	779833	774403	782081	949133	975993	588833	633888	696015	764291	755260	943699	944700	1.00455e+06	875295	944732	897554	1066457	909208	910946
O95865	DDAH2	4496647	4.15259e+06	4.17919e+06	4.85857e+06	4475025	4380081	4520291	4384427	4.58941e+06	4.93225e+06	3205575	3.12281e+06	3078091	3494155	3.22751e+06	3934815	3.90885e+06	3945904	6.17142e+06	3.91916e+06	3.69412e+06	4025404	4.32383e+06	4.12144e+06
O95881	TXNDC12	2.12002e+06	2.17899e+06	2021073	1758876	1613560	2.01239e+06	2.21316e+06	1953354	1.63437e+06	1.70573e+06	1.76667e+06	2.05786e+06	1.92602e+06	1.76458e+06	1.54676e+06	1.85513e+06	1.74902e+06	1.7261e+06	1.63745e+06	2.15679e+06	1.89821e+06	2.11259e+06	1771316	1.62313e+06
O95905;O95905-2;O95905-3	ECD	8540.5	7785.65	4113.76	1118.24	7162.32	8495.14	10110.7	6296.46	9816.94	6563.88	5689.93	7725.04	8032	11939.4	7206.22	5703.82	6146.99	10298.9	1651.05	10325.5	10726.4	10535.3	7446.49	9607.13
O95983;O95983-2	MBD3	530340	407216	422657	231342	280625	419884	408224	379706	256363	306303	360110	392133	367765	327826	253514	505951	486096	379758	317861	573112	395746	459026	274431	308670
O95989	NUDT3	853349	828009	782479	821260	895685	716468	829807	744049	748016	804467	704320	657839	660012	719966	664670	867605	820514	770357	976614	806868	807245	774005	857828	814577
O95999	BCL10	229120	211935	255362	375278	324391	197889	195882	158754	312743	299910	200565	292579	258628	434614	374388	203320	201926	197992	260809	202369	179276	154145	306806	305199
O96000	NDUFB10	499434	447190	580876	493671	500424	575891	446972	453578	557977	489028	508738	535884	400684	484949	471336	324452	519347	452588	479063	585136	439369	385595	467308	457359
O96005;O96005-4	CLPTM1	601550	572904	489888	518764	463184	493779	537868	437543	487732	428137	535910	608908	572239	508228	540455	530068	454476	411224	467184	513606	484290	423872	445082	461647
O96007	MOCS2	160540	89328.6	78047	127488	101819	75241.3	65468.6	85925.6	106581	116516	88896.5	102956	101481	114929	122342	130267	98806.5	100351	86204.8	66476.4	107881	124665	96711.6	90044.9
O96008	TOMM40	345860	459547	547323	767327	585761	633256	557760	610113	731656	749818	711851	788055	632236	898863	926823	576243	437585	407445	716033	701321	534206	575123	826325	854195
O96011;O96011-2	PEX11B	165271	165024	218198	173790	193101	187530	209017	190846	199867	186556	180039	163412	162077	206106	203830	228703	162166	191669	226082	195795	242986	233531	306528	236284
O96013;O96013-2;O96013-4	PAK4	69720.9	11526.9	41012.3	59343.7	24024.7	19966.2	17163.2	16565.2	25237.3	35165.5	38046.1	13604.9	12268.2	13622.7	36662.4	37397.6	33573.6	25554.6	70838.2	38272.8	25598.2	21210.6	27370	57934.5
O96019	ACTL6A	1.58103e+06	1.67511e+06	1.82893e+06	1734930	1.6681e+06	801484	1.68011e+06	1.72557e+06	1.71648e+06	1.74812e+06	1.48765e+06	1.49852e+06	1.54384e+06	1.77521e+06	1.53675e+06	1.99409e+06	1.99669e+06	2115659	2.07942e+06	1.03871e+06	1.74386e+06	1.99139e+06	2.00222e+06	1.96746e+06
O96028	WHSC1	182335	190997	170306	138478	147945	159148	153348	165044	143365	148860	175510	151261	151442	133159	145842	200840	205970	185201	160022	190637	192909	215025	169025	155194
P00167;P00167-2	CYB5A	489163	478322	427718	459192	454900	399349	389768	422464	409554	433398	539209	508786	497025	493453	511244	445774	394170	390457	338828	459130	459847	441393	465353	460972
P00338	LDHA	8077123	7.94924e+06	8.19081e+06	8889163	8560237	6.65785e+06	6987653	6.19055e+06	6.56985e+06	6.94992e+06	6.62067e+06	6.72805e+06	6936895	7.24718e+06	7216917	5834571	5.9762e+06	6516205	6603643	10805853	9860227	10593254	10977007	10537755
P00352	ALDH1A1	53701.6	66689.3	87601.8	55353.8	97858.2	100061	102016	117725	114001	80655.2	78031.6	67746.5	85267.4	74771.7	69373.9	60980.9	70405.4	79932.3	188221	94746.7	120599	142391	88852.7	132848
P00367	GLUD1	5.5237e+06	5436221	5.61691e+06	5.65482e+06	6059720	3.51173e+06	3.64008e+06	3474351	3597996	3895604	4.97835e+06	4262191	4182430	5273191	4606553	3.06725e+06	3.2468e+06	3.16498e+06	4.46935e+06	4.12194e+06	4192397	4.17624e+06	4.32322e+06	4.34738e+06
P00374	DHFR	464762	386275	413222	367442	341193	449187	447861	487633	382687	458556	354048	302799	328569	328448	328306	1.05063e+06	1.13112e+06	1.1356e+06	626519	742504	666010	801170	590472	629103
P00387;P00387-2;P00387-3	CYB5R3	2.94664e+06	2.81557e+06	2.77076e+06	3.05109e+06	2.75446e+06	2663133	2.88284e+06	2645470	2.58681e+06	2.63761e+06	2631345	2.72897e+06	2.74277e+06	2.86041e+06	2771909	2.17119e+06	2.13405e+06	2.03118e+06	2625010	2.02598e+06	2.08139e+06	2027277	2112428	2.07248e+06
P00390;P00390-2	GSR	1689889	1.62566e+06	1.48086e+06	1.61881e+06	1.55891e+06	1.76803e+06	1.68449e+06	1.61456e+06	1.70262e+06	1.82492e+06	1.69035e+06	1889738	1.74429e+06	1996170	1.85191e+06	1.46905e+06	1.45177e+06	1.37456e+06	1.68446e+06	1.56392e+06	1.49011e+06	1.48789e+06	1507721	1.50996e+06
P00403	MT-CO2	1102085	1.0516e+06	1.13091e+06	1.31604e+06	1.06883e+06	865602	941043	890128	1.02693e+06	1.1908e+06	1.25567e+06	1.10176e+06	1.12559e+06	1.30185e+06	1.30504e+06	840268	901546	836925	881767	967176	876385	1.04274e+06	1.14089e+06	1.12029e+06
P00441	SOD1	2611189	3559051	3472145	3.48632e+06	3886458	3.44512e+06	3.37418e+06	3.35947e+06	3.39344e+06	3502004	2.95352e+06	3.24664e+06	2967589	4.22865e+06	3.45653e+06	2.81433e+06	2.97984e+06	2.99726e+06	3439057	3.06506e+06	2.93666e+06	2.98958e+06	2.77342e+06	2.59156e+06
P00491	PNP	890902	784652	760875	583521	610347	577777	654681	506643	453210	485409	540889	644222	634783	601885	520559	427347	404927	404822	297383	478544	438390	472675	359068	363834
P00492	HPRT1	476396	455905	483419	559476	464687	403363	383542	383226	347812	402325	473096	520757	524461	554220	528251	420074	394118	393260	347102	481627	434511	481914	480721	465927
P00505	GOT2	2.54352e+06	2436996	2454566	2826805	2695227	2.55192e+06	2432459	2.24276e+06	2309077	2412617	2.56672e+06	2.78196e+06	2.85784e+06	2.9346e+06	2.81751e+06	1.76589e+06	1.7888e+06	1.82753e+06	2.11721e+06	2.07275e+06	1.95388e+06	2087629	2136547	2.01375e+06
P00558	PGK1	9334007	8388274	7.79668e+06	9869833	8688608	8846654	8633648	8590600	8278127	9164839	9211318	10998009	11314259	11582419	11604297	8149483	7166820	6.89649e+06	9686448	8858851	8083465	8793658	9884385	9513426
P00568;Q5T9B7	AK1	2.06383e+06	2.02082e+06	1.96601e+06	2.09998e+06	2.05804e+06	1.68686e+06	1753216	1.72516e+06	1.65972e+06	1.78761e+06	2.19531e+06	2428365	2.34343e+06	2.5209e+06	2.45239e+06	1173883	1179369	1.15978e+06	1.55494e+06	1.33708e+06	1.38221e+06	1432521	1.41983e+06	1.39646e+06
P00750;P00750-3	PLAT	244796	244160	251312	242772	277563	209697	221838	199512	231065	206132	306815	312687	290864	331882	323046	164661	155722	173147	238240	101987	126639	119688	140595	125214
P00813	ADA	177291	180921	161028	180996	169648	147353	156882	140851	139988	164134	217037	259684	258285	261130	251828	122578	111216	119012	93172.6	156390	137016	107481	113452	115840
P00918	CA2	3.97943e+06	3.46874e+06	3.39848e+06	3.92407e+06	3.07562e+06	3.46029e+06	3392249	3.14663e+06	3.00139e+06	3.27666e+06	7.33114e+06	7936471	7.28597e+06	7738413	7972518	1.71784e+06	1.62001e+06	1.48702e+06	2046803	1645391	1.54807e+06	1.45639e+06	1.44642e+06	1.57016e+06
P00966	ASS1	103708	231174	588031	895693	500305	137594	124477	183320	383024	701408	384321	141666	1.09187e+06	692333	646674	163611	30296	52015.8	681327	523681	266596	529421	540337	510730
P01008	SERPINC1	233473	452148	634719	1.09071e+06	1.34693e+06	569314	363510	608889	1.16908e+06	1.24713e+06	530988	554663	737844	409810	1.5818e+06	599115	631271	630890	1371923	477981	525988	416304	985242	641699
P01023	A2M	197429	192359	246297	219144	175369	171918	164172	128729	131837	144573	184825	200846	195669	210586	208291	425131	451182	490016	210593	443482	494977	504328	456017	517483
P01111	NRAS	639151	509833	420571	445472	440183	440121	490817	446035	486313	466179	395284	367434	367060	432639	430696	324958	358348	397445	479392	544802	383407	495588	489758	468712
P01112;P01112-2	HRAS	242052	164294	148414	218866	197166	102872	202659	80106.3	139400	135622	147725	137966	181740	205849	128989	82968.2	98102.8	58981.2	129909	92658.1	106764	100051	161274	115827
P01116-2	KRAS	2.00512e+06	1.94539e+06	1954181	1.91157e+06	1.90939e+06	1.84278e+06	1935675	1.79647e+06	1.77364e+06	1.88548e+06	1.67602e+06	1648993	1.64629e+06	1.85834e+06	1.55406e+06	1.58042e+06	1.58251e+06	1.61684e+06	1.9889e+06	1.86441e+06	1.61668e+06	1.52584e+06	1.79858e+06	1.86689e+06
P01833	PIGR	169460	185507	182151	229113	183509	230753	131275	315236	344520	260358	223765	84178.1	284923	249996	329365	130251	160339	147746	195732	277270	59590.2	728434	170574	158170
P01876	IGHA1	46554.6	21513.1	53969.6	41654.7	44188.3	44382.2	37058.1	44961.5	40224.9	31779.3	30714.3	51817.9	57301.5	28076.8	42791.8	59280	33795.7	38620.2	23138.3	33213.4	40161.3	234939	50707.3	47781.7
P02452	COL1A1	2.30805e+06	2.01733e+06	1.86967e+06	2.10466e+06	1.99847e+06	66712.6	84831	99940.5	166595	101337	951231	136713	1026734	73172.3	93810.1	96240.3	696302	740104	170332	405156	897823	936786	984491	1.05751e+06
P02458;P02458-1	COL2A1	377452	331327	417812	287079	286255	160510	115900	114166	100337	82904.1	129849	213492	113575	86009.4	33910.1	201025	199917	183410	72091.8	103051	170299	131865	89187.8	110339
P02461	COL3A1	68543.7	67193.3	109218	34637.4	150962	88934.8	14732.1	27569.1	26581.7	30632.8	2702.2	54371.8	29287.2	57684	78867.9	54477.6	58368.7	46093.6	52698.4	50610.9	20633.5	19401.2	165192	88630.7
P02462	COL4A1	471284	477896	514638	352522	361134	169029	162066	155451	128949	106152	318632	407435	373708	329684	257486	514873	456369	584281	127616	165285	172212	160502	110992	169657
P02533	KRT14	4164743	3.25197e+06	2.46387e+06	2.04499e+06	2.44162e+06	1.69351e+06	2.87826e+06	1.53577e+06	2807638	1.51695e+06	1.9949e+06	3688727	2.48695e+06	2353110	2.36822e+06	1.98063e+06	2.0861e+06	2.1631e+06	3.14819e+06	2.02362e+06	2.15719e+06	3.43274e+06	2106083	4.41123e+06
P02538	KRT6A	828989	473610	252338	195965	338624	189286	789802	205802	433734	255070	245510	377002	300197	301529	378959	618418	213632	232437	303827	277062	378761	573450	238380	1.75508e+06
P02545	LMNA	5.24692e+06	5162527	5045191	4.97467e+06	4827320	4.24147e+06	4.18518e+06	4358571	4.08179e+06	4.15176e+06	4.58075e+06	5082189	4970379	5162676	5063593	3.08436e+06	2.88205e+06	3.16318e+06	2.49766e+06	4.33951e+06	4453764	4841364	4361184	4.69895e+06
P02751	FN1	5.09952e+06	3676168	4508885	3.2442e+06	2485560	115181	209485	324807	289886	274446	393960	331841	395826	335151	348452	170139	114688	240187	249688	399295	402827	552561	313979	474802
P02768	ALB	35897208	31744716	30404756	28236290	42885876	38593384	37409124	38954688	32772354	37461636	28222326	18887468	32812990	33548102	31888382	78391560	76567992	94243064	94899792	51340036	39799064	38649996	45198160	42841640
P02786	TFRC	1.13217e+06	1.03496e+06	1.04654e+06	1.07591e+06	1.07262e+06	980033	922687	1.0356e+06	953755	969535	1.31073e+06	1.46876e+06	1.51581e+06	1.64123e+06	1.42145e+06	1.10126e+06	992985	1.06287e+06	942622	1.52121e+06	1.48771e+06	1.50436e+06	1.5456e+06	1.42415e+06
P02787	TF	1.00814e+06	937620	792239	931912	1143673	956370	898016	892392	924856	970380	999687	999996	1.10359e+06	1.1144e+06	1.23566e+06	1.57099e+06	1.45702e+06	1.77223e+06	1.69679e+06	1.42076e+06	1.29902e+06	1.27741e+06	1.36424e+06	1.32767e+06
P02790	HPX	18780.5	16107.2	9713.11	22232.5	15678.3	10406.6	27166.9	17243.9	8702.63	13349.6	19555.8	11790.8	7845.1	6083.95	30699.1	43517.2	31618.9	42690.7	22709.3	18819.7	12772.2	13658.4	13196.6	28975
P02792	FTL	741111	686561	1.36213e+06	1273424	1.32514e+06	1.03904e+06	965533	1610084	1.52234e+06	1.57569e+06	748376	1.03864e+06	921157	1.53171e+06	1.34726e+06	901053	1683078	1.80664e+06	1.43412e+06	911080	976224	902718	1.03382e+06	1.06116e+06
P02794	FTH1	1205301	1.0467e+06	1030366	1.26082e+06	1.072e+06	962118	1.30259e+06	971759	1078653	1.08278e+06	1.22438e+06	1.57419e+06	1.4907e+06	1499072	1.64255e+06	844145	881445	844133	1591320	1.41112e+06	1.61714e+06	1.33163e+06	1.78336e+06	1.74153e+06
P03886	MT-ND1	183668	192218	200560	159369	181751	117850	215614	229974	188015	117678	166132	184912	153092	175362	115632	257960	172609	200737	95851.9	242815	172623	196897	186864	151405
P03915	MT-ND5	20246	25217.6	24305.9	24538.5	19365.1	24843.9	24603.8	28325.7	25689.9	16495	21986.2	20877	20887.5	14828.4	13590.4	19609.9	18307.4	19325.1	20210.5	20850.8	20775.7	22920.1	22564	21018.8
P04035;P04035-2;P04035-3	HMGCR	154085	124520	135936	182768	156564	111747	96166	206967	127812	95032.7	152750	82860	88748	74294.4	141930	205498	177339	195574	220763	159947	147343	169818	150434	185667
P04040	CAT	764779	720341	725438	823050	858146	592661	580657	597696	598820	583994	647033	583235	599680	629811	631399	658877	623505	648054	1.21917e+06	921539	932397	978614	1.04755e+06	1.08729e+06
P04049;P04049-2	RAF1	401248	382207	396080	367978	360600	440046	421150	387457	385743	394795	369299	359764	340495	387889	338927	354361	379508	422588	408437	372775	370514	429635	377541	376853
P04062;P04062-2;P04062-4	GBA	971285	889890	927372	1.02521e+06	995036	585583	636076	577311	543489	628150	743595	797321	805106	1.23545e+06	773864	607829	555778	572469	1.14431e+06	719429	717559	796949	844738	881600
P04066	FUCA1	285183	229394	250174	315428	282950	159688	171333	185822	180744	178468	264578	310271	331430	357881	315573	188561	135331	169364	271429	204188	221015	245380	332185	258190
P04075	ALDOA	15792996	15348602	15472514	17008174	15838168	14591581	14467375	14423675	15137642	16084811	18555440	21133780	20575386	24261522	22315166	11788531	11881246	12339792	12980695	15564314	15251837	15738189	16233539	16080037
P04080	CSTB	4.06039e+06	4034096	3.95431e+06	3.69219e+06	3.80417e+06	3.83028e+06	3563334	3.71078e+06	3292972	3.19483e+06	4.0974e+06	4747192	4369649	4.74979e+06	4236835	3.09284e+06	3.10527e+06	3.18267e+06	3.53714e+06	3919601	3795242	3.59029e+06	3.41944e+06	3.05416e+06
P04083	ANXA1	6.52437e+06	5280103	5.41042e+06	6.74081e+06	5.91186e+06	2013091	2111184	2.13876e+06	1913735	2365374	8621719	9717415	9967846	10517687	10557921	1.11564e+06	1.11048e+06	1.11773e+06	1009655	1.42822e+06	1.29279e+06	1562334	1.40857e+06	1610486
P04181	OAT	1.09606e+06	1302155	1.24724e+06	1.28474e+06	1.18992e+06	1.1452e+06	1.11707e+06	1.1211e+06	1.24846e+06	1258961	1.48931e+06	1.70202e+06	1.70673e+06	1.93184e+06	1.72685e+06	909206	1.04537e+06	1.01347e+06	1.35835e+06	1.25412e+06	1.26012e+06	1.26049e+06	1.26648e+06	1.23816e+06
P04259	KRT6B	170217	108169	92127.1	52545.6	62579.8	79107.8	93614.5	69342	72387.3	40626.2	91246	92207.3	46038.2	81739.1	70052.8	63429.6	59742.1	64578.2	46342.1	66794.1	87525	78856	52976.1	102957
P04264	KRT1	15240212	13841811	10681093	8874158	11069358	6.4971e+06	9297378	6914000	11904589	6.47517e+06	8033494	15499354	9284022	10209871	9013715	6.12501e+06	8225383	9901231	12360117	8782854	10401807	13644757	9686551	13074608
P04271	S100B	774633	1.18523e+06	1.07556e+06	595388	810522	824684	1.04296e+06	877734	553563	501325	1826209	1.6179e+06	1.5796e+06	1271384	844246	582601	671154	707033	538999	1.26627e+06	1.61269e+06	1.45493e+06	789427	822517
P04350	TUBB4A	6127830	2.64585e+06	4119386	5398508	4731777	3.54516e+06	2.34125e+06	3.06507e+06	4553972	5.44033e+06	3.63572e+06	3.57964e+06	4.36145e+06	7.03728e+06	5962847	2794978	3071711	2.83082e+06	5609039	4288729	2994832	3.05001e+06	3.94438e+06	4.26784e+06
P04406	GAPDH	49681908	48466992	48413368	51540000	52111336	44805232	46101760	44679992	44477080	49034968	42481340	46112632	45445000	57808644	48787028	44062680	46354752	45789944	50257244	46774604	45425656	48225496	47305068	48868764
P04424;P04424-2	ASL	296974	242085	209796	462129	726508	257125	255103	272182	241012	252389	262598	354709	366787	388905	468082	202978	173038	165508	463790	276067	294997	386751	936873	380387
P04792	HSPB1	5.51183e+06	5.21804e+06	4937295	5914958	5238112	1992404	2.14586e+06	2116449	2.01443e+06	2.28276e+06	7.5497e+06	8537369	8847555	10083493	9226640	1.63612e+06	1.45644e+06	1.53588e+06	2.31999e+06	2.40475e+06	2.80355e+06	2.89031e+06	3.08097e+06	2.91892e+06
P04818	TYMS	484452	484829	558094	537898	498920	542663	567250	667308	689478	621888	503412	363558	466584	527317	391014	1124197	1.13055e+06	1.19961e+06	756681	838105	753825	1.02961e+06	730221	804192
P04843	RPN1	4.30685e+06	4400689	4.40942e+06	4.30264e+06	3.9776e+06	4.79692e+06	4988023	4632432	4711839	4800631	4499605	5.10226e+06	5.08882e+06	5399105	4887317	4.64078e+06	4512782	4564396	4.55876e+06	4.72308e+06	4.71837e+06	4917424	4669442	4.73429e+06
P04844;P04844-2	RPN2	2823425	2.79681e+06	2.78496e+06	2.82142e+06	2467181	2956340	3.19354e+06	3.0423e+06	3.14002e+06	2.96428e+06	3.01903e+06	3.25352e+06	3.11477e+06	3326064	3.07573e+06	2.92306e+06	2.89478e+06	2.84607e+06	3678005	2.95053e+06	3093336	3.1774e+06	2.79216e+06	3.18021e+06
P04899;P04899-2;P04899-3;P04899-5;P04899-6	GNAI2	4.18802e+06	3.54222e+06	3.28196e+06	3.48493e+06	3323862	3.38114e+06	3.74214e+06	3.46651e+06	3.42677e+06	3.5103e+06	2889948	2.62256e+06	2.3958e+06	2527883	2.70827e+06	3.09022e+06	2.86536e+06	2916857	3.76704e+06	3109001	3.14899e+06	3.10116e+06	3.17646e+06	3212815
P04908;Q7L7L0;Q93077	HIST1H2AB;HIST3H2A;HIST1H2AC	26096.5	82528.3	522410	25005.7	138721	499989	1056782	361845	396124	588875	300051	199681	299364	679483	193331	43822.5	159726	386510	150054	215269	41118.8	412241	27155.9	187411
P05023;P05023-4	ATP1A1	2.96908e+06	3081077	3.18504e+06	3223201	3132459	2533874	2.67454e+06	2.63162e+06	2.65868e+06	2686304	2.70095e+06	2.57693e+06	2.60097e+06	2.86082e+06	2.62375e+06	1.32422e+06	1.3496e+06	1.38247e+06	2.19953e+06	2.08854e+06	2.0498e+06	2114310	2177853	2129514
P05026;P05026-2	ATP1B1	587655	554888	517157	485248	552079	461836	506440	483508	466063	468903	566450	525378	493417	501236	471613	294133	243688	319521	362581	378222	433301	408547	417513	351247
P05091	ALDH2	1.0467e+06	1.06572e+06	1274057	1.85489e+06	1.47335e+06	1.76241e+06	1.74906e+06	1.6791e+06	1.67846e+06	1800281	1.39019e+06	1.42407e+06	1.48338e+06	1.73652e+06	1.5572e+06	1606805	1.53518e+06	1741813	2.09882e+06	1.06851e+06	1.09752e+06	1.26383e+06	1.15918e+06	1.24287e+06
P05109	S100A8	68583.4	47973.3	34541.5	36553	20640.1	36157.8	89956.7	37440.6	41960.5	35192.4	22103	66991.9	64714.7	44833.3	65110	35658	29713.2	33673.5	56703.8	58338.2	41227.7	678894	53970.2	1142664
P05121;P05121-2	SERPINE1	282824	280949	284250	307660	299143	135209	132872	231805	123600	112449	245442	304454	303568	356835	333114	144831	110399	127513	115589	163296	164309	155220	147226	147292
P05141	SLC25A5	2.98912e+06	3.84202e+06	3.84627e+06	4.18014e+06	4.0916e+06	3.71129e+06	4.40548e+06	3709516	4.0762e+06	4.45192e+06	4422194	4682837	4.71292e+06	5383259	5.06088e+06	3.61743e+06	3.69173e+06	3.4098e+06	4369740	3.90364e+06	3.78093e+06	3.93951e+06	4562751	4.65399e+06
P05198	EIF2S1	991379	1.03621e+06	970276	1080318	1.0523e+06	1.11024e+06	1.15891e+06	1.10333e+06	1.02299e+06	1.07773e+06	1.00098e+06	1.14258e+06	1.10558e+06	1104971	1.25084e+06	1136282	1.08466e+06	1.14536e+06	1.11419e+06	1.11977e+06	1072721	1.15696e+06	1.28503e+06	1.18141e+06
P05230	FGF1	59283	21165.8	64522.5	91809.5	26246.7	14276.8	12803.7	4960.55	3858.33	8079.79	57868	29776.6	40738.2	33600	78110.4	4307.6	4716.48	507.956	1128.87	45034.1	12115.3	8723.18	7655.64	24262
P05362	ICAM1	102578	94356.6	99552.5	127762	234025	99965.1	98681.9	104194	143502	157723	95548.1	119856	91554.2	307588	103854	101899	127706	109525	183588	115166	148183	117169	190981	180989
P05386	RPLP1	2735155	2.41454e+06	2.83034e+06	2.99463e+06	1.92277e+06	2479880	2.78008e+06	2.36655e+06	2.14417e+06	2.3336e+06	2.22001e+06	2422084	2.93772e+06	2202140	2151726	2.40226e+06	2.2859e+06	2.47308e+06	2.37302e+06	3.04993e+06	2.59958e+06	2855027	2.67397e+06	2.21573e+06
P05387	RPLP2	5.49295e+06	4362239	4.50273e+06	5.83021e+06	4.62244e+06	4338274	4.43965e+06	4913400	4916653	4365170	4.14708e+06	4.06525e+06	4340075	4040997	4.41557e+06	4455004	4589020	4841638	4778959	4.90857e+06	4.82087e+06	5296528	5999018	5131294
P05388	RPLP0	8645701	7516511	7256813	8.20381e+06	6.86516e+06	7960098	7.47586e+06	7475829	7.39136e+06	7545074	6.61104e+06	6.94442e+06	7066428	6985208	6636622	8438411	8441038	7949974	7.7381e+06	8695106	8.37139e+06	9132935	8925491	8.29186e+06
P05412	JUN	78017.6	72027.5	76465.1	65441.2	66099.5	83995.3	61416.6	97652.6	84710.1	81262.9	104502	100531	72216.8	85984.4	102820	64294.3	86578.5	79694.3	65049.7	82697.1	73986.8	103693	41019.2	77353.9
P05413;S4R371;S4R3A2	FABP3	32772.8	40031.8	40500.5	53124.7	41056.2	28858.1	28062.2	24337	86875	36466	43959.5	35474.5	33768.2	44130.5	43446.2	82446.5	82428.5	38512.8	12799	81690.2	83036	58649.5	36478.6	71317.5
P05455	SSB	2.71504e+06	3.22554e+06	3.24449e+06	3.56928e+06	3405902	3.66485e+06	3.53419e+06	4045768	3.75828e+06	3.9533e+06	3.00598e+06	2.76249e+06	2950166	3.07472e+06	2.74573e+06	3.80105e+06	3.79302e+06	3.90342e+06	3632501	3822013	3.7179e+06	4046789	4.10967e+06	4.06798e+06
P05534	HLA-A	361007	403354	410162	437008	492400	423316	260904	286750	283102	576347	344873	271195	312588	591491	306301	313689	232395	181917	246611	279960	268631	248059	419063	261908
P05556	ITGB1	1.60463e+06	1.52224e+06	1.55851e+06	1.67938e+06	1.59781e+06	1.19444e+06	1.10014e+06	1.27125e+06	1.18769e+06	1.31324e+06	1.39036e+06	1.43798e+06	1.47908e+06	1.55353e+06	1.57281e+06	1.62384e+06	1.55047e+06	1.64402e+06	1.34616e+06	1.35096e+06	1371672	1.49098e+06	1392216	1.53987e+06
P05783	KRT18	62044	56515.8	37769.8	74303.9	49831.1	36483	68421.7	51667.1	61021	50801	45059.7	69806.2	80415.4	23019.9	56782.8	69077.2	56987.3	58717.6	32217.6	38823.5	37556.8	86211	58253.1	58535.2
P05787;P05787-2	KRT8	189641	216746	132274	576605	307257	223149	221196	374653	470077	392751	48614	231565	304232	304540	408088	305359	340610	420225	746570	239639	310312	324000	642034	654756
P05937	CALB1	843846	650905	705908	396926	311750	472466	633684	317151	229143	334868	629522	619496	616663	414418	397382	541120	720923	622938	359620	672265	646152	730665	481750	432173
P06132	UROD	828046	1.18019e+06	891078	466872	528384	978217	1.49775e+06	904873	564595	661908	896320	1.20279e+06	1.0628e+06	763403	614670	868291	955116	886171	411430	1.08354e+06	1.09633e+06	1.21886e+06	491001	485141
P06241	FYN	504821	450198	447005	458289	487567	454861	459146	432289	418672	413954	346128	324709	328191	344147	333465	663096	653570	677499	809919	482289	511105	502475	514354	563234
P06396-2	GSN	4.00441e+06	4.15867e+06	3974890	4.44866e+06	4.01026e+06	2.70671e+06	2.63451e+06	2549144	2.64573e+06	2916315	3432790	3689725	3.62678e+06	4135250	3961218	1.09233e+06	1145457	1.06626e+06	1.27432e+06	1.83674e+06	1.80843e+06	1.9643e+06	2.0526e+06	2.17641e+06
P06400	RB1	119760	117985	137346	136896	127401	172733	152208	171609	156242	149322	134134	134975	150387	138076	140122	312644	294373	331059	175324	198910	204038	236199	205368	211005
P06493	CDK1	387714	351273	427648	396823	406756	546180	470008	529864	431044	437121	291483	331279	343609	383587	338559	1.64592e+06	1.65425e+06	1.57097e+06	710346	958866	817211	1.00129e+06	805532	906592
P06576	ATP5B	26615554	23705464	24125840	21700314	20567818	21470744	21553092	20753164	19012844	20626784	25828872	28871530	27038686	29252322	24555370	17300550	16827920	18081852	20004020	19648064	18245016	21227528	17226444	17875598
P06702	S100A9	123597	123901	152016	116950	136510	145474	293022	160175	155833	135390	163103	223881	206568	158738	493209	964964	143907	206198	186682	251543	148476	891425	194351	2.16433e+06
P06730;P06730-2	EIF4E	358586	486700	458529	614248	438322	498848	607347	459393	470553	471167	421952	446171	436371	484497	580584	457808	458830	495786	588226	483621	485327	551950	487592	473810
P06733	ENO1	19801214	15764170	15211196	15099426	14202100	16660272	16670164	14966146	14540949	16196675	15656632	17856834	17302134	17107896	15503018	15116617	15562196	14967115	13562862	18495600	16783328	18174594	15782266	16058027
P06737;P06737-2	PYGL	361819	350074	327471	317572	257834	387423	419010	386460	327231	387807	452528	509560	536209	607309	514894	353384	231635	327169	419818	329473	318455	356847	361300	306675
P06744	GPI	2.53467e+06	2.45437e+06	2370790	2.71675e+06	2.6352e+06	2301665	2544551	2465824	2279997	2.39924e+06	2.16183e+06	2333524	2268260	2292888	2.4457e+06	2.43976e+06	2.19821e+06	2.3696e+06	2.62196e+06	2.33808e+06	2.13855e+06	2.35649e+06	2.60077e+06	2.42444e+06
P06748;P06748-2	NPM1	11377008	9429332	10326242	12023435	9934218	11190497	11041886	11449919	12158019	13080929	9066311	9689799	10025805	10340640	10078214	12456854	12640446	12689643	13907778	12690597	11942649	13061102	14393841	14711086
P06753	TPM3	1.90379e+06	1.59397e+06	1.32263e+06	1.69648e+06	1.49635e+06	1.42225e+06	1238297	1.53383e+06	1.43731e+06	1.54616e+06	1.52747e+06	1.63159e+06	1.59046e+06	1.4626e+06	1.69976e+06	1.56921e+06	1.79347e+06	1.22726e+06	1.46601e+06	1.6908e+06	1.69267e+06	1.58015e+06	1.88978e+06	1.84973e+06
P06753-2	TPM3	6.37426e+06	5736807	5.41037e+06	5.5296e+06	5430602	5257190	4856877	5.4356e+06	5.20028e+06	5.5306e+06	5.86746e+06	6246922	5.9247e+06	6397282	5.98487e+06	5.54916e+06	5.19057e+06	5.12361e+06	4787504	6.01961e+06	6.00915e+06	6.05156e+06	5955388	6.10384e+06
P06756;P06756-3	ITGAV	1.33704e+06	1.13059e+06	1.20387e+06	1.30647e+06	1.07788e+06	972817	952952	926967	928963	1.02389e+06	1085628	1127007	1.19823e+06	1.25417e+06	1.16837e+06	742943	719791	723187	893332	724887	722136	782521	707553	751859
P06858	LPL	297282	208835	235215	227364	171142	225329	233517	267941	307629	260052	341436	395158	377352	364936	393845	413769	426651	441554	487962	627236	778756	788735	542325	811836
P06899;P23527;P33778;Q16778	HIST1H2BJ;HIST1H2BO;HIST1H2BB;HIST2H2BE	68489280	73466904	81592680	83420176	81521376	108179488	99780744	108930696	108333464	119096984	72068144	63141972	69638400	89135984	71107240	116952264	122738664	131102728	148854544	117616104	123363432	141364016	132542656	139184432
P07093-2;P07093-3	SERPINE2	321287	252232	256773	197949	168628	80908.3	113640	110868	78222	92062.5	148440	106130	90708.1	94502.2	111447	175134	173658	177639	564821	204551	226209	227456	210386	267195
P07099	EPHX1	1.46807e+06	1.61562e+06	1.5707e+06	1779742	1.71905e+06	1.1734e+06	1.15785e+06	1.04389e+06	1.16288e+06	1.1869e+06	1952816	1.91204e+06	1.97456e+06	2.15859e+06	2.09191e+06	1.10457e+06	1148557	1.05135e+06	1246109	1146187	1.01017e+06	1.21681e+06	1.26292e+06	1.24491e+06
P07108	DBI	1.18895e+06	1.33309e+06	1.26283e+06	1.55811e+06	1.70085e+06	1.08726e+06	1.10729e+06	1.10912e+06	1.30402e+06	1.2787e+06	1.12174e+06	1.06279e+06	1.13903e+06	1.37395e+06	1.31527e+06	1.3655e+06	1.52859e+06	1.45877e+06	1.66836e+06	1.26749e+06	1.1883e+06	1.10958e+06	1574676	1.44792e+06
P07195	LDHB	39764988	34559624	35299352	39716256	33557348	38367668	38877260	37038924	34993860	38222492	27682704	29173934	29254982	31409808	29204852	39645592	39108544	38574272	48135264	40724080	35556964	41011960	37819336	39137852
P07196	NEFL	2.40161e+06	2.31302e+06	2.34391e+06	2.27826e+06	2.13597e+06	1.26504e+06	1.14966e+06	1.22559e+06	1.19194e+06	1.1712e+06	2231697	2.12169e+06	2136876	2.21494e+06	2.15234e+06	580706	549883	598203	460767	916082	922620	1007929	946031	955747
P07199	CENPB	16678.2	26516.5	20698	22769.7	22699	29312.1	32003.7	33437.2	32673.5	32384.4	22290.2	23419.3	20134.8	15379.4	17690.6	40822.2	38667.4	39828.4	29859.1	26371.5	32015.6	27578.5	25396.6	23132.7
P07225	PROS1	198551	259693	189003	142748	130789	219028	208673	174715	119088	119822	161688	164147	205117	169560	112108	164732	158432	68892	88026.4	248498	257674	166118	168280	181718
P07237	P4HB	7943017	8695136	8444290	9918750	8953635	9252355	9006733	9104871	10152882	10699268	12755938	15690625	16462557	17664404	16704398	7785359	7517584	7.45114e+06	7984461	8942214	8683564	8795855	10161554	9178169
P07305	H1F0	253538	146153	158636	187740	216937	273094	222102	243094	253181	284118	70990.4	246614	115915	110526	128699	483068	457598	524718	1.13974e+06	1.95121e+06	2.04115e+06	2483443	2668256	3166756
P07311	ACYP1	206713	251362	276713	296306	303212	256260	255612	262448	276514	292851	220023	219088	224391	249633	256114	199026	196258	197305	252486	270124	254027	247195	283582	270195
P07355	ANXA2	6.66227e+06	6122159	6059231	7.08256e+06	6.5401e+06	3.34385e+06	3.4386e+06	3630427	3.58292e+06	3542043	9038900	9710984	9887997	10228403	10201672	2.50088e+06	2.47467e+06	2174041	1.01186e+06	1.56771e+06	1.69057e+06	1.7821e+06	1.51331e+06	1.85865e+06
P07384	CAPN1	1.93049e+06	1.91083e+06	1.89934e+06	2.05206e+06	2.02408e+06	1.45611e+06	1.3304e+06	1.27313e+06	1.33444e+06	1379835	1.73709e+06	1.67193e+06	1.67079e+06	1.92138e+06	1.79563e+06	1.31008e+06	1.28166e+06	1.25101e+06	1.34229e+06	1.31463e+06	1.3653e+06	1364249	1.39852e+06	1412826
P07437;Q5JP53	TUBB	22853906	19377238	19948814	23765482	21596344	19619638	18252296	18198264	19714528	23302178	17207904	16761786	18109628	22476736	19049898	22358712	22884790	20203690	27706020	22430354	20718058	21713328	22621246	24725368
P07602	PSAP	7.63506e+06	3.61997e+06	5.48224e+06	5.43718e+06	4260268	3.34325e+06	3.49562e+06	3.54256e+06	2696782	2.8048e+06	3.50323e+06	3.49419e+06	4.05407e+06	2745488	3.37556e+06	3.95395e+06	3075742	3.04556e+06	4.6834e+06	6.73044e+06	3.66867e+06	3.56999e+06	3.53086e+06	3928750
P07686	HEXB	1.88475e+06	2.13677e+06	2.0088e+06	2.31754e+06	2264274	1.53409e+06	1.55921e+06	1.47645e+06	1.53422e+06	1549020	1938170	1.98919e+06	1.87387e+06	2.04313e+06	2.05589e+06	1.14274e+06	1.1292e+06	1.08457e+06	1.67622e+06	1.4945e+06	1.55568e+06	1.50311e+06	1.66887e+06	1.6696e+06
P07711	CTSL	40421.2	35900.5	56730.5	9670.38	34365.2	43273.4	11990.3	20973.5	16844.5	27673.3	28968.2	58501.7	15405.4	32438.3	29324.1	55463.6	16392.6	9070.81	40087.9	87244	14744.6	71395.3	2596.42	47157
P07737	PFN1	10709861	11110688	11425720	12331855	12025824	11185116	13475172	11014516	11461402	13106972	9821440	11243875	10605730	13810975	12509415	9926071	10013435	9890616	10914882	10970114	10605545	10487789	11391679	12217121
P07738	BPGM	246736	243618	241772	272334	275860	295570	267280	240449	251407	272379	279417	281974	282845	349433	354911	230409	242384	214359	262899	255801	232885	253271	241457	195102
P07741	APRT	1.70508e+06	1.43794e+06	1.6012e+06	1.70102e+06	1456116	1.36362e+06	1.40098e+06	1.27882e+06	1.23466e+06	1.40529e+06	1.65583e+06	1.85038e+06	1.95345e+06	2.22906e+06	2.11053e+06	1.06131e+06	1.02621e+06	997964	1.20996e+06	1650620	1.40376e+06	1.51132e+06	1.50603e+06	1.51728e+06
P07814	EPRS	3268476	3.35073e+06	3391541	3.41353e+06	3197521	3.49236e+06	3617523	3449901	3588404	3.5343e+06	3.80035e+06	4239387	4129577	4513500	4.31989e+06	3138752	3.0598e+06	3.17987e+06	3.01335e+06	3.13588e+06	3.17166e+06	3.27306e+06	3.35501e+06	3256687
P07858	CTSB	3744506	3.863e+06	3.90758e+06	4254366	4507147	2.4432e+06	2569082	2.41846e+06	2382661	2.57808e+06	3.69927e+06	3.60013e+06	3.67689e+06	3.94772e+06	4.04815e+06	1671412	1617050	1.81512e+06	2.22802e+06	2380617	2.4201e+06	2391568	2.5758e+06	2496725
P07900;P07900-2	HSP90AA1	37246088	36467772	35079320	39690332	37518688	38001392	38856572	36145360	36534072	40675296	32064674	34531916	33487820	37446696	37052204	38287772	35524164	35250596	42700412	41151032	38630524	40718528	46509404	46259528
P07902	GALT	181841	83119	65225	46951.7	50110	55732.3	61182.9	49206.3	55855.8	55025.2	54502.8	64284.8	63715.8	68515.8	67587.5	33382	55641.3	46482.4	48285	56307	76966	54643.1	46778.9	55496.4
P07919	UQCRH	158890	163113	174380	162002	176271	175740	186696	157642	155502	147489	186537	181130	181833	171096	174204	140941	142520	159116	136087	147117	136629	124635	143948	129832
P07951-2	TPM2	537533	641245	642696	715621	773610	279805	290657	303669	274367	251878	241315	249056	202989	282989	195419	136218	193028	327504	223237	187046	162343	265447	259967	284789
P07954;P07954-2	FH	1.60861e+06	1.51117e+06	1.4598e+06	1.70241e+06	1.64122e+06	1.40017e+06	1506557	1.43478e+06	1.38181e+06	1.50388e+06	1.56353e+06	1.66417e+06	1.6602e+06	1.76138e+06	1.78405e+06	645654	656060	653618	824598	1.48979e+06	1.42063e+06	1.55293e+06	1.717e+06	1.58309e+06
P07996	THBS1	827319	744973	760722	540599	733317	313968	435657	323654	152571	184211	315776	416557	344315	216715	289542	320128	352328	298550	117716	426792	411173	400327	181472	220600
P08133	ANXA6	6769577	6.32087e+06	6423234	7.04019e+06	6.58013e+06	3700765	3.59845e+06	3.69974e+06	3.75345e+06	3.73639e+06	5.98209e+06	5.47181e+06	5.41302e+06	6.06916e+06	5653341	4748331	4741774	4617815	5008722	5.39349e+06	6.42419e+06	6461478	5.93837e+06	6502556
P08134;Q5JR08	RHOC	21423.6	32353.6	34289.8	180799	123591	28288.2	22023.7	58166	89805.8	107445	60388.9	35695.4	60008.6	141652	115430	33822.1	42068.2	52332.1	133993	19121.5	45147.4	63676.7	84884.9	99450.6
P08138;P08138-2	NGFR	40361.9	36021.2	33964.8	78040.3	111003	21573.1	27016.2	31756.7	103848	90667.7	85401.4	78687.6	77924.1	79047	114498	25338.4	25947.4	31758.2	11522	10723.4	25752.1	12083.5	49857	64357.2
P08195-2	SLC3A2	2.27937e+06	2.1826e+06	2.24713e+06	2.35803e+06	1795243	2.91876e+06	2.85077e+06	2.98344e+06	2.335e+06	2.41756e+06	1.79354e+06	1.71938e+06	1.78946e+06	1.85315e+06	1.36014e+06	3.55598e+06	3.26075e+06	3637193	3658117	2.80534e+06	2475376	3.01755e+06	2.42593e+06	3.14123e+06
P08237;P08237-3	PFKM	1810728	1.97041e+06	2.04371e+06	2.06575e+06	1.98871e+06	1.5182e+06	1.58015e+06	1.50468e+06	1.47548e+06	1.54512e+06	1425625	1.43318e+06	1.4082e+06	1.60338e+06	1.4696e+06	1.41589e+06	1.45451e+06	1.50817e+06	2.32498e+06	1.7173e+06	1.70778e+06	1.81365e+06	1736973	1.84117e+06
P08238	HSP90AB1	34037464	33319866	31497406	34908852	31785036	33876812	32865910	32313348	33027710	35777492	29707450	32644378	32020074	35302172	32911372	31412526	30531590	30631128	32685336	36982832	33816940	37327576	37365640	37571720
P08240	SRPRA	376140	326431	337431	363410	314485	439854	469758	444275	491631	471801	464199	519491	483326	562662	536841	289114	291148	286236	288270	432337	432130	443408	463669	431779
P08243;P08243-2	ASNS	1594311	1448078	1.57887e+06	1.86883e+06	1.57069e+06	2222714	2.34745e+06	2.07776e+06	2.22085e+06	2.39291e+06	977777	1.38447e+06	1219985	1572012	1.4967e+06	1.81096e+06	1.76132e+06	1.81045e+06	2517623	3.25482e+06	2.80544e+06	3.2614e+06	3.46484e+06	3409537
P08253;P08253-2;P08253-3	MMP2	87019.9	46869.5	58576.7	66729.4	59735	58359.5	57078.8	74190.5	62475.2	58416.2	59797.1	68988.1	70453.3	55581.6	84962.8	108346	97017.2	90975.8	87078.8	58361.2	77828	85548.2	51304.3	148450
P08559;P08559-2;P08559-3;P08559-4	PDHA1	754841	728693	679637	1.57877e+06	793066	1.15554e+06	1010316	1.19415e+06	1.18134e+06	1.24347e+06	1.48382e+06	813348	1526943	945301	1537731	1.17794e+06	1.17797e+06	1.12744e+06	1.43863e+06	612840	1.19394e+06	571584	1.2783e+06	1.15663e+06
P08572	COL4A2	703611	720690	822768	669507	617448	329800	326970	344786	301910	336163	736678	740691	712057	832378	575088	1.05556e+06	856186	1.02265e+06	312172	296861	334913	369389	293010	374220
P08574	CYC1	690617	824245	797105	745828	764342	685217	744949	689447	691130	792256	886723	928101	939224	958548	849505	797989	829763	863781	787935	664570	696760	688193	687454	638106
P08579	SNRPB2	347006	312620	291690	347257	355403	351166	384583	349645	419109	413387	292455	265643	281851	328355	285008	466132	408765	432454	415832	384864	369791	401974	429023	413582
P08621	SNRNP70	2.24648e+06	2.03838e+06	2.12447e+06	2.28153e+06	2.13997e+06	2553984	2.5652e+06	2.54087e+06	2.65532e+06	2.87147e+06	1.95072e+06	1.77113e+06	1.86083e+06	1.95424e+06	1.84926e+06	3.0796e+06	3069930	3.12716e+06	2847136	2884147	2.60761e+06	3.02968e+06	3307002	3.09292e+06
P08648	ITGA5	138507	123495	132408	80648.2	101250	118788	164304	116154	112715	115512	117386	119754	125627	108906	113189	70973.8	125557	113204	82339	155532	150783	129489	152204	135454
P08670	VIM	189957472	173735232	170420080	180851264	174118032	134656112	123601864	138308176	134504384	137791216	191290784	184168464	190871072	195265456	191952560	158492304	152402976	156330576	128339000	133579992	134453760	148140864	140645904	141524784
P08708	RPS17	2.68675e+06	2.00119e+06	2.22004e+06	1972553	1851020	2.06836e+06	2.18337e+06	2.00987e+06	2.12544e+06	2187167	1944592	1.82249e+06	2.05759e+06	2.13283e+06	1.75015e+06	2.22136e+06	2.15902e+06	2.27816e+06	1.97234e+06	2.73974e+06	2.33789e+06	2664695	2.01784e+06	2.26436e+06
P08754	GNAI3	5112274	3953673	3.86996e+06	4.24878e+06	3.94973e+06	3.97487e+06	3.67952e+06	3.60527e+06	3754581	4.05406e+06	4070710	3.94583e+06	3.92202e+06	4.25457e+06	4.07275e+06	3.98039e+06	3920590	3.64465e+06	4.54213e+06	3.75455e+06	3483188	3566408	3.73816e+06	3.64672e+06
P08758	ANXA5	25743450	24519282	23583944	26829428	25114102	21785322	19685674	19465192	19223576	21962336	22420684	23396868	23306186	25768010	24365764	13608020	13331454	12959285	15133225	18289966	17527354	17860948	18806126	17291148
P08779	KRT16	406147	262490	161967	111648	173477	74060.4	489255	101773	268500	114852	101146	198048	137175	206898	221380	450865	119750	132680	138854	109879	195330	164611	152811	845804
P09012	SNRPA	1.46232e+06	1.45456e+06	1.43906e+06	1.36072e+06	1.36075e+06	1.67437e+06	1.79188e+06	1.6319e+06	1713205	1.77419e+06	1.33533e+06	1.23092e+06	1.15384e+06	1.34619e+06	1.2186e+06	1.82705e+06	1.89965e+06	1.90113e+06	1571647	1.78694e+06	1.68628e+06	1.84783e+06	1.64445e+06	1.76323e+06
P09104	ENO2	13072290	9912073	9687788	10936346	9711755	9175407	8142502	9227756	9582474	10118031	9801443	10721751	10106110	9669447	10664431	8603017	7802194	7689877	8440949	9736991	9812900	9635116	8648171	9510518
P09110	ACAA1	1.06341e+06	779054	809119	1.00978e+06	784419	641007	622571	620108	644742	742314	857655	726804	846397	823755	763173	716925	651930	612413	926785	747272	653430	710738	727200	744261
P09132	SRP19	257978	192822	183168	129874	161953	164345	218171	194429	121206	167867	186376	214304	210308	187239	198309	207181	198157	221461	158651	200706	189775	171992	161702	149831
P09211	GSTP1	18115164	17628618	16730019	18271322	17076788	14448378	14740510	13934891	13275149	14807277	13057206	14383984	13516793	14654192	14059019	14419313	13869872	13421712	15381050	15008564	14063031	15135149	15218766	15397740
P09382	LGALS1	3.12502e+06	3197982	3542907	3.45397e+06	3.25362e+06	882661	969666	904420	878161	1.04393e+06	3.39666e+06	2.98494e+06	2.86695e+06	3483746	3.14182e+06	557525	475535	484153	348907	605577	570660	727847	584368	717322
P09417	QDPR	2.60452e+06	2.39339e+06	2.26864e+06	2.3027e+06	2269346	1.82231e+06	2.15989e+06	1.89457e+06	1.94132e+06	2.00378e+06	2.26679e+06	2.46484e+06	2.34458e+06	2.61447e+06	2.53143e+06	1.55485e+06	1.50662e+06	1.46727e+06	1.98681e+06	1.76594e+06	1747647	1.55649e+06	1.75795e+06	1.66549e+06
P09429	HMGB1	7682074	7.4123e+06	7.03271e+06	7.44551e+06	7.75801e+06	8520055	7624922	8159617	9029548	9308955	5402129	5.33434e+06	5135098	5917761	5422247	11174370	11065838	10519674	9777072	10153819	9243832	9016470	9772526	9869929
P09455	RBP1	4.17299e+06	2.95974e+06	2.68409e+06	2.5557e+06	2630262	1.92004e+06	2.05383e+06	1802603	1.60698e+06	1.70855e+06	3.0848e+06	3.19582e+06	2.52777e+06	2.61398e+06	2.79869e+06	1.52426e+06	1.38332e+06	1.33693e+06	1.47961e+06	725633	690059	797506	624744	748488
P09471-2	GNAO1	1.88488e+06	1.76056e+06	1.71602e+06	1732610	1.86406e+06	1.58365e+06	1478682	1.47383e+06	1.55197e+06	1.62886e+06	1.76386e+06	1489077	1.41834e+06	1.61534e+06	1.4939e+06	1.16498e+06	1163645	1183900	2.06992e+06	1.31704e+06	1.401e+06	1.34991e+06	1.26826e+06	1.37443e+06
P09486	SPARC	2.11722e+06	1970967	2.10402e+06	2.52331e+06	2576066	1.40764e+06	1.35551e+06	1.46376e+06	1.59801e+06	1.58815e+06	1.46723e+06	1.4507e+06	1.58343e+06	1932734	1.88759e+06	1.32934e+06	1.31293e+06	1.39666e+06	1.78295e+06	1.38916e+06	1.51594e+06	1.43353e+06	1.54943e+06	1.60277e+06
P09493-10;P09493-4	TPM1	6747387	5825374	5070884	6.08567e+06	5907169	2576018	2.26031e+06	3.16196e+06	2.48091e+06	2.83366e+06	4.17859e+06	4.30786e+06	4.19111e+06	3.70062e+06	4485057	2.87493e+06	2.32417e+06	2.3873e+06	2.3185e+06	3.40376e+06	3.16174e+06	3.51649e+06	3.76847e+06	3.93761e+06
P09493-5	TPM1	270808	255899	223013	268588	528927	113485	96638.3	149347	115610	162407	195803	189702	159356	178705	185152	115350	112015	150255	414871	104684	118388	101876	119761	143421
P09496-2	CLTA	2.46806e+06	2.48053e+06	2.4147e+06	2.7103e+06	2.63038e+06	2.09444e+06	2.05576e+06	2232487	2314612	2.22422e+06	2.50372e+06	2.78428e+06	2.67782e+06	2.58252e+06	2822529	2.22534e+06	1.99138e+06	2.08753e+06	2363816	2.03704e+06	1947431	2.03006e+06	2.31593e+06	2.20808e+06
P09497-2	CLTB	488079	567022	642131	817572	761208	459552	469813	565678	705106	655141	728053	686079	650889	807192	824695	362966	398326	420897	517809	409015	463855	465206	606697	594619
P09525	ANXA4	391735	285064	238174	189072	165050	266165	282652	244717	191779	193423	231704	331825	222760	240449	241914	369642	351531	304739	194630	239201	219681	205751	165699	189570
P09543;P09543-2	CNP	1.42234e+06	1.42003e+06	1.31069e+06	1.58126e+06	1.55598e+06	1.51186e+06	1.52856e+06	1.49413e+06	1.56881e+06	1.64049e+06	1.44669e+06	1.2726e+06	1.20732e+06	1.28977e+06	1343538	1.69861e+06	1.64373e+06	1.62485e+06	2.54923e+06	675171	669231	689000	740970	711248
P09601	HMOX1	433246	331469	285243	231885	228675	316985	355313	316548	305338	264375	295216	326384	290795	249502	257882	296151	291380	280899	262759	351981	374743	365797	258644	275682
P09622	DLD	1.96433e+06	2.03451e+06	2.16744e+06	2.41272e+06	2.44346e+06	1.78063e+06	1691691	1.79161e+06	2.10051e+06	2.09166e+06	2339222	2.292e+06	2354368	2.92115e+06	2710703	1.11321e+06	1.1981e+06	1.22726e+06	1.68846e+06	1.38816e+06	1.4969e+06	1.49426e+06	1.59946e+06	1.6033e+06
P09651-2	HNRNPA1	20741644	19009644	17850210	18580574	19733338	23283952	21758894	21176944	22134648	23537192	16752790	15599482	14935297	16291232	16067066	26986558	26541462	25141984	22026536	24584850	23008314	24352106	22794160	26032602
P09661	SNRPA1	1.44277e+06	1.46106e+06	1.53611e+06	1.61204e+06	1.5913e+06	1.79585e+06	1.79684e+06	1.82559e+06	1.97274e+06	1.99986e+06	1.43063e+06	1.37312e+06	1.40891e+06	1.526e+06	1.39779e+06	2.1828e+06	2.23881e+06	2.28724e+06	1.93429e+06	2107971	1.95371e+06	2.22843e+06	2.29002e+06	2198645
P09669	COX6C	433133	381192	482217	378529	324888	401533	463418	411262	335836	365738	534745	421030	424428	440435	371314	338288	334538	345114	267838	363354	364846	385166	322681	340098
P09874	PARP1	2.38456e+06	2304067	2343462	2.6727e+06	2.46124e+06	3.3084e+06	3.02343e+06	3.27528e+06	3.42983e+06	3.57527e+06	2.05457e+06	1.97642e+06	1.98403e+06	2.22843e+06	2.15019e+06	4.20518e+06	4010397	4227493	3.97987e+06	3617422	3.3739e+06	4.02282e+06	4.11402e+06	4.11811e+06
P09914;P09914-2	IFIT1	106895	29918.7	70893.6	85466.5	85237.1	83840.2	68689.6	118113	71385.9	145746	37720.9	15550.4	77666.8	98069.4	127033	310937	318421	308285	233566	64510.6	82317.1	77716.2	67059.5	72920.4
P09936	UCHL1	15546836	17000498	16348741	19313420	19466794	9624043	9358865	9885750	9947277	10439352	13300362	12950817	13494319	14523444	14449710	10402905	10303741	10310528	15588362	11146302	11727592	11422377	12480524	11997414
P09960	LTA4H	2171949	1.41368e+06	1.38766e+06	1.64654e+06	1572875	1.29672e+06	1330274	1254960	1.31209e+06	1.3453e+06	1.48049e+06	1.33093e+06	1341678	1.41916e+06	1.4159e+06	2.98714e+06	968246	885304	1.10081e+06	1.24349e+06	1.17384e+06	1.24169e+06	1.3765e+06	1.25361e+06
P09972	ALDOC	461084	442295	496512	556324	455644	451489	454319	461185	534565	571602	524885	679290	725327	889084	774268	316020	320645	351579	390580	441303	447559	467250	492916	468424
P0C0S5;Q71UI9	H2AFZ;H2AFV	6.00588e+06	5.92503e+06	5.37074e+06	6.29207e+06	5.96233e+06	8.05414e+06	6.93081e+06	7694815	8.29708e+06	8833386	5.26064e+06	5.15943e+06	5033546	5.50711e+06	5299835	8637394	8028127	7320065	10333429	8885317	8465570	8434890	8913572	9083985
P0C2W1	FBXO45	57454.4	44263.1	128812	602346	287882	61328.8	70195.7	178742	70505.4	121996	340006	78527.1	124523	155254	160730	64630	64230.9	184904	68219.5	57058	60367.1	57925.1	51279.8	220667
P0C7U0	ELFN1	77660.2	75718.2	72258.1	72090.3	72795.4	82101.4	84568.5	85652.9	77487.4	86518.5	62414.9	51575	60330.6	65482.8	71438.6	151144	123730	139361	124007	107010	81527.5	94081.8	103085	94096.2
P0CG12	CHTF8	62053.5	53700.3	62450.8	43207.6	41847.3	53132.1	69531.4	63723.5	50065.5	42431.8	53178	50181.9	42604.8	33668.5	36009.4	51967.5	49146.7	62070.7	47779.8	60568.4	54564.9	55338.4	51148.8	41381.3
P0CG34;P0CG35	TMSB15A;TMSB15B	92750.5	80780.5	62471.6	34870.4	30402.2	123591	95386.1	112824	43101.9	39042.2	20367.7	50493.2	46100	9472.58	14634.9	225037	155094	148928	46612.5	136759	91230.3	91542.7	77398.2	59890
P0CG38	POTEI	2.02681e+06	2.36355e+06	2.66907e+06	7697972	3.48058e+06	2936886	1.94135e+06	2378098	3.20383e+06	5408345	2.59925e+06	2.27765e+06	2.49769e+06	5117429	6501774	2.50175e+06	2474762	2.10545e+06	7.61058e+06	2.68932e+06	2207865	2161567	3.3927e+06	5.89439e+06
P0DN76;Q01081	U2AF1L5;U2AF1	1.28498e+06	1.08553e+06	1160639	999489	1.19716e+06	1.39897e+06	1.44261e+06	1.25802e+06	1252087	1.3016e+06	929316	999662	926323	1.04056e+06	965815	1.43947e+06	1.6317e+06	1.47511e+06	1.57329e+06	1.49752e+06	1.39091e+06	1.36523e+06	1.18682e+06	1.44826e+06
P0DN79;P35520;P35520-2	CBSL;CBS;CBS	285020	277966	277739	297055	294315	295458	301525	301270	327716	320850	179130	196791	171020	173111	169777	417931	408578	421593	467319	414436	368100	412715	429377	453701
P10114	RAP2A	60860.6	58222.1	59070.1	75081.6	64589.2	48042.6	42510.1	51585.2	45483.8	50051.4	37201.2	34375	36595.1	37166.9	44011.1	70033	61312.3	63014.5	107992	53414.5	54159.2	52157.7	57617.5	57134.2
P10155	TROVE2	2353326	1.94386e+06	1841143	1.91515e+06	1.84397e+06	1.93272e+06	2.03365e+06	1.76319e+06	1.75859e+06	1.96551e+06	1.74591e+06	1.74019e+06	1.79855e+06	1.94107e+06	1.72608e+06	1.77517e+06	1.72854e+06	1.63433e+06	1972779	1.67592e+06	1.6001e+06	1.68933e+06	1.60975e+06	1.6108e+06
P10253	GAA	1.83034e+06	1.9466e+06	2.02625e+06	2.45045e+06	2520255	1.69756e+06	1.57537e+06	1.69268e+06	1.80867e+06	1.98278e+06	2.17975e+06	2.04864e+06	2.3471e+06	2736512	2.43991e+06	681634	688690	755414	1.38345e+06	1.38492e+06	1.38992e+06	1.40031e+06	1.72402e+06	1.66134e+06
P10301	RRAS	402658	394372	313942	350895	362986	228560	251524	231828	218179	221202	265444	362841	357836	349058	325379	155175	200357	173659	218898	254341	254425	223832	254449	222703
P10398;Q96II5	ARAF	110710	66149.4	80474.5	64529.6	34504.7	72427.5	83629.4	62747.8	41681.4	48441.4	73345.1	63684.2	76871.2	62659.4	72706.2	61841.1	73511	62058.5	68490.3	55374.4	58899.3	60441.7	61621.8	64937.7
P10412	HIST1H1E	13658186	12977078	13098062	13229261	13513626	14594226	17517628	14715518	15408155	14613132	10741172	10673764	9812693	11360835	10309164	17233074	18048886	17420160	21660964	20178378	19114204	20609770	20159774	19530284
P10515	DLAT	1610061	1.76534e+06	1920474	1.82151e+06	1600589	1.59035e+06	1.60348e+06	1.54437e+06	1.52058e+06	1.54555e+06	1.89181e+06	2015641	2.06743e+06	2.28457e+06	1.97192e+06	1.21901e+06	1.34742e+06	1.41519e+06	1546306	1.41702e+06	1.36102e+06	1532045	1.45655e+06	1.41995e+06
P10586;P10586-2	PTPRF	9187.15	23531.3	21239.4	23679.2	30329.2	11852	16312.6	21695	19714.7	17792.5	21730.4	18479.6	26397.5	15563.8	20569.4	22505.3	33952.6	28847.2	57673.1	28937.1	27960.1	20727.5	34008.6	25683.2
P10599	TXN	5.51769e+06	4.78268e+06	4.27782e+06	5.12817e+06	5010315	4546807	4730896	4335818	3.71383e+06	4360779	3.76056e+06	4.03216e+06	4.15578e+06	4.15489e+06	4.19374e+06	3.97121e+06	3.48316e+06	3.37968e+06	3.98489e+06	4.46391e+06	4.05125e+06	4506812	4552089	4.40737e+06
P10606	COX5B	836258	756302	681624	773369	504164	661604	609534	677609	625796	519957	822859	732704	801489	557350	387622	647656	592100	642538	364343	688639	588183	758265	686192	551852
P10619;P10619-2;X6R5C5;X6R8A1	CTSA	466383	463642	472990	503508	561764	368889	334540	316821	344352	335114	427511	451618	457416	469206	493308	334478	314072	303384	355030	397703	383324	387110	408445	417328
P10636-2	MAPT	778006	814073	777817	1.01176e+06	1091721	631015	621254	780528	842423	811698	650866	558853	578247	647380	590524	310097	415593	205410	694227	382224	374850	298525	596098	415036
P10644	PRKAR1A	786445	785476	868854	738887	748288	618279	774394	682697	675141	616793	701286	524868	561524	644468	620252	729401	789556	773863	710716	857115	859466	895614	791019	752269
P10746	UROS	142060	176814	154218	174770	189674	131478	142875	143020	144846	149611	199419	182768	176787	221338	195611	156188	138540	165830	197708	172092	187302	172425	192792	211848
P10768	ESD	3.85731e+06	3735247	3.58734e+06	3844625	3.84579e+06	3.23171e+06	3.31133e+06	3.2326e+06	3239743	3.57788e+06	3.63661e+06	3.86059e+06	3.75562e+06	4.10707e+06	3.96358e+06	2.85979e+06	2.87262e+06	2.78983e+06	3.43418e+06	3.61943e+06	3447347	3.44272e+06	3763542	3.77028e+06
P10809	HSPD1	18758618	18055908	17914084	19171656	18369876	18159344	17360732	17600208	16977634	18239588	18284886	19398918	20069472	20826730	20055436	14853171	14349163	14810439	16466906	18393212	17189964	18212394	18663606	17970154
P10909;P10909-2;P10909-4;P10909-5	CLU	3.56932e+06	3.18963e+06	3291041	2.80817e+06	2.44534e+06	2.05696e+06	2.25685e+06	2.31528e+06	1.86906e+06	1.79071e+06	5297627	4.82831e+06	4.57847e+06	4817800	4.24965e+06	635263	527035	651009	1.71997e+06	1777928	2055210	2.23835e+06	1.69138e+06	2.24604e+06
P11021	HSPA5	15423895	16826878	16367074	17582476	17274002	14742177	15280051	14996082	17127670	16607442	16328419	17618924	16846546	18943590	18150350	14825438	14118204	14216319	15744898	14960165	14738643	14938689	13504663	15504974
P11047	LAMC1	699666	676328	815923	673980	694955	879048	777354	889023	834689	815085	1.03049e+06	1.07501e+06	1.0051e+06	1.17456e+06	817392	12111803	8086750	11326979	1.44241e+06	782676	840654	1.22398e+06	863783	1.55212e+06
P11117	ACP2	1.69912e+06	1.66068e+06	1.74377e+06	1.77443e+06	1.80985e+06	1.52867e+06	1491422	1.49458e+06	1.44834e+06	1.53577e+06	786661	685004	679104	787336	689242	1.10843e+06	1.10132e+06	1.04114e+06	1.60894e+06	1.41335e+06	1.45502e+06	1.50825e+06	1.483e+06	1448852
P11137;P11137-3	MAP2	8686319	10062194	12598890	18392326	21939944	7.11325e+06	7.03182e+06	10523701	16344465	17018576	15549826	9098781	11742593	22423646	16217660	5302145	5.06128e+06	10237967	25674230	15604933	5.85364e+06	11730467	22650534	23771094
P11137-4	MAP2	318912	283555	219405	305072	291527	266641	206305	188012	248803	263112	216683	283879	276825	307294	294247	350921	306571	326646	311477	161333	188408	217684	214600	223273
P11142	HSPA8	53523464	49520248	47889036	52738936	50547840	50055516	48124592	46498876	49186012	53555536	45899440	47687488	48307308	56703684	51523512	50134696	48891748	47493196	51577760	50790068	48437564	50938676	54853008	55543012
P11166	SLC2A1	265099	274699	291712	242584	226885	363497	396142	376483	277891	320283	296376	307005	398996	342244	298985	340172	348097	365429	299778	245022	211935	257975	238320	203082
P11169	SLC2A3	190821	454383	1.43554e+06	518609	440218	485206	260866	452174	521000	633410	367552	295067	421767	566168	456710	416902	1.18544e+06	407623	606295	480147	446562	445021	552456	577591
P11171;P11171-2	EPB41	340883	379767	395344	405965	432854	455322	438751	479104	463397	466885	290031	266587	268440	290866	252432	540473	534762	578099	510977	551155	473098	584920	568139	530821
P11172	UMPS	704536	604200	600603	651011	611032	719075	668297	645454	616795	642655	556195	630133	623258	597877	676546	860376	819408	1072876	989116	803652	726990	774415	752440	994499
P11177;P11177-2	PDHB	1.38366e+06	1.682e+06	1.62305e+06	1.71688e+06	1.57622e+06	1.29689e+06	1.28362e+06	1.32288e+06	1.33957e+06	1.42921e+06	1.89027e+06	2.02377e+06	2.09292e+06	2.08657e+06	1.90682e+06	1.15051e+06	1.17541e+06	1.22462e+06	1.40533e+06	1.35452e+06	1273585	1.46199e+06	1.46935e+06	1403828
P11182	DBT	364791	322158	323321	707281	395121	246750	329239	135032	524834	118678	222229	291667	336344	450480	152069	140604	105341	111596	598567	224768	190114	169266	305161	552192
P11216	PYGB	4361890	4211405	4.15486e+06	4944006	4356472	3.05906e+06	2.83573e+06	2.77495e+06	2.73254e+06	2879146	4492703	5.12935e+06	5127059	5.22485e+06	5.24667e+06	2246953	2.13366e+06	2.05057e+06	3.58319e+06	3.52956e+06	3475222	3548523	3.9015e+06	3.73932e+06
[truncated: 3,253 more rows]
