# Supplementary material for: Proteomic analysis of X-linked dystonia parkinsonism disease striatal neurons reveals altered RNA metabolism and splicing
Source: Neurobiol Dis. Author manuscript; Available in PMC 2024 May 20. (PMC11103251; doi:10.1016/j.nbd.2023.106367)
Supplement: suppl Table 3 [file NIHMS1990109-supplement-suppl_Table_3.xlsx]

## Sheet: Table_Sx
Supplementary Table S3: XDP-MSN spectral library.
Precursor Charge	Int Modified Peptide	Modified Peptide	Stripped Peptide	iRT	BGS Inference Id	Is Proteotypic	Relative Intensity In Protein	Abundance Rank In Protein	Labeled Peptide	Precursor Mz	MS1 Intensity	Database	Protein Groups	UniProt Ids	Protein Name	Protein Description	Organisms	Genes	Protein Existence	Sequence Version	FASTA Name
2	_NM[+16]MAAC[+57]DPR_	_NM[Oxidation (M)]MAAC[Carbamidomethyl (C)]DPR_	NMMAACDPR	-21.1686	P68371	FALSE	0.881306	25	_NM[Oxidation (M)]MAAC[Carbamidomethyl (C)]DPR_	541.215	156748100	sp	P68371	P68371	TBB4B_HUMAN	Tubulin beta-4B chain	Homo sapiens	TUBB4B	1	1	uniprot_human_proteome
2	_ALLSYDGLNQR_	_ALLSYDGLNQR_	ALLSYDGLNQR	40.3906	Q9UM22	FALSE	100	1	_ALLSYDGLNQR_	625.33	18460720	sp	Q9UM22	Q9UM22	EPDR1_HUMAN	Mammalian ependymin-related protein 1	Homo sapiens	EPDR1	1	2	uniprot_human_proteome
3	_THINIVVIGHVDSGK_	_THINIVVIGHVDSGK_	THINIVVIGHVDSGK	18.7543	P68104	FALSE	16.2506	18	_THINIVVIGHVDSGK_	530.298	37029020	sp	P68104	P68104	EF1A1_HUMAN	Elongation factor 1-alpha 1	Homo sapiens	EEF1A1	1	1	uniprot_human_proteome
2	_NLTEDNSQNQDLIAK_	_NLTEDNSQNQDLIAK_	NLTEDNSQNQDLIAK	15.7886	Q9UBB4;Q9UBB4-2	FALSE	50.9655	5	_NLTEDNSQNQDLIAK_	851.916	4867374	sp	Q9UBB4;Q9UBB4-2	Q9UBB4;Q9UBB4-2	ATX10_HUMAN	Ataxin-10;Isoform 2 of Ataxin-10	Homo sapiens	ATXN10	1;	1;	uniprot_human_proteome
3	_RPAEDM[+16]EEEQAFKR_	_RPAEDM[Oxidation (M)]EEEQAFKR_	RPAEDMEEEQAFKR	-16.3465	P61978-2	FALSE	12.6999	31	_RPAEDM[Oxidation (M)]EEEQAFKR_	584.605	4933035	sp	P61978-2	P61978-2	HNRPK_HUMAN	Isoform 2 of Heterogeneous nuclear ribonucleoprotein K	Homo sapiens	HNRNPK			uniprot_human_proteome
3	_IHFPLATYAPVISAEK_	_IHFPLATYAPVISAEK_	IHFPLATYAPVISAEK	66.495	P68363	FALSE	0.169217	29	_IHFPLATYAPVISAEK_	586.326	78614350	sp	P68363	P68363	TBA1B_HUMAN	Tubulin alpha-1B chain	Homo sapiens	TUBA1B	1	1	uniprot_human_proteome
2	_AM[+16]GIM[+16]NSFVNDIFER_	_AM[Oxidation (M)]GIM[Oxidation (M)]NSFVNDIFER_	AMGIMNSFVNDIFER	83.4899	P06899;P23527;P33778;Q16778;Q8N257	FALSE	2.31681	10	_AM[Oxidation (M)]GIM[Oxidation (M)]NSFVNDIFER_	888.408	9852631	sp	P06899;P23527;P33778;Q16778;Q8N257	P06899;P23527;P33778;Q16778;Q8N257	H2B1J_HUMAN;H2B1O_HUMAN;H2B1B_HUMAN;H2B2E_HUMAN;H2B3B_HUMAN	Histone H2B type 1-J;Histone H2B type 1-O;Histone H2B type 1-B;Histone H2B type 2-E;Histone H2B type 3-B	Homo sapiens	HIST1H2BJ;HIST1H2BO;HIST1H2BB;HIST2H2BE;HIST3H2BB	1	3;3;2;3;3	uniprot_human_proteome
2	_AMGIMNSFVNDIFER_	_AMGIMNSFVNDIFER_	AMGIMNSFVNDIFER	116.112	P06899;P23527;P33778;Q16778;Q8N257	FALSE	1.59877	14	_AMGIMNSFVNDIFER_	872.413	10470640	sp	P06899;P23527;P33778;Q16778;Q8N257	P06899;P23527;P33778;Q16778;Q8N257	H2B1J_HUMAN;H2B1O_HUMAN;H2B1B_HUMAN;H2B2E_HUMAN;H2B3B_HUMAN	Histone H2B type 1-J;Histone H2B type 1-O;Histone H2B type 1-B;Histone H2B type 2-E;Histone H2B type 3-B	Homo sapiens	HIST1H2BJ;HIST1H2BO;HIST1H2BB;HIST2H2BE;HIST3H2BB	1	3;3;2;3;3	uniprot_human_proteome
2	_[+42]SYGRPPPDVEGMTSLK_	_[Acetyl (Protein N-term)]SYGRPPPDVEGMTSLK_	SYGRPPPDVEGMTSLK	47.9053	J3KP15;J3QL05;Q01130;Q01130-2	FALSE	33.6895	2	_[Acetyl (Protein N-term)]SYGRPPPDVEGMTSLK_	888.435	21567410	tr;tr;sp;sp	J3KP15;J3QL05;Q01130;Q01130-2	J3KP15;J3QL05;Q01130;Q01130-2	J3KP15_HUMAN;J3QL05_HUMAN;SRSF2_HUMAN;SRSF2_HUMAN	Serine/arginine-rich-splicing factor 2 (Fragment);Serine/arginine-rich-splicing factor 2 (Fragment);Serine/arginine-rich splicing factor 2;Isoform 2 of Serine/arginine-rich splicing factor 2	Homo sapiens	SRSF2	1;1;1;	8;1;4;	uniprot_human_proteome
2	_SVGDGETVEFDVVEGEK_	_SVGDGETVEFDVVEGEK_	SVGDGETVEFDVVEGEK	53.0561	P67809	FALSE	23.566	8	_SVGDGETVEFDVVEGEK_	898.415	17977220	sp	P67809	P67809	YBOX1_HUMAN	Nuclease-sensitive element-binding protein 1	Homo sapiens	YBX1	1	3	uniprot_human_proteome
2	_IFQNAPTDPTQDFSTQVAK_	_IFQNAPTDPTQDFSTQVAK_	IFQNAPTDPTQDFSTQVAK	49.9047	P45974;P45974-2	FALSE	13.8361	20	_IFQNAPTDPTQDFSTQVAK_	1054.52	14363440	sp	P45974;P45974-2	P45974;P45974-2	UBP5_HUMAN	Ubiquitin carboxyl-terminal hydrolase 5;Isoform Short of Ubiquitin carboxyl-terminal hydrolase 5	Homo sapiens	USP5	1;	2;	uniprot_human_proteome
3	_LAPPLVTLLSGEPEVQYVALR_	_LAPPLVTLLSGEPEVQYVALR_	LAPPLVTLLSGEPEVQYVALR	126.99	P63010;P63010-2	FALSE	17.061	30	_LAPPLVTLLSGEPEVQYVALR_	755.767	8238034	sp	P63010;P63010-2	P63010;P63010-2	AP2B1_HUMAN	AP-2 complex subunit beta;Isoform 2 of AP-2 complex subunit beta	Homo sapiens	AP2B1	1;	1;	uniprot_human_proteome
3	_NTEISFQLGEEFDETTADDR_	_NTEISFQLGEEFDETTADDR_	NTEISFQLGEEFDETTADDR	81.1107	O15540	FALSE	7.46169	12	_NTEISFQLGEEFDETTADDR_	773.008	10194040	sp	O15540	O15540	FABP7_HUMAN	Fatty acid-binding protein, brain	Homo sapiens	FABP7	1	3	uniprot_human_proteome
5	_MVVNEGSDGGQSVYHVHLHVLGGR_	_MVVNEGSDGGQSVYHVHLHVLGGR_	MVVNEGSDGGQSVYHVHLHVLGGR	31.5856	P49773	TRUE	52.117	5	_MVVNEGSDGGQSVYHVHLHVLGGR_	510.256	30413100	sp	P49773	P49773	HINT1_HUMAN	Histidine triad nucleotide-binding protein 1	Homo sapiens	HINT1	1	2	uniprot_human_proteome
3	_KGTVVYGEPITASLGTDGSHYWSK_	_KGTVVYGEPITASLGTDGSHYWSK_	KGTVVYGEPITASLGTDGSHYWSK	47.3018	A0A1C7CYX9	FALSE	8.1915	35	_KGTVVYGEPITASLGTDGSHYWSK_	851.759	8360955	tr	A0A1C7CYX9	A0A1C7CYX9	A0A1C7CYX9_HUMAN	Dihydropyrimidinase-related protein 2	Homo sapiens	DPYSL2	1	1	uniprot_human_proteome
2	_VAFTGSTEVGK_	_VAFTGSTEVGK_	VAFTGSTEVGK	3.84289	P00352	TRUE	29.5083	4	_VAFTGSTEVGK_	548.288	9467978	sp	P00352	P00352	AL1A1_HUMAN	Retinal dehydrogenase 1	Homo sapiens	ALDH1A1	1	2	uniprot_human_proteome
2	_TLMALGSVAVTK_	_TLMALGSVAVTK_	TLMALGSVAVTK	45.4584	Q9UI15	FALSE	33.1628	10	_TLMALGSVAVTK_	595.844	12443090	sp	Q9UI15	Q9UI15	TAGL3_HUMAN	Transgelin-3	Homo sapiens	TAGLN3	1	2	uniprot_human_proteome
1	_[+42]AAQGEPQVQFK_	_[Acetyl (Protein N-term)]AAQGEPQVQFK_	AAQGEPQVQFK	35.1069	P62826	FALSE	3.78068	16	_[Acetyl (Protein N-term)]AAQGEPQVQFK_	1244.63	2840473	sp	P62826	P62826	RAN_HUMAN	GTP-binding nuclear protein Ran	Homo sapiens	RAN	1	3	uniprot_human_proteome
2	_SPSTGLYDNLEK_	_SPSTGLYDNLEK_	SPSTGLYDNLEK	22.1551	Q8IXJ6	FALSE	100	1	_SPSTGLYDNLEK_	662.325	8031569	sp	Q8IXJ6	Q8IXJ6	SIR2_HUMAN	NAD-dependent protein deacetylase sirtuin-2	Homo sapiens	SIRT2	1	2	uniprot_human_proteome
2	_AFTIQGAPSDSGPLR_	_AFTIQGAPSDSGPLR_	AFTIQGAPSDSGPLR	42.1368	P49418	FALSE	86.5093	2	_AFTIQGAPSDSGPLR_	758.891	10666070	sp	P49418	P49418	AMPH_HUMAN	Amphiphysin	Homo sapiens	AMPH	1	1	uniprot_human_proteome
2	_YTAQVDAEEKEDVK_	_YTAQVDAEEKEDVK_	YTAQVDAEEKEDVK	-9.66214	O75947	TRUE	10.8865	18	_YTAQVDAEEKEDVK_	812.889	2815755	sp	O75947	O75947	ATP5H_HUMAN	ATP synthase subunit d, mitochondrial	Homo sapiens	ATP5H	1	3	uniprot_human_proteome
3	_FDDDKVSIVTPEDILR_	_FDDDKVSIVTPEDILR_	FDDDKVSIVTPEDILR	71.3405	P54578;P54578-2	FALSE	40.3249	8	_FDDDKVSIVTPEDILR_	621.323	7893527	sp	P54578;P54578-2	P54578;P54578-2	UBP14_HUMAN	Ubiquitin carboxyl-terminal hydrolase 14;Isoform 2 of Ubiquitin carboxyl-terminal hydrolase 14	Homo sapiens	USP14	1;	3;	uniprot_human_proteome
2	_NETGGGEGVEVLVNEPYEK_	_NETGGGEGVEVLVNEPYEK_	NETGGGEGVEVLVNEPYEK	47.0965	Q00169	FALSE	22.1501	9	_NETGGGEGVEVLVNEPYEK_	1010.48	4273705	sp	Q00169	Q00169	PIPNA_HUMAN	Phosphatidylinositol transfer protein alpha isoform	Homo sapiens	PITPNA	1	2	uniprot_human_proteome
4	_DLIHTGVANDHEEDFELRK_	_DLIHTGVANDHEEDFELRK_	DLIHTGVANDHEEDFELRK	30.7478	Q9Y5L0;Q9Y5L0-3	FALSE	90.2225	2	_DLIHTGVANDHEEDFELRK_	560.275	8239547	sp	Q9Y5L0;Q9Y5L0-3	Q9Y5L0;Q9Y5L0-3	TNPO3_HUMAN	Transportin-3;Isoform 3 of Transportin-3	Homo sapiens	TNPO3	1;	3;	uniprot_human_proteome
2	_QVYEEEYGSSLEDDVVGDTSGYYQR_	_QVYEEEYGSSLEDDVVGDTSGYYQR_	QVYEEEYGSSLEDDVVGDTSGYYQR	74.8291	P08758	FALSE	9.2724	19	_QVYEEEYGSSLEDDVVGDTSGYYQR_	1444.62	17072960	sp	P08758	P08758	ANXA5_HUMAN	Annexin A5	Homo sapiens	ANXA5	1	2	uniprot_human_proteome
2	_DQIYDIFQK_	_DQIYDIFQK_	DQIYDIFQK	66.3733	P60842	FALSE	7.61747	20	_DQIYDIFQK_	585.295	33945220	sp	P60842	P60842	IF4A1_HUMAN	Eukaryotic initiation factor 4A-I	Homo sapiens	EIF4A1	1	1	uniprot_human_proteome
2	_LVLSWADLGPDK_	_LVLSWADLGPDK_	LVLSWADLGPDK	76.9155	A0A0C4DG95;E9PD56;H7BYG4;Q7Z7A4;Q7Z7A4-2;Q7Z7A4-4;Q7Z7A4-5;Q7Z7A4-6;Q7Z7A4-7;W5RWE6	FALSE	100	1	_LVLSWADLGPDK_	657.359	1394200	tr;tr;tr;sp;sp;sp;sp;sp;sp;tr	A0A0C4DG95;E9PD56;H7BYG4;Q7Z7A4;Q7Z7A4-2;Q7Z7A4-4;Q7Z7A4-5;Q7Z7A4-6;Q7Z7A4-7;W5RWE6	A0A0C4DG95;E9PD56;H7BYG4;Q7Z7A4;Q7Z7A4-2;Q7Z7A4-4;Q7Z7A4-5;Q7Z7A4-6;Q7Z7A4-7;W5RWE6	A0A0C4DG95_HUMAN;E9PD56_HUMAN;H7BYG4_HUMAN;PXK_HUMAN;PXK_HUMAN;PXK_HUMAN;PXK_HUMAN;PXK_HUMAN;PXK_HUMAN;W5RWE6_HUMAN	PX domain-containing protein kinase-like protein;PX domain-containing protein kinase-like protein;PX domain-containing protein kinase-like protein;PX domain-containing protein kinase-like protein;Isoform 2 of PX domain-containing protein kinase-like protein;Isoform 4 of PX domain-containing protein kinase-like protein;Isoform 5 of PX domain-containing protein kinase-like protein;Isoform 6 of PX d…	Homo sapiens	PXK	1;1;1;1;;;;;;1	1;1;1;1;;;;;;1	uniprot_human_proteome
2	_AFENDVDALC[+57]NLR_	_AFENDVDALC[Carbamidomethyl (C)]NLR_	AFENDVDALCNLR	60.4931	E7ETT1;E7EUY3;E7EX59;E9PDR0;P05166;P05166-2	FALSE	21.2748	14	_AFENDVDALC[Carbamidomethyl (C)]NLR_	768.859	2370072	tr;tr;tr;tr;sp;sp	E7ETT1;E7EUY3;E7EX59;E9PDR0;P05166;P05166-2	E7ETT1;E7EUY3;E7EX59;E9PDR0;P05166;P05166-2	E7ETT1_HUMAN;E7EUY3_HUMAN;E7EX59_HUMAN;E9PDR0_HUMAN;PCCB_HUMAN;PCCB_HUMAN	Propionyl-CoA carboxylase beta chain, mitochondrial;Propionyl-CoA carboxylase beta chain, mitochondrial;Propionyl-CoA carboxylase beta chain, mitochondrial;Propionyl-CoA carboxylase beta chain, mitochondrial;Propionyl-CoA carboxylase beta chain, mitochondrial;Isoform 2 of Propionyl-CoA carboxylase beta chain, mitochondrial	Homo sapiens	PCCB	1;1;1;1;1;	1;1;1;1;3;	uniprot_human_proteome
2	_TGVAVNKPAEFTVDAK_	_TGVAVNKPAEFTVDAK_	TGVAVNKPAEFTVDAK	17.1368	P21333;P21333-2	FALSE	3.63722	132	_TGVAVNKPAEFTVDAK_	823.941	4556758	sp	P21333;P21333-2	P21333;P21333-2	FLNA_HUMAN	Filamin-A;Isoform 2 of Filamin-A	Homo sapiens	FLNA	1;	4;	uniprot_human_proteome
2	_VFSDEVQQQAQLSTIR_	_VFSDEVQQQAQLSTIR_	VFSDEVQQQAQLSTIR	44.8106	B0QY89;Q9Y262;Q9Y262-2	FALSE	31.8873	11	_VFSDEVQQQAQLSTIR_	924.976	6424736	tr;sp;sp	B0QY89;Q9Y262;Q9Y262-2	B0QY89;Q9Y262;Q9Y262-2	B0QY89_HUMAN;EIF3L_HUMAN;EIF3L_HUMAN	Eukaryotic translation initiation factor 3 subunit L;Eukaryotic translation initiation factor 3 subunit L;Isoform 2 of Eukaryotic translation initiation factor 3 subunit L	Homo sapiens	EIF3L	1;1;	1;1;	uniprot_human_proteome
3	_GRPTSTNPIASIFAWTR_	_GRPTSTNPIASIFAWTR_	GRPTSTNPIASIFAWTR	82.1789	P48735	FALSE	26.4682	11	_GRPTSTNPIASIFAWTR_	625.667	11189060	sp	P48735	P48735	IDHP_HUMAN	Isocitrate dehydrogenase [NADP], mitochondrial	Homo sapiens	IDH2	1	2	uniprot_human_proteome
2	_FVTAIWNLLVTTGQEVK_	_FVTAIWNLLVTTGQEVK_	FVTAIWNLLVTTGQEVK	129.01	P55060;P55060-3	FALSE	11.851	35	_FVTAIWNLLVTTGQEVK_	960.035	2414386	sp	P55060;P55060-3	P55060;P55060-3	XPO2_HUMAN	Exportin-2;Isoform 3 of Exportin-2	Homo sapiens	CSE1L	1;	3;	uniprot_human_proteome
5	_KHISQISVAEDDDESLLGHLMIVGK_	_KHISQISVAEDDDESLLGHLMIVGK_	KHISQISVAEDDDESLLGHLMIVGK	65.4196	P49773	TRUE	11.4276	18	_KHISQISVAEDDDESLLGHLMIVGK_	547.687	6327710	sp	P49773	P49773	HINT1_HUMAN	Histidine triad nucleotide-binding protein 1	Homo sapiens	HINT1	1	2	uniprot_human_proteome
2	_AVNTLNEALEFAK_	_AVNTLNEALEFAK_	AVNTLNEALEFAK	60.9785	P31327;P31327-3	FALSE	44.0875	6	_AVNTLNEALEFAK_	710.378	6688414	sp	P31327;P31327-3	P31327;P31327-3	CPSM_HUMAN	Carbamoyl-phosphate synthase [ammonia], mitochondrial;Isoform 3 of Carbamoyl-phosphate synthase [ammonia], mitochondrial	Homo sapiens	CPS1	1;	2;	uniprot_human_proteome
2	_LGYILTC[+57]PSNLGTGLR_	_LGYILTC[Carbamidomethyl (C)]PSNLGTGLR_	LGYILTCPSNLGTGLR	68.7912	P12532	FALSE	55.3139	4	_LGYILTC[Carbamidomethyl (C)]PSNLGTGLR_	867.964	32149390	sp	P12532	P12532	KCRU_HUMAN	Creatine kinase U-type, mitochondrial	Homo sapiens	CKMT1A	1	1	uniprot_human_proteome
2	_AVC[+57]MLSNTTAIAEAWAR_	_AVC[Carbamidomethyl (C)]MLSNTTAIAEAWAR_	AVCMLSNTTAIAEAWAR	84.2904	P68363	FALSE	0.0399109	78	_AVC[Carbamidomethyl (C)]MLSNTTAIAEAWAR_	932.956	6235276	sp	P68363	P68363	TBA1B_HUMAN	Tubulin alpha-1B chain	Homo sapiens	TUBA1B	1	1	uniprot_human_proteome
2	_LFNEAAAIIR_	_LFNEAAAIIR_	LFNEAAAIIR	50.2716	K7EPS8;Q9NSK7;Q9NSK7-2;Q9NSK7-3;Q9NSK7-4	FALSE	100	1	_LFNEAAAIIR_	559.322	3693613	tr;sp;sp;sp;sp	K7EPS8;Q9NSK7;Q9NSK7-2;Q9NSK7-3;Q9NSK7-4	K7EPS8;Q9NSK7;Q9NSK7-2;Q9NSK7-3;Q9NSK7-4	K7EPS8_HUMAN;CS012_HUMAN;CS012_HUMAN;CS012_HUMAN;CS012_HUMAN	Protein C19orf12 (Fragment);Protein C19orf12;Isoform 2 of Protein C19orf12;Isoform 3 of Protein C19orf12;Isoform 1 of Protein C19orf12	Homo sapiens	C19orf12	1;1;;;	1;3;;;	uniprot_human_proteome
3	_EIYHFTLEK_	_EIYHFTLEK_	EIYHFTLEK	29.0906	Q9BT78	FALSE	21.0921	16	_EIYHFTLEK_	393.873	4040764	sp	Q9BT78	Q9BT78	CSN4_HUMAN	COP9 signalosome complex subunit 4	Homo sapiens	COPS4	1	1	uniprot_human_proteome
2	_EGLVPVSEDPVAIK_	_EGLVPVSEDPVAIK_	EGLVPVSEDPVAIK	53.3155	Q14694	FALSE	41.8386	5	_EGLVPVSEDPVAIK_	726.901	2571200	sp	Q14694	Q14694	UBP10_HUMAN	Ubiquitin carboxyl-terminal hydrolase 10	Homo sapiens	USP10	1	2	uniprot_human_proteome
3	_LLDEALKEVDQIELK_	_LLDEALKEVDQIELK_	LLDEALKEVDQIELK	78.0713	Q9NV70;Q9NV70-2	FALSE	8.32612	5	_LLDEALKEVDQIELK_	585.996	2453808	sp	Q9NV70;Q9NV70-2	Q9NV70;Q9NV70-2	EXOC1_HUMAN	Exocyst complex component 1;Isoform 2 of Exocyst complex component 1	Homo sapiens	EXOC1	1;	4;	uniprot_human_proteome
2	_YVELFLNSTAGASGGAYEHR_	_YVELFLNSTAGASGGAYEHR_	YVELFLNSTAGASGGAYEHR	49.5369	G8JLB6;P31943	FALSE	12.2912	29	_YVELFLNSTAGASGGAYEHR_	1071.52	1101033	tr;sp	G8JLB6;P31943	G8JLB6;P31943	G8JLB6_HUMAN;HNRH1_HUMAN	Heterogeneous nuclear ribonucleoprotein H	Homo sapiens	HNRNPH1	1	1;4	uniprot_human_proteome
2	_YALYDATYETK_	_YALYDATYETK_	YALYDATYETK	33.2037	P23528	FALSE	3.03473	12	_YALYDATYETK_	669.317	37367180	sp	P23528	P23528	COF1_HUMAN	Cofilin-1	Homo sapiens	CFL1	1	3	uniprot_human_proteome
2	_EEPWVDPNSPVLLEDPVLC[+57]ALAK_	_EEPWVDPNSPVLLEDPVLC[Carbamidomethyl (C)]ALAK_	EEPWVDPNSPVLLEDPVLCALAK	130.88	Q04828	FALSE	2.92071	23	_EEPWVDPNSPVLLEDPVLC[Carbamidomethyl (C)]ALAK_	1296.16	1060191	sp	Q04828	Q04828	AK1C1_HUMAN	Aldo-keto reductase family 1 member C1	Homo sapiens	AKR1C1	1	1	uniprot_human_proteome
3	_LGITHVLNAAEGR_	_LGITHVLNAAEGR_	LGITHVLNAAEGR	28.0492	P51452	FALSE	44.2451	8	_LGITHVLNAAEGR_	450.921	4054494	sp	P51452	P51452	DUS3_HUMAN	Dual specificity protein phosphatase 3	Homo sapiens	DUSP3	1	1	uniprot_human_proteome
4	_LTDISVTDPEKYPHMLSVK_	_LTDISVTDPEKYPHMLSVK_	LTDISVTDPEKYPHMLSVK	47.7205	Q9Y333	TRUE	27.9216	5	_LTDISVTDPEKYPHMLSVK_	544.036	3688008	sp	Q9Y333	Q9Y333	LSM2_HUMAN	U6 snRNA-associated Sm-like protein LSm2	Homo sapiens	LSM2	1	1	uniprot_human_proteome
2	_VVDLLVIK_	_VVDLLVIK_	VVDLLVIK	55.0197	A0A0C4DGS0;P56556	FALSE	95.2849	2	_VVDLLVIK_	449.802	5734432	tr;sp	A0A0C4DGS0;P56556	A0A0C4DGS0;P56556	A0A0C4DGS0_HUMAN;NDUA6_HUMAN	NADH dehydrogenase [ubiquinone] 1 alpha subcomplex subunit 6	Homo sapiens	NDUFA6	1	1;3	uniprot_human_proteome
2	_IQTQPGYANTLR_	_IQTQPGYANTLR_	IQTQPGYANTLR	9.80214	Q00325-2	FALSE	25.7651	7	_IQTQPGYANTLR_	681.362	18628160	sp	Q00325-2	Q00325-2	MPCP_HUMAN	Isoform B of Phosphate carrier protein, mitochondrial	Homo sapiens	SLC25A3			uniprot_human_proteome
2	_LSSLDVFIIGAVAK_	_LSSLDVFIIGAVAK_	LSSLDVFIIGAVAK	104.412	B0QYW5;F6RTR7;O43808	FALSE	100	1	_LSSLDVFIIGAVAK_	716.924	3157935	tr;tr;sp	B0QYW5;F6RTR7;O43808	B0QYW5;F6RTR7;O43808	B0QYW5_HUMAN;F6RTR7_HUMAN;PM34_HUMAN	Peroxisomal membrane protein PMP34	Homo sapiens	SLC25A17	1	1	uniprot_human_proteome
2	_DVTNNVHYENYR_	_DVTNNVHYENYR_	DVTNNVHYENYR	5.50749	E7EPK1;E7ES33;Q16181;Q16181-2	FALSE	15.6139	9	_DVTNNVHYENYR_	762.347	8254489	tr;tr;sp;sp	E7EPK1;E7ES33;Q16181;Q16181-2	E7EPK1;E7ES33;Q16181;Q16181-2	E7EPK1_HUMAN;E7ES33_HUMAN;SEPT7_HUMAN;SEPT7_HUMAN	Septin-7;Septin-7;Septin-7;Isoform 2 of Septin-7	Homo sapiens	2023-09-07	1;1;1;	2;3;2;	uniprot_human_proteome
2	_M[+16]LVNENFEEYLR_	_M[Oxidation (M)]LVNENFEEYLR_	MLVNENFEEYLR	68.0225	P09455	FALSE	36.1807	7	_M[Oxidation (M)]LVNENFEEYLR_	786.872	17954640	sp	P09455	P09455	RET1_HUMAN	Retinol-binding protein 1	Homo sapiens	RBP1	1	2	uniprot_human_proteome
2	_IFVEESIYDEFVR_	_IFVEESIYDEFVR_	IFVEESIYDEFVR	101.214	P00352	TRUE	19.6866	8	_IFVEESIYDEFVR_	823.409	6563467	sp	P00352	P00352	AL1A1_HUMAN	Retinal dehydrogenase 1	Homo sapiens	ALDH1A1	1	2	uniprot_human_proteome
3	_YPIEHGIITNWDDM[+16]EK_	_YPIEHGIITNWDDM[Oxidation (M)]EK_	YPIEHGIITNWDDMEK	42.7003	P62736	FALSE	1.05874	13	_YPIEHGIITNWDDM[Oxidation (M)]EK_	659.64	63035550	sp	P62736	P62736	ACTA_HUMAN	Actin, aortic smooth muscle	Homo sapiens	ACTA2	1	1	uniprot_human_proteome
5	_KYVATLGVEVHPLVFHTNR_	_KYVATLGVEVHPLVFHTNR_	KYVATLGVEVHPLVFHTNR	35.7071	P62826	FALSE	4.87231	14	_KYVATLGVEVHPLVFHTNR_	436.845	4456504	sp	P62826	P62826	RAN_HUMAN	GTP-binding nuclear protein Ran	Homo sapiens	RAN	1	3	uniprot_human_proteome
4	_TMLITHMQDLQEVTQDLHYENFR_	_TMLITHMQDLQEVTQDLHYENFR_	TMLITHMQDLQEVTQDLHYENFR	81.5675	Q15019;Q15019-2;Q15019-3	FALSE	31.5263	8	_TMLITHMQDLQEVTQDLHYENFR_	716.344	21075540	sp	Q15019;Q15019-2;Q15019-3	Q15019;Q15019-2;Q15019-3	SEPT2_HUMAN	Septin-2;Isoform 2 of Septin-2;Isoform 3 of Septin-2	Homo sapiens	2023-09-02	1;;	1;;	uniprot_human_proteome
2	_QFGPLVR_	_QFGPLVR_	QFGPLVR	18.787	P21283	FALSE	17.917	9	_QFGPLVR_	408.74	9337559	sp	P21283	P21283	VATC1_HUMAN	V-type proton ATPase subunit C 1	Homo sapiens	ATP6V1C1	1	4	uniprot_human_proteome
2	_EGDLIAAQAR_	_EGDLIAAQAR_	EGDLIAAQAR	1.67793	P02545	FALSE	31.223	18	_EGDLIAAQAR_	522.278	6604678	sp	P02545	P02545	LMNA_HUMAN	Prelamin-A/C	Homo sapiens	LMNA	1	1	uniprot_human_proteome
1	_GYSFTTTAER_	_GYSFTTTAER_	GYSFTTTAER	10.779	P60709	FALSE	0.129504	43	_GYSFTTTAER_	1132.53	26823420	sp	P60709	P60709	ACTB_HUMAN	Actin, cytoplasmic 1	Homo sapiens	ACTB	1	1	uniprot_human_proteome
2	_TVVSGLVQFVPK_	_TVVSGLVQFVPK_	TVVSGLVQFVPK	69.0273	P54577	TRUE	30.7532	10	_TVVSGLVQFVPK_	637.379	19108760	sp	P54577	P54577	SYYC_HUMAN	Tyrosine--tRNA ligase, cytoplasmic	Homo sapiens	YARS	1	4	uniprot_human_proteome
2	_LDELEELLTNNR_	_LDELEELLTNNR_	LDELEELLTNNR	79.3021	O75306;O75306-2	FALSE	92.1776	2	_LDELEELLTNNR_	729.875	4884616	sp	O75306;O75306-2	O75306;O75306-2	NDUS2_HUMAN	NADH dehydrogenase [ubiquinone] iron-sulfur protein 2, mitochondrial;Isoform 2 of NADH dehydrogenase [ubiquinone] iron-sulfur protein 2, mitochondrial	Homo sapiens	NDUFS2	1;	2;	uniprot_human_proteome
3	_AVPLALALISVSNPR_	_AVPLALALISVSNPR_	AVPLALALISVSNPR	97.5122	Q13200	FALSE	11.0419	37	_AVPLALALISVSNPR_	507.643	4606680	sp	Q13200	Q13200	PSMD2_HUMAN	26S proteasome non-ATPase regulatory subunit 2	Homo sapiens	PSMD2	1	3	uniprot_human_proteome
2	_HELLQPFNVLYEK_	_HELLQPFNVLYEK_	HELLQPFNVLYEK	62.6715	Q9UQ80	FALSE	27.8768	9	_HELLQPFNVLYEK_	815.435	6188250	sp	Q9UQ80	Q9UQ80	PA2G4_HUMAN	Proliferation-associated protein 2G4	Homo sapiens	PA2G4	1	3	uniprot_human_proteome
2	_SSPSGPSNPSNPSVEEK_	_SSPSGPSNPSNPSVEEK_	SSPSGPSNPSNPSVEEK	-14.5366	Q8WY22	TRUE	100	1	_SSPSGPSNPSNPSVEEK_	850.392	1848727	sp	Q8WY22	Q8WY22	BRI3B_HUMAN	BRI3-binding protein	Homo sapiens	BRI3BP	1	1	uniprot_human_proteome
2	_VFLLGEEVAQYDGAYK_	_VFLLGEEVAQYDGAYK_	VFLLGEEVAQYDGAYK	83.131	P11177;P11177-2	FALSE	58.4409	4	_VFLLGEEVAQYDGAYK_	901.454	14126270	sp	P11177;P11177-2	P11177;P11177-2	ODPB_HUMAN	Pyruvate dehydrogenase E1 component subunit beta, mitochondrial;Isoform 2 of Pyruvate dehydrogenase E1 component subunit beta, mitochondrial	Homo sapiens	PDHB	1;	3;	uniprot_human_proteome
3	_LAMQEFMILPVGAESFR_	_LAMQEFMILPVGAESFR_	LAMQEFMILPVGAESFR	115.961	P09104	FALSE	10.6465	30	_LAMQEFMILPVGAESFR_	646.999	4765596	sp	P09104	P09104	ENOG_HUMAN	Gamma-enolase	Homo sapiens	ENO2	1	3	uniprot_human_proteome
3	_RAEDGSVIDYELIDQDAR_	_RAEDGSVIDYELIDQDAR_	RAEDGSVIDYELIDQDAR	50.9375	P07355	FALSE	42.4764	11	_RAEDGSVIDYELIDQDAR_	688.999	19539170	sp	P07355	P07355	ANXA2_HUMAN	Annexin A2	Homo sapiens	ANXA2	1	2	uniprot_human_proteome
3	_FVINYDYPNSSEDYVHR_	_FVINYDYPNSSEDYVHR_	FVINYDYPNSSEDYVHR	49.7096	H3BLZ8;Q92841	FALSE	53.0162	10	_FVINYDYPNSSEDYVHR_	706.657	22783060	tr;sp	H3BLZ8;Q92841	H3BLZ8;Q92841	H3BLZ8_HUMAN;DDX17_HUMAN	Probable ATP-dependent RNA helicase DDX17	Homo sapiens	DDX17	1	1;2	uniprot_human_proteome
2	_VAYVSFGPHAGK_	_VAYVSFGPHAGK_	VAYVSFGPHAGK	10.1481	E7EPB3;P50914	FALSE	16.0795	3	_VAYVSFGPHAGK_	616.825	7989653	tr;sp	E7EPB3;P50914	E7EPB3;P50914	E7EPB3_HUMAN;RL14_HUMAN	60S ribosomal protein L14	Homo sapiens	RPL14	1	1;4	uniprot_human_proteome
2	_MKETAEAYLGK_	_MKETAEAYLGK_	MKETAEAYLGK	-1.48504	P11021	TRUE	5.40963	39	_MKETAEAYLGK_	620.816	5868389	sp	P11021	P11021	GRP78_HUMAN	78 kDa glucose-regulated protein	Homo sapiens	HSPA5	1	2	uniprot_human_proteome
3	_KVVVVVPNEEDWKK_	_KVVVVVPNEEDWKK_	KVVVVVPNEEDWKK	18.1905	Q1KMD3	FALSE	10.9103	26	_KVVVVVPNEEDWKK_	556.982	2563901	sp	Q1KMD3	Q1KMD3	HNRL2_HUMAN	Heterogeneous nuclear ribonucleoprotein U-like protein 2	Homo sapiens	HNRNPUL2	1	1	uniprot_human_proteome
2	_DAEDAMDAMDGAVLDGR_	_DAEDAMDAMDGAVLDGR_	DAEDAMDAMDGAVLDGR	77.5717	J3KP15;J3QL05;Q01130;Q01130-2	FALSE	16.2364	5	_DAEDAMDAMDGAVLDGR_	876.364	18397350	tr;tr;sp;sp	J3KP15;J3QL05;Q01130;Q01130-2	J3KP15;J3QL05;Q01130;Q01130-2	J3KP15_HUMAN;J3QL05_HUMAN;SRSF2_HUMAN;SRSF2_HUMAN	Serine/arginine-rich-splicing factor 2 (Fragment);Serine/arginine-rich-splicing factor 2 (Fragment);Serine/arginine-rich splicing factor 2;Isoform 2 of Serine/arginine-rich splicing factor 2	Homo sapiens	SRSF2	1;1;1;	8;1;4;	uniprot_human_proteome
3	_MESPIPILPLPTPDAETEK_	_MESPIPILPLPTPDAETEK_	MESPIPILPLPTPDAETEK	98.5512	Q99719	FALSE	14.2868	16	_MESPIPILPLPTPDAETEK_	693.362	2378041	sp	Q99719	Q99719	SEPT5_HUMAN	Septin-5	Homo sapiens	2023-09-05	1	1	uniprot_human_proteome
2	_NQVEDLLATLEK_	_NQVEDLLATLEK_	NQVEDLLATLEK	98.5049	Q92542;Q92542-2	FALSE	29.1349	8	_NQVEDLLATLEK_	686.87	6353741	sp	Q92542;Q92542-2	Q92542;Q92542-2	NICA_HUMAN	Nicastrin;Isoform 2 of Nicastrin	Homo sapiens	NCSTN	1;	2;	uniprot_human_proteome
2	_ELC[+57]QGLGQPGSVLR_	_ELC[Carbamidomethyl (C)]QGLGQPGSVLR_	ELCQGLGQPGSVLR	37.9088	P13489	FALSE	19.3	12	_ELC[Carbamidomethyl (C)]QGLGQPGSVLR_	757.393	4057180	sp	P13489	P13489	RINI_HUMAN	Ribonuclease inhibitor	Homo sapiens	RNH1	1	2	uniprot_human_proteome
3	_GKENQLQLSC[+57]FINQEVK_	_GKENQLQLSC[Carbamidomethyl (C)]FINQEVK_	GKENQLQLSCFINQEVK	53.9211	P54578;P54578-2	FALSE	49.2221	6	_GKENQLQLSC[Carbamidomethyl (C)]FINQEVK_	679.014	8611709	sp	P54578;P54578-2	P54578;P54578-2	UBP14_HUMAN	Ubiquitin carboxyl-terminal hydrolase 14;Isoform 2 of Ubiquitin carboxyl-terminal hydrolase 14	Homo sapiens	USP14	1;	3;	uniprot_human_proteome
2	_NPAIQNDFSYYR_	_NPAIQNDFSYYR_	NPAIQNDFSYYR	40.0628	Q9H0Q0	TRUE	98.4446	3	_NPAIQNDFSYYR_	744.349	4008430	sp	Q9H0Q0	Q9H0Q0	FA49A_HUMAN	Protein FAM49A	Homo sapiens	FAM49A	2	1	uniprot_human_proteome
3	_ISNTAISISDHTALAQFC[+57]K_	_ISNTAISISDHTALAQFC[Carbamidomethyl (C)]K_	ISNTAISISDHTALAQFCK	49.8281	P22102	FALSE	14.8627	27	_ISNTAISISDHTALAQFC[Carbamidomethyl (C)]K_	693.018	3320182	sp	P22102	P22102	PUR2_HUMAN	Trifunctional purine biosynthetic protein adenosine-3	Homo sapiens	GART	1	1	uniprot_human_proteome
3	_AGVSVKPFQVK_	_AGVSVKPFQVK_	AGVSVKPFQVK	7.36528	Q02880;Q02880-2	FALSE	15.3533	41	_AGVSVKPFQVK_	387.233	1777391	sp	Q02880;Q02880-2	Q02880;Q02880-2	TOP2B_HUMAN	DNA topoisomerase 2-beta;Isoform Beta-1 of DNA topoisomerase 2-beta	Homo sapiens	TOP2B	1;	3;	uniprot_human_proteome
2	_IGQPTLLLYVDAGPETMTQR_	_IGQPTLLLYVDAGPETMTQR_	IGQPTLLLYVDAGPETMTQR	91.0828	P00568;Q5T9B7	FALSE	5.08775	11	_IGQPTLLLYVDAGPETMTQR_	1102.08	2590537	sp;tr	P00568;Q5T9B7	P00568;Q5T9B7	KAD1_HUMAN;Q5T9B7_HUMAN	Adenylate kinase isoenzyme 1	Homo sapiens	AK1	1	3;1	uniprot_human_proteome
3	_IHVYGYSMAYGPAQHAISTEK_	_IHVYGYSMAYGPAQHAISTEK_	IHVYGYSMAYGPAQHAISTEK	35.8208	Q9NRX4	TRUE	12.9515	7	_IHVYGYSMAYGPAQHAISTEK_	775.044	3311457	sp	Q9NRX4	Q9NRX4	PHP14_HUMAN	14 kDa phosphohistidine phosphatase	Homo sapiens	PHPT1	1	1	uniprot_human_proteome
2	_DLSAGAVSAVQC[+57]IANPIK_	_DLSAGAVSAVQC[Carbamidomethyl (C)]IANPIK_	DLSAGAVSAVQCIANPIK	81.0127	Q7L266	FALSE	25.7762	6	_DLSAGAVSAVQC[Carbamidomethyl (C)]IANPIK_	907.477	636946	sp	Q7L266	Q7L266	ASGL1_HUMAN	Isoaspartyl peptidase/L-asparaginase	Homo sapiens	ASRGL1	1	2	uniprot_human_proteome
2	_LADLIER_	_LADLIER_	LADLIER	16.7225	P05091	FALSE	75.5774	5	_LADLIER_	415.243	37297340	sp	P05091	P05091	ALDH2_HUMAN	Aldehyde dehydrogenase, mitochondrial	Homo sapiens	ALDH2	1	2	uniprot_human_proteome
2	_QLFDQVVK_	_QLFDQVVK_	QLFDQVVK	32.4252	P35241;P35241-5	FALSE	88.9108	2	_QLFDQVVK_	488.777	31819170	sp	P35241;P35241-5	P35241;P35241-5	RADI_HUMAN	Radixin;Isoform 5 of Radixin	Homo sapiens	RDX	1;	1;	uniprot_human_proteome
2	_VGAEDADGIDMAYR_	_VGAEDADGIDMAYR_	VGAEDADGIDMAYR	35.7751	P49588	FALSE	32.4961	15	_VGAEDADGIDMAYR_	741.83	13763090	sp	P49588	P49588	SYAC_HUMAN	Alanine--tRNA ligase, cytoplasmic	Homo sapiens	AARS	1	2	uniprot_human_proteome
2	_TDLEKDIISDTSGDFR_	_TDLEKDIISDTSGDFR_	TDLEKDIISDTSGDFR	58.0528	P07355	FALSE	32.588	19	_TDLEKDIISDTSGDFR_	906.437	8595729	sp	P07355	P07355	ANXA2_HUMAN	Annexin A2	Homo sapiens	ANXA2	1	2	uniprot_human_proteome
2	_MTTETASEDDNFGTAQSNK_	_MTTETASEDDNFGTAQSNK_	MTTETASEDDNFGTAQSNK	7.53821	Q92616	TRUE	13.879	59	_MTTETASEDDNFGTAQSNK_	1023.93	987742	sp	Q92616	Q92616	GCN1_HUMAN	eIF-2-alpha kinase activator GCN1	Homo sapiens	GCN1	1	6	uniprot_human_proteome
3	_GDVEEDETIPDSEQDIRPR_	_GDVEEDETIPDSEQDIRPR_	GDVEEDETIPDSEQDIRPR	26.9519	Q92973;Q92973-2	FALSE	52.9148	3	_GDVEEDETIPDSEQDIRPR_	734.005	13965310	sp	Q92973;Q92973-2	Q92973;Q92973-2	TNPO1_HUMAN	Transportin-1;Isoform 2 of Transportin-1	Homo sapiens	TNPO1	1;	2;	uniprot_human_proteome
2	_DGEHVIDQGDDGDNFYVIDR_	_DGEHVIDQGDDGDNFYVIDR_	DGEHVIDQGDDGDNFYVIDR	55.198	P31323	TRUE	4.90588	21	_DGEHVIDQGDDGDNFYVIDR_	1140	476974	sp	P31323	P31323	KAP3_HUMAN	cAMP-dependent protein kinase type II-beta regulatory subunit	Homo sapiens	PRKAR2B	1	3	uniprot_human_proteome
3	_YHVPVVVVPEGSASDTHEQAILR_	_YHVPVVVVPEGSASDTHEQAILR_	YHVPVVVVPEGSASDTHEQAILR	43.4643	P04844	FALSE	32.1127	7	_YHVPVVVVPEGSASDTHEQAILR_	835.103	14642040	sp	P04844	P04844	RPN2_HUMAN	Dolichyl-diphosphooligosaccharide--protein glycosyltransferase subunit 2	Homo sapiens	RPN2	1	3	uniprot_human_proteome
2	_NMITGTSQADC[+57]AVLIVAAGVGEFEAGISK_	_NMITGTSQADC[Carbamidomethyl (C)]AVLIVAAGVGEFEAGISK_	NMITGTSQADCAVLIVAAGVGEFEAGISK	150.21	P68104	FALSE	0.830745	74	_NMITGTSQADC[Carbamidomethyl (C)]AVLIVAAGVGEFEAGISK_	1455.22	376644	sp	P68104	P68104	EF1A1_HUMAN	Elongation factor 1-alpha 1	Homo sapiens	EEF1A1	1	1	uniprot_human_proteome
2	_NEC[+57]VVVIR_	_NEC[Carbamidomethyl (C)]VVVIR_	NECVVVIR	8.70739	P05198	FALSE	31.1249	7	_NEC[Carbamidomethyl (C)]VVVIR_	494.766	10236850	sp	P05198	P05198	IF2A_HUMAN	Eukaryotic translation initiation factor 2 subunit 1	Homo sapiens	EIF2S1	1	3	uniprot_human_proteome
2	_AFVQGLETGR_	_AFVQGLETGR_	AFVQGLETGR	20.9457	Q8N158	TRUE	28.0099	3	_AFVQGLETGR_	539.288	25518040	sp	Q8N158	Q8N158	GPC2_HUMAN	Glypican-2	Homo sapiens	GPC2	2	1	uniprot_human_proteome
2	_VVDLLAPYAK_	_VVDLLAPYAK_	VVDLLAPYAK	53.1665	P06576	FALSE	3.83611	43	_VVDLLAPYAK_	544.821	10544290	sp	P06576	P06576	ATPB_HUMAN	ATP synthase subunit beta, mitochondrial	Homo sapiens	ATP5B	1	3	uniprot_human_proteome
2	_VITVDGNIC[+57]TGK_	_VITVDGNIC[Carbamidomethyl (C)]TGK_	VITVDGNICTGK	17.3769	A0A087WXC5;E7ESZ7;O95299	FALSE	48.4229	4	_VITVDGNIC[Carbamidomethyl (C)]TGK_	638.832	4049951	tr;tr;sp	A0A087WXC5;E7ESZ7;O95299	A0A087WXC5;E7ESZ7;O95299	A0A087WXC5_HUMAN;E7ESZ7_HUMAN;NDUAA_HUMAN	NADH dehydrogenase [ubiquinone] 1 alpha subcomplex subunit 10, mitochondrial;NADH dehydrogenase [ubiquinone] 1 alpha subcomplex subunit 10, mitochondrial;NADH dehydrogenase [ubiquinone] 1 alpha subcomplex subunit 10, mitochondrial	Homo sapiens	NDUFA10	1	1	uniprot_human_proteome
2	_AFDC[+57]PETEYPVK_	_AFDC[Carbamidomethyl (C)]PETEYPVK_	AFDCPETEYPVK	28.437	B1AKJ5;G3V1R5;O43847;O43847-2	FALSE	33.374	3	_AFDC[Carbamidomethyl (C)]PETEYPVK_	728.327	2027506	tr;tr;sp;sp	B1AKJ5;G3V1R5;O43847;O43847-2	B1AKJ5;G3V1R5;O43847;O43847-2	B1AKJ5_HUMAN;G3V1R5_HUMAN;NRDC_HUMAN;NRDC_HUMAN	Nardilysin;Nardilysin;Nardilysin;Isoform 2 of Nardilysin	Homo sapiens	NRDC	1;1;1;	1;1;2;	uniprot_human_proteome
2	_WKDSDEADLVLAK_	_WKDSDEADLVLAK_	WKDSDEADLVLAK	31.5682	Q13185	TRUE	22.7328	7	_WKDSDEADLVLAK_	745.38	5026364	sp	Q13185	Q13185	CBX3_HUMAN	Chromobox protein homolog 3	Homo sapiens	CBX3	1	4	uniprot_human_proteome
2	_[+42]SASGVLSFTQQGWEQVLAK_	_[Acetyl (Protein N-term)]SASGVLSFTQQGWEQVLAK_	SASGVLSFTQQGWEQVLAK	137.237	Q8WU76;Q8WU76-2	FALSE	5.53539	6	_[Acetyl (Protein N-term)]SASGVLSFTQQGWEQVLAK_	1039.53	219395	sp	Q8WU76;Q8WU76-2	Q8WU76;Q8WU76-2	SCFD2_HUMAN	Sec1 family domain-containing protein 2;Isoform 2 of Sec1 family domain-containing protein 2	Homo sapiens	SCFD2	1;	2;	uniprot_human_proteome
2	_IYLTADNLVLNLQDESFTR_	_IYLTADNLVLNLQDESFTR_	IYLTADNLVLNLQDESFTR	107.591	J3KPX7;Q99623	FALSE	13.3466	14	_IYLTADNLVLNLQDESFTR_	1113.08	21315970	tr;sp	J3KPX7;Q99623	J3KPX7;Q99623	J3KPX7_HUMAN;PHB2_HUMAN	Prohibitin-2	Homo sapiens	PHB2	1	2	uniprot_human_proteome
3	_YFAGNLASGGAAGATSLC[+57]FVYPLDFAR_	_YFAGNLASGGAAGATSLC[Carbamidomethyl (C)]FVYPLDFAR_	YFAGNLASGGAAGATSLCFVYPLDFAR	118.984	P12235	FALSE	15.4431	12	_YFAGNLASGGAAGATSLC[Carbamidomethyl (C)]FVYPLDFAR_	932.787	11734770	sp	P12235	P12235	ADT1_HUMAN	ADP/ATP translocase 1	Homo sapiens	SLC25A4	1	4	uniprot_human_proteome
3	_AALAGGTTM[+16]IIDHVVPEPESSLTEAYEK_	_AALAGGTTM[Oxidation (M)]IIDHVVPEPESSLTEAYEK_	AALAGGTTMIIDHVVPEPESSLTEAYEK	71.5912	Q14195-2	FALSE	8.37835	14	_AALAGGTTM[Oxidation (M)]IIDHVVPEPESSLTEAYEK_	982.486	36751800	sp	Q14195-2	Q14195-2	DPYL3_HUMAN	Isoform LCRMP-4 of Dihydropyrimidinase-related protein 3	Homo sapiens	DPYSL3			uniprot_human_proteome
3	_KSAEFLLHMLK_	_KSAEFLLHMLK_	KSAEFLLHMLK	37.2541	A0A087WXM6;A0A0A6YYL6;J3KRX5;J3QQT2;P18621;P18621-3	FALSE	9.66501	10	_KSAEFLLHMLK_	439.585	5832161	tr;tr;tr;tr;sp;sp	A0A087WXM6;A0A0A6YYL6;J3KRX5;J3QQT2;P18621;P18621-3	A0A087WXM6;A0A0A6YYL6;J3KRX5;J3QQT2;P18621;P18621-3	A0A087WXM6_HUMAN;A0A0A6YYL6_HUMAN;J3KRX5_HUMAN;J3QQT2_HUMAN;RL17_HUMAN;RL17_HUMAN	60S ribosomal protein L17 (Fragment);Protein RPL17-C18orf32;60S ribosomal protein L17 (Fragment);60S ribosomal protein L17 (Fragment);60S ribosomal protein L17;Isoform 3 of 60S ribosomal protein L17	Homo sapiens	RPL17;RPL17-C18orf32;RPL17;RPL17;RPL17;RPL17	3;3;3;3;1;	1;1;1;1;3;	uniprot_human_proteome
1	_VGEGFEEETVDGR_	_VGEGFEEETVDGR_	VGEGFEEETVDGR	21.8826	P29762	FALSE	3.19576	7	_VGEGFEEETVDGR_	1423.63	2430377	sp	P29762	P29762	RABP1_HUMAN	Cellular retinoic acid-binding protein 1	Homo sapiens	CRABP1	1	2	uniprot_human_proteome
3	_GIHPTIISESFQK_	_GIHPTIISESFQK_	GIHPTIISESFQK	26.2183	P50991	FALSE	24.486	6	_GIHPTIISESFQK_	486.265	47345830	sp	P50991	P50991	TCPD_HUMAN	T-complex protein 1 subunit delta	Homo sapiens	CCT4	1	4	uniprot_human_proteome
3	_QADNPHVALYQAR_	_QADNPHVALYQAR_	QADNPHVALYQAR	-0.0662464	Q9Y4L1	FALSE	44.9873	8	_QADNPHVALYQAR_	494.92	28005210	sp	Q9Y4L1	Q9Y4L1	HYOU1_HUMAN	Hypoxia up-regulated protein 1	Homo sapiens	HYOU1	1	1	uniprot_human_proteome
3	_LQIENEAAKDEVK_	_LQIENEAAKDEVK_	LQIENEAAKDEVK	0.324584	O60282	FALSE	100	1	_LQIENEAAKDEVK_	496.263	19354820	sp	O60282	O60282	KIF5C_HUMAN	Kinesin heavy chain isoform 5C	Homo sapiens	KIF5C	1	1	uniprot_human_proteome
2	_SETAPAETATPAPVEK_	_SETAPAETATPAPVEK_	SETAPAETATPAPVEK	-1.28384	P16401	TRUE	1.00707	11	_SETAPAETATPAPVEK_	799.899	2990278	sp	P16401	P16401	H15_HUMAN	Histone H1.5	Homo sapiens	HIST1H1B	1	3	uniprot_human_proteome
2	_DPVQEAWAEDVDLR_	_DPVQEAWAEDVDLR_	DPVQEAWAEDVDLR	73.4874	P14618	FALSE	17.8212	13	_DPVQEAWAEDVDLR_	821.889	35838240	sp	P14618	P14618	KPYM_HUMAN	Pyruvate kinase PKM	Homo sapiens	PKM	1	4	uniprot_human_proteome
3	_VGSHPEGGASWLSTAANFLSR_	_VGSHPEGGASWLSTAANFLSR_	VGSHPEGGASWLSTAANFLSR	85.774	Q9NVT9	FALSE	65.245	2	_VGSHPEGGASWLSTAANFLSR_	715.355	2615825	sp	Q9NVT9	Q9NVT9	ARMC1_HUMAN	Armadillo repeat-containing protein 1	Homo sapiens	ARMC1	1	1	uniprot_human_proteome
2	_LAAIAESGVER_	_LAAIAESGVER_	LAAIAESGVER	8.02956	P28072	TRUE	99.8927	2	_LAAIAESGVER_	558.306	22615240	sp	P28072	P28072	PSB6_HUMAN	Proteasome subunit beta type-6	Homo sapiens	PSMB6	1	4	uniprot_human_proteome
1	_GALQNIIPASTGAAK_	_GALQNIIPASTGAAK_	GALQNIIPASTGAAK	39.0013	P04406	FALSE	0.227274	66	_GALQNIIPASTGAAK_	1411.79	3442791	sp	P04406	P04406	G3P_HUMAN	Glyceraldehyde-3-phosphate dehydrogenase	Homo sapiens	GAPDH	1	3	uniprot_human_proteome
3	_LKESQTQDNITVR_	_LKESQTQDNITVR_	LKESQTQDNITVR	-14.8638	Q92900;Q92900-2	FALSE	10.8904	33	_LKESQTQDNITVR_	511.274	1143231	sp	Q92900;Q92900-2	Q92900;Q92900-2	RENT1_HUMAN	Regulator of nonsense transcripts 1;Isoform 2 of Regulator of nonsense transcripts 1	Homo sapiens	UPF1	1;	2;	uniprot_human_proteome
2	_QLFLITNSPFSFVDK_	_QLFLITNSPFSFVDK_	QLFLITNSPFSFVDK	113.567	Q9H857-2	FALSE	23.8398	13	_QLFLITNSPFSFVDK_	878.469	2503491	sp	Q9H857-2	Q9H857-2	NT5D2_HUMAN	Isoform 2 of 5'-nucleotidase domain-containing protein 2	Homo sapiens	NT5DC2			uniprot_human_proteome
3	_IDQLEGDHQLIQEALIFDNK_	_IDQLEGDHQLIQEALIFDNK_	IDQLEGDHQLIQEALIFDNK	83.6421	P12814	FALSE	62.4163	7	_IDQLEGDHQLIQEALIFDNK_	780.401	9346098	sp	P12814	P12814	ACTN1_HUMAN	Alpha-actinin-1	Homo sapiens	ACTN1	1	2	uniprot_human_proteome
4	_VFLIDLNSTHGTFLGHIR_	_VFLIDLNSTHGTFLGHIR_	VFLIDLNSTHGTFLGHIR	70.6532	Q12972	TRUE	19.6298	4	_VFLIDLNSTHGTFLGHIR_	510.781	726697	sp	Q12972	Q12972	PP1R8_HUMAN	Nuclear inhibitor of protein phosphatase 1	Homo sapiens	PPP1R8	1	2	uniprot_human_proteome
2	_NPPGFAFVEFEDPR_	_NPPGFAFVEFEDPR_	NPPGFAFVEFEDPR	81.7001	P84103;P84103-2	FALSE	33.2981	3	_NPPGFAFVEFEDPR_	811.386	70133640	sp	P84103;P84103-2	P84103;P84103-2	SRSF3_HUMAN	Serine/arginine-rich splicing factor 3;Isoform 2 of Serine/arginine-rich splicing factor 3	Homo sapiens	SRSF3	1;	1;	uniprot_human_proteome
2	_VLLAAAVC[+57]TK_	_VLLAAAVC[Carbamidomethyl (C)]TK_	VLLAAAVCTK	21.4063	P48444	FALSE	9.52247	20	_VLLAAAVC[Carbamidomethyl (C)]TK_	523.307	2549874	sp	P48444	P48444	COPD_HUMAN	Coatomer subunit delta	Homo sapiens	ARCN1	1	1	uniprot_human_proteome
3	_APTASADAELSAQLSR_	_APTASADAELSAQLSR_	APTASADAELSAQLSR	32.3883	Q9BUP0	FALSE	100	1	_APTASADAELSAQLSR_	529.937	245608	sp	Q9BUP0	Q9BUP0	EFHD1_HUMAN	EF-hand domain-containing protein D1	Homo sapiens	EFHD1	1	1	uniprot_human_proteome
2	_AVPLAVPLGQTEVFQALQR_	_AVPLAVPLGQTEVFQALQR_	AVPLAVPLGQTEVFQALQR	101.044	Q86W42;Q86W42-3	FALSE	98.551	2	_AVPLAVPLGQTEVFQALQR_	1019.08	710945	sp	Q86W42;Q86W42-3	Q86W42;Q86W42-3	THOC6_HUMAN	THO complex subunit 6 homolog;Isoform 3 of THO complex subunit 6 homolog	Homo sapiens	THOC6	1;	1;	uniprot_human_proteome
2	_SEVPLVDVTK_	_SEVPLVDVTK_	SEVPLVDVTK	31.144	E9PDF6;O43795	FALSE	51.1744	3	_SEVPLVDVTK_	543.806	4181069	tr;sp	E9PDF6;O43795	E9PDF6;O43795	E9PDF6_HUMAN;MYO1B_HUMAN	Unconventional myosin-Ib	Homo sapiens	MYO1B	1	1;3	uniprot_human_proteome
2	_ISGSILNELIGLVR_	_ISGSILNELIGLVR_	ISGSILNELIGLVR	130.867	Q86VP6	FALSE	8.15149	49	_ISGSILNELIGLVR_	742.446	17389010	sp	Q86VP6	Q86VP6	CAND1_HUMAN	Cullin-associated NEDD8-dissociated protein 1	Homo sapiens	CAND1	1	2	uniprot_human_proteome
3	_ITPAHDQNDYEVGQR_	_ITPAHDQNDYEVGQR_	ITPAHDQNDYEVGQR	-9.61044	P26640	FALSE	58.8913	7	_ITPAHDQNDYEVGQR_	581.608	11331260	sp	P26640	P26640	SYVC_HUMAN	Valine--tRNA ligase	Homo sapiens	VARS	1	4	uniprot_human_proteome
2	_SEAASVSTTNPSQGEDFK_	_SEAASVSTTNPSQGEDFK_	SEAASVSTTNPSQGEDFK	9.50164	A0A0D9SF30	TRUE	25.7508	12	_SEAASVSTTNPSQGEDFK_	927.921	14517230	tr	A0A0D9SF30	A0A0D9SF30	A0A0D9SF30_HUMAN	Neural cell adhesion molecule 1 (Fragment)	Homo sapiens	NCAM1	1	1	uniprot_human_proteome
3	_LEQQVPVNQVFGQDEMIDVIGVTK_	_LEQQVPVNQVFGQDEMIDVIGVTK_	LEQQVPVNQVFGQDEMIDVIGVTK	102.17	P39023	FALSE	25.811	11	_LEQQVPVNQVFGQDEMIDVIGVTK_	896.13	24493240	sp	P39023	P39023	RL3_HUMAN	60S ribosomal protein L3	Homo sapiens	RPL3	1	2	uniprot_human_proteome
2	_WVGVILDEAK_	_WVGVILDEAK_	WVGVILDEAK	53.8718	Q14203;Q14203-6	FALSE	15.9331	42	_WVGVILDEAK_	565.316	4181449	sp	Q14203;Q14203-6	Q14203;Q14203-6	DCTN1_HUMAN	Dynactin subunit 1;Isoform 6 of Dynactin subunit 1	Homo sapiens	DCTN1	1;	3;	uniprot_human_proteome
3	_EGPDLDRPGSDR_	_EGPDLDRPGSDR_	EGPDLDRPGSDR	-16.381	Q7Z4V5;Q7Z4V5-2	FALSE	16.0071	6	_EGPDLDRPGSDR_	438.541	1833989	sp	Q7Z4V5;Q7Z4V5-2	Q7Z4V5;Q7Z4V5-2	HDGR2_HUMAN	Hepatoma-derived growth factor-related protein 2;Isoform 2 of Hepatoma-derived growth factor-related protein 2	Homo sapiens	HDGFRP2	1;	1;	uniprot_human_proteome
2	_MWEVQTGYC[+57]VK_	_MWEVQTGYC[Carbamidomethyl (C)]VK_	MWEVQTGYCVK	43.0092	P43034	FALSE	8.13607	22	_MWEVQTGYC[Carbamidomethyl (C)]VK_	700.82	4219287	sp	P43034	P43034	LIS1_HUMAN	Platelet-activating factor acetylhydrolase IB subunit alpha	Homo sapiens	PAFAH1B1	1	2	uniprot_human_proteome
3	_GSVAGGAVYLVYDQELLGPSDK_	_GSVAGGAVYLVYDQELLGPSDK_	GSVAGGAVYLVYDQELLGPSDK	88.0673	A0A140TA86;Q5XKP0	FALSE	100	1	_GSVAGGAVYLVYDQELLGPSDK_	746.714	9717801	tr;sp	A0A140TA86;Q5XKP0	A0A140TA86;Q5XKP0	A0A140TA86_HUMAN;MIC13_HUMAN	MICOS complex subunit MIC13	Homo sapiens	C19orf70;MIC13	1	1	uniprot_human_proteome
3	_TSGHDHPDVATMLNILALVYR_	_TSGHDHPDVATMLNILALVYR_	TSGHDHPDVATMLNILALVYR	113.465	F8W6L3;Q07866-8	FALSE	9.33986	31	_TSGHDHPDVATMLNILALVYR_	775.067	3861648	tr;sp	F8W6L3;Q07866-8	F8W6L3;Q07866-8	F8W6L3_HUMAN;KLC1_HUMAN	Kinesin light chain 1;Isoform S of Kinesin light chain 1	Homo sapiens	KLC1	1;	1;	uniprot_human_proteome
2	_LSVDYGK_	_LSVDYGK_	LSVDYGK	-5.09327	P68363	FALSE	0.781268	12	_LSVDYGK_	391.208	472445500	sp	P68363	P68363	TBA1B_HUMAN	Tubulin alpha-1B chain	Homo sapiens	TUBA1B	1	1	uniprot_human_proteome
2	_LPFPIIDDR_	_LPFPIIDDR_	LPFPIIDDR	66.6817	P30041	TRUE	13.6691	18	_LPFPIIDDR_	543.303	7639266	sp	P30041	P30041	PRDX6_HUMAN	Peroxiredoxin-6	Homo sapiens	PRDX6	1	3	uniprot_human_proteome
3	_IHAYSQLLESYR_	_IHAYSQLLESYR_	IHAYSQLLESYR	35.4478	Q15008;Q15008-4	FALSE	74.2088	4	_IHAYSQLLESYR_	493.925	12521560	sp	Q15008;Q15008-4	Q15008;Q15008-4	PSMD6_HUMAN	26S proteasome non-ATPase regulatory subunit 6;Isoform 4 of 26S proteasome non-ATPase regulatory subunit 6	Homo sapiens	PSMD6	1;	1;	uniprot_human_proteome
2	_ATAAPAGAPPQPQDLEFTK_	_ATAAPAGAPPQPQDLEFTK_	ATAAPAGAPPQPQDLEFTK	39.9699	P22695	FALSE	38.1137	7	_ATAAPAGAPPQPQDLEFTK_	955.486	13035670	sp	P22695	P22695	QCR2_HUMAN	Cytochrome b-c1 complex subunit 2, mitochondrial	Homo sapiens	UQCRC2	1	3	uniprot_human_proteome
3	_IMEVIDAITTTAQSHQR_	_IMEVIDAITTTAQSHQR_	IMEVIDAITTTAQSHQR	58.9275	P17858	FALSE	32.9298	9	_IMEVIDAITTTAQSHQR_	638.663	13897290	sp	P17858	P17858	PFKAL_HUMAN	ATP-dependent 6-phosphofructokinase, liver type	Homo sapiens	PFKL	1	6	uniprot_human_proteome
2	_IFEM[+16]GPVFTL_	_IFEM[Oxidation (M)]GPVFTL_	IFEMGPVFTL	109.742	P00403	TRUE	14.8773	7	_IFEM[Oxidation (M)]GPVFTL_	585.299	3003943	sp	P00403	P00403	COX2_HUMAN	Cytochrome c oxidase subunit 2	Homo sapiens	MT-CO2	1	1	uniprot_human_proteome
2	_LFSASEFEDPLVGEDTER_	_LFSASEFEDPLVGEDTER_	LFSASEFEDPLVGEDTER	83.0071	P37268	FALSE	48.2292	6	_LFSASEFEDPLVGEDTER_	1020.97	15138880	sp	P37268	P37268	FDFT_HUMAN	Squalene synthase	Homo sapiens	FDFT1	1	1	uniprot_human_proteome
1	_EEGASPLDFD_	_EEGASPLDFD_	EEGASPLDFD	61.6466	I3L0N3;P46459	FALSE	5.68512	46	_EEGASPLDFD_	1079.45	1466055	tr;sp	I3L0N3;P46459	I3L0N3;P46459	I3L0N3_HUMAN;NSF_HUMAN	Vesicle-fusing ATPase	Homo sapiens	NSF	1	1;3	uniprot_human_proteome
2	_SYSLSELSVLQAK_	_SYSLSELSVLQAK_	SYSLSELSVLQAK	64.6999	Q9P0V3	FALSE	35.9177	9	_SYSLSELSVLQAK_	712.885	1543788	sp	Q9P0V3	Q9P0V3	SH3B4_HUMAN	SH3 domain-binding protein 4	Homo sapiens	SH3BP4	1	1	uniprot_human_proteome
2	_FSDSYASVIK_	_FSDSYASVIK_	FSDSYASVIK	30.8382	P17812	FALSE	90.2736	3	_FSDSYASVIK_	558.782	6681736	sp	P17812	P17812	PYRG1_HUMAN	CTP synthase 1	Homo sapiens	CTPS1	1	2	uniprot_human_proteome
2	_NEIPEEALYK_	_NEIPEEALYK_	NEIPEEALYK	28.0777	P20020;P20020-4	FALSE	41.5114	18	_NEIPEEALYK_	603.306	5047116	sp	P20020;P20020-4	P20020;P20020-4	AT2B1_HUMAN	Plasma membrane calcium-transporting ATPase 1;Isoform C of Plasma membrane calcium-transporting ATPase 1	Homo sapiens	ATP2B1	1;	3;	uniprot_human_proteome
2	_LEVLTNLANETNIPTVLR_	_LEVLTNLANETNIPTVLR_	LEVLTNLANETNIPTVLR	95.2983	Q13367;Q13367-4	FALSE	14.5725	17	_LEVLTNLANETNIPTVLR_	1005.57	1757997	sp	Q13367;Q13367-4	Q13367;Q13367-4	AP3B2_HUMAN	AP-3 complex subunit beta-2;Isoform 4 of AP-3 complex subunit beta-2	Homo sapiens	AP3B2	1;	2;	uniprot_human_proteome
2	_EIYLPIR_	_EIYLPIR_	EIYLPIR	45.4402	Q3SXM5	TRUE	51.2953	3	_EIYLPIR_	452.269	11011020	sp	Q3SXM5	Q3SXM5	HSDL1_HUMAN	Inactive hydroxysteroid dehydrogenase-like protein 1	Homo sapiens	HSDL1	1	3	uniprot_human_proteome
1	_QDGDQFYIK_	_QDGDQFYIK_	QDGDQFYIK	21.3369	P29762	FALSE	0.201281	26	_QDGDQFYIK_	1113.52	3330430	sp	P29762	P29762	RABP1_HUMAN	Cellular retinoic acid-binding protein 1	Homo sapiens	CRABP1	1	2	uniprot_human_proteome
3	_KEELTLEGIR_	_KEELTLEGIR_	KEELTLEGIR	18.8745	P60842	FALSE	16.6597	5	_KEELTLEGIR_	396.559	38593460	sp	P60842	P60842	IF4A1_HUMAN	Eukaryotic initiation factor 4A-I	Homo sapiens	EIF4A1	1	1	uniprot_human_proteome
2	_NVEAMNFADIER_	_NVEAMNFADIER_	NVEAMNFADIER	52.3615	P36957	FALSE	71.6324	4	_NVEAMNFADIER_	704.83	13779090	sp	P36957	P36957	ODO2_HUMAN	Dihydrolipoyllysine-residue succinyltransferase component of 2-oxoglutarate dehydrogenase complex, mitochondrial	Homo sapiens	DLST	1	4	uniprot_human_proteome
3	_DIEREDIEFIC[+57]K_	_DIEREDIEFIC[Carbamidomethyl (C)]K_	DIEREDIEFICK	44.7125	P50991	FALSE	8.35608	21	_DIEREDIEFIC[Carbamidomethyl (C)]K_	522.92	11177430	sp	P50991	P50991	TCPD_HUMAN	T-complex protein 1 subunit delta	Homo sapiens	CCT4	1	4	uniprot_human_proteome
2	_VENLQAVQTDFSSDPLQK_	_VENLQAVQTDFSSDPLQK_	VENLQAVQTDFSSDPLQK	59.7334	Q9HCU5	FALSE	64.9578	5	_VENLQAVQTDFSSDPLQK_	1010.01	2087451	sp	Q9HCU5	Q9HCU5	PREB_HUMAN	Prolactin regulatory element-binding protein	Homo sapiens	PREB	1	2	uniprot_human_proteome
2	_VLFPGNSTQYNILEGLEK_	_VLFPGNSTQYNILEGLEK_	VLFPGNSTQYNILEGLEK	95.3257	P46821	FALSE	12.6888	49	_VLFPGNSTQYNILEGLEK_	1011.53	31415800	sp	P46821	P46821	MAP1B_HUMAN	Microtubule-associated protein 1B	Homo sapiens	MAP1B	1	2	uniprot_human_proteome
2	_GAQAAIVVYDITNEESFAR_	_GAQAAIVVYDITNEESFAR_	GAQAAIVVYDITNEESFAR	81.2593	P20339	FALSE	34.6445	7	_GAQAAIVVYDITNEESFAR_	1027.51	7970388	sp	P20339	P20339	RAB5A_HUMAN	Ras-related protein Rab-5A	Homo sapiens	RAB5A	1	2	uniprot_human_proteome
3	_QATVGDINTERPGMLDFTGK_	_QATVGDINTERPGMLDFTGK_	QATVGDINTERPGMLDFTGK	50.1907	P07108	FALSE	100	1	_QATVGDINTERPGMLDFTGK_	717.356	28373220	sp	P07108	P07108	ACBP_HUMAN	Acyl-CoA-binding protein	Homo sapiens	DBI	1	2	uniprot_human_proteome
4	_QREEYQPATPGLGMFVEVKDPEDK_	_QREEYQPATPGLGMFVEVKDPEDK_	QREEYQPATPGLGMFVEVKDPEDK	53.5753	Q9BVK6	TRUE	44.2463	6	_QREEYQPATPGLGMFVEVKDPEDK_	691.588	13401400	sp	Q9BVK6	Q9BVK6	TMED9_HUMAN	Transmembrane emp24 domain-containing protein 9	Homo sapiens	TMED9	1	2	uniprot_human_proteome
3	_LYHEATTDTYK_	_LYHEATTDTYK_	LYHEATTDTYK	-17.9517	Q9BUB7	FALSE	24.985	4	_LYHEATTDTYK_	447.882	1558302	sp	Q9BUB7	Q9BUB7	TMM70_HUMAN	Transmembrane protein 70, mitochondrial	Homo sapiens	TMEM70	1	2	uniprot_human_proteome
2	_AAAEVNQDYGLDPK_	_AAAEVNQDYGLDPK_	AAAEVNQDYGLDPK	17.7668	P07954;P07954-2	FALSE	11.1186	18	_AAAEVNQDYGLDPK_	745.86	9271066	sp	P07954;P07954-2	P07954;P07954-2	FUMH_HUMAN	Fumarate hydratase, mitochondrial;Isoform Cytoplasmic of Fumarate hydratase, mitochondrial	Homo sapiens	FH	1;	3;	uniprot_human_proteome
3	_AGLESSEGGGGPERPGAR_	_AGLESSEGGGGPERPGAR_	AGLESSEGGGGPERPGAR	-17.031	Q86SK9;Q86SK9-2	FALSE	100	1	_AGLESSEGGGGPERPGAR_	561.94	7461370	sp	Q86SK9;Q86SK9-2	Q86SK9;Q86SK9-2	SCD5_HUMAN	Stearoyl-CoA desaturase 5;Isoform 2 of Stearoyl-CoA desaturase 5	Homo sapiens	SCD5	1;	2;	uniprot_human_proteome
3	_DAHSIHGTNPQYLVEK_	_DAHSIHGTNPQYLVEK_	DAHSIHGTNPQYLVEK	4.03196	Q8NAV1	TRUE	27.048	3	_DAHSIHGTNPQYLVEK_	603.636	2630794	sp	Q8NAV1	Q8NAV1	PR38A_HUMAN	Pre-mRNA-splicing factor 38A	Homo sapiens	PRPF38A	1	1	uniprot_human_proteome
4	_DRDHFQLGSLSHLLNAK_	_DRDHFQLGSLSHLLNAK_	DRDHFQLGSLSHLLNAK	51.5579	Q13367;Q13367-4	FALSE	14.635	16	_DRDHFQLGSLSHLLNAK_	488.509	1720375	sp	Q13367;Q13367-4	Q13367;Q13367-4	AP3B2_HUMAN	AP-3 complex subunit beta-2;Isoform 4 of AP-3 complex subunit beta-2	Homo sapiens	AP3B2	1;	2;	uniprot_human_proteome
2	_SAAEMYGSSFDLDYDFQR_	_SAAEMYGSSFDLDYDFQR_	SAAEMYGSSFDLDYDFQR	81.0784	B2R5W2;B4DY08;G3V4C1;G3V4W0;P07910-2	FALSE	15.4286	11	_SAAEMYGSSFDLDYDFQR_	1051.44	13212060	tr;tr;tr;tr;sp	B2R5W2;B4DY08;G3V4C1;G3V4W0;P07910-2	B2R5W2;B4DY08;G3V4C1;G3V4W0;P07910-2	B2R5W2_HUMAN;B4DY08_HUMAN;G3V4C1_HUMAN;G3V4W0_HUMAN;HNRPC_HUMAN	Heterogeneous nuclear ribonucleoproteins C1/C2;Heterogeneous nuclear ribonucleoproteins C1/C2;Heterogeneous nuclear ribonucleoproteins C1/C2;Heterogeneous nuclear ribonucleoproteins C1/C2 (Fragment);Isoform C1 of Heterogeneous nuclear ribonucleoproteins C1/C2	Homo sapiens	HNRNPC	1;1;1;1;	1;1;1;1;	uniprot_human_proteome
3	_TPPPELLQTLTAVGGIGQLTAAK_	_TPPPELLQTLTAVGGIGQLTAAK_	TPPPELLQTLTAVGGIGQLTAAK	115.495	P42858	TRUE	24.5182	4	_TPPPELLQTLTAVGGIGQLTAAK_	759.434	2208136	sp	P42858	P42858	HD_HUMAN	Huntingtin	Homo sapiens	HTT	1	2	uniprot_human_proteome
2	_MMDYLQGSGETPQTDVR_	_MMDYLQGSGETPQTDVR_	MMDYLQGSGETPQTDVR	41.5659	Q14697	FALSE	25.9201	39	_MMDYLQGSGETPQTDVR_	964.43	18165110	sp	Q14697	Q14697	GANAB_HUMAN	Neutral alpha-glucosidase AB	Homo sapiens	GANAB	1	3	uniprot_human_proteome
3	_LVLVLGDLHIPHR_	_LVLVLGDLHIPHR_	LVLVLGDLHIPHR	58.3531	Q9UBQ0	FALSE	8.6161	12	_LVLVLGDLHIPHR_	494.637	1420580	sp	Q9UBQ0	Q9UBQ0	VPS29_HUMAN	Vacuolar protein sorting-associated protein 29	Homo sapiens	VPS29	1	1	uniprot_human_proteome
3	_LQILHIHTAR_	_LQILHIHTAR_	LQILHIHTAR	2.72638	I3L0N3;P46459	FALSE	14.3485	26	_LQILHIHTAR_	401.244	5208492	tr;sp	I3L0N3;P46459	I3L0N3;P46459	I3L0N3_HUMAN;NSF_HUMAN	Vesicle-fusing ATPase	Homo sapiens	NSF	1	1;3	uniprot_human_proteome
2	_AQM[+16]VQEDLEK_	_AQM[Oxidation (M)]VQEDLEK_	AQMVQEDLEK	-12.8046	P26038	TRUE	4.83173	35	_AQM[Oxidation (M)]VQEDLEK_	603.787	2365433	sp	P26038	P26038	MOES_HUMAN	Moesin	Homo sapiens	MSN	1	3	uniprot_human_proteome
2	_IIANALSSEPAC[+57]LAEIEEDK_	_IIANALSSEPAC[Carbamidomethyl (C)]LAEIEEDK_	IIANALSSEPACLAEIEEDK	71.7993	P78527	FALSE	4.57534	171	_IIANALSSEPAC[Carbamidomethyl (C)]LAEIEEDK_	1087.04	1567787	sp	P78527	P78527	PRKDC_HUMAN	DNA-dependent protein kinase catalytic subunit	Homo sapiens	PRKDC	1	3	uniprot_human_proteome
2	_LLSLYGK_	_LLSLYGK_	LLSLYGK	12.4251	Q92523-4	TRUE	100	1	_LLSLYGK_	397.245	4769339	sp	Q92523-4	Q92523-4	CPT1B_HUMAN	Isoform 4 of Carnitine O-palmitoyltransferase 1, muscle isoform	Homo sapiens	CPT1B			uniprot_human_proteome
2	_IFNLYPR_	_IFNLYPR_	IFNLYPR	43.6963	Q14195-2	FALSE	28.7564	2	_IFNLYPR_	461.761	313341700	sp	Q14195-2	Q14195-2	DPYL3_HUMAN	Isoform LCRMP-4 of Dihydropyrimidinase-related protein 3	Homo sapiens	DPYSL3			uniprot_human_proteome
2	_VQQTVQDLFGR_	_VQQTVQDLFGR_	VQQTVQDLFGR	43.514	P38646	TRUE	23.9048	7	_VQQTVQDLFGR_	645.844	59879120	sp	P38646	P38646	GRP75_HUMAN	Stress-70 protein, mitochondrial	Homo sapiens	HSPA9	1	2	uniprot_human_proteome
2	_SQYEQLAEQNR_	_SQYEQLAEQNR_	SQYEQLAEQNR	2.6622	P13645	TRUE	11.5674	11	_SQYEQLAEQNR_	683.323	54493240	sp	P13645	P13645	K1C10_HUMAN	Keratin, type I cytoskeletal 10	Homo sapiens	KRT10	1	6	uniprot_human_proteome
2	_NPGFEIIHGLLDR_	_NPGFEIIHGLLDR_	NPGFEIIHGLLDR	74.7046	Q9NSD9	FALSE	21.3691	14	_NPGFEIIHGLLDR_	740.899	5455600	sp	Q9NSD9	Q9NSD9	SYFB_HUMAN	Phenylalanine--tRNA ligase beta subunit	Homo sapiens	FARSB	1	3	uniprot_human_proteome
3	_DLEEDHAC[+57]IPIKK_	_DLEEDHAC[Carbamidomethyl (C)]IPIKK_	DLEEDHACIPIKK	5.51302	P13639	TRUE	29.994	11	_DLEEDHAC[Carbamidomethyl (C)]IPIKK_	523.264	31002660	sp	P13639	P13639	EF2_HUMAN	Elongation factor 2	Homo sapiens	EEF2	1	4	uniprot_human_proteome
3	_KAGQVFLEELGNHK_	_KAGQVFLEELGNHK_	KAGQVFLEELGNHK	18.6874	P09543;P09543-2	FALSE	14.6893	15	_KAGQVFLEELGNHK_	523.951	4854340	sp	P09543;P09543-2	P09543;P09543-2	CN37_HUMAN	2',3'-cyclic-nucleotide 3'-phosphodiesterase;Isoform CNPI of 2',3'-cyclic-nucleotide 3'-phosphodiesterase	Homo sapiens	CNP	1;	2;	uniprot_human_proteome
2	_FLPGYVGGIQEGAVTPAGVVNK_	_FLPGYVGGIQEGAVTPAGVVNK_	FLPGYVGGIQEGAVTPAGVVNK	68.2644	Q9UBM7	FALSE	36.5799	5	_FLPGYVGGIQEGAVTPAGVVNK_	1087.09	9247368	sp	Q9UBM7	Q9UBM7	DHCR7_HUMAN	7-dehydrocholesterol reductase	Homo sapiens	DHCR7	1	1	uniprot_human_proteome
3	_YFHVVIAGPQDSPFEGGTFK_	_YFHVVIAGPQDSPFEGGTFK_	YFHVVIAGPQDSPFEGGTFK	69.0273	P61088	FALSE	79.8845	2	_YFHVVIAGPQDSPFEGGTFK_	732.697	33566260	sp	P61088	P61088	UBE2N_HUMAN	Ubiquitin-conjugating enzyme E2 N	Homo sapiens	UBE2N	1	1	uniprot_human_proteome
3	_AIAHYEQSADYYKGEESNSSANK_	_AIAHYEQSADYYKGEESNSSANK_	AIAHYEQSADYYKGEESNSSANK	1.02268	P54920	FALSE	13.4604	20	_AIAHYEQSADYYKGEESNSSANK_	854.717	3501765	sp	P54920	P54920	SNAA_HUMAN	Alpha-soluble NSF attachment protein	Homo sapiens	NAPA	1	3	uniprot_human_proteome
3	_LYYHVLGTDQSEDILC[+57]AEFPDEPK_	_LYYHVLGTDQSEDILC[Carbamidomethyl (C)]AEFPDEPK_	LYYHVLGTDQSEDILCAEFPDEPK	82.7435	P48147	TRUE	29.9825	4	_LYYHVLGTDQSEDILC[Carbamidomethyl (C)]AEFPDEPK_	947.109	10963660	sp	P48147	P48147	PPCE_HUMAN	Prolyl endopeptidase	Homo sapiens	PREP	1	2	uniprot_human_proteome
5	_GLTEGLHGFHVHEFGDNTAGC[+57]TSAGPHFNPLSR_	_GLTEGLHGFHVHEFGDNTAGC[Carbamidomethyl (C)]TSAGPHFNPLSR_	GLTEGLHGFHVHEFGDNTAGCTSAGPHFNPLSR	50.3432	P00441	FALSE	63.9566	3	_GLTEGLHGFHVHEFGDNTAGC[Carbamidomethyl (C)]TSAGPHFNPLSR_	704.731	59137370	sp	P00441	P00441	SODC_HUMAN	Superoxide dismutase [Cu-Zn]	Homo sapiens	SOD1	1	2	uniprot_human_proteome
4	_HGGYKPSDEHKTDLNPDNLQGGDDLDPNYVLSSR_	_HGGYKPSDEHKTDLNPDNLQGGDDLDPNYVLSSR_	HGGYKPSDEHKTDLNPDNLQGGDDLDPNYVLSSR	38.7804	P12277	FALSE	5.28389	22	_HGGYKPSDEHKTDLNPDNLQGGDDLDPNYVLSSR_	939.19	17177110	sp	P12277	P12277	KCRB_HUMAN	Creatine kinase B-type	Homo sapiens	CKB	1	1	uniprot_human_proteome
2	_KQYDSFTFTASK_	_KQYDSFTFTASK_	KQYDSFTFTASK	17.0687	A0A0A6YYA0;Q86XR7-2;Q9Y3B3;Q9Y3B3-2	FALSE	17.8385	8	_KQYDSFTFTASK_	711.849	4551204	tr;sp;sp;sp	A0A0A6YYA0;Q86XR7-2;Q9Y3B3;Q9Y3B3-2	A0A0A6YYA0;Q86XR7-2;Q9Y3B3;Q9Y3B3-2	A0A0A6YYA0_HUMAN;TCAM2_HUMAN;TMED7_HUMAN;TMED7_HUMAN	Protein TMED7-TICAM2;Isoform 2 of TIR domain-containing adapter molecule 2;Transmembrane emp24 domain-containing protein 7;Isoform 2 of Transmembrane emp24 domain-containing protein 7	Homo sapiens	TMED7-TICAM2;TICAM2;TMED7;TMED7	3;;1;	1;;2;	uniprot_human_proteome
3	_KQYDSFTFTASK_	_KQYDSFTFTASK_	KQYDSFTFTASK	17.0687	A0A0A6YYA0;Q86XR7-2;Q9Y3B3;Q9Y3B3-2	FALSE	16.4621	9	_KQYDSFTFTASK_	474.902	7511045	tr;sp;sp;sp	A0A0A6YYA0;Q86XR7-2;Q9Y3B3;Q9Y3B3-2	A0A0A6YYA0;Q86XR7-2;Q9Y3B3;Q9Y3B3-2	A0A0A6YYA0_HUMAN;TCAM2_HUMAN;TMED7_HUMAN;TMED7_HUMAN	Protein TMED7-TICAM2;Isoform 2 of TIR domain-containing adapter molecule 2;Transmembrane emp24 domain-containing protein 7;Isoform 2 of Transmembrane emp24 domain-containing protein 7	Homo sapiens	TMED7-TICAM2;TICAM2;TMED7;TMED7	3;;1;	1;;2;	uniprot_human_proteome
3	_FKGPFTDVVTTNLK_	_FKGPFTDVVTTNLK_	FKGPFTDVVTTNLK	47.9397	Q9P0L0	FALSE	29.2587	3	_FKGPFTDVVTTNLK_	522.956	8865918	sp	Q9P0L0	Q9P0L0	VAPA_HUMAN	Vesicle-associated membrane protein-associated protein A	Homo sapiens	VAPA	1	3	uniprot_human_proteome
2	_VLYAYGYYTGEPSK_	_VLYAYGYYTGEPSK_	VLYAYGYYTGEPSK	43.9673	O14880;Q5VV89	FALSE	100	1	_VLYAYGYYTGEPSK_	805.89	38344820	sp;tr	O14880;Q5VV89	O14880;Q5VV89	MGST3_HUMAN;Q5VV89_HUMAN	Microsomal glutathione S-transferase 3	Homo sapiens	MGST3	1	1	uniprot_human_proteome
2	_[+42]MNVGVAHSEVNPNTR_	_[Acetyl (Protein N-term)]MNVGVAHSEVNPNTR_	MNVGVAHSEVNPNTR	24.5404	Q9P0S3	FALSE	15.2008	5	_[Acetyl (Protein N-term)]MNVGVAHSEVNPNTR_	833.902	2944135	sp	Q9P0S3	Q9P0S3	ORML1_HUMAN	ORM1-like protein 1	Homo sapiens	ORMDL1	1	1	uniprot_human_proteome
2	_VTAIDFR_	_VTAIDFR_	VTAIDFR	18.932	Q9UJS0;Q9UJS0-2	FALSE	53.3934	13	_VTAIDFR_	411.229	5740292	sp	Q9UJS0;Q9UJS0-2	Q9UJS0;Q9UJS0-2	CMC2_HUMAN	Calcium-binding mitochondrial carrier protein Aralar2;Isoform 2 of Calcium-binding mitochondrial carrier protein Aralar2	Homo sapiens	SLC25A13	1;	2;	uniprot_human_proteome
2	_ETGYPLAVK_	_ETGYPLAVK_	ETGYPLAVK	12.4504	P45974;P45974-2	FALSE	21.2283	14	_ETGYPLAVK_	489.269	10978910	sp	P45974;P45974-2	P45974;P45974-2	UBP5_HUMAN	Ubiquitin carboxyl-terminal hydrolase 5;Isoform Short of Ubiquitin carboxyl-terminal hydrolase 5	Homo sapiens	USP5	1;	2;	uniprot_human_proteome
2	_FYGPAGPYGIFAGR_	_FYGPAGPYGIFAGR_	FYGPAGPYGIFAGR	73.13	O15173;O15173-2	FALSE	77.5277	3	_FYGPAGPYGIFAGR_	736.87	14722980	sp	O15173;O15173-2	O15173;O15173-2	PGRC2_HUMAN	Membrane-associated progesterone receptor component 2;Isoform 2 of Membrane-associated progesterone receptor component 2	Homo sapiens	PGRMC2	1;	1;	uniprot_human_proteome
2	_SESEEEVLLVSSSR_	_SESEEEVLLVSSSR_	SESEEEVLLVSSSR	39.908	O95989	TRUE	50.209	2	_SESEEEVLLVSSSR_	775.881	14873610	sp	O95989	O95989	NUDT3_HUMAN	Diphosphoinositol polyphosphate phosphohydrolase 1	Homo sapiens	NUDT3	1	1	uniprot_human_proteome
3	_TDSQLEDLGYC[+57]VFNK_	_TDSQLEDLGYC[Carbamidomethyl (C)]VFNK_	TDSQLEDLGYCVFNK	74.4795	P11137;P11137-3	FALSE	10.6728	97	_TDSQLEDLGYC[Carbamidomethyl (C)]VFNK_	596.942	4684855	sp	P11137;P11137-3	P11137;P11137-3	MTAP2_HUMAN	Microtubule-associated protein 2;Isoform 3 of Microtubule-associated protein 2	Homo sapiens	MAP2	1;	4;	uniprot_human_proteome
2	_FVESDADEELLFNIPFTGNVK_	_FVESDADEELLFNIPFTGNVK_	FVESDADEELLFNIPFTGNVK	116.062	Q9GZP4;Q9GZP4-2	FALSE	7.01972	10	_FVESDADEELLFNIPFTGNVK_	1192.59	4415828	sp	Q9GZP4;Q9GZP4-2	Q9GZP4;Q9GZP4-2	PITH1_HUMAN	PITH domain-containing protein 1;Isoform 2 of PITH domain-containing protein 1	Homo sapiens	PITHD1	1;	1;	uniprot_human_proteome
3	_ENISNAQALLEYHLSYLQEVEQLR_	_ENISNAQALLEYHLSYLQEVEQLR_	ENISNAQALLEYHLSYLQEVEQLR	105.239	P51116	TRUE	76.4208	2	_ENISNAQALLEYHLSYLQEVEQLR_	954.154	5715618	sp	P51116	P51116	FXR2_HUMAN	Fragile X mental retardation syndrome-related protein 2	Homo sapiens	FXR2	1	2	uniprot_human_proteome
3	_GLQQITGHGGLR_	_GLQQITGHGGLR_	GLQQITGHGGLR	1.69559	Q9UI09	FALSE	25.3744	4	_GLQQITGHGGLR_	412.898	3547955	sp	Q9UI09	Q9UI09	NDUAC_HUMAN	NADH dehydrogenase [ubiquinone] 1 alpha subcomplex subunit 12	Homo sapiens	NDUFA12	1	1	uniprot_human_proteome
3	_VWVDTLSIAHSK_	_VWVDTLSIAHSK_	VWVDTLSIAHSK	36.3405	A0A0D9SF28;F5GXV7;Q5T321;Q8NFP9	FALSE	23.5702	19	_VWVDTLSIAHSK_	452.582	980036	tr;tr;tr;sp	A0A0D9SF28;F5GXV7;Q5T321;Q8NFP9	A0A0D9SF28;F5GXV7;Q5T321;Q8NFP9	A0A0D9SF28_HUMAN;F5GXV7_HUMAN;Q5T321_HUMAN;NBEA_HUMAN	Neurobeachin	Homo sapiens	NBEA	1	1;2;1;3	uniprot_human_proteome
3	_DC[+57]PTGHLTVDEFK_	_DC[Carbamidomethyl (C)]PTGHLTVDEFK_	DCPTGHLTVDEFK	29.1692	P37235	FALSE	53.748	4	_DC[Carbamidomethyl (C)]PTGHLTVDEFK_	506.901	3282398	sp	P37235	P37235	HPCL1_HUMAN	Hippocalcin-like protein 1	Homo sapiens	HPCAL1	1	3	uniprot_human_proteome
2	_NQLEESEFTC[+57]AAAVK_	_NQLEESEFTC[Carbamidomethyl (C)]AAAVK_	NQLEESEFTCAAAVK	35.6514	A0A0D9SFK2;Q92614;Q92614-4	FALSE	36.7709	20	_NQLEESEFTC[Carbamidomethyl (C)]AAAVK_	848.896	2195235	tr;sp;sp	A0A0D9SFK2;Q92614;Q92614-4	A0A0D9SFK2;Q92614;Q92614-4	A0A0D9SFK2_HUMAN;MY18A_HUMAN;MY18A_HUMAN	Unconventional myosin-XVIIIa;Unconventional myosin-XVIIIa;Isoform 4 of Unconventional myosin-XVIIIa	Homo sapiens	MYO18A	1;1;	1;3;	uniprot_human_proteome
2	_LQHVEDGVLSMQVASAR_	_LQHVEDGVLSMQVASAR_	LQHVEDGVLSMQVASAR	35.045	Q07065	TRUE	1.55899	43	_LQHVEDGVLSMQVASAR_	920.473	1116326	sp	Q07065	Q07065	CKAP4_HUMAN	Cytoskeleton-associated protein 4	Homo sapiens	CKAP4	1	2	uniprot_human_proteome
4	_TQHLSVETSYLQHESGR_	_TQHLSVETSYLQHESGR_	TQHLSVETSYLQHESGR	9.63454	Q9Y276	FALSE	13.0521	5	_TQHLSVETSYLQHESGR_	493.743	1400866	sp	Q9Y276	Q9Y276	BCS1_HUMAN	Mitochondrial chaperone BCS1	Homo sapiens	BCS1L	1	1	uniprot_human_proteome
2	_VDSDTLC[+57]TEEVFPTAGAGTDLR_	_VDSDTLC[Carbamidomethyl (C)]TEEVFPTAGAGTDLR_	VDSDTLCTEEVFPTAGAGTDLR	68.5326	P28331;P28331-2	FALSE	16.242	25	_VDSDTLC[Carbamidomethyl (C)]TEEVFPTAGAGTDLR_	1177.54	2024502	sp	P28331;P28331-2	P28331;P28331-2	NDUS1_HUMAN	NADH-ubiquinone oxidoreductase 75 kDa subunit, mitochondrial;Isoform 2 of NADH-ubiquinone oxidoreductase 75 kDa subunit, mitochondrial	Homo sapiens	NDUFS1	1;	3;	uniprot_human_proteome
2	_TGFAEGFLK_	_TGFAEGFLK_	TGFAEGFLK	46.4936	Q96I63;Q96TA2;Q96TA2-2;Q96TA2-3	FALSE	100	1	_TGFAEGFLK_	485.256	848778	tr;sp;sp;sp	Q96I63;Q96TA2;Q96TA2-2;Q96TA2-3	Q96I63;Q96TA2;Q96TA2-2;Q96TA2-3	Q96I63_HUMAN;YMEL1_HUMAN;YMEL1_HUMAN;YMEL1_HUMAN	ATP-dependent zinc metalloprotease YME1L1;ATP-dependent zinc metalloprotease YME1L1;Isoform 2 of ATP-dependent zinc metalloprotease YME1L1;Isoform 3 of ATP-dependent zinc metalloprotease YME1L1	Homo sapiens	YME1L1	1;1;;	1;2;;	uniprot_human_proteome
2	_LSQTLSLVPR_	_LSQTLSLVPR_	LSQTLSLVPR	37.5599	G3V150;O94766;O94766-2	FALSE	40.5287	3	_LSQTLSLVPR_	557.335	473309	tr;sp;sp	G3V150;O94766;O94766-2	G3V150;O94766;O94766-2	G3V150_HUMAN;B3GA3_HUMAN;B3GA3_HUMAN	Beta-1,3-glucuronyltransferase 3 (Glucuronosyltransferase I), isoform CRA_a;Galactosylgalactosylxylosylprotein 3-beta-glucuronosyltransferase 3;Isoform 2 of Galactosylgalactosylxylosylprotein 3-beta-glucuronosyltransferase 3	Homo sapiens	B3GAT3	1;1;	1;2;	uniprot_human_proteome
2	_AM[+16]TEPSALIEK_	_AM[Oxidation (M)]TEPSALIEK_	AMTEPSALIEK	9.86138	P11137;P11137-3	FALSE	12.3101	89	_AM[Oxidation (M)]TEPSALIEK_	603.308	7581314	sp	P11137;P11137-3	P11137;P11137-3	MTAP2_HUMAN	Microtubule-associated protein 2;Isoform 3 of Microtubule-associated protein 2	Homo sapiens	MAP2	1;	4;	uniprot_human_proteome
2	_EVLAELEALER_	_EVLAELEALER_	EVLAELEALER	74.7672	Q16822	FALSE	22.8076	3	_EVLAELEALER_	636.346	1973014	sp	Q16822	Q16822	PCKGM_HUMAN	Phosphoenolpyruvate carboxykinase [GTP], mitochondrial	Homo sapiens	PCK2	1	3	uniprot_human_proteome
4	_QQTDMAVNWAGGLHHAK_	_QQTDMAVNWAGGLHHAK_	QQTDMAVNWAGGLHHAK	15.6728	Q92769;Q92769-3	FALSE	13.0374	11	_QQTDMAVNWAGGLHHAK_	466.728	1465153	sp	Q92769;Q92769-3	Q92769;Q92769-3	HDAC2_HUMAN	Histone deacetylase 2;Isoform 2 of Histone deacetylase 2	Homo sapiens	HDAC2	1;	2;	uniprot_human_proteome
3	_VPHTQAVVLNSK_	_VPHTQAVVLNSK_	VPHTQAVVLNSK	-14.1723	A0A0B4J1S8;E9PL47;F8W860;Q9UBF8;Q9UBF8-2;Q9UBF8-3	FALSE	100	1	_VPHTQAVVLNSK_	431.582	407912	tr;tr;tr;sp;sp;sp	A0A0B4J1S8;E9PL47;F8W860;Q9UBF8;Q9UBF8-2;Q9UBF8-3	A0A0B4J1S8;E9PL47;F8W860;Q9UBF8;Q9UBF8-2;Q9UBF8-3	A0A0B4J1S8_HUMAN;E9PL47_HUMAN;F8W860_HUMAN;PI4KB_HUMAN;PI4KB_HUMAN;PI4KB_HUMAN	Phosphatidylinositol 4-kinase beta;Phosphatidylinositol 4-kinase beta (Fragment);Phosphatidylinositol 4-kinase beta (Fragment);Phosphatidylinositol 4-kinase beta;Isoform 2 of Phosphatidylinositol 4-kinase beta;Isoform 3 of Phosphatidylinositol 4-kinase beta	Homo sapiens	PI4KB	1;1;1;1;;	1;1;1;1;;	uniprot_human_proteome
3	_EKIDLENTLEQEQEALVNR_	_EKIDLENTLEQEQEALVNR_	EKIDLENTLEQEQEALVNR	71.6615	Q16204	TRUE	47.6896	3	_EKIDLENTLEQEQEALVNR_	757.72	7463950	sp	Q16204	Q16204	CCDC6_HUMAN	Coiled-coil domain-containing protein 6	Homo sapiens	CCDC6	1	2	uniprot_human_proteome
2	_AAPTAASDQPDSAATTEK_	_AAPTAASDQPDSAATTEK_	AAPTAASDQPDSAATTEK	-16.5224	Q9BRP8-2	FALSE	14.4443	5	_AAPTAASDQPDSAATTEK_	866.405	1869583	sp	Q9BRP8-2	Q9BRP8-2	PYM1_HUMAN	Isoform 2 of Partner of Y14 and mago	Homo sapiens	PYM1			uniprot_human_proteome
3	_TGDAISVMSEVAQTLLTQDVR_	_TGDAISVMSEVAQTLLTQDVR_	TGDAISVMSEVAQTLLTQDVR	153.358	Q99943	TRUE	41.8787	4	_TGDAISVMSEVAQTLLTQDVR_	745.383	3111304	sp	Q99943	Q99943	PLCA_HUMAN	1-acyl-sn-glycerol-3-phosphate acyltransferase alpha	Homo sapiens	AGPAT1	1	2	uniprot_human_proteome
2	_VLLGVGDPK_	_VLLGVGDPK_	VLLGVGDPK	18.4047	O00567	FALSE	38.3684	10	_VLLGVGDPK_	449.274	7206748	sp	O00567	O00567	NOP56_HUMAN	Nucleolar protein 56	Homo sapiens	NOP56	1	4	uniprot_human_proteome
3	_ITADGAHFELR_	_ITADGAHFELR_	ITADGAHFELR	19.0995	J3QK89;Q8IWX8	FALSE	0	4	_ITADGAHFELR_	410.547	8353602	tr;sp	J3QK89;Q8IWX8	J3QK89;Q8IWX8	J3QK89_HUMAN;CHERP_HUMAN	Calcium homeostasis endoplasmic reticulum protein	Homo sapiens	CHERP	1	1;3	uniprot_human_proteome
2	_LQGETLDQQLGR_	_LQGETLDQQLGR_	LQGETLDQQLGR	20.963	O15118	FALSE	100	1	_LQGETLDQQLGR_	679.357	5984680	sp	O15118	O15118	NPC1_HUMAN	Niemann-Pick C1 protein	Homo sapiens	NPC1	1	2	uniprot_human_proteome
3	_AVSEGNLLLLHEALAK_	_AVSEGNLLLLHEALAK_	AVSEGNLLLLHEALAK	57.7122	Q5JVF3;Q5JVF3-3;Q5JVF3-4	FALSE	100	1	_AVSEGNLLLLHEALAK_	559.989	3375050	sp	Q5JVF3;Q5JVF3-3;Q5JVF3-4	Q5JVF3;Q5JVF3-3;Q5JVF3-4	PCID2_HUMAN	PCI domain-containing protein 2;Isoform 3 of PCI domain-containing protein 2;Isoform 4 of PCI domain-containing protein 2	Homo sapiens	PCID2	1;;	2;;	uniprot_human_proteome
2	_TC[+57]TTVAFTQVNSEDK_	_TC[Carbamidomethyl (C)]TTVAFTQVNSEDK_	TCTTVAFTQVNSEDK	20.8164	P62424	FALSE	27.2884	13	_TC[Carbamidomethyl (C)]TTVAFTQVNSEDK_	850.893	12257770	sp	P62424	P62424	RL7A_HUMAN	60S ribosomal protein L7a	Homo sapiens	RPL7A	1	2	uniprot_human_proteome
2	_FAALEQPEVER_	_FAALEQPEVER_	FAALEQPEVER	28.1967	P11137;P11137-3	FALSE	10.2939	100	_FAALEQPEVER_	644.83	8508920	sp	P11137;P11137-3	P11137;P11137-3	MTAP2_HUMAN	Microtubule-associated protein 2;Isoform 3 of Microtubule-associated protein 2	Homo sapiens	MAP2	1;	4;	uniprot_human_proteome
3	_NVDILKDPETVK_	_NVDILKDPETVK_	NVDILKDPETVK	18.9406	O14980	TRUE	50.9747	5	_NVDILKDPETVK_	457.589	17783900	sp	O14980	O14980	XPO1_HUMAN	Exportin-1	Homo sapiens	XPO1	1	1	uniprot_human_proteome
2	_SSASVVFTTYTQK_	_SSASVVFTTYTQK_	SSASVVFTTYTQK	32.0767	Q7L5D6	FALSE	100	1	_SSASVVFTTYTQK_	709.862	3044775	sp	Q7L5D6	Q7L5D6	GET4_HUMAN	Golgi to ER traffic protein 4 homolog	Homo sapiens	GET4	1	1	uniprot_human_proteome
3	_KGISLNPEQWSQLK_	_KGISLNPEQWSQLK_	KGISLNPEQWSQLK	51.589	P53999	TRUE	4.05888	6	_KGISLNPEQWSQLK_	543.298	2037935	sp	P53999	P53999	TCP4_HUMAN	Activated RNA polymerase II transcriptional coactivator p15	Homo sapiens	SUB1	1	3	uniprot_human_proteome
2	_ILDVIGLPGEEDWPR_	_ILDVIGLPGEEDWPR_	ILDVIGLPGEEDWPR	100.043	Q00534	TRUE	72.7149	2	_ILDVIGLPGEEDWPR_	854.949	5695226	sp	Q00534	Q00534	CDK6_HUMAN	Cyclin-dependent kinase 6	Homo sapiens	CDK6	1	1	uniprot_human_proteome
3	_EGRPSGEAFVELESEEEVK_	_EGRPSGEAFVELESEEEVK_	EGRPSGEAFVELESEEEVK	41.7281	P55795	TRUE	100	1	_EGRPSGEAFVELESEEEVK_	707.671	22883270	sp	P55795	P55795	HNRH2_HUMAN	Heterogeneous nuclear ribonucleoprotein H2	Homo sapiens	HNRNPH2	1	1	uniprot_human_proteome
4	_SQLESHSDQNMHQAEEWFK_	_SQLESHSDQNMHQAEEWFK_	SQLESHSDQNMHQAEEWFK	31.819	E7ESP9;P07197	FALSE	9.20385	23	_SQLESHSDQNMHQAEEWFK_	583.508	10293880	tr;sp	E7ESP9;P07197	E7ESP9;P07197	E7ESP9_HUMAN;NFM_HUMAN	Neurofilament medium polypeptide	Homo sapiens	NEFM	1	1;3	uniprot_human_proteome
3	_YADLTEDQLPSC[+57]ESLKDTIAR_	_YADLTEDQLPSC[Carbamidomethyl (C)]ESLKDTIAR_	YADLTEDQLPSCESLKDTIAR	58.0671	P18669	TRUE	48.3109	8	_YADLTEDQLPSC[Carbamidomethyl (C)]ESLKDTIAR_	809.057	30784120	sp	P18669	P18669	PGAM1_HUMAN	Phosphoglycerate mutase 1	Homo sapiens	PGAM1	1	2	uniprot_human_proteome
2	_DMFPGPYPR_	_DMFPGPYPR_	DMFPGPYPR	45.2631	O95169;O95169-3	FALSE	80.7084	3	_DMFPGPYPR_	540.253	1165728	sp	O95169;O95169-3	O95169;O95169-3	NDUB8_HUMAN	NADH dehydrogenase [ubiquinone] 1 beta subcomplex subunit 8, mitochondrial;Isoform 3 of NADH dehydrogenase [ubiquinone] 1 beta subcomplex subunit 8, mitochondrial	Homo sapiens	NDUFB8	1;	1;	uniprot_human_proteome
4	_VKEESSYILESNRK_	_VKEESSYILESNRK_	VKEESSYILESNRK	-13.8231	Q7L099	FALSE	1.79753	34	_VKEESSYILESNRK_	421.224	393285	sp	Q7L099	Q7L099	RUFY3_HUMAN	Protein RUFY3	Homo sapiens	RUFY3	1	1	uniprot_human_proteome
2	_C[+57]PALYWLSGLTC[+57]TEQNFISK_	_C[Carbamidomethyl (C)]PALYWLSGLTC[Carbamidomethyl (C)]TEQNFISK_	CPALYWLSGLTCTEQNFISK	122.248	P10768	FALSE	3.58881	23	_C[Carbamidomethyl (C)]PALYWLSGLTC[Carbamidomethyl (C)]TEQNFISK_	1194.57	1398242	sp	P10768	P10768	ESTD_HUMAN	S-formylglutathione hydrolase	Homo sapiens	ESD	1	2	uniprot_human_proteome
2	_C[+57]ILEAQNVPDR_	_C[Carbamidomethyl (C)]ILEAQNVPDR_	CILEAQNVPDR	20.6367	O75054	FALSE	25.5824	12	_C[Carbamidomethyl (C)]ILEAQNVPDR_	657.827	1250378	sp	O75054	O75054	IGSF3_HUMAN	Immunoglobulin superfamily member 3	Homo sapiens	IGSF3	2	3	uniprot_human_proteome
2	_EAAWAITNATSGGSAEQIK_	_EAAWAITNATSGGSAEQIK_	EAAWAITNATSGGSAEQIK	42.0591	P52294	TRUE	100	1	_EAAWAITNATSGGSAEQIK_	952.971	2311257	sp	P52294	P52294	IMA5_HUMAN	Importin subunit alpha-5	Homo sapiens	KPNA1	1	3	uniprot_human_proteome
3	_LLDSSTVTHLFK_	_LLDSSTVTHLFK_	LLDSSTVTHLFK	53.0311	G3V5Z7;P60900	FALSE	37.713	11	_LLDSSTVTHLFK_	454.254	4916768	tr;sp	G3V5Z7;P60900	G3V5Z7;P60900	G3V5Z7_HUMAN;PSA6_HUMAN	Proteasome subunit alpha type;Proteasome subunit alpha type-6	Homo sapiens	PSMA6	1	1	uniprot_human_proteome
2	_MQEVVANLQYDDGSGMK_	_MQEVVANLQYDDGSGMK_	MQEVVANLQYDDGSGMK	44.0786	Q16531	FALSE	9.61706	36	_MQEVVANLQYDDGSGMK_	942.927	777012	sp	Q16531	Q16531	DDB1_HUMAN	DNA damage-binding protein 1	Homo sapiens	DDB1	1	1	uniprot_human_proteome
3	_IAPLAEGALPYNLAELQR_	_IAPLAEGALPYNLAELQR_	IAPLAEGALPYNLAELQR	87.5672	O75746	FALSE	27.6053	10	_IAPLAEGALPYNLAELQR_	647.026	4896099	sp	O75746	O75746	CMC1_HUMAN	Calcium-binding mitochondrial carrier protein Aralar1	Homo sapiens	SLC25A12	1	2	uniprot_human_proteome
3	_AFLADPSAFVAAAPVAAATTAAPAAAAAPAK_	_AFLADPSAFVAAAPVAAATTAAPAAAAAPAK_	AFLADPSAFVAAAPVAAATTAAPAAAAAPAK	98.24	P05388	FALSE	8.55928	8	_AFLADPSAFVAAAPVAAATTAAPAAAAAPAK_	918.16	11667430	sp	P05388	P05388	RLA0_HUMAN	60S acidic ribosomal protein P0	Homo sapiens	RPLP0	1	1	uniprot_human_proteome
2	_LTESPC[+57]ALVASQYGWSGNMER_	_LTESPC[Carbamidomethyl (C)]ALVASQYGWSGNMER_	LTESPCALVASQYGWSGNMER	71.9679	P14625	TRUE	5.86213	60	_LTESPC[Carbamidomethyl (C)]ALVASQYGWSGNMER_	1178.54	5034871	sp	P14625	P14625	ENPL_HUMAN	Endoplasmin	Homo sapiens	HSP90B1	1	1	uniprot_human_proteome
2	_TYGGC[+57]EGPDAMYVK_	_TYGGC[Carbamidomethyl (C)]EGPDAMYVK_	TYGGCEGPDAMYVK	22.3194	E5RHG8;Q15369	FALSE	56.5033	2	_TYGGC[Carbamidomethyl (C)]EGPDAMYVK_	774.329	17418940	tr;sp	E5RHG8;Q15369	E5RHG8;Q15369	E5RHG8_HUMAN;ELOC_HUMAN	Transcription elongation factor B polypeptide 1 (Fragment);Transcription elongation factor B polypeptide 1	Homo sapiens	TCEB1	1	1	uniprot_human_proteome
2	_TLTSSGQVTLGDAC[+57]SASTSR_	_TLTSSGQVTLGDAC[Carbamidomethyl (C)]SASTSR_	TLTSSGQVTLGDACSASTSR	24.5445	A0A1B0GV47;Q7Z4S6;Q7Z4S6-2;Q7Z4S6-4;Q7Z4S6-5;Q7Z4S6-6	FALSE	21.2471	19	_TLTSSGQVTLGDAC[Carbamidomethyl (C)]SASTSR_	999.973	2256519	tr;sp;sp;sp;sp;sp	A0A1B0GV47;Q7Z4S6;Q7Z4S6-2;Q7Z4S6-4;Q7Z4S6-5;Q7Z4S6-6	A0A1B0GV47;Q7Z4S6;Q7Z4S6-2;Q7Z4S6-4;Q7Z4S6-5;Q7Z4S6-6	A0A1B0GV47_HUMAN;KI21A_HUMAN;KI21A_HUMAN;KI21A_HUMAN;KI21A_HUMAN;KI21A_HUMAN	Kinesin-like protein KIF21A (Fragment);Kinesin-like protein KIF21A;Isoform 2 of Kinesin-like protein KIF21A;Isoform 4 of Kinesin-like protein KIF21A;Isoform 5 of Kinesin-like protein KIF21A;Isoform 6 of Kinesin-like protein KIF21A	Homo sapiens	KIF21A	1;1;;;;	1;2;;;;	uniprot_human_proteome
4	_WLKEDKLEC[+57]SEELGDLVK_	_WLKEDKLEC[Carbamidomethyl (C)]SEELGDLVK_	WLKEDKLECSEELGDLVK	49.8391	A0A087WVQ6;Q00610;Q00610-2	FALSE	9.76554	65	_WLKEDKLEC[Carbamidomethyl (C)]SEELGDLVK_	548.529	10055180	tr;sp;sp	A0A087WVQ6;Q00610;Q00610-2	A0A087WVQ6;Q00610;Q00610-2	A0A087WVQ6_HUMAN;CLH1_HUMAN;CLH1_HUMAN	Clathrin heavy chain;Clathrin heavy chain 1;Isoform 2 of Clathrin heavy chain 1	Homo sapiens	CLTC	1;1;	1;5;	uniprot_human_proteome
3	_RVSVC[+57]AETYNPDEEEEDTDPR_	_RVSVC[Carbamidomethyl (C)]AETYNPDEEEEDTDPR_	RVSVCAETYNPDEEEEDTDPR	17.5098	P13861;P13861-2	FALSE	22.8307	18	_RVSVC[Carbamidomethyl (C)]AETYNPDEEEEDTDPR_	837.691	3242468	sp	P13861;P13861-2	P13861;P13861-2	KAP2_HUMAN	cAMP-dependent protein kinase type II-alpha regulatory subunit;Isoform 2 of cAMP-dependent protein kinase type II-alpha regulatory subunit	Homo sapiens	PRKAR2A	1;	2;	uniprot_human_proteome
2	_LTFDSSFSPNTGK_	_LTFDSSFSPNTGK_	LTFDSSFSPNTGK	41.2827	P21796	FALSE	39.2758	5	_LTFDSSFSPNTGK_	700.838	78264810	sp	P21796	P21796	VDAC1_HUMAN	Voltage-dependent anion-selective channel protein 1	Homo sapiens	VDAC1	1	2	uniprot_human_proteome
2	_TELTTLEEVLEPR_	_TELTTLEEVLEPR_	TELTTLEEVLEPR	89.5826	A0A0G2JPK6;Q9H313;Q9H313-2;Q9H313-3;Q9H313-5	FALSE	30.3477	2	_TELTTLEEVLEPR_	765.407	718879	tr;sp;sp;sp;sp	A0A0G2JPK6;Q9H313;Q9H313-2;Q9H313-3;Q9H313-5	A0A0G2JPK6;Q9H313;Q9H313-2;Q9H313-3;Q9H313-5	A0A0G2JPK6_HUMAN;TTYH1_HUMAN;TTYH1_HUMAN;TTYH1_HUMAN;TTYH1_HUMAN	Protein tweety homolog;Protein tweety homolog 1;Isoform 2 of Protein tweety homolog 1;Isoform 3 of Protein tweety homolog 1;Isoform 5 of Protein tweety homolog 1	Homo sapiens	TTYH1	1;2;;;	1;1;;;	uniprot_human_proteome
2	_SADGLTASC[+57]LC[+57]PATC[+57]R_	_SADGLTASC[Carbamidomethyl (C)]LC[Carbamidomethyl (C)]PATC[Carbamidomethyl (C)]R_	SADGLTASCLCPATCR	29.1581	O00468-6	FALSE	24.1088	28	_SADGLTASC[Carbamidomethyl (C)]LC[Carbamidomethyl (C)]PATC[Carbamidomethyl (C)]R_	870.379	4131550	sp	O00468-6	O00468-6	AGRIN_HUMAN	Isoform 6 of Agrin	Homo sapiens	AGRN			uniprot_human_proteome
3	_EYSSELNAPSQESDSHPR_	_EYSSELNAPSQESDSHPR_	EYSSELNAPSQESDSHPR	-1.12111	P49756	FALSE	48.1065	2	_EYSSELNAPSQESDSHPR_	678.3	6261329	sp	P49756	P49756	RBM25_HUMAN	RNA-binding protein 25	Homo sapiens	RBM25	1	3	uniprot_human_proteome
3	_DPLSANHSLKPLPSVPEEK_	_DPLSANHSLKPLPSVPEEK_	DPLSANHSLKPLPSVPEEK	28.1044	Q13177	TRUE	13.051	15	_DPLSANHSLKPLPSVPEEK_	686.7	6377819	sp	Q13177	Q13177	PAK2_HUMAN	Serine/threonine-protein kinase PAK 2	Homo sapiens	PAK2	1	3	uniprot_human_proteome
3	_YLHSLNIVHR_	_YLHSLNIVHR_	YLHSLNIVHR	1.59987	O15075	FALSE	20.2478	18	_YLHSLNIVHR_	417.903	6515735	sp	O15075	O15075	DCLK1_HUMAN	Serine/threonine-protein kinase DCLK1	Homo sapiens	DCLK1	1	2	uniprot_human_proteome
2	_IYVDDGLISLQVK_	_IYVDDGLISLQVK_	IYVDDGLISLQVK	74.2146	P14618	FALSE	17.0241	14	_IYVDDGLISLQVK_	731.911	101882600	sp	P14618	P14618	KPYM_HUMAN	Pyruvate kinase PKM	Homo sapiens	PKM	1	4	uniprot_human_proteome
2	_SDALETLGFLNHYQMK_	_SDALETLGFLNHYQMK_	SDALETLGFLNHYQMK	74.1823	P14866	FALSE	24.9439	16	_SDALETLGFLNHYQMK_	933.956	6803752	sp	P14866	P14866	HNRPL_HUMAN	Heterogeneous nuclear ribonucleoprotein L	Homo sapiens	HNRNPL	1	2	uniprot_human_proteome
2	_FYQPYSEDTQQQIIR_	_FYQPYSEDTQQQIIR_	FYQPYSEDTQQQIIR	44.6145	Q92572	FALSE	100	1	_FYQPYSEDTQQQIIR_	958.463	5618643	sp	Q92572	Q92572	AP3S1_HUMAN	AP-3 complex subunit sigma-1	Homo sapiens	AP3S1	1	1	uniprot_human_proteome
3	_RTTTGDVQVLGLVHTQK_	_RTTTGDVQVLGLVHTQK_	RTTTGDVQVLGLVHTQK	18.2522	P11717	FALSE	16.9263	39	_RTTTGDVQVLGLVHTQK_	618.346	1358549	sp	P11717	P11717	MPRI_HUMAN	Cation-independent mannose-6-phosphate receptor	Homo sapiens	IGF2R	1	3	uniprot_human_proteome
2	_AEDGSVIDYELIDQDAR_	_AEDGSVIDYELIDQDAR_	AEDGSVIDYELIDQDAR	66.571	P07355	FALSE	23.1542	26	_AEDGSVIDYELIDQDAR_	954.945	6931875	sp	P07355	P07355	ANXA2_HUMAN	Annexin A2	Homo sapiens	ANXA2	1	2	uniprot_human_proteome
4	_TKDEYLINSQTTEHIVK_	_TKDEYLINSQTTEHIVK_	TKDEYLINSQTTEHIVK	15.7822	Q9NSE4	TRUE	20.2805	18	_TKDEYLINSQTTEHIVK_	505.515	1782413	sp	Q9NSE4	Q9NSE4	SYIM_HUMAN	Isoleucine--tRNA ligase, mitochondrial	Homo sapiens	IARS2	1	2	uniprot_human_proteome
3	_SVHSLISDFKDPPTAK_	_SVHSLISDFKDPPTAK_	SVHSLISDFKDPPTAK	26.049	A0A1B0GTP9;P61764-2	FALSE	56.5683	3	_SVHSLISDFKDPPTAK_	581.309	26468870	tr;sp	A0A1B0GTP9;P61764-2	A0A1B0GTP9;P61764-2	A0A1B0GTP9_HUMAN;STXB1_HUMAN	Syntaxin-binding protein 1;Isoform 2 of Syntaxin-binding protein 1	Homo sapiens	STXBP1	1;	1;	uniprot_human_proteome
2	_ENILEEFSK_	_ENILEEFSK_	ENILEEFSK	59.8312	O43390	FALSE	73.9909	4	_ENILEEFSK_	554.78	12709930	sp	O43390	O43390	HNRPR_HUMAN	Heterogeneous nuclear ribonucleoprotein R	Homo sapiens	HNRNPR	1	1	uniprot_human_proteome
3	_GRDWNVDLIPK_	_GRDWNVDLIPK_	GRDWNVDLIPK	41.0055	P50395	FALSE	12.0919	20	_GRDWNVDLIPK_	438.238	18745850	sp	P50395	P50395	GDIB_HUMAN	Rab GDP dissociation inhibitor beta	Homo sapiens	GDI2	1	2	uniprot_human_proteome
2	_TVDNFVALATGEK_	_TVDNFVALATGEK_	TVDNFVALATGEK	59.2047	P23284	TRUE	100	1	_TVDNFVALATGEK_	682.856	83348460	sp	P23284	P23284	PPIB_HUMAN	Peptidyl-prolyl cis-trans isomerase B	Homo sapiens	PPIB	1	2	uniprot_human_proteome
2	_VSYGIGDEEHDQEGR_	_VSYGIGDEEHDQEGR_	VSYGIGDEEHDQEGR	0.455274	P27695	FALSE	11.9141	16	_VSYGIGDEEHDQEGR_	845.869	3079503	sp	P27695	P27695	APEX1_HUMAN	DNA-(apurinic or apyrimidinic site) lyase	Homo sapiens	APEX1	1	2	uniprot_human_proteome
3	_GAIVTISSGSC[+57]C[+57]KPTPQLAAFSASK_	_GAIVTISSGSC[Carbamidomethyl (C)]C[Carbamidomethyl (C)]KPTPQLAAFSASK_	GAIVTISSGSCCKPTPQLAAFSASK	45.3996	Q3SXM5	FALSE	25.0538	9	_GAIVTISSGSC[Carbamidomethyl (C)]C[Carbamidomethyl (C)]KPTPQLAAFSASK_	846.761	7139041	sp	Q3SXM5	Q3SXM5	HSDL1_HUMAN	Inactive hydroxysteroid dehydrogenase-like protein 1	Homo sapiens	HSDL1	1	3	uniprot_human_proteome
4	_KLQQELEFLEVQEEYIKDEQK_	_KLQQELEFLEVQEEYIKDEQK_	KLQQELEFLEVQEEYIKDEQK	70.2852	P43686	TRUE	9.33704	28	_KLQQELEFLEVQEEYIKDEQK_	667.344	1339562	sp	P43686	P43686	PRS6B_HUMAN	26S protease regulatory subunit 6B	Homo sapiens	PSMC4	1	2	uniprot_human_proteome
2	_ITPELLTR_	_ITPELLTR_	ITPELLTR	25.4615	P19367	FALSE	47.2583	14	_ITPELLTR_	471.785	16288890	sp	P19367	P19367	HXK1_HUMAN	Hexokinase-1	Homo sapiens	HK1	1	3	uniprot_human_proteome
2	_DLQMVNISLR_	_DLQMVNISLR_	DLQMVNISLR	65.8508	J3KPX7;Q99623	FALSE	17.8635	13	_DLQMVNISLR_	594.824	16201940	tr;sp	J3KPX7;Q99623	J3KPX7;Q99623	J3KPX7_HUMAN;PHB2_HUMAN	Prohibitin-2	Homo sapiens	PHB2	1	2	uniprot_human_proteome
2	_ITISEGSC[+57]PER_	_ITISEGSC[Carbamidomethyl (C)]PER_	ITISEGSCPER	0.560181	C9IZV9;C9J0A4;C9J5V4;C9J7A9;C9JSA6;C9JTY5;C9JZY3;F6TJN8;P57723;P57723-2	FALSE	100	1	_ITISEGSC[Carbamidomethyl (C)]PER_	624.798	1087872	tr;tr;tr;tr;tr;tr;tr;tr;sp;sp	C9IZV9;C9J0A4;C9J5V4;C9J7A9;C9JSA6;C9JTY5;C9JZY3;F6TJN8;P57723;P57723-2	C9IZV9;C9J0A4;C9J5V4;C9J7A9;C9JSA6;C9JTY5;C9JZY3;F6TJN8;P57723;P57723-2	C9IZV9_HUMAN;C9J0A4_HUMAN;C9J5V4_HUMAN;C9J7A9_HUMAN;C9JSA6_HUMAN;C9JTY5_HUMAN;C9JZY3_HUMAN;F6TJN8_HUMAN;PCBP4_HUMAN;PCBP4_HUMAN	Poly(rC)-binding protein 4 (Fragment);Poly(rC)-binding protein 4;Poly(rC)-binding protein 4 (Fragment);Poly(rC)-binding protein 4 (Fragment);Poly(rC)-binding protein 4 (Fragment);Poly(rC)-binding protein 4 (Fragment);Poly(rC)-binding protein 4 (Fragment);Poly(rC)-binding protein 4;Poly(rC)-binding protein 4;Isoform 2 of Poly(rC)-binding protein 4	Homo sapiens	PCBP4	1;1;1;1;1;1;1;1;2;	8;1;8;1;9;1;1;1;1;	uniprot_human_proteome
3	_TDFKEEPEPGFK_	_TDFKEEPEPGFK_	TDFKEEPEPGFK	9.48504	P47897	FALSE	38.8629	12	_TDFKEEPEPGFK_	475.23	3504977	sp	P47897	P47897	SYQ_HUMAN	Glutamine--tRNA ligase	Homo sapiens	QARS	1	1	uniprot_human_proteome
2	_EM[+16]QYFM[+16]QQWTGTNK_	_EM[Oxidation (M)]QYFM[Oxidation (M)]QQWTGTNK_	EMQYFMQQWTGTNK	68.1211	P46821	FALSE	2.88262	167	_EM[Oxidation (M)]QYFM[Oxidation (M)]QQWTGTNK_	912.39	1191076	sp	P46821	P46821	MAP1B_HUMAN	Microtubule-associated protein 1B	Homo sapiens	MAP1B	1	2	uniprot_human_proteome
2	_ILKEEQELYQK_	_ILKEEQELYQK_	ILKEEQELYQK	4.16215	A0A0A0MRM8;Q9UM54-6	FALSE	22.3692	30	_ILKEEQELYQK_	710.888	2026631	tr;sp	A0A0A0MRM8;Q9UM54-6	A0A0A0MRM8;Q9UM54-6	A0A0A0MRM8_HUMAN;MYO6_HUMAN	Unconventional myosin-VI;Isoform 6 of Unconventional myosin-VI	Homo sapiens	MYO6	1;	1;	uniprot_human_proteome
3	_LAEQAERYDEMVESMK_	_LAEQAERYDEMVESMK_	LAEQAERYDEMVESMK	43.7993	P62258	FALSE	6.3593	22	_LAEQAERYDEMVESMK_	643.629	14647650	sp	P62258	P62258	1433E_HUMAN	14-3-3 protein epsilon	Homo sapiens	YWHAE	1	1	uniprot_human_proteome
2	_LPWAVAGR_	_LPWAVAGR_	LPWAVAGR	32.2939	Q8NBX0	TRUE	32.7557	6	_LPWAVAGR_	435.253	5423620	sp	Q8NBX0	Q8NBX0	SCPDL_HUMAN	Saccharopine dehydrogenase-like oxidoreductase	Homo sapiens	SCCPDH	1	1	uniprot_human_proteome
2	_EAYTAVVYHNR_	_EAYTAVVYHNR_	EAYTAVVYHNR	-0.980484	Q96N67;Q96N67-2;Q96N67-3;Q96N67-4;Q96N67-5;Q96N67-6	FALSE	3.54264	39	_EAYTAVVYHNR_	661.828	652340	sp	Q96N67;Q96N67-2;Q96N67-3;Q96N67-4;Q96N67-5;Q96N67-6	Q96N67;Q96N67-2;Q96N67-3;Q96N67-4;Q96N67-5;Q96N67-6	DOCK7_HUMAN	Dedicator of cytokinesis protein 7;Isoform 2 of Dedicator of cytokinesis protein 7;Isoform 3 of Dedicator of cytokinesis protein 7;Isoform 4 of Dedicator of cytokinesis protein 7;Isoform 5 of Dedicator of cytokinesis protein 7;Isoform 6 of Dedicator of cytokinesis protein 7	Homo sapiens	DOCK7	1;;;;;	4;;;;;	uniprot_human_proteome
3	_SGQSALYDALFSSQSPK_	_SGQSALYDALFSSQSPK_	SGQSALYDALFSSQSPK	72.0156	P49792	FALSE	14.0416	17	_SGQSALYDALFSSQSPK_	595.96	1523804	sp	P49792	P49792	RBP2_HUMAN	E3 SUMO-protein ligase RanBP2	Homo sapiens	RANBP2	1	2	uniprot_human_proteome
4	_NQHTLSQPLTDEHLQALFR_	_NQHTLSQPLTDEHLQALFR_	NQHTLSQPLTDEHLQALFR	50.4856	Q7L775	TRUE	22.6302	7	_NQHTLSQPLTDEHLQALFR_	562.792	5493156	sp	Q7L775	Q7L775	EPMIP_HUMAN	EPM2A-interacting protein 1	Homo sapiens	EPM2AIP1	1	1	uniprot_human_proteome
2	_AIIESDQEQGR_	_AIIESDQEQGR_	AIIESDQEQGR	-13.7454	Q12765	FALSE	14.4529	32	_AIIESDQEQGR_	623.307	2221886	sp	Q12765	Q12765	SCRN1_HUMAN	Secernin-1	Homo sapiens	SCRN1	1	2	uniprot_human_proteome
2	_WSSLAC[+57]NIALDAVK_	_WSSLAC[Carbamidomethyl (C)]NIALDAVK_	WSSLACNIALDAVK	69.4709	P49368	FALSE	0.790506	18	_WSSLAC[Carbamidomethyl (C)]NIALDAVK_	774.398	11876680	sp	P49368	P49368	TCPG_HUMAN	T-complex protein 1 subunit gamma	Homo sapiens	CCT3	1	4	uniprot_human_proteome
2	_GQVLNIQMR_	_GQVLNIQMR_	GQVLNIQMR	28.0048	P05455	FALSE	58.913	5	_GQVLNIQMR_	529.792	8812621	sp	P05455	P05455	LA_HUMAN	Lupus La protein	Homo sapiens	SSB	1	2	uniprot_human_proteome
2	_DVNTDFLLILLK_	_DVNTDFLLILLK_	DVNTDFLLILLK	150.973	H7BXY3;Q7L2E3;Q7L2E3-2;Q7L2E3-3	FALSE	16.0696	27	_DVNTDFLLILLK_	702.411	707494	tr;sp;sp;sp	H7BXY3;Q7L2E3;Q7L2E3-2;Q7L2E3-3	H7BXY3;Q7L2E3;Q7L2E3-2;Q7L2E3-3	H7BXY3_HUMAN;DHX30_HUMAN;DHX30_HUMAN;DHX30_HUMAN	Putative ATP-dependent RNA helicase DHX30;Putative ATP-dependent RNA helicase DHX30;Isoform 2 of Putative ATP-dependent RNA helicase DHX30;Isoform 3 of Putative ATP-dependent RNA helicase DHX30	Homo sapiens	DHX30	1;1;;	1;1;;	uniprot_human_proteome
3	_QFAPIHAEAPEFMEMSVEQEILVTGIK_	_QFAPIHAEAPEFMEMSVEQEILVTGIK_	QFAPIHAEAPEFMEMSVEQEILVTGIK	110.067	P06576	FALSE	11.559	17	_QFAPIHAEAPEFMEMSVEQEILVTGIK_	1015.51	52064560	sp	P06576	P06576	ATPB_HUMAN	ATP synthase subunit beta, mitochondrial	Homo sapiens	ATP5B	1	3	uniprot_human_proteome
3	_QFAPIHAEAPEFM[+16]EMSVEQEILVTGIK_	_QFAPIHAEAPEFM[Oxidation (M)]EMSVEQEILVTGIK_	QFAPIHAEAPEFMEMSVEQEILVTGIK	97.0025	P06576	FALSE	3.6705	45	_QFAPIHAEAPEFM[Oxidation (M)]EMSVEQEILVTGIK_	1020.84	6477067	sp	P06576	P06576	ATPB_HUMAN	ATP synthase subunit beta, mitochondrial	Homo sapiens	ATP5B	1	3	uniprot_human_proteome
2	_DWVLNEFR_	_DWVLNEFR_	DWVLNEFR	74.4905	H3BLZ8;Q92841	FALSE	27.3686	18	_DWVLNEFR_	539.769	7989241	tr;sp	H3BLZ8;Q92841	H3BLZ8;Q92841	H3BLZ8_HUMAN;DDX17_HUMAN	Probable ATP-dependent RNA helicase DDX17	Homo sapiens	DDX17	1	1;2	uniprot_human_proteome
2	_LKEEIEVMAK_	_LKEEIEVMAK_	LKEEIEVMAK	5.77725	O75844	TRUE	19.4545	10	_LKEEIEVMAK_	595.328	1302373	sp	O75844	O75844	FACE1_HUMAN	CAAX prenyl protease 1 homolog	Homo sapiens	ZMPSTE24	1	2	uniprot_human_proteome
3	_APDEETLIALLAHAK_	_APDEETLIALLAHAK_	APDEETLIALLAHAK	82.0381	J3KQ48;Q9Y3E5	FALSE	39.0642	2	_APDEETLIALLAHAK_	531.295	3369681	tr;sp	J3KQ48;Q9Y3E5	J3KQ48;Q9Y3E5	J3KQ48_HUMAN;PTH2_HUMAN	Peptidyl-tRNA hydrolase 2, mitochondrial;Peptidyl-tRNA hydrolase 2, mitochondrial	Homo sapiens	PTRH2	1	1	uniprot_human_proteome
2	_NSYVAGQYDDAASYQR_	_NSYVAGQYDDAASYQR_	NSYVAGQYDDAASYQR	22.4891	P11413;P11413-2	FALSE	22.5944	15	_NSYVAGQYDDAASYQR_	904.398	14797040	sp	P11413;P11413-2	P11413;P11413-2	G6PD_HUMAN	Glucose-6-phosphate 1-dehydrogenase;Isoform Long of Glucose-6-phosphate 1-dehydrogenase	Homo sapiens	G6PD	1;	4;	uniprot_human_proteome
4	_KEGYDFHSSSEFEIVK_	_KEGYDFHSSSEFEIVK_	KEGYDFHSSSEFEIVK	31.3168	P61163	FALSE	20.5346	20	_KEGYDFHSSSEFEIVK_	476.228	3536196	sp	P61163	P61163	ACTZ_HUMAN	Alpha-centractin	Homo sapiens	ACTR1A	1	1	uniprot_human_proteome
2	_TC[+57]SEC[+57]QELFWGDPDVEC[+57]R_	_TC[Carbamidomethyl (C)]SEC[Carbamidomethyl (C)]QELFWGDPDVEC[Carbamidomethyl (C)]R_	TCSECQELFWGDPDVECR	68.2605	G3XAI2;P07942	FALSE	4.27204	32	_TC[Carbamidomethyl (C)]SEC[Carbamidomethyl (C)]QELFWGDPDVEC[Carbamidomethyl (C)]R_	1144.46	13613600	tr;sp	G3XAI2;P07942	G3XAI2;P07942	G3XAI2_HUMAN;LAMB1_HUMAN	Laminin subunit beta-1	Homo sapiens	LAMB1	1	1;2	uniprot_human_proteome
2	_ELFETVGVR_	_ELFETVGVR_	ELFETVGVR	39.2033	Q9NZJ4	FALSE	56.2167	3	_ELFETVGVR_	525.285	2246093	sp	Q9NZJ4	Q9NZJ4	SACS_HUMAN	Sacsin	Homo sapiens	SACS	1	2	uniprot_human_proteome
2	_SNLISGSVM[+16]YIEEK_	_SNLISGSVM[Oxidation (M)]YIEEK_	SNLISGSVMYIEEK	59.5149	Q9UHG3	FALSE	22.8629	10	_SNLISGSVM[Oxidation (M)]YIEEK_	793.393	7445662	sp	Q9UHG3	Q9UHG3	PCYOX_HUMAN	Prenylcysteine oxidase 1	Homo sapiens	PCYOX1	1	3	uniprot_human_proteome
3	_IMYSHLVDYFPEYDGPQR_	_IMYSHLVDYFPEYDGPQR_	IMYSHLVDYFPEYDGPQR	71.5885	P50148	TRUE	36.4085	4	_IMYSHLVDYFPEYDGPQR_	744.014	5971088	sp	P50148	P50148	GNAQ_HUMAN	Guanine nucleotide-binding protein G(q) subunit alpha	Homo sapiens	GNAQ	1	4	uniprot_human_proteome
4	_KLAGANPAVITC[+57]DELLLGHEK_	_KLAGANPAVITC[Carbamidomethyl (C)]DELLLGHEK_	KLAGANPAVITCDELLLGHEK	45.4281	P78527	FALSE	5.75984	161	_KLAGANPAVITC[Carbamidomethyl (C)]DELLLGHEK_	563.054	1455136	sp	P78527	P78527	PRKDC_HUMAN	DNA-dependent protein kinase catalytic subunit	Homo sapiens	PRKDC	1	3	uniprot_human_proteome
2	_REDIFYTSK_	_REDIFYTSK_	REDIFYTSK	-0.558336	Q04828	FALSE	26.9124	6	_REDIFYTSK_	579.793	11763840	sp	Q04828	Q04828	AK1C1_HUMAN	Aldo-keto reductase family 1 member C1	Homo sapiens	AKR1C1	1	1	uniprot_human_proteome
2	_NFSDNQLQEGK_	_NFSDNQLQEGK_	NFSDNQLQEGK	0.247628	P37802;P37802-2	FALSE	34.6852	6	_NFSDNQLQEGK_	640.299	4637628	sp	P37802;P37802-2	P37802;P37802-2	TAGL2_HUMAN	Transgelin-2;Isoform 2 of Transgelin-2	Homo sapiens	TAGLN2	1;	3;	uniprot_human_proteome
3	_DLEAEHVEVEDTTLNR_	_DLEAEHVEVEDTTLNR_	DLEAEHVEVEDTTLNR	33.3129	Q9H3K6	FALSE	100	1	_DLEAEHVEVEDTTLNR_	623.966	19736510	sp	Q9H3K6	Q9H3K6	BOLA2_HUMAN	BolA-like protein 2	Homo sapiens	BOLA2	1	1	uniprot_human_proteome
2	_IAAGLPMAGIPFLTTDLTYR_	_IAAGLPMAGIPFLTTDLTYR_	IAAGLPMAGIPFLTTDLTYR	127.21	Q9H061	FALSE	44.1786	5	_IAAGLPMAGIPFLTTDLTYR_	1061.07	1380729	sp	Q9H061	Q9H061	T126A_HUMAN	Transmembrane protein 126A	Homo sapiens	TMEM126A	1	1	uniprot_human_proteome
5	_TDNAGDQHGGGGGGGGGAGAAGGGGGGENYDDPHKTPASPVVHIR_	_TDNAGDQHGGGGGGGGGAGAAGGGGGGENYDDPHKTPASPVVHIR_	TDNAGDQHGGGGGGGGGAGAAGGGGGGENYDDPHKTPASPVVHIR	1.41802	P14866	TRUE	24.6558	17	_TDNAGDQHGGGGGGGGGAGAAGGGGGGENYDDPHKTPASPVVHIR_	808.567	7213662	sp	P14866	P14866	HNRPL_HUMAN	Heterogeneous nuclear ribonucleoprotein L	Homo sapiens	HNRNPL	1	2	uniprot_human_proteome
4	_LMDILYASEEHEGHTEEPEAEEQAHEQQPPQQEEY_	_LMDILYASEEHEGHTEEPEAEEQAHEQQPPQQEEY_	LMDILYASEEHEGHTEEPEAEEQAHEQQPPQQEEY	48.995	Q15555-5	FALSE	58.7828	5	_LMDILYASEEHEGHTEEPEAEEQAHEQQPPQQEEY_	1038.45	14657210	sp	Q15555-5	Q15555-5	MARE2_HUMAN	Isoform 5 of Microtubule-associated protein RP/EB family member 2	Homo sapiens	MAPRE2			uniprot_human_proteome
3	_LDLIHESILHK_	_LDLIHESILHK_	LDLIHESILHK	32.7006	P78344	FALSE	25.6373	3	_LDLIHESILHK_	439.922	11876660	sp	P78344	P78344	IF4G2_HUMAN	Eukaryotic translation initiation factor 4 gamma 2	Homo sapiens	EIF4G2	1	1	uniprot_human_proteome
2	_ATESGAQSAPLPMEGVDISPK_	_ATESGAQSAPLPMEGVDISPK_	ATESGAQSAPLPMEGVDISPK	52.0855	Q02790	FALSE	36.8262	11	_ATESGAQSAPLPMEGVDISPK_	1043.01	4445147	sp	Q02790	Q02790	FKBP4_HUMAN	Peptidyl-prolyl cis-trans isomerase FKBP4	Homo sapiens	FKBP4	1	3	uniprot_human_proteome
2	_DNLTLWTSDQQDDDGGEGNN_	_DNLTLWTSDQQDDDGGEGNN_	DNLTLWTSDQQDDDGGEGNN	79.054	P61981	TRUE	24.4786	6	_DNLTLWTSDQQDDDGGEGNN_	1097.44	10962510	sp	P61981	P61981	1433G_HUMAN	14-3-3 protein gamma	Homo sapiens	YWHAG	1	2	uniprot_human_proteome
3	_IQFHNVKPEYLDAYNSLTEAVLPK_	_IQFHNVKPEYLDAYNSLTEAVLPK_	IQFHNVKPEYLDAYNSLTEAVLPK	79.2543	Q9BPW8	FALSE	23.6713	7	_IQFHNVKPEYLDAYNSLTEAVLPK_	930.488	14574640	sp	Q9BPW8	Q9BPW8	NIPS1_HUMAN	Protein NipSnap homolog 1	Homo sapiens	NIPSNAP1	1	1	uniprot_human_proteome
2	_GDLETLQPGDDVEFTIK_	_GDLETLQPGDDVEFTIK_	GDLETLQPGDDVEFTIK	71.6224	O75534;O75534-4	FALSE	30.4178	9	_GDLETLQPGDDVEFTIK_	938.962	5782678	sp	O75534;O75534-4	O75534;O75534-4	CSDE1_HUMAN	Cold shock domain-containing protein E1;Isoform 4 of Cold shock domain-containing protein E1	Homo sapiens	CSDE1	1;	2;	uniprot_human_proteome
2	_NAIDDGC[+57]VVPGAGAVEVAMAEALIK_	_NAIDDGC[Carbamidomethyl (C)]VVPGAGAVEVAMAEALIK_	NAIDDGCVVPGAGAVEVAMAEALIK	129.363	P40227	FALSE	2.63812	33	_NAIDDGC[Carbamidomethyl (C)]VVPGAGAVEVAMAEALIK_	1235.62	2566534	sp	P40227	P40227	TCPZ_HUMAN	T-complex protein 1 subunit zeta	Homo sapiens	CCT6A	1	3	uniprot_human_proteome
2	_TQLYEYLQNR_	_TQLYEYLQNR_	TQLYEYLQNR	43.4263	Q9Y2X3	FALSE	49.5057	5	_TQLYEYLQNR_	664.336	12449760	sp	Q9Y2X3	Q9Y2X3	NOP58_HUMAN	Nucleolar protein 58	Homo sapiens	NOP58	1	1	uniprot_human_proteome
2	_IC[+57]PVETLVEEAIQC[+57]AEK_	_IC[Carbamidomethyl (C)]PVETLVEEAIQC[Carbamidomethyl (C)]AEK_	ICPVETLVEEAIQCAEK	130.014	P30084	TRUE	5.45386	25	_IC[Carbamidomethyl (C)]PVETLVEEAIQC[Carbamidomethyl (C)]AEK_	994.987	555388	sp	P30084	P30084	ECHM_HUMAN	Enoyl-CoA hydratase, mitochondrial	Homo sapiens	ECHS1	1	4	uniprot_human_proteome
3	_QYTSIHHGVVEVDAAVTPEER_	_QYTSIHHGVVEVDAAVTPEER_	QYTSIHHGVVEVDAAVTPEER	21.8523	E9PG40;P05067;P05067-9	FALSE	19.2365	15	_QYTSIHHGVVEVDAAVTPEER_	779.721	4678818	tr;sp;sp	E9PG40;P05067;P05067-9	E9PG40;P05067;P05067-9	E9PG40_HUMAN;A4_HUMAN;A4_HUMAN	Amyloid beta A4 protein;Amyloid beta A4 protein;Isoform L-APP752 of Amyloid beta A4 protein	Homo sapiens	APP	1;1;	1;3;	uniprot_human_proteome
3	_EEGAGGSAGGPALLPAEGAVFLTTYR_	_EEGAGGSAGGPALLPAEGAVFLTTYR_	EEGAGGSAGGPALLPAEGAVFLTTYR	105.078	G5E933;O95248;O95248-4	FALSE	6.3001	21	_EEGAGGSAGGPALLPAEGAVFLTTYR_	831.087	1125319	tr;sp;sp	G5E933;O95248;O95248-4	G5E933;O95248;O95248-4	G5E933_HUMAN;MTMR5_HUMAN;MTMR5_HUMAN	Myotubularin-related protein 5;Myotubularin-related protein 5;Isoform 4 of Myotubularin-related protein 5	Homo sapiens	SBF1	1;1;	1;3;	uniprot_human_proteome
2	_LTWHSC[+57]PEDEAQ_	_LTWHSC[Carbamidomethyl (C)]PEDEAQ_	LTWHSCPEDEAQ	16.6776	Q13185	TRUE	29.516	6	_LTWHSC[Carbamidomethyl (C)]PEDEAQ_	736.809	7396731	sp	Q13185	Q13185	CBX3_HUMAN	Chromobox protein homolog 3	Homo sapiens	CBX3	1	4	uniprot_human_proteome
3	_TFEHVTSEIGAEEAEEVGVEHLLR_	_TFEHVTSEIGAEEAEEVGVEHLLR_	TFEHVTSEIGAEEAEEVGVEHLLR	70.1489	P51665	FALSE	48.6452	6	_TFEHVTSEIGAEEAEEVGVEHLLR_	894.44	8191738	sp	P51665	P51665	PSMD7_HUMAN	26S proteasome non-ATPase regulatory subunit 7	Homo sapiens	PSMD7	1	2	uniprot_human_proteome
3	_FSHDADPEVSYNSIFAMGMVGSGTNNAR_	_FSHDADPEVSYNSIFAMGMVGSGTNNAR_	FSHDADPEVSYNSIFAMGMVGSGTNNAR	78.4319	Q13200	FALSE	32.8768	11	_FSHDADPEVSYNSIFAMGMVGSGTNNAR_	992.108	8572315	sp	Q13200	Q13200	PSMD2_HUMAN	26S proteasome non-ATPase regulatory subunit 2	Homo sapiens	PSMD2	1	3	uniprot_human_proteome
4	_RLGSLLPVLSPTSLPSPLPATLETPVPAFLK_	_RLGSLLPVLSPTSLPSPLPATLETPVPAFLK_	RLGSLLPVLSPTSLPSPLPATLETPVPAFLK	128.418	P48681	TRUE	2.20819	85	_RLGSLLPVLSPTSLPSPLPATLETPVPAFLK_	803.723	233624	sp	P48681	P48681	NEST_HUMAN	Nestin	Homo sapiens	NES	1	2	uniprot_human_proteome
3	_LLDELTLEGVAR_	_LLDELTLEGVAR_	LLDELTLEGVAR	68.6244	Q8IXJ6	FALSE	17.5524	7	_LLDELTLEGVAR_	443.586	1330787	sp	Q8IXJ6	Q8IXJ6	SIR2_HUMAN	NAD-dependent protein deacetylase sirtuin-2	Homo sapiens	SIRT2	1	2	uniprot_human_proteome
2	_YGSGSGQQSVTGVTSVDDSNSYWR_	_YGSGSGQQSVTGVTSVDDSNSYWR_	YGSGSGQQSVTGVTSVDDSNSYWR	49.0798	Q99470	FALSE	1.43985	7	_YGSGSGQQSVTGVTSVDDSNSYWR_	1269.06	427810	sp	Q99470	Q99470	SDF2_HUMAN	Stromal cell-derived factor 2	Homo sapiens	SDF2	1	2	uniprot_human_proteome
2	_IGQLEEQLEQEAK_	_IGQLEEQLEQEAK_	IGQLEEQLEQEAK	40.3582	P35580;P35580-3	FALSE	42.633	32	_IGQLEEQLEQEAK_	757.888	23532720	sp	P35580;P35580-3	P35580;P35580-3	MYH10_HUMAN	Myosin-10;Isoform 3 of Myosin-10	Homo sapiens	MYH10	1;	3;	uniprot_human_proteome
2	_NSEPQDEGELFQGVDPR_	_NSEPQDEGELFQGVDPR_	NSEPQDEGELFQGVDPR	48.4052	O15240	FALSE	20.4534	18	_NSEPQDEGELFQGVDPR_	958.935	4702225	sp	O15240	O15240	VGF_HUMAN	Neurosecretory protein VGF	Homo sapiens	VGF	1	2	uniprot_human_proteome
3	_QYYIGDIHPSDLKPESGSK_	_QYYIGDIHPSDLKPESGSK_	QYYIGDIHPSDLKPESGSK	31.1137	J3KNF8	FALSE	25.3264	3	_QYYIGDIHPSDLKPESGSK_	712.02	23156880	tr	J3KNF8	J3KNF8	J3KNF8_HUMAN	Cytochrome b5 type B	Homo sapiens	CYB5B	1	1	uniprot_human_proteome
2	_YGVSGYPTLK_	_YGVSGYPTLK_	YGVSGYPTLK	27.472	P30101	FALSE	18.1256	22	_YGVSGYPTLK_	542.787	24778250	sp	P30101	P30101	PDIA3_HUMAN	Protein disulfide-isomerase A3	Homo sapiens	PDIA3	1	4	uniprot_human_proteome
2	_HAVTEAEIQQLK_	_HAVTEAEIQQLK_	HAVTEAEIQQLK	6.2322	D3DTX6;Q96SB3	FALSE	18.3566	9	_HAVTEAEIQQLK_	683.87	946618	tr;sp	D3DTX6;Q96SB3	D3DTX6;Q96SB3	D3DTX6_HUMAN;NEB2_HUMAN	Neurabin-2	Homo sapiens	PPP1R9B	1	1;2	uniprot_human_proteome
2	_TGGYLTESGYVNLQR_	_TGGYLTESGYVNLQR_	TGGYLTESGYVNLQR	44.8667	Q9H0D6;Q9H0D6-2	FALSE	28.2938	7	_TGGYLTESGYVNLQR_	829.413	1542129	sp	Q9H0D6;Q9H0D6-2	Q9H0D6;Q9H0D6-2	XRN2_HUMAN	5'-3' exoribonuclease 2;Isoform 2 of 5'-3' exoribonuclease 2	Homo sapiens	XRN2	1;	1;	uniprot_human_proteome
2	_SEQDQAENEGEDSAVLMER_	_SEQDQAENEGEDSAVLMER_	SEQDQAENEGEDSAVLMER	31.8744	Q99613	FALSE	24.3221	14	_SEQDQAENEGEDSAVLMER_	1068.95	3066387	sp	Q99613	Q99613	EIF3C_HUMAN	Eukaryotic translation initiation factor 3 subunit C	Homo sapiens	EIF3C	1	1	uniprot_human_proteome
3	_SEQDQAENEGEDSAVLMER_	_SEQDQAENEGEDSAVLMER_	SEQDQAENEGEDSAVLMER	31.8744	Q99613	FALSE	18.2548	24	_SEQDQAENEGEDSAVLMER_	712.971	2185352	sp	Q99613	Q99613	EIF3C_HUMAN	Eukaryotic translation initiation factor 3 subunit C	Homo sapiens	EIF3C	1	1	uniprot_human_proteome
3	_SFSTFDKDTDSAITNC[+57]ALSYK_	_SFSTFDKDTDSAITNC[Carbamidomethyl (C)]ALSYK_	SFSTFDKDTDSAITNCALSYK	57.467	P24821	FALSE	89.1631	2	_SFSTFDKDTDSAITNC[Carbamidomethyl (C)]ALSYK_	791.03	2640218	sp	P24821	P24821	TENA_HUMAN	Tenascin	Homo sapiens	TNC	1	3	uniprot_human_proteome
2	_DLVNIGLK_	_DLVNIGLK_	DLVNIGLK	47.4878	Q9BTV4	TRUE	7.24021	19	_DLVNIGLK_	436.266	1240390	sp	Q9BTV4	Q9BTV4	TMM43_HUMAN	Transmembrane protein 43	Homo sapiens	TMEM43	1	1	uniprot_human_proteome
2	_AAVELEEPEDAR_	_AAVELEEPEDAR_	AAVELEEPEDAR	14.7794	O94906;O94906-2	FALSE	62.8387	4	_AAVELEEPEDAR_	664.82	4454190	sp	O94906;O94906-2	O94906;O94906-2	PRP6_HUMAN	Pre-mRNA-processing factor 6;Isoform 2 of Pre-mRNA-processing factor 6	Homo sapiens	PRPF6	1;	1;	uniprot_human_proteome
2	_VSTTLNVAQAYYAR_	_VSTTLNVAQAYYAR_	VSTTLNVAQAYYAR	42.4517	E9PDF6;O43795	FALSE	23.4919	15	_VSTTLNVAQAYYAR_	778.907	2618904	tr;sp	E9PDF6;O43795	E9PDF6;O43795	E9PDF6_HUMAN;MYO1B_HUMAN	Unconventional myosin-Ib	Homo sapiens	MYO1B	1	1;3	uniprot_human_proteome
2	_EEGEDAVQFANR_	_EEGEDAVQFANR_	EEGEDAVQFANR	16.2056	Q53EU6	TRUE	100	1	_EEGEDAVQFANR_	682.807	1744262	sp	Q53EU6	Q53EU6	GPAT3_HUMAN	Glycerol-3-phosphate acyltransferase 3	Homo sapiens	GPAT3	1	2	uniprot_human_proteome
2	_EVYEGEVTELTPC[+57]ETENPMGGYGK_	_EVYEGEVTELTPC[Carbamidomethyl (C)]ETENPMGGYGK_	EVYEGEVTELTPCETENPMGGYGK	64.8146	Q9Y265	FALSE	2.85668	36	_EVYEGEVTELTPC[Carbamidomethyl (C)]ETENPMGGYGK_	1345.09	796214	sp	Q9Y265	Q9Y265	RUVB1_HUMAN	RuvB-like 1	Homo sapiens	RUVBL1	1	1	uniprot_human_proteome
2	_IFVGGLSANTVVEDVK_	_IFVGGLSANTVVEDVK_	IFVGGLSANTVVEDVK	66.5873	B4DHE8;Q96DH6;Q96DH6-2	FALSE	11.9703	6	_IFVGGLSANTVVEDVK_	824.451	4847774	tr;sp;sp	B4DHE8;Q96DH6;Q96DH6-2	B4DHE8;Q96DH6;Q96DH6-2	B4DHE8_HUMAN;MSI2H_HUMAN;MSI2H_HUMAN	RNA-binding protein Musashi homolog 2;RNA-binding protein Musashi homolog 2;Isoform 2 of RNA-binding protein Musashi homolog 2	Homo sapiens	MSI2	1;1;	1;1;	uniprot_human_proteome
2	_YFLWVVK_	_YFLWVVK_	YFLWVVK	72.6988	P62993	FALSE	22.9098	8	_YFLWVVK_	477.776	4391019	sp	P62993	P62993	GRB2_HUMAN	Growth factor receptor-bound protein 2	Homo sapiens	GRB2	1	1	uniprot_human_proteome
1	_ISVYYNEATGGK_	_ISVYYNEATGGK_	ISVYYNEATGGK	17.2284	P07437;Q5JP53	FALSE	0.157991	14	_ISVYYNEATGGK_	1301.64	4865617	sp;tr	P07437;Q5JP53	P07437;Q5JP53	TBB5_HUMAN;Q5JP53_HUMAN	Tubulin beta chain	Homo sapiens	TUBB	1	2;1	uniprot_human_proteome
2	_[+42]MQEIIASVDHIK_	_[Acetyl (Protein N-term)]MQEIIASVDHIK_	MQEIIASVDHIK	102.835	C9JEV9;O95639;O95639-2;O95639-3	FALSE	100	1	_[Acetyl (Protein N-term)]MQEIIASVDHIK_	713.374	1633962	tr;sp;sp;sp	C9JEV9;O95639;O95639-2;O95639-3	C9JEV9;O95639;O95639-2;O95639-3	C9JEV9_HUMAN;CPSF4_HUMAN;CPSF4_HUMAN;CPSF4_HUMAN	Cleavage and polyadenylation-specificity factor subunit 4;Cleavage and polyadenylation specificity factor subunit 4;Isoform 2 of Cleavage and polyadenylation specificity factor subunit 4;Isoform 3 of Cleavage and polyadenylation specificity factor subunit 4	Homo sapiens	CPSF4	1;1;;	1;1;;	uniprot_human_proteome
2	_GGGEGNVDETGNNPSVSLK_	_GGGEGNVDETGNNPSVSLK_	GGGEGNVDETGNNPSVSLK	9.38956	P46100;P46100-2;P46100-3;P46100-4;P46100-5	FALSE	23.5869	2	_GGGEGNVDETGNNPSVSLK_	915.927	871870	sp	P46100;P46100-2;P46100-3;P46100-4;P46100-5	P46100;P46100-2;P46100-3;P46100-4;P46100-5	ATRX_HUMAN	Transcriptional regulator ATRX;Isoform 1 of Transcriptional regulator ATRX;Isoform 2 of Transcriptional regulator ATRX;Isoform 3 of Transcriptional regulator ATRX;Isoform 5 of Transcriptional regulator ATRX	Homo sapiens	ATRX	1;;;;	5;;;;	uniprot_human_proteome
2	_NHYLLEYK_	_NHYLLEYK_	NHYLLEYK	7.78824	Q9P0V3	TRUE	28.2177	11	_NHYLLEYK_	540.28	3041986	sp	Q9P0V3	Q9P0V3	SH3B4_HUMAN	SH3 domain-binding protein 4	Homo sapiens	SH3BP4	1	1	uniprot_human_proteome
2	_VPFLVLEC[+57]PNLK_	_VPFLVLEC[Carbamidomethyl (C)]PNLK_	VPFLVLECPNLK	77.8797	A0A087WUD3;Q9NRP0;Q9NRP0-2	FALSE	100	1	_VPFLVLEC[Carbamidomethyl (C)]PNLK_	714.9	4171234	tr;sp;sp	A0A087WUD3;Q9NRP0;Q9NRP0-2	A0A087WUD3;Q9NRP0;Q9NRP0-2	A0A087WUD3_HUMAN;OSTC_HUMAN;OSTC_HUMAN	Oligosaccharyltransferase complex subunit OSTC;Oligosaccharyltransferase complex subunit OSTC;Isoform 2 of Oligosaccharyltransferase complex subunit OSTC	Homo sapiens	OSTC	1;1;	1;1;	uniprot_human_proteome
4	_LNC[+57]QVIGASVDSHFC[+57]HLAWVNTPK_	_LNC[Carbamidomethyl (C)]QVIGASVDSHFC[Carbamidomethyl (C)]HLAWVNTPK_	LNCQVIGASVDSHFCHLAWVNTPK	61.3712	Q06830	FALSE	4.89214	13	_LNC[Carbamidomethyl (C)]QVIGASVDSHFC[Carbamidomethyl (C)]HLAWVNTPK_	689.088	25659180	sp	Q06830	Q06830	PRDX1_HUMAN	Peroxiredoxin-1	Homo sapiens	PRDX1	1	1	uniprot_human_proteome
2	_LC[+57]DLTFEQIR_	_LC[Carbamidomethyl (C)]DLTFEQIR_	LCDLTFEQIR	50.4091	Q9NZC3	FALSE	38.5743	4	_LC[Carbamidomethyl (C)]DLTFEQIR_	647.827	1877834	sp	Q9NZC3	Q9NZC3	GDE1_HUMAN	Glycerophosphodiester phosphodiesterase 1	Homo sapiens	GDE1	1	1	uniprot_human_proteome
3	_LEQPDPGAVAAAAILR_	_LEQPDPGAVAAAAILR_	LEQPDPGAVAAAAILR	71.1696	Q3LXA3	TRUE	0.467066	14	_LEQPDPGAVAAAAILR_	531.298	392388	sp	Q3LXA3	Q3LXA3	TKFC_HUMAN	Triokinase/FMN cyclase	Homo sapiens	TKFC	1	2	uniprot_human_proteome
3	_KTQQFFDEMADPDLLEESSSLLEPSEMGR_	_KTQQFFDEMADPDLLEESSSLLEPSEMGR_	KTQQFFDEMADPDLLEESSSLLEPSEMGR	110.333	Q93050;Q93050-1	FALSE	18.7798	21	_KTQQFFDEMADPDLLEESSSLLEPSEMGR_	1110.51	4865631	sp	Q93050;Q93050-1	Q93050;Q93050-1	VPP1_HUMAN	V-type proton ATPase 116 kDa subunit a isoform 1;Isoform 2 of V-type proton ATPase 116 kDa subunit a isoform 1	Homo sapiens	ATP6V0A1	1;	3;	uniprot_human_proteome
2	_DDYVHEFC[+57]R_	_DDYVHEFC[Carbamidomethyl (C)]R_	DDYVHEFCR	21.227	Q13564;Q13564-2	FALSE	34.4174	14	_DDYVHEFC[Carbamidomethyl (C)]R_	620.756	2337282	sp	Q13564;Q13564-2	Q13564;Q13564-2	ULA1_HUMAN	NEDD8-activating enzyme E1 regulatory subunit;Isoform 2 of NEDD8-activating enzyme E1 regulatory subunit	Homo sapiens	NAE1	1;	1;	uniprot_human_proteome
2	_VHMTWVQPR_	_VHMTWVQPR_	VHMTWVQPR	9.42969	Q9UNM6	FALSE	2.45472	33	_VHMTWVQPR_	577.3	876049	sp	Q9UNM6	Q9UNM6	PSD13_HUMAN	26S proteasome non-ATPase regulatory subunit 13	Homo sapiens	PSMD13	1	2	uniprot_human_proteome
2	_C[+57]ESGFIEELPEETR_	_C[Carbamidomethyl (C)]ESGFIEELPEETR_	CESGFIEELPEETR	51.4013	K7EIY6;Q9BV68;Q9BV68-2	FALSE	28.2244	2	_C[Carbamidomethyl (C)]ESGFIEELPEETR_	848.38	463892	tr;sp;sp	K7EIY6;Q9BV68;Q9BV68-2	K7EIY6;Q9BV68;Q9BV68-2	K7EIY6_HUMAN;RN126_HUMAN;RN126_HUMAN	E3 ubiquitin-protein ligase RNF126 (Fragment);E3 ubiquitin-protein ligase RNF126;Isoform 2 of E3 ubiquitin-protein ligase RNF126	Homo sapiens	RNF126	1;1;	7;1;	uniprot_human_proteome
2	_ANPALYVLR_	_ANPALYVLR_	ANPALYVLR	38.6335	Q6P2Q9	TRUE	33.2035	19	_ANPALYVLR_	508.798	5311786	sp	Q6P2Q9	Q6P2Q9	PRP8_HUMAN	Pre-mRNA-processing-splicing factor 8	Homo sapiens	PRPF8	1	2	uniprot_human_proteome
3	_KLTFLYLANDVIQNSK_	_KLTFLYLANDVIQNSK_	KLTFLYLANDVIQNSK	81.6966	Q9NQG5	FALSE	16.681	9	_KLTFLYLANDVIQNSK_	623.016	1614152	sp	Q9NQG5	Q9NQG5	RPR1B_HUMAN	Regulation of nuclear pre-mRNA domain-containing protein 1B	Homo sapiens	RPRD1B	1	1	uniprot_human_proteome
4	_DKFESSFSHKPSLFNK_	_DKFESSFSHKPSLFNK_	DKFESSFSHKPSLFNK	19.1706	A0AVT1	FALSE	33.4089	9	_DKFESSFSHKPSLFNK_	475.242	6889753	sp	A0AVT1	A0AVT1	UBA6_HUMAN	Ubiquitin-like modifier-activating enzyme 6	Homo sapiens	UBA6	1	1	uniprot_human_proteome
3	_AQTEGINISEEALNHLGEIGTK_	_AQTEGINISEEALNHLGEIGTK_	AQTEGINISEEALNHLGEIGTK	68.5169	Q9Y265	FALSE	97.9266	2	_AQTEGINISEEALNHLGEIGTK_	775.396	39288040	sp	Q9Y265	Q9Y265	RUVB1_HUMAN	RuvB-like 1	Homo sapiens	RUVBL1	1	1	uniprot_human_proteome
3	_GVDDLDFFIGDEAIEKPTYATK_	_GVDDLDFFIGDEAIEKPTYATK_	GVDDLDFFIGDEAIEKPTYATK	87.2061	P61158	FALSE	96.6877	2	_GVDDLDFFIGDEAIEKPTYATK_	815.4	32353720	sp	P61158	P61158	ARP3_HUMAN	Actin-related protein 3	Homo sapiens	ACTR3	1	3	uniprot_human_proteome
2	_LSGHQFENYSFK_	_LSGHQFENYSFK_	LSGHQFENYSFK	20.4242	F8W930;Q9Y6M1;Q9Y6M1-1	FALSE	5.61425	19	_LSGHQFENYSFK_	728.846	512767	tr;sp;sp	F8W930;Q9Y6M1;Q9Y6M1-1	F8W930;Q9Y6M1;Q9Y6M1-1	F8W930_HUMAN;IF2B2_HUMAN;IF2B2_HUMAN	Insulin-like growth factor 2 mRNA-binding protein 2;Insulin-like growth factor 2 mRNA-binding protein 2;Isoform 2 of Insulin-like growth factor 2 mRNA-binding protein 2	Homo sapiens	IGF2BP2	1;1;	1;2;	uniprot_human_proteome
4	_NLNYLHLDYNFNLKPVK_	_NLNYLHLDYNFNLKPVK_	NLNYLHLDYNFNLKPVK	63.6585	Q6P2Q9	FALSE	18.2061	44	_NLNYLHLDYNFNLKPVK_	527.035	2047605	sp	Q6P2Q9	Q6P2Q9	PRP8_HUMAN	Pre-mRNA-processing-splicing factor 8	Homo sapiens	PRPF8	1	2	uniprot_human_proteome
3	_ERPTPSLNNNC[+57]TTSEDSLVLYNR_	_ERPTPSLNNNC[Carbamidomethyl (C)]TTSEDSLVLYNR_	ERPTPSLNNNCTTSEDSLVLYNR	38.5059	P07814	FALSE	30.7559	16	_ERPTPSLNNNC[Carbamidomethyl (C)]TTSEDSLVLYNR_	894.093	4020548	sp	P07814	P07814	SYEP_HUMAN	Bifunctional glutamate/proline--tRNA ligase	Homo sapiens	EPRS	1	5	uniprot_human_proteome
2	_QTPAGPETEEEPYR_	_QTPAGPETEEEPYR_	QTPAGPETEEEPYR	4.19887	A0A0A0MRK6;Q13505;Q13505-3	FALSE	100	1	_QTPAGPETEEEPYR_	802.365	1717757	tr;sp;sp	A0A0A0MRK6;Q13505;Q13505-3	A0A0A0MRK6;Q13505;Q13505-3	A0A0A0MRK6_HUMAN;MTX1_HUMAN;MTX1_HUMAN	Metaxin 1, isoform CRA_b;Metaxin-1;Isoform 3 of Metaxin-1	Homo sapiens	MTX1	1;1;	1;2;	uniprot_human_proteome
2	_YSEVFEAINITNNEK_	_YSEVFEAINITNNEK_	YSEVFEAINITNNEK	62.5733	E7EU96;P68400	FALSE	25.9133	14	_YSEVFEAINITNNEK_	885.931	5105981	tr;sp	E7EU96;P68400	E7EU96;P68400	E7EU96_HUMAN;CSK21_HUMAN	Casein kinase II subunit alpha	Homo sapiens	CSNK2A1	1	1	uniprot_human_proteome
2	_GYFIQPTVFGDVQDGMTIAK_	_GYFIQPTVFGDVQDGMTIAK_	GYFIQPTVFGDVQDGMTIAK	99.4435	P05091	FALSE	31.3644	16	_GYFIQPTVFGDVQDGMTIAK_	1094.04	10428360	sp	P05091	P05091	ALDH2_HUMAN	Aldehyde dehydrogenase, mitochondrial	Homo sapiens	ALDH2	1	2	uniprot_human_proteome
2	_AIIASNIMYIVGQYPR_	_AIIASNIMYIVGQYPR_	AIIASNIMYIVGQYPR	100.009	O14980	TRUE	10.5796	39	_AIIASNIMYIVGQYPR_	904.99	2606570	sp	O14980	O14980	XPO1_HUMAN	Exportin-1	Homo sapiens	XPO1	1	1	uniprot_human_proteome
4	_AGQHPSQHLIGLR_	_AGQHPSQHLIGLR_	AGQHPSQHLIGLR	-14.2111	F2Z3A6;F8W8C2;Q9HBM0;Q9HBM0-2	FALSE	31.1774	4	_AGQHPSQHLIGLR_	354.198	654356	tr;tr;sp;sp	F2Z3A6;F8W8C2;Q9HBM0;Q9HBM0-2	F2Z3A6;F8W8C2;Q9HBM0;Q9HBM0-2	F2Z3A6_HUMAN;F8W8C2_HUMAN;VEZA_HUMAN;VEZA_HUMAN	Vezatin;Vezatin (Fragment);Vezatin;Isoform 2 of Vezatin	Homo sapiens	VEZT	1;1;1;	2;1;3;	uniprot_human_proteome
3	_NRDEVQAM[+16]IYDDGASR_	_NRDEVQAM[Oxidation (M)]IYDDGASR_	NRDEVQAMIYDDGASR	50.6533	Q9BXJ3	TRUE	40.9744	2	_NRDEVQAM[Oxidation (M)]IYDDGASR_	619.279	724058	sp	Q9BXJ3	Q9BXJ3	C1QT4_HUMAN	Complement C1q tumor necrosis factor-related protein 4	Homo sapiens	C1QTNF4	1	2	uniprot_human_proteome
3	_SGSHGYDMSTFIR_	_SGSHGYDMSTFIR_	SGSHGYDMSTFIR	32.6632	E9PDG8;O60641;O60641-4	FALSE	55.9039	3	_SGSHGYDMSTFIR_	486.554	5460766	tr;sp;sp	E9PDG8;O60641;O60641-4	E9PDG8;O60641;O60641-4	E9PDG8_HUMAN;AP180_HUMAN;AP180_HUMAN	Clathrin coat assembly protein AP180;Clathrin coat assembly protein AP180;Isoform 4 of Clathrin coat assembly protein AP180	Homo sapiens	SNAP91	1;1;	1;2;	uniprot_human_proteome
2	_PM[+16]C[+57]IPPSYADLGK_	_PM[Oxidation (M)]C[Carbamidomethyl (C)]IPPSYADLGK_	PMCIPPSYADLGK	37.4879	P45880	FALSE	9.79896	22	_PM[Oxidation (M)]C[Carbamidomethyl (C)]IPPSYADLGK_	732.847	1856977	sp	P45880	P45880	VDAC2_HUMAN	Voltage-dependent anion-selective channel protein 2	Homo sapiens	VDAC2	1	2	uniprot_human_proteome
2	_EAVLLLK_	_EAVLLLK_	EAVLLLK	28.8484	P36578	FALSE	24.0209	10	_EAVLLLK_	393.26	28033810	sp	P36578	P36578	RL4_HUMAN	60S ribosomal protein L4	Homo sapiens	RPL4	1	5	uniprot_human_proteome
2	_ESTESSNTTIEDEDVK_	_ESTESSNTTIEDEDVK_	ESTESSNTTIEDEDVK	-1.36162	Q13557-12	FALSE	11.5774	14	_ESTESSNTTIEDEDVK_	892.389	10549010	sp	Q13557-12	Q13557-12	KCC2D_HUMAN	Isoform Delta 12 of Calcium/calmodulin-dependent protein kinase type II subunit delta	Homo sapiens	CAMK2D			uniprot_human_proteome
4	_STSESFIQHIVSLVHHVK_	_STSESFIQHIVSLVHHVK_	STSESFIQHIVSLVHHVK	71.0375	E9PK09;E9PK91;E9PKI6;E9PQN2;Q9NYF8;Q9NYF8-2;Q9NYF8-3	FALSE	21.3571	7	_STSESFIQHIVSLVHHVK_	512.779	5428019	tr;tr;tr;tr;sp;sp;sp	E9PK09;E9PK91;E9PKI6;E9PQN2;Q9NYF8;Q9NYF8-2;Q9NYF8-3	E9PK09;E9PK91;E9PKI6;E9PQN2;Q9NYF8;Q9NYF8-2;Q9NYF8-3	E9PK09_HUMAN;E9PK91_HUMAN;E9PKI6_HUMAN;E9PQN2_HUMAN;BCLF1_HUMAN;BCLF1_HUMAN;BCLF1_HUMAN	Bcl-2-associated transcription factor 1 (Fragment);Bcl-2-associated transcription factor 1;Bcl-2-associated transcription factor 1;Bcl-2-associated transcription factor 1;Bcl-2-associated transcription factor 1;Isoform 2 of Bcl-2-associated transcription factor 1;Isoform 3 of Bcl-2-associated transcription factor 1	Homo sapiens	BCLAF1	1;1;1;1;1;;	8;1;1;1;2;;	uniprot_human_proteome
2	_EAEAMALLAEAER_	_EAEAMALLAEAER_	EAEAMALLAEAER	68.8647	P54920	FALSE	30.2238	4	_EAEAMALLAEAER_	702.345	10293330	sp	P54920	P54920	SNAA_HUMAN	Alpha-soluble NSF attachment protein	Homo sapiens	NAPA	1	3	uniprot_human_proteome
4	_DVVVQHVHFDGLGR_	_DVVVQHVHFDGLGR_	DVVVQHVHFDGLGR	33.1151	Q9Y512	TRUE	46.0313	9	_DVVVQHVHFDGLGR_	395.21	2675333	sp	Q9Y512	Q9Y512	SAM50_HUMAN	Sorting and assembly machinery component 50 homolog	Homo sapiens	SAMM50	1	3	uniprot_human_proteome
2	_SLSALGNVISALAEGTK_	_SLSALGNVISALAEGTK_	SLSALGNVISALAEGTK	109.96	O60282	FALSE	64.4699	8	_SLSALGNVISALAEGTK_	815.954	26951180	sp	O60282	O60282	KIF5C_HUMAN	Kinesin heavy chain isoform 5C	Homo sapiens	KIF5C	1	1	uniprot_human_proteome
2	_ILGLGDLGVYGMGIPVGK_	_ILGLGDLGVYGMGIPVGK_	ILGLGDLGVYGMGIPVGK	114.079	P23368	FALSE	17.3654	13	_ILGLGDLGVYGMGIPVGK_	879.995	3160037	sp	P23368	P23368	MAOM_HUMAN	NAD-dependent malic enzyme, mitochondrial	Homo sapiens	ME2	1	1	uniprot_human_proteome
4	_VSVGIHKEDIDAAIETYNLLSER_	_VSVGIHKEDIDAAIETYNLLSER_	VSVGIHKEDIDAAIETYNLLSER	84.4363	P23921	TRUE	72.8069	5	_VSVGIHKEDIDAAIETYNLLSER_	643.837	3423608	sp	P23921	P23921	RIR1_HUMAN	Ribonucleoside-diphosphate reductase large subunit	Homo sapiens	RRM1	1	1	uniprot_human_proteome
4	_LHQLAMQQSHFPMTHGNTGFSGIESSSPEVK_	_LHQLAMQQSHFPMTHGNTGFSGIESSSPEVK_	LHQLAMQQSHFPMTHGNTGFSGIESSSPEVK	37.874	Q15366-2;Q15366-3	FALSE	8.81651	19	_LHQLAMQQSHFPMTHGNTGFSGIESSSPEVK_	846.404	3079565	sp	Q15366-2;Q15366-3	Q15366-2;Q15366-3	PCBP2_HUMAN	Isoform 2 of Poly(rC)-binding protein 2;Isoform 3 of Poly(rC)-binding protein 2	Homo sapiens	PCBP2			uniprot_human_proteome
2	_SITVLVEGENTR_	_SITVLVEGENTR_	SITVLVEGENTR	29.6879	P33993	FALSE	6.41691	17	_SITVLVEGENTR_	659.354	1765333	sp	P33993	P33993	MCM7_HUMAN	DNA replication licensing factor MCM7	Homo sapiens	MCM7	1	4	uniprot_human_proteome
2	_QLSNPQQEVQNIFK_	_QLSNPQQEVQNIFK_	QLSNPQQEVQNIFK	61.3088	O94973;O94973-2	FALSE	24.603	19	_QLSNPQQEVQNIFK_	836.936	4248512	sp	O94973;O94973-2	O94973;O94973-2	AP2A2_HUMAN	AP-2 complex subunit alpha-2;Isoform 2 of AP-2 complex subunit alpha-2	Homo sapiens	AP2A2	1;	2;	uniprot_human_proteome
3	_LTEVLTDSHVK_	_LTEVLTDSHVK_	LTEVLTDSHVK	1.53757	Q92616	TRUE	27.1362	34	_LTEVLTDSHVK_	414.563	1590913	sp	Q92616	Q92616	GCN1_HUMAN	eIF-2-alpha kinase activator GCN1	Homo sapiens	GCN1	1	6	uniprot_human_proteome
3	_FYFQC[+57]EGHEPTLLLIK_	_FYFQC[Carbamidomethyl (C)]EGHEPTLLLIK_	FYFQCEGHEPTLLLIK	72.2676	H3BNU1;Q9ULP9;Q9ULP9-2	FALSE	56.3789	5	_FYFQC[Carbamidomethyl (C)]EGHEPTLLLIK_	665.673	7676915	tr;sp;sp	H3BNU1;Q9ULP9;Q9ULP9-2	H3BNU1;Q9ULP9;Q9ULP9-2	H3BNU1_HUMAN;TBC24_HUMAN;TBC24_HUMAN	TBC1 domain family member 24;TBC1 domain family member 24;Isoform 2 of TBC1 domain family member 24	Homo sapiens	TBC1D24	1;1;	2;2;	uniprot_human_proteome
2	_LPVQEC[+57]LSYPTC[+57]TQC[+57]R_	_LPVQEC[Carbamidomethyl (C)]LSYPTC[Carbamidomethyl (C)]TQC[Carbamidomethyl (C)]R_	LPVQECLSYPTCTQCR	39.0646	O15031	TRUE	20.3837	33	_LPVQEC[Carbamidomethyl (C)]LSYPTC[Carbamidomethyl (C)]TQC[Carbamidomethyl (C)]R_	1006.46	1793078	sp	O15031	O15031	PLXB2_HUMAN	Plexin-B2	Homo sapiens	PLXNB2	1	3	uniprot_human_proteome
2	_C[+57]M[+16]QLTDFILK_	_C[Carbamidomethyl (C)]M[Oxidation (M)]QLTDFILK_	CMQLTDFILK	65.041	E7EPB3;P50914	FALSE	11.3326	5	_C[Carbamidomethyl (C)]M[Oxidation (M)]QLTDFILK_	642.82	5835541	tr;sp	E7EPB3;P50914	E7EPB3;P50914	E7EPB3_HUMAN;RL14_HUMAN	60S ribosomal protein L14	Homo sapiens	RPL14	1	1;4	uniprot_human_proteome
2	_VTAGYTGIK_	_VTAGYTGIK_	VTAGYTGIK	-7.16303	H3BQK9	FALSE	21.9705	105	_VTAGYTGIK_	455.256	2031098	tr	H3BQK9	H3BQK9	H3BQK9_HUMAN	Microtubule-actin cross-linking factor 1, isoforms 1/2/3/5	Homo sapiens	MACF1	1	1	uniprot_human_proteome
2	_LDTVQGILDR_	_LDTVQGILDR_	LDTVQGILDR	44.7268	Q8WUX9	TRUE	59.4628	2	_LDTVQGILDR_	565.314	3842984	sp	Q8WUX9	Q8WUX9	CHMP7_HUMAN	Charged multivesicular body protein 7	Homo sapiens	CHMP7	1	1	uniprot_human_proteome
3	_KGLIDYNFHC[+57]FR_	_KGLIDYNFHC[Carbamidomethyl (C)]FR_	KGLIDYNFHCFR	36.6964	Q9HB90	FALSE	14.8156	16	_KGLIDYNFHC[Carbamidomethyl (C)]FR_	523.926	1765874	sp	Q9HB90	Q9HB90	RRAGC_HUMAN	Ras-related GTP-binding protein C	Homo sapiens	RRAGC	1	1	uniprot_human_proteome
3	_LLLHFQSPR_	_LLLHFQSPR_	LLLHFQSPR	25.8931	A0A087WYL5;Q6UXD5;Q6UXD5-2;Q6UXD5-3;Q6UXD5-5	FALSE	99.152	2	_LLLHFQSPR_	370.885	3845330	tr;sp;sp;sp;sp	A0A087WYL5;Q6UXD5;Q6UXD5-2;Q6UXD5-3;Q6UXD5-5	A0A087WYL5;Q6UXD5;Q6UXD5-2;Q6UXD5-3;Q6UXD5-5	A0A087WYL5_HUMAN;SE6L2_HUMAN;SE6L2_HUMAN;SE6L2_HUMAN;SE6L2_HUMAN	Seizure 6-like protein 2;Seizure 6-like protein 2;Isoform 2 of Seizure 6-like protein 2;Isoform 3 of Seizure 6-like protein 2;Isoform 5 of Seizure 6-like protein 2	Homo sapiens	SEZ6L2	1;1;;;	1;2;;;	uniprot_human_proteome
3	_SLHDAIMIVR_	_SLHDAIMIVR_	SLHDAIMIVR	28.9279	Q99832	FALSE	33.984	6	_SLHDAIMIVR_	385.55	17312010	sp	Q99832	Q99832	TCPH_HUMAN	T-complex protein 1 subunit eta	Homo sapiens	CCT7	1	2	uniprot_human_proteome
2	_M[+16]LPELFQDDEK_	_M[Oxidation (M)]LPELFQDDEK_	MLPELFQDDEK	30.5084	Q9Y4I1;Q9Y4I1-2	FALSE	100	1	_M[Oxidation (M)]LPELFQDDEK_	690.821	34635140	sp	Q9Y4I1;Q9Y4I1-2	Q9Y4I1;Q9Y4I1-2	MYO5A_HUMAN	Unconventional myosin-Va;Isoform 2 of Unconventional myosin-Va	Homo sapiens	MYO5A	1;	2;	uniprot_human_proteome
2	_NIC[+57]FTVWDVGGQDR_	_NIC[Carbamidomethyl (C)]FTVWDVGGQDR_	NICFTVWDVGGQDR	78.5742	P18085	FALSE	8.8498	5	_NIC[Carbamidomethyl (C)]FTVWDVGGQDR_	833.886	8712493	sp	P18085	P18085	ARF4_HUMAN	ADP-ribosylation factor 4	Homo sapiens	ARF4	1	3	uniprot_human_proteome
3	_SPLVMDVLNIQGVQR_	_SPLVMDVLNIQGVQR_	SPLVMDVLNIQGVQR	86.8692	Q14204	TRUE	9.02223	186	_SPLVMDVLNIQGVQR_	556.975	7289031	sp	Q14204	Q14204	DYHC1_HUMAN	Cytoplasmic dynein 1 heavy chain 1	Homo sapiens	DYNC1H1	1	5	uniprot_human_proteome
3	_VLQLSDTAIVPIGYHVPR_	_VLQLSDTAIVPIGYHVPR_	VLQLSDTAIVPIGYHVPR	67.1333	A0A0A6YYL4;P57737-3	FALSE	26.1776	15	_VLQLSDTAIVPIGYHVPR_	660.042	10809320	tr;sp	A0A0A6YYL4;P57737-3	A0A0A6YYL4;P57737-3	A0A0A6YYL4_HUMAN;CORO7_HUMAN	Coronin;Isoform 3 of Coronin-7	Homo sapiens	CORO7-PAM16;CORO7	3;	1;	uniprot_human_proteome
3	_AGC[+57]SPEHGFC[+57]EQPGEC[+57]R_	_AGC[Carbamidomethyl (C)]SPEHGFC[Carbamidomethyl (C)]EQPGEC[Carbamidomethyl (C)]R_	AGCSPEHGFCEQPGECR	-7.10442	Q9NYJ7;Q9NYJ7-2	FALSE	0	2	_AGC[Carbamidomethyl (C)]SPEHGFC[Carbamidomethyl (C)]EQPGEC[Carbamidomethyl (C)]R_	659.926	836048	sp	Q9NYJ7;Q9NYJ7-2	Q9NYJ7;Q9NYJ7-2	DLL3_HUMAN	Delta-like protein 3;Isoform 2 of Delta-like protein 3	Homo sapiens	DLL3	1;	1;	uniprot_human_proteome
2	_LWNLNNYR_	_LWNLNNYR_	LWNLNNYR	43.8723	Q6P2Q9	FALSE	20.3348	39	_LWNLNNYR_	546.783	2855180	sp	Q6P2Q9	Q6P2Q9	PRP8_HUMAN	Pre-mRNA-processing-splicing factor 8	Homo sapiens	PRPF8	1	2	uniprot_human_proteome
2	_MGVPYC[+57]IIK_	_MGVPYC[Carbamidomethyl (C)]IIK_	MGVPYCIIK	45.4218	P62424	FALSE	22.4655	17	_MGVPYC[Carbamidomethyl (C)]IIK_	540.783	5469099	sp	P62424	P62424	RL7A_HUMAN	60S ribosomal protein L7a	Homo sapiens	RPL7A	1	2	uniprot_human_proteome
2	_EKFEEMIQQIK_	_EKFEEMIQQIK_	EKFEEMIQQIK	43.6939	P48643	FALSE	40.4327	6	_EKFEEMIQQIK_	711.869	32302960	sp	P48643	P48643	TCPE_HUMAN	T-complex protein 1 subunit epsilon	Homo sapiens	CCT5	1	1	uniprot_human_proteome
3	_GFTAAGILSAHK_	_GFTAAGILSAHK_	GFTAAGILSAHK	27.4602	A0A087WTV6;J3KR12;Q96C36	FALSE	0	2	_GFTAAGILSAHK_	391.552	1248628	tr;tr;sp	A0A087WTV6;J3KR12;Q96C36	A0A087WTV6;J3KR12;Q96C36	A0A087WTV6_HUMAN;J3KR12_HUMAN;P5CR2_HUMAN	Pyrroline-5-carboxylate reductase 2;Uncharacterized protein;Pyrroline-5-carboxylate reductase 2	Homo sapiens	PYCR2;;PYCR2	1;4;1	1	uniprot_human_proteome
3	_SC[+57]LITFKPGAFIPGVPVQPVLLR_	_SC[Carbamidomethyl (C)]LITFKPGAFIPGVPVQPVLLR_	SCLITFKPGAFIPGVPVQPVLLR	106.387	Q7L5N7	FALSE	38.1798	5	_SC[Carbamidomethyl (C)]LITFKPGAFIPGVPVQPVLLR_	837.15	1129572	sp	Q7L5N7	Q7L5N7	PCAT2_HUMAN	Lysophosphatidylcholine acyltransferase 2	Homo sapiens	LPCAT2	1	1	uniprot_human_proteome
4	_AHLLADMAHISGLVAAK_	_AHLLADMAHISGLVAAK_	AHLLADMAHISGLVAAK	55.3145	P34897;P34897-3	FALSE	6.48882	32	_AHLLADMAHISGLVAAK_	430.241	4221060	sp	P34897;P34897-3	P34897;P34897-3	GLYM_HUMAN	Serine hydroxymethyltransferase, mitochondrial;Isoform 3 of Serine hydroxymethyltransferase, mitochondrial	Homo sapiens	SHMT2	1;	3;	uniprot_human_proteome
3	_SSGPPPPSGSSGSEAAAGAGAAAPASQHPATGTGAVQTEAMK_	_SSGPPPPSGSSGSEAAAGAGAAAPASQHPATGTGAVQTEAMK_	SSGPPPPSGSSGSEAAAGAGAAAPASQHPATGTGAVQTEAMK	15.4865	Q14444;Q14444-2	FALSE	10.2866	12	_SSGPPPPSGSSGSEAAAGAGAAAPASQHPATGTGAVQTEAMK_	1235.25	4958283	sp	Q14444;Q14444-2	Q14444;Q14444-2	CAPR1_HUMAN	Caprin-1;Isoform 2 of Caprin-1	Homo sapiens	CAPRIN1	1;	2;	uniprot_human_proteome
3	_LHSLLGDYYQAIK_	_LHSLLGDYYQAIK_	LHSLLGDYYQAIK	53.9813	B0QY89;Q9Y262;Q9Y262-2	FALSE	39.9945	9	_LHSLLGDYYQAIK_	507.608	4654961	tr;sp;sp	B0QY89;Q9Y262;Q9Y262-2	B0QY89;Q9Y262;Q9Y262-2	B0QY89_HUMAN;EIF3L_HUMAN;EIF3L_HUMAN	Eukaryotic translation initiation factor 3 subunit L;Eukaryotic translation initiation factor 3 subunit L;Isoform 2 of Eukaryotic translation initiation factor 3 subunit L	Homo sapiens	EIF3L	1;1;	1;1;	uniprot_human_proteome
2	_LHDSLAIER_	_LHDSLAIER_	LHDSLAIER	-5.81661	A0A087WUC6;E9PI68;Q15005	FALSE	26.6942	7	_LHDSLAIER_	527.288	6383706	tr;tr;sp	A0A087WUC6;E9PI68;Q15005	A0A087WUC6;E9PI68;Q15005	A0A087WUC6_HUMAN;E9PI68_HUMAN;SPCS2_HUMAN	Signal peptidase complex subunit 2	Homo sapiens	SPCS2	1	1;1;3	uniprot_human_proteome
2	_DTVATQLSEAVDATR_	_DTVATQLSEAVDATR_	DTVATQLSEAVDATR	60.7632	O60664;O60664-3;O60664-4	FALSE	51.8474	4	_DTVATQLSEAVDATR_	788.894	10694430	sp	O60664;O60664-3;O60664-4	O60664;O60664-3;O60664-4	PLIN3_HUMAN	Perilipin-3;Isoform 3 of Perilipin-3;Isoform 4 of Perilipin-3	Homo sapiens	PLIN3	1;;	3;;	uniprot_human_proteome
2	_ANWYFLLAR_	_ANWYFLLAR_	ANWYFLLAR	88.6342	B7Z9I1;P11310;P11310-2;Q5T4U5	FALSE	11.3143	10	_ANWYFLLAR_	577.311	1479929	tr;sp;sp;tr	B7Z9I1;P11310;P11310-2;Q5T4U5	B7Z9I1;P11310;P11310-2;Q5T4U5	B7Z9I1_HUMAN;ACADM_HUMAN;ACADM_HUMAN;Q5T4U5_HUMAN	Medium-chain-specific acyl-CoA dehydrogenase, mitochondrial;Medium-chain specific acyl-CoA dehydrogenase, mitochondrial;Isoform 2 of Medium-chain specific acyl-CoA dehydrogenase, mitochondrial;Acyl-Coenzyme A dehydrogenase, C-4 to C-12 straight chain, isoform CRA_a	Homo sapiens	ACADM	1;1;;1	1;1;;1	uniprot_human_proteome
2	_DLVPDLSNFYAQYK_	_DLVPDLSNFYAQYK_	DLVPDLSNFYAQYK	102.589	P21912	FALSE	74.2064	2	_DLVPDLSNFYAQYK_	836.914	3393352	sp	P21912	P21912	SDHB_HUMAN	Succinate dehydrogenase [ubiquinone] iron-sulfur subunit, mitochondrial	Homo sapiens	SDHB	1	3	uniprot_human_proteome
2	_DQIIELDQTGNQLK_	_DQIIELDQTGNQLK_	DQIIELDQTGNQLK	48.5467	H3BQK9	FALSE	50.6628	32	_DQIIELDQTGNQLK_	807.92	3298941	tr	H3BQK9	H3BQK9	H3BQK9_HUMAN	Microtubule-actin cross-linking factor 1, isoforms 1/2/3/5	Homo sapiens	MACF1	1	1	uniprot_human_proteome
1	_DILADLIPK_	_DILADLIPK_	DILADLIPK	96.8004	B4DJV2;O75390	FALSE	1.65941	35	_DILADLIPK_	997.593	635663	tr;sp	B4DJV2;O75390	B4DJV2;O75390	B4DJV2_HUMAN;CISY_HUMAN	Citrate synthase;Citrate synthase, mitochondrial	Homo sapiens	CS	1	1;2	uniprot_human_proteome
2	_FQIMNEIVYEK_	_FQIMNEIVYEK_	FQIMNEIVYEK	62.7231	O75643	TRUE	17.7717	51	_FQIMNEIVYEK_	707.358	3744416	sp	O75643	O75643	U520_HUMAN	U5 small nuclear ribonucleoprotein 200 kDa helicase	Homo sapiens	SNRNP200	1	2	uniprot_human_proteome
3	_IIQHC[+57]SNYSTQELLR_	_IIQHC[Carbamidomethyl (C)]SNYSTQELLR_	IIQHCSNYSTQELLR	17.7517	O00429;O00429-2;O00429-6;O00429-8	FALSE	6.65547	40	_IIQHC[Carbamidomethyl (C)]SNYSTQELLR_	621.312	724352	sp	O00429;O00429-2;O00429-6;O00429-8	O00429;O00429-2;O00429-6;O00429-8	DNM1L_HUMAN	Dynamin-1-like protein;Isoform 4 of Dynamin-1-like protein;Isoform 6 of Dynamin-1-like protein;Isoform 8 of Dynamin-1-like protein	Homo sapiens	DNM1L	1;;;	2;;;	uniprot_human_proteome
3	_YIHLENLLAR_	_YIHLENLLAR_	YIHLENLLAR	50.4805	Q2TAY7	TRUE	46.5214	12	_YIHLENLLAR_	414.572	2909691	sp	Q2TAY7	Q2TAY7	SMU1_HUMAN	WD40 repeat-containing protein SMU1	Homo sapiens	SMU1	1	2	uniprot_human_proteome
2	_ASPAAPADGAAPAQPSC[+57]PTR_	_ASPAAPADGAAPAQPSC[Carbamidomethyl (C)]PTR_	ASPAAPADGAAPAQPSCPTR	0.657696	Q9P1Y5-2	TRUE	10.289	9	_ASPAAPADGAAPAQPSC[Carbamidomethyl (C)]PTR_	946.95	1616539	sp	Q9P1Y5-2	Q9P1Y5-2	CAMP3_HUMAN	Isoform 2 of Calmodulin-regulated spectrin-associated protein 3	Homo sapiens	CAMSAP3			uniprot_human_proteome
4	_QELSHALYQHDAAC[+57]R_	_QELSHALYQHDAAC[Carbamidomethyl (C)]R_	QELSHALYQHDAACR	-7.09377	Q9UMS4	FALSE	6.55433	21	_QELSHALYQHDAAC[Carbamidomethyl (C)]R_	450.463	3984462	sp	Q9UMS4	Q9UMS4	PRP19_HUMAN	Pre-mRNA-processing factor 19	Homo sapiens	PRPF19	1	1	uniprot_human_proteome
4	_SAPSATPIFAPGENC[+57]SPAWGAAPAAYDAADTHLR_	_SAPSATPIFAPGENC[Carbamidomethyl (C)]SPAWGAAPAAYDAADTHLR_	SAPSATPIFAPGENCSPAWGAAPAAYDAADTHLR	70.9723	Q14353	FALSE	83.9995	2	_SAPSATPIFAPGENC[Carbamidomethyl (C)]SPAWGAAPAAYDAADTHLR_	860.905	7583550	sp	Q14353	Q14353	GAMT_HUMAN	Guanidinoacetate N-methyltransferase	Homo sapiens	GAMT	1	1	uniprot_human_proteome
3	_SSYADSVLTHLNLLR_	_SSYADSVLTHLNLLR_	SSYADSVLTHLNLLR	79.2901	O14682	FALSE	48.3128	3	_SSYADSVLTHLNLLR_	563.637	974454	sp	O14682	O14682	ENC1_HUMAN	Ectoderm-neural cortex protein 1	Homo sapiens	ENC1	1	2	uniprot_human_proteome
3	_SHSSAQFLIGDQEPWAFR_	_SHSSAQFLIGDQEPWAFR_	SHSSAQFLIGDQEPWAFR	68.8106	O60502;O60502-4	FALSE	42.4538	5	_SHSSAQFLIGDQEPWAFR_	692.669	6568797	sp	O60502;O60502-4	O60502;O60502-4	OGA_HUMAN	Protein O-GlcNAcase;Isoform 4 of Protein O-GlcNAcase	Homo sapiens	MGEA5	1;	2;	uniprot_human_proteome
2	_AFEYNMQIFNELDQAGSTLAR_	_AFEYNMQIFNELDQAGSTLAR_	AFEYNMQIFNELDQAGSTLAR	114.481	P30519	FALSE	4.67232	17	_AFEYNMQIFNELDQAGSTLAR_	1209.57	1170625	sp	P30519	P30519	HMOX2_HUMAN	Heme oxygenase 2	Homo sapiens	HMOX2	1	2	uniprot_human_proteome
2	_[+42]SIEIESSDVIR_	_[Acetyl (Protein N-term)]SIEIESSDVIR_	SIEIESSDVIR	68.4223	Q2TAY7	TRUE	76.5141	6	_[Acetyl (Protein N-term)]SIEIESSDVIR_	645.333	4623536	sp	Q2TAY7	Q2TAY7	SMU1_HUMAN	WD40 repeat-containing protein SMU1	Homo sapiens	SMU1	1	2	uniprot_human_proteome
2	_DLGQFYAGLSAESYPIIK_	_DLGQFYAGLSAESYPIIK_	DLGQFYAGLSAESYPIIK	109.642	Q7L775	TRUE	13.0351	11	_DLGQFYAGLSAESYPIIK_	986.507	2410176	sp	Q7L775	Q7L775	EPMIP_HUMAN	EPM2A-interacting protein 1	Homo sapiens	EPM2AIP1	1	1	uniprot_human_proteome
2	_LLQPDFQPVC[+57]ASQLYPR_	_LLQPDFQPVC[Carbamidomethyl (C)]ASQLYPR_	LLQPDFQPVCASQLYPR	74.3788	Q9UJW0;Q9UJW0-3	FALSE	12.8262	15	_LLQPDFQPVC[Carbamidomethyl (C)]ASQLYPR_	1016.52	2426933	sp	Q9UJW0;Q9UJW0-3	Q9UJW0;Q9UJW0-3	DCTN4_HUMAN	Dynactin subunit 4;Isoform 3 of Dynactin subunit 4	Homo sapiens	DCTN4	1;	1;	uniprot_human_proteome
4	_SPSKPLPEVTDEYKNDVK_	_SPSKPLPEVTDEYKNDVK_	SPSKPLPEVTDEYKNDVK	10.841	P05455	FALSE	61.6878	4	_SPSKPLPEVTDEYKNDVK_	512.265	5954949	sp	P05455	P05455	LA_HUMAN	Lupus La protein	Homo sapiens	SSB	1	2	uniprot_human_proteome
2	_LQDLTLR_	_LQDLTLR_	LQDLTLR	16.3614	Q9Y4L1	FALSE	38.7418	12	_LQDLTLR_	429.756	18246840	sp	Q9Y4L1	Q9Y4L1	HYOU1_HUMAN	Hypoxia up-regulated protein 1	Homo sapiens	HYOU1	1	1	uniprot_human_proteome
2	_YQTLELEK_	_YQTLELEK_	YQTLELEK	15.3128	I3L3R1;P17481	FALSE	100	1	_YQTLELEK_	512.271	14752330	tr;sp	I3L3R1;P17481	I3L3R1;P17481	I3L3R1_HUMAN;HXB8_HUMAN	Homeobox B8, isoform CRA_a;Homeobox protein Hox-B8	Homo sapiens	HOXB8	1;2	1;2	uniprot_human_proteome
2	_FYIEGSEPGK_	_FYIEGSEPGK_	FYIEGSEPGK	16.5454	J3QRI1;Q9BVV7	FALSE	100	1	_FYIEGSEPGK_	563.774	2065713	tr;sp	J3QRI1;Q9BVV7	J3QRI1;Q9BVV7	J3QRI1_HUMAN;TIM21_HUMAN	Mitochondrial import inner membrane translocase subunit Tim21 (Fragment);Mitochondrial import inner membrane translocase subunit Tim21	Homo sapiens	TIMM21	1	1	uniprot_human_proteome
2	_[+42]SEQSIC[+57]QAR_	_[Acetyl (Protein N-term)]SEQSIC[Carbamidomethyl (C)]QAR_	SEQSICQAR	1.97503	Q9UI08	FALSE	100	1	_[Acetyl (Protein N-term)]SEQSIC[Carbamidomethyl (C)]QAR_	560.756	12956140	sp	Q9UI08	Q9UI08	EVL_HUMAN	Ena/VASP-like protein	Homo sapiens	EVL	1	2	uniprot_human_proteome
3	_EKYDEEISSLYR_	_EKYDEEISSLYR_	EKYDEEISSLYR	34.9769	O60282	FALSE	44.3946	17	_EKYDEEISSLYR_	511.247	9674807	sp	O60282	O60282	KIF5C_HUMAN	Kinesin heavy chain isoform 5C	Homo sapiens	KIF5C	1	1	uniprot_human_proteome
2	_AETYEGVYQC[+57]TAR_	_AETYEGVYQC[Carbamidomethyl (C)]TAR_	AETYEGVYQCTAR	14.6941	C9JYY6;Q92823;Q92823-2;Q92823-3;Q92823-5;Q92823-6	FALSE	29.8244	12	_AETYEGVYQC[Carbamidomethyl (C)]TAR_	774.343	2795627	tr;sp;sp;sp;sp;sp	C9JYY6;Q92823;Q92823-2;Q92823-3;Q92823-5;Q92823-6	C9JYY6;Q92823;Q92823-2;Q92823-3;Q92823-5;Q92823-6	C9JYY6_HUMAN;NRCAM_HUMAN;NRCAM_HUMAN;NRCAM_HUMAN;NRCAM_HUMAN;NRCAM_HUMAN	Neuronal cell adhesion molecule;Neuronal cell adhesion molecule;Isoform 2 of Neuronal cell adhesion molecule;Isoform 3 of Neuronal cell adhesion molecule;Isoform 5 of Neuronal cell adhesion molecule;Isoform 6 of Neuronal cell adhesion molecule	Homo sapiens	NRCAM	1;1;;;;	3;3;;;;	uniprot_human_proteome
2	_LQSLTDDLR_	_LQSLTDDLR_	LQSLTDDLR	28.1253	Q9H9A6	TRUE	30.5754	15	_LQSLTDDLR_	530.785	4454503	sp	Q9H9A6	Q9H9A6	LRC40_HUMAN	Leucine-rich repeat-containing protein 40	Homo sapiens	LRRC40	1	1	uniprot_human_proteome
4	_RKPEDVLDDDDAGSAPLK_	_RKPEDVLDDDDAGSAPLK_	RKPEDVLDDDDAGSAPLK	14.4197	P35613;P35613-2	FALSE	10.9441	14	_RKPEDVLDDDDAGSAPLK_	485.994	1131950	sp	P35613;P35613-2	P35613;P35613-2	BASI_HUMAN	Basigin;Isoform 2 of Basigin	Homo sapiens	BSG	1;	2;	uniprot_human_proteome
2	_DM[+16]LMQFVTK_	_DM[Oxidation (M)]LMQFVTK_	DMLMQFVTK	54.7448	A0A0U1RQP1;Q05193;Q05193-3	FALSE	3.34286	28	_DM[Oxidation (M)]LMQFVTK_	564.775	514065	tr;sp;sp	A0A0U1RQP1;Q05193;Q05193-3	A0A0U1RQP1;Q05193;Q05193-3	A0A0U1RQP1_HUMAN;DYN1_HUMAN;DYN1_HUMAN	Dynamin-1;Dynamin-1;Isoform 3 of Dynamin-1	Homo sapiens	DNM1	1;1;	1;2;	uniprot_human_proteome
1	_VYNEAGVTFT_	_VYNEAGVTFT_	VYNEAGVTFT	45.353	P00367	FALSE	4.11193	39	_VYNEAGVTFT_	1100.53	1320372	sp	P00367	P00367	DHE3_HUMAN	Glutamate dehydrogenase 1, mitochondrial	Homo sapiens	GLUD1	1	2	uniprot_human_proteome
2	_AVSISTEPPTYLR_	_AVSISTEPPTYLR_	AVSISTEPPTYLR	40.7638	Q12824	FALSE	100	1	_AVSISTEPPTYLR_	717.385	12968700	sp	Q12824	Q12824	SNF5_HUMAN	SWI/SNF-related matrix-associated actin-dependent regulator of chromatin subfamily B member 1	Homo sapiens	SMARCB1	1	2	uniprot_human_proteome
4	_EKYDTDFYILDKYPLAVR_	_EKYDTDFYILDKYPLAVR_	EKYDTDFYILDKYPLAVR	71.3704	P14868	FALSE	7.33983	27	_EKYDTDFYILDKYPLAVR_	563.043	2218982	sp	P14868	P14868	SYDC_HUMAN	Aspartate--tRNA ligase, cytoplasmic	Homo sapiens	DARS	1	2	uniprot_human_proteome
4	_KGSQEC[+57]FQFILPALPHAIDLLR_	_KGSQEC[Carbamidomethyl (C)]FQFILPALPHAIDLLR_	KGSQECFQFILPALPHAIDLLR	104.048	F5H039;Q9NQX3;Q9NQX3-2	FALSE	4.85483	22	_KGSQEC[Carbamidomethyl (C)]FQFILPALPHAIDLLR_	639.097	620319	tr;sp;sp	F5H039;Q9NQX3;Q9NQX3-2	F5H039;Q9NQX3;Q9NQX3-2	F5H039_HUMAN;GEPH_HUMAN;GEPH_HUMAN	Gephyrin;Gephyrin;Isoform 2 of Gephyrin	Homo sapiens	GPHN	1;1;	1;1;	uniprot_human_proteome
2	_MFESFIESVPLLK_	_MFESFIESVPLLK_	MFESFIESVPLLK	114.167	P13861;P13861-2	FALSE	21.2625	19	_MFESFIESVPLLK_	770.41	1916427	sp	P13861;P13861-2	P13861;P13861-2	KAP2_HUMAN	cAMP-dependent protein kinase type II-alpha regulatory subunit;Isoform 2 of cAMP-dependent protein kinase type II-alpha regulatory subunit	Homo sapiens	PRKAR2A	1;	2;	uniprot_human_proteome
3	_KVPILVAQEGESSQQLNDSSVIISALK_	_KVPILVAQEGESSQQLNDSSVIISALK_	KVPILVAQEGESSQQLNDSSVIISALK	76.8869	Q9H7Z7	FALSE	100	1	_KVPILVAQEGESSQQLNDSSVIISALK_	951.857	7684522	sp	Q9H7Z7	Q9H7Z7	PGES2_HUMAN	Prostaglandin E synthase 2	Homo sapiens	PTGES2	1	1	uniprot_human_proteome
2	_KPFAEYIYK_	_KPFAEYIYK_	KPFAEYIYK	18.8971	Q14117	FALSE	43.2574	3	_KPFAEYIYK_	579.813	5107007	sp	Q14117	Q14117	DPYS_HUMAN	Dihydropyrimidinase	Homo sapiens	DPYS	1	1	uniprot_human_proteome
2	_AGGAGVPAFYTPTGYGTLVQEGGSPIK_	_AGGAGVPAFYTPTGYGTLVQEGGSPIK_	AGGAGVPAFYTPTGYGTLVQEGGSPIK	80.3794	P55809	TRUE	38.3334	10	_AGGAGVPAFYTPTGYGTLVQEGGSPIK_	1298.16	2095202	sp	P55809	P55809	SCOT1_HUMAN	Succinyl-CoA:3-ketoacid coenzyme A transferase 1, mitochondrial	Homo sapiens	OXCT1	1	1	uniprot_human_proteome
2	_SQAPGISLPGVLVGNK_	_SQAPGISLPGVLVGNK_	SQAPGISLPGVLVGNK	65.8062	Q9BW83	FALSE	48.8513	3	_SQAPGISLPGVLVGNK_	768.941	4350999	sp	Q9BW83	Q9BW83	IFT27_HUMAN	Intraflagellar transport protein 27 homolog	Homo sapiens	IFT27	1	1	uniprot_human_proteome
2	_[+42]AVVPASLSGQDVGSFAYLTIK_	_[Acetyl (Protein N-term)]AVVPASLSGQDVGSFAYLTIK_	AVVPASLSGQDVGSFAYLTIK	130.065	Q9H993	TRUE	15.099	11	_[Acetyl (Protein N-term)]AVVPASLSGQDVGSFAYLTIK_	1083.08	1149911	sp	Q9H993	Q9H993	ARMT1_HUMAN	Protein-glutamate O-methyltransferase	Homo sapiens	ARMT1	1	1	uniprot_human_proteome
2	_GYSVEEVYDLAK_	_GYSVEEVYDLAK_	GYSVEEVYDLAK	60.9558	Q14966;Q14966-3;Q14966-4	FALSE	100	1	_GYSVEEVYDLAK_	686.835	1309294	sp	Q14966;Q14966-3;Q14966-4	Q14966;Q14966-3;Q14966-4	ZN638_HUMAN	Zinc finger protein 638;Isoform 3 of Zinc finger protein 638;Isoform 4 of Zinc finger protein 638	Homo sapiens	ZNF638	1;;	2;;	uniprot_human_proteome
3	_TISHVIIGLK_	_TISHVIIGLK_	TISHVIIGLK	18.4668	Q9Y265	FALSE	20.2714	17	_TISHVIIGLK_	360.897	7707649	sp	Q9Y265	Q9Y265	RUVB1_HUMAN	RuvB-like 1	Homo sapiens	RUVBL1	1	1	uniprot_human_proteome
2	_FDVINLAAEK_	_FDVINLAAEK_	FDVINLAAEK	54.0887	P54619;P54619-2;P54619-3	FALSE	52.6628	3	_FDVINLAAEK_	560.306	3777966	sp	P54619;P54619-2;P54619-3	P54619;P54619-2;P54619-3	AAKG1_HUMAN	5'-AMP-activated protein kinase subunit gamma-1;Isoform 2 of 5'-AMP-activated protein kinase subunit gamma-1;Isoform 3 of 5'-AMP-activated protein kinase subunit gamma-1	Homo sapiens	PRKAG1	1;;	1;;	uniprot_human_proteome
2	_GDSYSEGC[+57]LGQTGAR_	_GDSYSEGC[Carbamidomethyl (C)]LGQTGAR_	GDSYSEGCLGQTGAR	4.15944	O95807	TRUE	31.8131	2	_GDSYSEGC[Carbamidomethyl (C)]LGQTGAR_	779.334	813550	sp	O95807	O95807	TM50A_HUMAN	Transmembrane protein 50A	Homo sapiens	TMEM50A	1	1	uniprot_human_proteome
2	_ILGPAESDEFLAR_	_ILGPAESDEFLAR_	ILGPAESDEFLAR	52.3428	Q5T4S7;Q5T4S7-2;Q5T4S7-3	FALSE	52.604	6	_ILGPAESDEFLAR_	709.37	6705705	sp	Q5T4S7;Q5T4S7-2;Q5T4S7-3	Q5T4S7;Q5T4S7-2;Q5T4S7-3	UBR4_HUMAN	E3 ubiquitin-protein ligase UBR4;Isoform 2 of E3 ubiquitin-protein ligase UBR4;Isoform 3 of E3 ubiquitin-protein ligase UBR4	Homo sapiens	UBR4	1;;	1;;	uniprot_human_proteome
2	_ANELPQPPVPEPANAGK_	_ANELPQPPVPEPANAGK_	ANELPQPPVPEPANAGK	35.5427	P78347;P78347-2;P78347-3;P78347-4	FALSE	5.42664	32	_ANELPQPPVPEPANAGK_	864.949	1170693	sp	P78347;P78347-2;P78347-3;P78347-4	P78347;P78347-2;P78347-3;P78347-4	GTF2I_HUMAN	General transcription factor II-I;Isoform 2 of General transcription factor II-I;Isoform 3 of General transcription factor II-I;Isoform 4 of General transcription factor II-I	Homo sapiens	GTF2I	1;;;	2;;;	uniprot_human_proteome
2	_GSGDTSNFDDYEEEDIR_	_GSGDTSNFDDYEEEDIR_	GSGDTSNFDDYEEEDIR	37.635	A0A0A0MS54;P22694;P22694-2;P22694-3;P22694-4;P22694-5;P22694-6;P22694-7;P22694-9	FALSE	4.14871	16	_GSGDTSNFDDYEEEDIR_	974.888	1740000	tr;sp;sp;sp;sp;sp;sp;sp;sp	A0A0A0MS54;P22694;P22694-2;P22694-3;P22694-4;P22694-5;P22694-6;P22694-7;P22694-9	A0A0A0MS54;P22694;P22694-2;P22694-3;P22694-4;P22694-5;P22694-6;P22694-7;P22694-9	A0A0A0MS54_HUMAN;KAPCB_HUMAN;KAPCB_HUMAN;KAPCB_HUMAN;KAPCB_HUMAN;KAPCB_HUMAN;KAPCB_HUMAN;KAPCB_HUMAN;KAPCB_HUMAN	cAMP-dependent protein kinase catalytic subunit beta;cAMP-dependent protein kinase catalytic subunit beta;Isoform 2 of cAMP-dependent protein kinase catalytic subunit beta;Isoform 3 of cAMP-dependent protein kinase catalytic subunit beta;Isoform 4 of cAMP-dependent protein kinase catalytic subunit beta;Isoform 5 of cAMP-dependent protein kinase catalytic subunit beta;Isoform 6 of cAMP-dependent p…	Homo sapiens	PRKACB	1;1;;;;;;;	1;2;;;;;;;	uniprot_human_proteome
4	_SISFHPSGDFILVGTQHPTLR_	_SISFHPSGDFILVGTQHPTLR_	SISFHPSGDFILVGTQHPTLR	58.0735	Q05048	FALSE	6.23876	2	_SISFHPSGDFILVGTQHPTLR_	578.056	3002248	sp	Q05048	Q05048	CSTF1_HUMAN	Cleavage stimulation factor subunit 1	Homo sapiens	CSTF1	1	1	uniprot_human_proteome
3	_APGFAHLAGLDK_	_APGFAHLAGLDK_	APGFAHLAGLDK	28.8963	O75306;O75306-2	FALSE	42.6401	5	_APGFAHLAGLDK_	399.552	5877809	sp	O75306;O75306-2	O75306;O75306-2	NDUS2_HUMAN	NADH dehydrogenase [ubiquinone] iron-sulfur protein 2, mitochondrial;Isoform 2 of NADH dehydrogenase [ubiquinone] iron-sulfur protein 2, mitochondrial	Homo sapiens	NDUFS2	1;	2;	uniprot_human_proteome
2	_VLEPEGSPSLC[+57]LLK_	_VLEPEGSPSLC[Carbamidomethyl (C)]LLK_	VLEPEGSPSLCLLK	58.849	Q9UDY8;Q9UDY8-2	FALSE	16.3871	4	_VLEPEGSPSLC[Carbamidomethyl (C)]LLK_	771.416	2527521	sp	Q9UDY8;Q9UDY8-2	Q9UDY8;Q9UDY8-2	MALT1_HUMAN	Mucosa-associated lymphoid tissue lymphoma translocation protein 1;Isoform 2 of Mucosa-associated lymphoid tissue lymphoma translocation protein 1	Homo sapiens	MALT1	1;	1;	uniprot_human_proteome
3	_TFYGLHQDFPSVVLVGLGK_	_TFYGLHQDFPSVVLVGLGK_	TFYGLHQDFPSVVLVGLGK	90.1103	P28838;P28838-2	FALSE	22.2718	16	_TFYGLHQDFPSVVLVGLGK_	693.042	2269432	sp	P28838;P28838-2	P28838;P28838-2	AMPL_HUMAN	Cytosol aminopeptidase;Isoform 2 of Cytosol aminopeptidase	Homo sapiens	LAP3	1;	3;	uniprot_human_proteome
2	_VDENFDC[+57]VEADDVEGK_	_VDENFDC[Carbamidomethyl (C)]VEADDVEGK_	VDENFDCVEADDVEGK	37.4296	O14929;O14929-2	FALSE	50.5509	3	_VDENFDC[Carbamidomethyl (C)]VEADDVEGK_	920.881	1860633	sp	O14929;O14929-2	O14929;O14929-2	HAT1_HUMAN	Histone acetyltransferase type B catalytic subunit;Isoform B of Histone acetyltransferase type B catalytic subunit	Homo sapiens	HAT1	1;	1;	uniprot_human_proteome
2	_ALGFPLERPK_	_ALGFPLERPK_	ALGFPLERPK	25.8324	B4DJV2;O75390	FALSE	12.8642	18	_ALGFPLERPK_	564.332	12672140	tr;sp	B4DJV2;O75390	B4DJV2;O75390	B4DJV2_HUMAN;CISY_HUMAN	Citrate synthase;Citrate synthase, mitochondrial	Homo sapiens	CS	1	1;2	uniprot_human_proteome
3	_GFDPNQLSVATLLFEGDREK_	_GFDPNQLSVATLLFEGDREK_	GFDPNQLSVATLLFEGDREK	100.016	O00116	FALSE	74.4561	3	_GFDPNQLSVATLLFEGDREK_	746.046	8666543	sp	O00116	O00116	ADAS_HUMAN	Alkyldihydroxyacetonephosphate synthase, peroxisomal	Homo sapiens	AGPS	1	1	uniprot_human_proteome
3	_GRDPSSDTYEEDSELLLQIR_	_GRDPSSDTYEEDSELLLQIR_	GRDPSSDTYEEDSELLLQIR	69.4006	Q9UBE0	FALSE	34.6421	8	_GRDPSSDTYEEDSELLLQIR_	775.04	8935488	sp	Q9UBE0	Q9UBE0	SAE1_HUMAN	SUMO-activating enzyme subunit 1	Homo sapiens	SAE1	1	1	uniprot_human_proteome
2	_GEFTYYEIQDNTGK_	_GEFTYYEIQDNTGK_	GEFTYYEIQDNTGK	42.7398	Q16666;Q16666-2;Q16666-3;Q16666-6	FALSE	7.55344	3	_GEFTYYEIQDNTGK_	832.876	3358751	sp	Q16666;Q16666-2;Q16666-3;Q16666-6	Q16666;Q16666-2;Q16666-3;Q16666-6	IF16_HUMAN	Gamma-interferon-inducible protein 16;Isoform 2 of Gamma-interferon-inducible protein 16;Isoform 3 of Gamma-interferon-inducible protein 16;Isoform 4 of Gamma-interferon-inducible protein 16	Homo sapiens	IFI16	1;;;	3;;;	uniprot_human_proteome
2	_DFTVSAM[+16]HGDMDQK_	_DFTVSAM[Oxidation (M)]HGDMDQK_	DFTVSAMHGDMDQK	5.85663	P60842	FALSE	0.403953	57	_DFTVSAM[Oxidation (M)]HGDMDQK_	799.335	450237	sp	P60842	P60842	IF4A1_HUMAN	Eukaryotic initiation factor 4A-I	Homo sapiens	EIF4A1	1	1	uniprot_human_proteome
3	_SQKQNIDINR_	_SQKQNIDINR_	SQKQNIDINR	1.33193	A0A096LNH6;Q14185	FALSE	100	1	_SQKQNIDINR_	405.886	3530929	tr;sp	A0A096LNH6;Q14185	A0A096LNH6;Q14185	A0A096LNH6_HUMAN;DOCK1_HUMAN	Dedicator of cytokinesis protein 1	Homo sapiens	DOCK1	1	1;2	uniprot_human_proteome
3	_IHIDLPNEQAR_	_IHIDLPNEQAR_	IHIDLPNEQAR	20.9943	A0A087X2I1;P62333	FALSE	30.0486	12	_IHIDLPNEQAR_	435.902	5054626	tr;sp	A0A087X2I1;P62333	A0A087X2I1;P62333	A0A087X2I1_HUMAN;PRS10_HUMAN	26S protease regulatory subunit 10B	Homo sapiens	PSMC6	1	1	uniprot_human_proteome
2	_ALQDVQIR_	_ALQDVQIR_	ALQDVQIR	7.9803	Q6P2E9	FALSE	22.0819	16	_ALQDVQIR_	471.772	2697345	sp	Q6P2E9	Q6P2E9	EDC4_HUMAN	Enhancer of mRNA-decapping protein 4	Homo sapiens	EDC4	1	1	uniprot_human_proteome
2	_AWNAVC[+57]PLVVR_	_AWNAVC[Carbamidomethyl (C)]PLVVR_	AWNAVCPLVVR	54.9207	Q9H0Q0	FALSE	44.002	9	_AWNAVC[Carbamidomethyl (C)]PLVVR_	642.848	1963291	sp	Q9H0Q0	Q9H0Q0	FA49A_HUMAN	Protein FAM49A	Homo sapiens	FAM49A	2	1	uniprot_human_proteome
2	_GQTC[+57]VVHYTGMLEDGK_	_GQTC[Carbamidomethyl (C)]VVHYTGMLEDGK_	GQTCVVHYTGMLEDGK	26.5605	P62942	FALSE	100	1	_GQTC[Carbamidomethyl (C)]VVHYTGMLEDGK_	897.911	6667906	sp	P62942	P62942	FKB1A_HUMAN	Peptidyl-prolyl cis-trans isomerase FKBP1A	Homo sapiens	FKBP1A	1	2	uniprot_human_proteome
2	_SIAELVPK_	_SIAELVPK_	SIAELVPK	28.0937	F5GYQ1;P61421	FALSE	20.5963	6	_SIAELVPK_	428.761	6124034	tr;sp	F5GYQ1;P61421	F5GYQ1;P61421	F5GYQ1_HUMAN;VA0D1_HUMAN	V-type proton ATPase subunit d 1	Homo sapiens	ATP6V0D1	1	1	uniprot_human_proteome
2	_KDDPTLLSSGR_	_KDDPTLLSSGR_	KDDPTLLSSGR	-10.8693	A0A0A0MRJ6;H7BY58;P22061;P22061-2	FALSE	16.4241	10	_KDDPTLLSSGR_	594.815	4104707	tr;tr;sp;sp	A0A0A0MRJ6;H7BY58;P22061;P22061-2	A0A0A0MRJ6;H7BY58;P22061;P22061-2	A0A0A0MRJ6_HUMAN;H7BY58_HUMAN;PIMT_HUMAN;PIMT_HUMAN	Protein-L-isoaspartate O-methyltransferase;Protein-L-isoaspartate O-methyltransferase;Protein-L-isoaspartate(D-aspartate) O-methyltransferase;Isoform 2 of Protein-L-isoaspartate(D-aspartate) O-methyltransferase	Homo sapiens	PCMT1	1;1;1;	1;1;4;	uniprot_human_proteome
2	_LYLEDDDPVQAEAYINR_	_LYLEDDDPVQAEAYINR_	LYLEDDDPVQAEAYINR	69.5744	Q9BT78	FALSE	36.5213	9	_LYLEDDDPVQAEAYINR_	1012.48	6762241	sp	Q9BT78	Q9BT78	CSN4_HUMAN	COP9 signalosome complex subunit 4	Homo sapiens	COPS4	1	1	uniprot_human_proteome
3	_IGYLAASQSFHEGTDVIMLTTNQIR_	_IGYLAASQSFHEGTDVIMLTTNQIR_	IGYLAASQSFHEGTDVIMLTTNQIR	85.7648	O14617;O14617-5	FALSE	15.2178	16	_IGYLAASQSFHEGTDVIMLTTNQIR_	922.469	3215544	sp	O14617;O14617-5	O14617;O14617-5	AP3D1_HUMAN	AP-3 complex subunit delta-1;Isoform 5 of AP-3 complex subunit delta-1	Homo sapiens	AP3D1	1;	1;	uniprot_human_proteome
2	_STYNHLSSWLTDAR_	_STYNHLSSWLTDAR_	STYNHLSSWLTDAR	45.1049	P61106	FALSE	5.33617	22	_STYNHLSSWLTDAR_	825.897	1535103	sp	P61106	P61106	RAB14_HUMAN	Ras-related protein Rab-14	Homo sapiens	RAB14	1	4	uniprot_human_proteome
2	_NTGQTC[+57]VC[+57]SNQFLVQR_	_NTGQTC[Carbamidomethyl (C)]VC[Carbamidomethyl (C)]SNQFLVQR_	NTGQTCVCSNQFLVQR	30.1153	P51649;P51649-2	FALSE	65.3286	3	_NTGQTC[Carbamidomethyl (C)]VC[Carbamidomethyl (C)]SNQFLVQR_	956.444	2583964	sp	P51649;P51649-2	P51649;P51649-2	SSDH_HUMAN	Succinate-semialdehyde dehydrogenase, mitochondrial;Isoform 2 of Succinate-semialdehyde dehydrogenase, mitochondrial	Homo sapiens	ALDH5A1	1;	2;	uniprot_human_proteome
3	_ELIRDEGVTSLYK_	_ELIRDEGVTSLYK_	ELIRDEGVTSLYK	32.5736	O43772	FALSE	65.4783	4	_ELIRDEGVTSLYK_	508.275	5444512	sp	O43772	O43772	MCAT_HUMAN	Mitochondrial carnitine/acylcarnitine carrier protein	Homo sapiens	SLC25A20	1	1	uniprot_human_proteome
3	_NILYLLHQR_	_NILYLLHQR_	NILYLLHQR	40.4537	B0QYW5;F6RTR7;O43808	FALSE	12.6365	7	_NILYLLHQR_	390.565	642672	tr;tr;sp	B0QYW5;F6RTR7;O43808	B0QYW5;F6RTR7;O43808	B0QYW5_HUMAN;F6RTR7_HUMAN;PM34_HUMAN	Peroxisomal membrane protein PMP34	Homo sapiens	SLC25A17	1	1	uniprot_human_proteome
2	_ALGVGFATR_	_ALGVGFATR_	ALGVGFATR	22.7493	O15540	FALSE	100	1	_ALGVGFATR_	446.256	338272700	sp	O15540	O15540	FABP7_HUMAN	Fatty acid-binding protein, brain	Homo sapiens	FABP7	1	3	uniprot_human_proteome
3	_LDPQLQLHC[+57]SDEISSLC[+57]AEEAAAQEQTGQVEEC[+57]LK_	_LDPQLQLHC[Carbamidomethyl (C)]SDEISSLC[Carbamidomethyl (C)]AEEAAAQEQTGQVEEC[Carbamidomethyl (C)]LK_	LDPQLQLHCSDEISSLCAEEAAAQEQTGQVEECLK	85.0018	Q92896;Q92896-2;Q92896-3	FALSE	17.434	16	_LDPQLQLHC[Carbamidomethyl (C)]SDEISSLC[Carbamidomethyl (C)]AEEAAAQEQTGQVEEC[Carbamidomethyl (C)]LK_	1329.61	6297107	sp	Q92896;Q92896-2;Q92896-3	Q92896;Q92896-2;Q92896-3	GSLG1_HUMAN	Golgi apparatus protein 1;Isoform 2 of Golgi apparatus protein 1;Isoform 3 of Golgi apparatus protein 1	Homo sapiens	GLG1	1;;	2;;	uniprot_human_proteome
3	_TKEQIENLLR_	_TKEQIENLLR_	TKEQIENLLR	19.3231	Q6PCE3	TRUE	29.7633	16	_TKEQIENLLR_	415.238	5483580	sp	Q6PCE3	Q6PCE3	PGM2L_HUMAN	Glucose 1,6-bisphosphate synthase	Homo sapiens	PGM2L1	1	3	uniprot_human_proteome
3	_WVTYFNKPDIDAWELR_	_WVTYFNKPDIDAWELR_	WVTYFNKPDIDAWELR	83.7354	P20674	FALSE	24.1923	6	_WVTYFNKPDIDAWELR_	685.011	6955737	sp	P20674	P20674	COX5A_HUMAN	Cytochrome c oxidase subunit 5A, mitochondrial	Homo sapiens	COX5A	1	2	uniprot_human_proteome
5	_EGSTHNWQHITDQIGMFC[+57]FTGLKPEQVER_	_EGSTHNWQHITDQIGMFC[Carbamidomethyl (C)]FTGLKPEQVER_	EGSTHNWQHITDQIGMFCFTGLKPEQVER	74.306	P00505	FALSE	6.94812	18	_EGSTHNWQHITDQIGMFC[Carbamidomethyl (C)]FTGLKPEQVER_	689.927	4696510	sp	P00505	P00505	AATM_HUMAN	Aspartate aminotransferase, mitochondrial	Homo sapiens	GOT2	1	3	uniprot_human_proteome
3	_QYFHQLEK_	_QYFHQLEK_	QYFHQLEK	-8.53879	P42704	TRUE	12.9734	58	_QYFHQLEK_	364.854	1603446	sp	P42704	P42704	LPPRC_HUMAN	Leucine-rich PPR motif-containing protein, mitochondrial	Homo sapiens	LRPPRC	1	3	uniprot_human_proteome
4	_FKDDVMPATYC[+57]EIDLDKEK_	_FKDDVMPATYC[Carbamidomethyl (C)]EIDLDKEK_	FKDDVMPATYCEIDLDKEK	42.0289	Q9HD45	FALSE	61.6947	6	_FKDDVMPATYC[Carbamidomethyl (C)]EIDLDKEK_	580.024	8234361	sp	Q9HD45	Q9HD45	TM9S3_HUMAN	Transmembrane 9 superfamily member 3	Homo sapiens	TM9SF3	1	2	uniprot_human_proteome
2	_LELIDLLAR_	_LELIDLLAR_	LELIDLLAR	99.1854	A0A0C4DFX2;Q5TBA9	FALSE	100	1	_LELIDLLAR_	528.327	246804	tr;sp	A0A0C4DFX2;Q5TBA9	A0A0C4DFX2;Q5TBA9	A0A0C4DFX2_HUMAN;FRY_HUMAN	Protein furry homolog	Homo sapiens	FRY	1	1	uniprot_human_proteome
3	_TLNLAGNLLESLSGLHK_	_TLNLAGNLLESLSGLHK_	TLNLAGNLLESLSGLHK	97.6694	Q9Y2I1	FALSE	8.84064	7	_TLNLAGNLLESLSGLHK_	594.004	1177860	sp	Q9Y2I1	Q9Y2I1	NISCH_HUMAN	Nischarin	Homo sapiens	NISCH	1	3	uniprot_human_proteome
2	_LLFFWSDR_	_LLFFWSDR_	LLFFWSDR	92.7834	Q9GZT9	FALSE	17.9955	6	_LLFFWSDR_	542.285	444442	sp	Q9GZT9	Q9GZT9	EGLN1_HUMAN	Egl nine homolog 1	Homo sapiens	EGLN1	1	1	uniprot_human_proteome
3	_MAKPEEVLVVENDQGEVVR_	_MAKPEEVLVVENDQGEVVR_	MAKPEEVLVVENDQGEVVR	38.097	O14980	TRUE	22.3676	23	_MAKPEEVLVVENDQGEVVR_	714.368	6649554	sp	O14980	O14980	XPO1_HUMAN	Exportin-1	Homo sapiens	XPO1	1	1	uniprot_human_proteome
4	_QEVPSWLENMAYEHHYK_	_QEVPSWLENMAYEHHYK_	QEVPSWLENMAYEHHYK	53.7708	A0A0D9SF53;A0A0D9SFB3;A0A0D9SG12;O00571	FALSE	14.9715	33	_QEVPSWLENMAYEHHYK_	541.001	2776390	tr;tr;tr;sp	A0A0D9SF53;A0A0D9SFB3;A0A0D9SG12;O00571	A0A0D9SF53;A0A0D9SFB3;A0A0D9SG12;O00571	A0A0D9SF53_HUMAN;A0A0D9SFB3_HUMAN;A0A0D9SG12_HUMAN;DDX3X_HUMAN	ATP-dependent RNA helicase DDX3X	Homo sapiens	DDX3X	1	1;1;1;3	uniprot_human_proteome
2	_DDGSWEVIEGYR_	_DDGSWEVIEGYR_	DDGSWEVIEGYR	68.0395	P00367	FALSE	12.2537	22	_DDGSWEVIEGYR_	713.318	22711370	sp	P00367	P00367	DHE3_HUMAN	Glutamate dehydrogenase 1, mitochondrial	Homo sapiens	GLUD1	1	2	uniprot_human_proteome
3	_HFPSVNWLISYSK_	_HFPSVNWLISYSK_	HFPSVNWLISYSK	70.6783	P38606	FALSE	2.11109	62	_HFPSVNWLISYSK_	526.609	418913	sp	P38606	P38606	VATA_HUMAN	V-type proton ATPase catalytic subunit A	Homo sapiens	ATP6V1A	1	2	uniprot_human_proteome
4	_QENQEAVGGFFSQIGELYVVHHLWAYK_	_QENQEAVGGFFSQIGELYVVHHLWAYK_	QENQEAVGGFFSQIGELYVVHHLWAYK	110.423	Q9BPW8	TRUE	11.8135	11	_QENQEAVGGFFSQIGELYVVHHLWAYK_	788.142	5237314	sp	Q9BPW8	Q9BPW8	NIPS1_HUMAN	Protein NipSnap homolog 1	Homo sapiens	NIPSNAP1	1	1	uniprot_human_proteome
2	_FELFVMK_	_FELFVMK_	FELFVMK	67.9409	Q15046;Q15046-2	FALSE	24.2382	19	_FELFVMK_	457.246	2581329	sp	Q15046;Q15046-2	Q15046;Q15046-2	SYK_HUMAN	Lysine--tRNA ligase;Isoform Mitochondrial of Lysine--tRNA ligase	Homo sapiens	KARS	1;	3;	uniprot_human_proteome
2	_TQQQVEAEVTNIK_	_TQQQVEAEVTNIK_	TQQQVEAEVTNIK	19.0897	Q9H9Q2	FALSE	47.23	3	_TQQQVEAEVTNIK_	744.389	5164338	sp	Q9H9Q2	Q9H9Q2	CSN7B_HUMAN	COP9 signalosome complex subunit 7b	Homo sapiens	COPS7B	1	1	uniprot_human_proteome
2	_GHYTEGAELVDAVLDVVR_	_GHYTEGAELVDAVLDVVR_	GHYTEGAELVDAVLDVVR	105.41	Q9BUF5	FALSE	0.551816	27	_GHYTEGAELVDAVLDVVR_	971.997	5759541	sp	Q9BUF5	Q9BUF5	TBB6_HUMAN	Tubulin beta-6 chain	Homo sapiens	TUBB6	1	1	uniprot_human_proteome
3	_LHLGGEAEMEER_	_LHLGGEAEMEER_	LHLGGEAEMEER	5.59585	Q9NS86	TRUE	16.732	11	_LHLGGEAEMEER_	457.55	2655944	sp	Q9NS86	Q9NS86	LANC2_HUMAN	LanC-like protein 2	Homo sapiens	LANCL2	1	1	uniprot_human_proteome
2	_ALSMYEEAFQNTSDSDR_	_ALSMYEEAFQNTSDSDR_	ALSMYEEAFQNTSDSDR	54.6962	P52948;P52948-5;P52948-6	FALSE	10.287	15	_ALSMYEEAFQNTSDSDR_	982.421	398667	sp	P52948;P52948-5;P52948-6	P52948;P52948-5;P52948-6	NUP98_HUMAN	Nuclear pore complex protein Nup98-Nup96;Isoform 5 of Nuclear pore complex protein Nup98-Nup96;Isoform 6 of Nuclear pore complex protein Nup98-Nup96	Homo sapiens	NUP98	1;;	4;;	uniprot_human_proteome
3	_KYDYNPSFAIR_	_KYDYNPSFAIR_	KYDYNPSFAIR	27.4587	Q9H857-2	FALSE	20.3954	14	_KYDYNPSFAIR_	458.566	2248329	sp	Q9H857-2	Q9H857-2	NT5D2_HUMAN	Isoform 2 of 5'-nucleotidase domain-containing protein 2	Homo sapiens	NT5DC2			uniprot_human_proteome
2	_IIDTPQFQR_	_IIDTPQFQR_	IIDTPQFQR	23.3138	Q9Y3Z3;Q9Y3Z3-4	FALSE	100	1	_IIDTPQFQR_	559.304	6962478	sp	Q9Y3Z3;Q9Y3Z3-4	Q9Y3Z3;Q9Y3Z3-4	SAMH1_HUMAN	Deoxynucleoside triphosphate triphosphohydrolase SAMHD1;Isoform 4 of Deoxynucleoside triphosphate triphosphohydrolase SAMHD1	Homo sapiens	SAMHD1	1;	2;	uniprot_human_proteome
3	_QAILGEHPSSFR_	_QAILGEHPSSFR_	QAILGEHPSSFR	8.16458	B7WPG3;C9IYN3;D6W592;Q8WVV9;Q8WVV9-4;Q8WVV9-5	FALSE	78.7635	5	_QAILGEHPSSFR_	447.902	4618315	tr;tr;tr;sp;sp;sp	B7WPG3;C9IYN3;D6W592;Q8WVV9;Q8WVV9-4;Q8WVV9-5	B7WPG3;C9IYN3;D6W592;Q8WVV9;Q8WVV9-4;Q8WVV9-5	B7WPG3_HUMAN;C9IYN3_HUMAN;D6W592_HUMAN;HNRLL_HUMAN;HNRLL_HUMAN;HNRLL_HUMAN	Heterogeneous nuclear ribonucleoprotein L-like;Heterogeneous nuclear ribonucleoprotein L-like;Heterogeneous nuclear ribonucleoprotein L-like;Heterogeneous nuclear ribonucleoprotein L-like;Isoform 4 of Heterogeneous nuclear ribonucleoprotein L-like;Isoform 5 of Heterogeneous nuclear ribonucleoprotein L-like	Homo sapiens	HNRNPLL;HNRNPLL;HNRPLL;HNRNPLL;HNRNPLL;HNRNPLL	1;1;1;1;;	1;2;1;1;;	uniprot_human_proteome
2	_ETVEEQVSTTER_	_ETVEEQVSTTER_	ETVEEQVSTTER	2.20352	A0A0A0MR50;Q13619;Q13619-2	FALSE	100	1	_ETVEEQVSTTER_	704.334	3058516	tr;sp;sp	A0A0A0MR50;Q13619;Q13619-2	A0A0A0MR50;Q13619;Q13619-2	A0A0A0MR50_HUMAN;CUL4A_HUMAN;CUL4A_HUMAN	Cullin-4A;Cullin-4A;Isoform 2 of Cullin-4A	Homo sapiens	CUL4A	1;1;	1;3;	uniprot_human_proteome
2	_SIEQSIEQEEGLNR_	_SIEQSIEQEEGLNR_	SIEQSIEQEEGLNR	42.1089	A0A0C4DFZ1;A8MZ54;Q16623;Q16623-2;Q16623-3	FALSE	100	1	_SIEQSIEQEEGLNR_	816.397	3925033	tr;tr;sp;sp;sp	A0A0C4DFZ1;A8MZ54;Q16623;Q16623-2;Q16623-3	A0A0C4DFZ1;A8MZ54;Q16623;Q16623-2;Q16623-3	A0A0C4DFZ1_HUMAN;A8MZ54_HUMAN;STX1A_HUMAN;STX1A_HUMAN;STX1A_HUMAN	Syntaxin-1A;Syntaxin-1A;Syntaxin-1A;Isoform 2 of Syntaxin-1A;Isoform 3 of Syntaxin-1A	Homo sapiens	STX1A	1;1;1;;	1;1;1;;	uniprot_human_proteome
2	_ELLESNFTLVGDDGTNK_	_ELLESNFTLVGDDGTNK_	ELLESNFTLVGDDGTNK	68.4239	Q96A33;Q96A33-2	FALSE	47.86	7	_ELLESNFTLVGDDGTNK_	926.452	2499600	sp	Q96A33;Q96A33-2	Q96A33;Q96A33-2	CCD47_HUMAN	Coiled-coil domain-containing protein 47;Isoform 2 of Coiled-coil domain-containing protein 47	Homo sapiens	CCDC47	1;	1;	uniprot_human_proteome
2	_IIITGDEDVDQDQALALAIK_	_IIITGDEDVDQDQALALAIK_	IIITGDEDVDQDQALALAIK	81.6324	Q9H4G0	FALSE	34.2012	17	_IIITGDEDVDQDQALALAIK_	1071.07	4322805	sp	Q9H4G0	Q9H4G0	E41L1_HUMAN	Band 4.1-like protein 1	Homo sapiens	EPB41L1	1	2	uniprot_human_proteome
3	_KAFSGYLGTDQSK_	_KAFSGYLGTDQSK_	KAFSGYLGTDQSK	2.4836	P10768	FALSE	11.134	18	_KAFSGYLGTDQSK_	467.905	3773326	sp	P10768	P10768	ESTD_HUMAN	S-formylglutathione hydrolase	Homo sapiens	ESD	1	2	uniprot_human_proteome
2	_LAQTLVDSGAR_	_LAQTLVDSGAR_	LAQTLVDSGAR	3.92539	Q5T7W0;Q5T7W0-2;Q5T7W0-4	FALSE	100	1	_LAQTLVDSGAR_	565.812	1564268	sp	Q5T7W0;Q5T7W0-2;Q5T7W0-4	Q5T7W0;Q5T7W0-2;Q5T7W0-4	ZN618_HUMAN	Zinc finger protein 618;Isoform 2 of Zinc finger protein 618;Isoform 4 of Zinc finger protein 618	Homo sapiens	ZNF618	1;;	1;;	uniprot_human_proteome
2	_SESEDLQQVIASVLR_	_SESEDLQQVIASVLR_	SESEDLQQVIASVLR	119.329	E9PFT7;P25054;P25054-2	FALSE	100	1	_SESEDLQQVIASVLR_	837.439	330713	tr;sp;sp	E9PFT7;P25054;P25054-2	E9PFT7;P25054;P25054-2	E9PFT7_HUMAN;APC_HUMAN;APC_HUMAN	Adenomatous polyposis coli protein (Fragment);Adenomatous polyposis coli protein;Isoform Short of Adenomatous polyposis coli protein	Homo sapiens	APC	1;1;	8;2;	uniprot_human_proteome
2	_EDAMAMVDHC[+57]LK_	_EDAMAMVDHC[Carbamidomethyl (C)]LK_	EDAMAMVDHCLK	37.3302	A8MXP9	FALSE	5.26354	50	_EDAMAMVDHC[Carbamidomethyl (C)]LK_	710.307	628323	tr	A8MXP9	A8MXP9	A8MXP9_HUMAN	Matrin-3	Homo sapiens	MATR3	1	1	uniprot_human_proteome
3	_RDLATDLSLIEVK_	_RDLATDLSLIEVK_	RDLATDLSLIEVK	59.368	P11137;P11137-3	FALSE	8.8469	113	_RDLATDLSLIEVK_	491.615	4173323	sp	P11137;P11137-3	P11137;P11137-3	MTAP2_HUMAN	Microtubule-associated protein 2;Isoform 3 of Microtubule-associated protein 2	Homo sapiens	MAP2	1;	4;	uniprot_human_proteome
2	_DLNSVLADNLK_	_DLNSVLADNLK_	DLNSVLADNLK	63.813	A0A0A0MQY7;Q5VU97	FALSE	62.6412	3	_DLNSVLADNLK_	601.325	3837749	tr;sp	A0A0A0MQY7;Q5VU97	A0A0A0MQY7;Q5VU97	A0A0A0MQY7_HUMAN;CAHD1_HUMAN	VWFA and cache domain-containing protein 1	Homo sapiens	CACHD1	1;2	1;2	uniprot_human_proteome
2	_GQAAVQQLQAEGLSPR_	_GQAAVQQLQAEGLSPR_	GQAAVQQLQAEGLSPR	31.5855	P16152	FALSE	34.4883	7	_GQAAVQQLQAEGLSPR_	826.939	1912067	sp	P16152	P16152	CBR1_HUMAN	Carbonyl reductase [NADPH] 1	Homo sapiens	CBR1	1	3	uniprot_human_proteome
2	_SETFAFLK_	_SETFAFLK_	SETFAFLK	47.5456	Q9NZJ4	FALSE	10.6285	53	_SETFAFLK_	471.75	549684	sp	Q9NZJ4	Q9NZJ4	SACS_HUMAN	Sacsin	Homo sapiens	SACS	1	2	uniprot_human_proteome
2	_WYLSGFYK_	_WYLSGFYK_	WYLSGFYK	65.5285	Q9BZF1;Q9BZF1-2;Q9BZF1-3	FALSE	28.1254	19	_WYLSGFYK_	532.266	1461123	sp	Q9BZF1;Q9BZF1-2;Q9BZF1-3	Q9BZF1;Q9BZF1-2;Q9BZF1-3	OSBL8_HUMAN	Oxysterol-binding protein-related protein 8;Isoform 2 of Oxysterol-binding protein-related protein 8;Isoform 3 of Oxysterol-binding protein-related protein 8	Homo sapiens	OSBPL8	1;;	3;;	uniprot_human_proteome
2	_DLAFTLEER_	_DLAFTLEER_	DLAFTLEER	55.7265	P48163	TRUE	75.8238	3	_DLAFTLEER_	547.28	1538663	sp	P48163	P48163	MAOX_HUMAN	NADP-dependent malic enzyme	Homo sapiens	ME1	1	1	uniprot_human_proteome
2	_[+42]SSYFVNSLFSK_	_[Acetyl (Protein N-term)]SSYFVNSLFSK_	SSYFVNSLFSK	116.251	I3L3R1;P17481	FALSE	3.60079	3	_[Acetyl (Protein N-term)]SSYFVNSLFSK_	660.827	659085	tr;sp	I3L3R1;P17481	I3L3R1;P17481	I3L3R1_HUMAN;HXB8_HUMAN	Homeobox B8, isoform CRA_a;Homeobox protein Hox-B8	Homo sapiens	HOXB8	1;2	1;2	uniprot_human_proteome
2	_DFIIFEAAPQETR_	_DFIIFEAAPQETR_	DFIIFEAAPQETR	81.6459	P60510	FALSE	54.4441	3	_DFIIFEAAPQETR_	768.888	6864796	sp	P60510	P60510	PP4C_HUMAN	Serine/threonine-protein phosphatase 4 catalytic subunit	Homo sapiens	PPP4C	1	1	uniprot_human_proteome
2	_VIVAVGDR_	_VIVAVGDR_	VIVAVGDR	-2.88438	Q8TEM1	TRUE	10.6285	14	_VIVAVGDR_	414.751	2914718	sp	Q8TEM1	Q8TEM1	PO210_HUMAN	Nuclear pore membrane glycoprotein 210	Homo sapiens	NUP210	1	3	uniprot_human_proteome
2	_DGSLFWQSPK_	_DGSLFWQSPK_	DGSLFWQSPK	55.4475	A0AVT1	FALSE	9.4753	29	_DGSLFWQSPK_	582.788	1939789	sp	A0AVT1	A0AVT1	UBA6_HUMAN	Ubiquitin-like modifier-activating enzyme 6	Homo sapiens	UBA6	1	1	uniprot_human_proteome
2	_QLAEWLDDAK_	_QLAEWLDDAK_	QLAEWLDDAK	49.9271	O75145;O75145-2	FALSE	27.496	20	_QLAEWLDDAK_	594.798	3574888	sp	O75145;O75145-2	O75145;O75145-2	LIPA3_HUMAN	Liprin-alpha-3;Isoform 2 of Liprin-alpha-3	Homo sapiens	PPFIA3	1;	3;	uniprot_human_proteome
3	_NSLISYLEQIHR_	_NSLISYLEQIHR_	NSLISYLEQIHR	69.0354	P16870;P16870-2	FALSE	33.8858	5	_NSLISYLEQIHR_	491.6	5223643	sp	P16870;P16870-2	P16870;P16870-2	CBPE_HUMAN	Carboxypeptidase E;Isoform 2 of Carboxypeptidase E	Homo sapiens	CPE	1;	1;	uniprot_human_proteome
2	_LEALLEK_	_LEALLEK_	LEALLEK	12.2035	E9PGC8;P78559	FALSE	24.3221	26	_LEALLEK_	408.247	2163137	tr;sp	E9PGC8;P78559	E9PGC8;P78559	E9PGC8_HUMAN;MAP1A_HUMAN	Microtubule-associated protein 1A	Homo sapiens	MAP1A	1	1;6	uniprot_human_proteome
3	_FELSENC[+57]SERPGLR_	_FELSENC[Carbamidomethyl (C)]SERPGLR_	FELSENCSERPGLR	19.15	Q14203;Q14203-6	FALSE	83.4376	3	_FELSENC[Carbamidomethyl (C)]SERPGLR_	565.27	20169360	sp	Q14203;Q14203-6	Q14203;Q14203-6	DCTN1_HUMAN	Dynactin subunit 1;Isoform 6 of Dynactin subunit 1	Homo sapiens	DCTN1	1;	3;	uniprot_human_proteome
3	_KKEPELFQTVAEGLR_	_KKEPELFQTVAEGLR_	KKEPELFQTVAEGLR	38.576	A0A024R571;Q9H4M9	FALSE	18.7264	20	_KKEPELFQTVAEGLR_	582.325	2975643	tr;sp	A0A024R571;Q9H4M9	A0A024R571;Q9H4M9	A0A024R571_HUMAN;EHD1_HUMAN	EH domain-containing protein 1	Homo sapiens	EHD1	1	1;2	uniprot_human_proteome
3	_ETTYYDVLGVKPNATQEELKK_	_ETTYYDVLGVKPNATQEELKK_	ETTYYDVLGVKPNATQEELKK	38.3837	P31689	FALSE	29.7603	7	_ETTYYDVLGVKPNATQEELKK_	809.42	4589795	sp	P31689	P31689	DNJA1_HUMAN	DnaJ homolog subfamily A member 1	Homo sapiens	DNAJA1	1	2	uniprot_human_proteome
3	_TIMHLMINNTK_	_TIMHLMINNTK_	TIMHLMINNTK	20.835	A0A0U1RQP1;Q05193;Q05193-3	FALSE	2.011	31	_TIMHLMINNTK_	439.234	1745516	tr;sp;sp	A0A0U1RQP1;Q05193;Q05193-3	A0A0U1RQP1;Q05193;Q05193-3	A0A0U1RQP1_HUMAN;DYN1_HUMAN;DYN1_HUMAN	Dynamin-1;Dynamin-1;Isoform 3 of Dynamin-1	Homo sapiens	DNM1	1;1;	1;2;	uniprot_human_proteome
2	_VLLFPPLSSR_	_VLLFPPLSSR_	VLLFPPLSSR	69.9473	Q9Y3T6;Q9Y3T6-3	FALSE	99.4103	2	_VLLFPPLSSR_	564.842	259674	sp	Q9Y3T6;Q9Y3T6-3	Q9Y3T6;Q9Y3T6-3	R3HC1_HUMAN	R3H and coiled-coil domain-containing protein 1;Isoform 2 of R3H and coiled-coil domain-containing protein 1	Homo sapiens	R3HCC1	1;	3;	uniprot_human_proteome
2	_ILLNPVQVFDVTK_	_ILLNPVQVFDVTK_	ILLNPVQVFDVTK	92.3707	I3L112;P52429	FALSE	100	1	_ILLNPVQVFDVTK_	743.437	813737	tr;sp	I3L112;P52429	I3L112;P52429	I3L112_HUMAN;DGKE_HUMAN	Diacylglycerol kinase (Fragment);Diacylglycerol kinase epsilon	Homo sapiens	DGKE	1	1	uniprot_human_proteome
2	_PVIILGPMK_	_PVIILGPMK_	PVIILGPMK	46.5263	A0A0C4DFT3;Q12959;Q12959-2;Q12959-3;Q12959-4;Q12959-5;Q12959-6;Q12959-7;Q12959-8;Q12959-9	FALSE	100	1	_PVIILGPMK_	484.304	787938	tr;sp;sp;sp;sp;sp;sp;sp;sp;sp	A0A0C4DFT3;Q12959;Q12959-2;Q12959-3;Q12959-4;Q12959-5;Q12959-6;Q12959-7;Q12959-8;Q12959-9	A0A0C4DFT3;Q12959;Q12959-2;Q12959-3;Q12959-4;Q12959-5;Q12959-6;Q12959-7;Q12959-8;Q12959-9	A0A0C4DFT3_HUMAN;DLG1_HUMAN;DLG1_HUMAN;DLG1_HUMAN;DLG1_HUMAN;DLG1_HUMAN;DLG1_HUMAN;DLG1_HUMAN;DLG1_HUMAN;DLG1_HUMAN	Disks large homolog 1;Disks large homolog 1;Isoform 2 of Disks large homolog 1;Isoform 3 of Disks large homolog 1;Isoform 4 of Disks large homolog 1;Isoform 5 of Disks large homolog 1;Isoform 6 of Disks large homolog 1;Isoform 7 of Disks large homolog 1;Isoform 8 of Disks large homolog 1;Isoform 9 of Disks large homolog 1	Homo sapiens	DLG1	1;1;;;;;;;;	1;2;;;;;;;;	uniprot_human_proteome
2	_SLQSVAEER_	_SLQSVAEER_	SLQSVAEER	-4.76466	E7EQV9;P61313	FALSE	82.7606	3	_SLQSVAEER_	509.762	40537370	tr;sp	E7EQV9;P61313	E7EQV9;P61313	E7EQV9_HUMAN;RL15_HUMAN	Ribosomal protein L15 (Fragment);60S ribosomal protein L15	Homo sapiens	RPL15	1	1;2	uniprot_human_proteome
2	_VIITGDAFVPGER_	_VIITGDAFVPGER_	VIITGDAFVPGER	50.3207	C9K0C3;Q6UWP7;Q6UWP7-2;Q6UWP7-3	FALSE	100	1	_VIITGDAFVPGER_	687.375	4814527	tr;sp;sp;sp	C9K0C3;Q6UWP7;Q6UWP7-2;Q6UWP7-3	C9K0C3;Q6UWP7;Q6UWP7-2;Q6UWP7-3	C9K0C3_HUMAN;LCLT1_HUMAN;LCLT1_HUMAN;LCLT1_HUMAN	Lysocardiolipin acyltransferase 1 (Fragment);Lysocardiolipin acyltransferase 1;Isoform 2 of Lysocardiolipin acyltransferase 1;Isoform 3 of Lysocardiolipin acyltransferase 1	Homo sapiens	LCLAT1	1;1;;	1;1;;	uniprot_human_proteome
2	_DTTFAQVLK_	_DTTFAQVLK_	DTTFAQVLK	40.8571	Q92600	FALSE	18.6608	4	_DTTFAQVLK_	511.779	3125199	sp	Q92600	Q92600	RCD1_HUMAN	Cell differentiation protein RCD1 homolog	Homo sapiens	RQCD1	1	1	uniprot_human_proteome
4	_AQAVLQAVTAVQTANTPLSGTTVSESAVTPAQSPVLR_	_AQAVLQAVTAVQTANTPLSGTTVSESAVTPAQSPVLR_	AQAVLQAVTAVQTANTPLSGTTVSESAVTPAQSPVLR	88.536	Q9UKA9;Q9UKA9-2	FALSE	31.9718	4	_AQAVLQAVTAVQTANTPLSGTTVSESAVTPAQSPVLR_	916.744	4256444	sp	Q9UKA9;Q9UKA9-2	Q9UKA9;Q9UKA9-2	PTBP2_HUMAN	Polypyrimidine tract-binding protein 2;Isoform 2 of Polypyrimidine tract-binding protein 2	Homo sapiens	PTBP2	1;	1;	uniprot_human_proteome
2	_AISVLAK_	_AISVLAK_	AISVLAK	16.4257	I3L0A0;Q13404;Q13404-1;Q13404-2;Q13404-7	FALSE	5.29295	11	_AISVLAK_	351.231	3186228	tr;sp;sp;sp;sp	I3L0A0;Q13404;Q13404-1;Q13404-2;Q13404-7	I3L0A0;Q13404;Q13404-1;Q13404-2;Q13404-7	I3L0A0_HUMAN;UB2V1_HUMAN;UB2V1_HUMAN;UB2V1_HUMAN;UB2V1_HUMAN	HCG2044781;Ubiquitin-conjugating enzyme E2 variant 1;Isoform 1 of Ubiquitin-conjugating enzyme E2 variant 1;Isoform 2 of Ubiquitin-conjugating enzyme E2 variant 1;Isoform 5 of Ubiquitin-conjugating enzyme E2 variant 1	Homo sapiens	TMEM189-UBE2V1;UBE2V1;UBE2V1;UBE2V1;UBE2V1	4;1;;;	1;2;;;	uniprot_human_proteome
2	_TEIDEVVLVGGSTR_	_TEIDEVVLVGGSTR_	TEIDEVVLVGGSTR	50.4848	P48723	TRUE	33.7069	8	_TEIDEVVLVGGSTR_	737.891	3634850	sp	P48723	P48723	HSP13_HUMAN	Heat shock 70 kDa protein 13	Homo sapiens	HSPA13	1	1	uniprot_human_proteome
3	_SFHILAIATK_	_SFHILAIATK_	SFHILAIATK	35.0844	K7ELV2;Q96EE3;Q96EE3-1	FALSE	18.3029	6	_SFHILAIATK_	367.554	738747	tr;sp;sp	K7ELV2;Q96EE3;Q96EE3-1	K7ELV2;Q96EE3;Q96EE3-1	K7ELV2_HUMAN;SEH1_HUMAN;SEH1_HUMAN	Nucleoporin SEH1 (Fragment);Nucleoporin SEH1;Isoform B of Nucleoporin SEH1	Homo sapiens	SEH1L	1;1;	1;3;	uniprot_human_proteome
2	_FALFDQDK_	_FALFDQDK_	FALFDQDK	44.451	Q96FN4	TRUE	31.1267	6	_FALFDQDK_	492.245	3630258	sp	Q96FN4	Q96FN4	CPNE2_HUMAN	Copine-2	Homo sapiens	CPNE2	1	3	uniprot_human_proteome
2	_LNVLANVIR_	_LNVLANVIR_	LNVLANVIR	51.9672	Q02218	FALSE	59.2992	7	_LNVLANVIR_	506.319	6579272	sp	Q02218	Q02218	ODO1_HUMAN	2-oxoglutarate dehydrogenase, mitochondrial	Homo sapiens	OGDH	1	3	uniprot_human_proteome
2	_LEGLTDEINFLR_	_LEGLTDEINFLR_	LEGLTDEINFLR	84.6699	P05787;P05787-2	FALSE	52.4529	2	_LEGLTDEINFLR_	710.378	960176	sp	P05787;P05787-2	P05787;P05787-2	K2C8_HUMAN	Keratin, type II cytoskeletal 8;Isoform 2 of Keratin, type II cytoskeletal 8	Homo sapiens	KRT8	1;	7;	uniprot_human_proteome
2	_AFLGELK_	_AFLGELK_	AFLGELK	27.9692	P78527	FALSE	21.2295	61	_AFLGELK_	389.229	11084380	sp	P78527	P78527	PRKDC_HUMAN	DNA-dependent protein kinase catalytic subunit	Homo sapiens	PRKDC	1	3	uniprot_human_proteome
2	_SNTVVIMNMQGQIVR_	_SNTVVIMNMQGQIVR_	SNTVVIMNMQGQIVR	52.8967	Q2TAY7	FALSE	30.1283	14	_SNTVVIMNMQGQIVR_	845.442	1383188	sp	Q2TAY7	Q2TAY7	SMU1_HUMAN	WD40 repeat-containing protein SMU1	Homo sapiens	SMU1	1	2	uniprot_human_proteome
2	_EDIFYTSK_	_EDIFYTSK_	EDIFYTSK	19.7145	Q04828	FALSE	33.4166	5	_EDIFYTSK_	501.743	8842484	sp	Q04828	Q04828	AK1C1_HUMAN	Aldo-keto reductase family 1 member C1	Homo sapiens	AKR1C1	1	1	uniprot_human_proteome
4	_GTHMQHAYDFYKPDMLSEYPIVDGK_	_GTHMQHAYDFYKPDMLSEYPIVDGK_	GTHMQHAYDFYKPDMLSEYPIVDGK	56.1873	Q01581	TRUE	13.16	19	_GTHMQHAYDFYKPDMLSEYPIVDGK_	736.343	8577038	sp	Q01581	Q01581	HMCS1_HUMAN	Hydroxymethylglutaryl-CoA synthase, cytoplasmic	Homo sapiens	HMGCS1	1	2	uniprot_human_proteome
2	_MSVDAVEIETLR_	_MSVDAVEIETLR_	MSVDAVEIETLR	57.2494	P78347;P78347-2;P78347-3;P78347-4	FALSE	64.676	7	_MSVDAVEIETLR_	681.85	6916060	sp	P78347;P78347-2;P78347-3;P78347-4	P78347;P78347-2;P78347-3;P78347-4	GTF2I_HUMAN	General transcription factor II-I;Isoform 2 of General transcription factor II-I;Isoform 3 of General transcription factor II-I;Isoform 4 of General transcription factor II-I	Homo sapiens	GTF2I	1;;;	2;;;	uniprot_human_proteome
2	_LGLQASDIK_	_LGLQASDIK_	LGLQASDIK	14.7335	B7Z2Y2;Q14746;Q14746-2	FALSE	44.4934	2	_LGLQASDIK_	472.774	1632314	tr;sp;sp	B7Z2Y2;Q14746;Q14746-2	B7Z2Y2;Q14746;Q14746-2	B7Z2Y2_HUMAN;COG2_HUMAN;COG2_HUMAN	Conserved oligomeric Golgi complex subunit 2;Conserved oligomeric Golgi complex subunit 2;Isoform 2 of Conserved oligomeric Golgi complex subunit 2	Homo sapiens	COG2	1;1;	1;1;	uniprot_human_proteome
2	_YLGLYNDPNSNPK_	_YLGLYNDPNSNPK_	YLGLYNDPNSNPK	30.4522	O75746	FALSE	34.1225	7	_YLGLYNDPNSNPK_	747.865	6221140	sp	O75746	O75746	CMC1_HUMAN	Calcium-binding mitochondrial carrier protein Aralar1	Homo sapiens	SLC25A12	1	2	uniprot_human_proteome
3	_C[+57]DNDNDC[+57]GDNSDEAGC[+57]SHSC[+57]SSTQFK_	_C[Carbamidomethyl (C)]DNDNDC[Carbamidomethyl (C)]GDNSDEAGC[Carbamidomethyl (C)]SHSC[Carbamidomethyl (C)]SSTQFK_	CDNDNDCGDNSDEAGCSHSCSSTQFK	-12.9985	Q07954	TRUE	2.68206	94	_C[Carbamidomethyl (C)]DNDNDC[Carbamidomethyl (C)]GDNSDEAGC[Carbamidomethyl (C)]SHSC[Carbamidomethyl (C)]SSTQFK_	989.677	985827	sp	Q07954	Q07954	LRP1_HUMAN	Prolow-density lipoprotein receptor-related protein 1	Homo sapiens	LRP1	1	2	uniprot_human_proteome
2	_KGVAINFVK_	_KGVAINFVK_	KGVAINFVK	3.93159	P38919	TRUE	38.7198	11	_KGVAINFVK_	488.303	11255880	sp	P38919	P38919	IF4A3_HUMAN	Eukaryotic initiation factor 4A-III	Homo sapiens	EIF4A3	1	4	uniprot_human_proteome
3	_QATSTASTFVKPIFSR_	_QATSTASTFVKPIFSR_	QATSTASTFVKPIFSR	38.35	A0A0C4DGS0;P56556	FALSE	55.3148	3	_QATSTASTFVKPIFSR_	580.981	2330123	tr;sp	A0A0C4DGS0;P56556	A0A0C4DGS0;P56556	A0A0C4DGS0_HUMAN;NDUA6_HUMAN	NADH dehydrogenase [ubiquinone] 1 alpha subcomplex subunit 6	Homo sapiens	NDUFA6	1	1;3	uniprot_human_proteome
2	_IESEGLLSLTTQLVK_	_IESEGLLSLTTQLVK_	IESEGLLSLTTQLVK	92.6549	G5EA06;Q92552;Q92552-2	FALSE	30.4274	5	_IESEGLLSLTTQLVK_	815.967	3187456	tr;sp;sp	G5EA06;Q92552;Q92552-2	G5EA06;Q92552;Q92552-2	G5EA06_HUMAN;RT27_HUMAN;RT27_HUMAN	28S ribosomal protein S27, mitochondrial;28S ribosomal protein S27, mitochondrial;Isoform 2 of 28S ribosomal protein S27, mitochondrial	Homo sapiens	MRPS27	1;1;	1;3;	uniprot_human_proteome
3	_IFHTEFGSGVAILTGAHR_	_IFHTEFGSGVAILTGAHR_	IFHTEFGSGVAILTGAHR	50.1854	Q9H269	FALSE	8.53764	12	_IFHTEFGSGVAILTGAHR_	638.339	1322043	sp	Q9H269	Q9H269	VPS16_HUMAN	Vacuolar protein sorting-associated protein 16 homolog	Homo sapiens	VPS16	1	2	uniprot_human_proteome
2	_ALADENEFVR_	_ALADENEFVR_	ALADENEFVR	24.671	Q92616	TRUE	51.1168	12	_ALADENEFVR_	582.288	2138102	sp	Q92616	Q92616	GCN1_HUMAN	eIF-2-alpha kinase activator GCN1	Homo sapiens	GCN1	1	6	uniprot_human_proteome
3	_[+42]AAAVLSGPSAGSAAGVPGGTGGLSAVSSGPR_	_[Acetyl (Protein N-term)]AAAVLSGPSAGSAAGVPGGTGGLSAVSSGPR_	AAAVLSGPSAGSAAGVPGGTGGLSAVSSGPR	81.0829	Q8IZL8	TRUE	95.5506	2	_[Acetyl (Protein N-term)]AAAVLSGPSAGSAAGVPGGTGGLSAVSSGPR_	870.116	9114201	sp	Q8IZL8	Q8IZL8	PELP1_HUMAN	Proline-, glutamic acid- and leucine-rich protein 1	Homo sapiens	PELP1	1	2	uniprot_human_proteome
2	_GFEEGAAQMSLGQR_	_GFEEGAAQMSLGQR_	GFEEGAAQMSLGQR	33.4247	P68106	FALSE	63.309	2	_GFEEGAAQMSLGQR_	740.846	2131370	sp	P68106	P68106	FKB1B_HUMAN	Peptidyl-prolyl cis-trans isomerase FKBP1B	Homo sapiens	FKBP1B	1	2	uniprot_human_proteome
2	_VIDVTVPLQC[+57]LVK_	_VIDVTVPLQC[Carbamidomethyl (C)]LVK_	VIDVTVPLQCLVK	81.6647	Q9NVH1;Q9NVH1-3	FALSE	57.6947	5	_VIDVTVPLQC[Carbamidomethyl (C)]LVK_	742.431	4946703	sp	Q9NVH1;Q9NVH1-3	Q9NVH1;Q9NVH1-3	DJC11_HUMAN	DnaJ homolog subfamily C member 11;Isoform 3 of DnaJ homolog subfamily C member 11	Homo sapiens	DNAJC11	1;	2;	uniprot_human_proteome
2	_SLEEEC[+57]ESSLC[+57]TSALR_	_SLEEEC[Carbamidomethyl (C)]ESSLC[Carbamidomethyl (C)]TSALR_	SLEEECESSLCTSALR	38.2392	Q6ZMI0	FALSE	20.1219	14	_SLEEEC[Carbamidomethyl (C)]ESSLC[Carbamidomethyl (C)]TSALR_	935.911	963966	sp	Q6ZMI0	Q6ZMI0	PPR21_HUMAN	Protein phosphatase 1 regulatory subunit 21	Homo sapiens	PPP1R21	1	1	uniprot_human_proteome
3	_HNVEVLGILSDDTETDFVAPGENLK_	_HNVEVLGILSDDTETDFVAPGENLK_	HNVEVLGILSDDTETDFVAPGENLK	87.0222	Q8IYD1	TRUE	11.7399	5	_HNVEVLGILSDDTETDFVAPGENLK_	904.784	3682303	sp	Q8IYD1	Q8IYD1	ERF3B_HUMAN	Eukaryotic peptide chain release factor GTP-binding subunit ERF3B	Homo sapiens	GSPT2	1	2	uniprot_human_proteome
2	_IDDLFSGK_	_IDDLFSGK_	IDDLFSGK	29.4306	A6NMH8;E9PIF1;E9PJK1;E9PRJ8;H0YDJ9;H0YDL9;P60033	FALSE	63.38	3	_IDDLFSGK_	447.732	22203900	tr;tr;tr;tr;tr;tr;sp	A6NMH8;E9PIF1;E9PJK1;E9PRJ8;H0YDJ9;H0YDL9;P60033	A6NMH8;E9PIF1;E9PJK1;E9PRJ8;H0YDJ9;H0YDL9;P60033	A6NMH8_HUMAN;E9PIF1_HUMAN;E9PJK1_HUMAN;E9PRJ8_HUMAN;H0YDJ9_HUMAN;H0YDL9_HUMAN;CD81_HUMAN	Tetraspanin;Tetraspanin;Tetraspanin;Tetraspanin (Fragment);Tetraspanin (Fragment);Tetraspanin (Fragment);CD81 antigen	Homo sapiens	CD81	1	1	uniprot_human_proteome
3	_SLGETQLVLYGDVEELKR_	_SLGETQLVLYGDVEELKR_	SLGETQLVLYGDVEELKR	67.8741	Q07065	TRUE	37.3193	10	_SLGETQLVLYGDVEELKR_	683.7	44915780	sp	Q07065	Q07065	CKAP4_HUMAN	Cytoskeleton-associated protein 4	Homo sapiens	CKAP4	1	2	uniprot_human_proteome
2	_VAPSAVLGPNVSIGK_	_VAPSAVLGPNVSIGK_	VAPSAVLGPNVSIGK	40.7886	Q96IJ6;Q96IJ6-2	FALSE	39.222	3	_VAPSAVLGPNVSIGK_	704.912	2906955	sp	Q96IJ6;Q96IJ6-2	Q96IJ6;Q96IJ6-2	GMPPA_HUMAN	Mannose-1-phosphate guanyltransferase alpha;Isoform 2 of Mannose-1-phosphate guanyltransferase alpha	Homo sapiens	GMPPA	1;	1;	uniprot_human_proteome
2	_TPGTGSLAAAVETASGR_	_TPGTGSLAAAVETASGR_	TPGTGSLAAAVETASGR	45.3863	Q96GD0	TRUE	83.4698	3	_TPGTGSLAAAVETASGR_	773.397	6162807	sp	Q96GD0	Q96GD0	PLPP_HUMAN	Pyridoxal phosphate phosphatase	Homo sapiens	PDXP	1	2	uniprot_human_proteome
2	_LSNTSPEFQEMSLLER_	_LSNTSPEFQEMSLLER_	LSNTSPEFQEMSLLER	69.4984	Q9NTJ5	FALSE	100	1	_LSNTSPEFQEMSLLER_	940.957	29842590	sp	Q9NTJ5	Q9NTJ5	SAC1_HUMAN	Phosphatidylinositide phosphatase SAC1	Homo sapiens	SACM1L	1	2	uniprot_human_proteome
4	_LAFHGILLHGLEDR_	_LAFHGILLHGLEDR_	LAFHGILLHGLEDR	50.5932	P57772	FALSE	15.014	8	_LAFHGILLHGLEDR_	398.474	1250014	sp	P57772	P57772	SELB_HUMAN	Selenocysteine-specific elongation factor	Homo sapiens	EEFSEC	1	4	uniprot_human_proteome
2	_ASAVYQALQK_	_ASAVYQALQK_	ASAVYQALQK	7.4423	Q5VWZ2	FALSE	100	1	_ASAVYQALQK_	539.798	5202525	sp	Q5VWZ2	Q5VWZ2	LYPL1_HUMAN	Lysophospholipase-like protein 1	Homo sapiens	LYPLAL1	1	3	uniprot_human_proteome
2	_TVVGQITVDMMYGGMR_	_TVVGQITVDMMYGGMR_	TVVGQITVDMMYGGMR	88.5493	B4DJV2;O75390	FALSE	9.13928	26	_TVVGQITVDMMYGGMR_	879.423	6293845	tr;sp	B4DJV2;O75390	B4DJV2;O75390	B4DJV2_HUMAN;CISY_HUMAN	Citrate synthase;Citrate synthase, mitochondrial	Homo sapiens	CS	1	1;2	uniprot_human_proteome
4	_QGPPLQQRPPPQGQQHLSGLGPPAGSPLPQR_	_QGPPLQQRPPPQGQQHLSGLGPPAGSPLPQR_	QGPPLQQRPPPQGQQHLSGLGPPAGSPLPQR	30.9018	P17600	FALSE	61.9549	10	_QGPPLQQRPPPQGQQHLSGLGPPAGSPLPQR_	805.933	4205327	sp	P17600	P17600	SYN1_HUMAN	Synapsin-1	Homo sapiens	SYN1	1	3	uniprot_human_proteome
3	_IVSWLEYESSFSNEEAQK_	_IVSWLEYESSFSNEEAQK_	IVSWLEYESSFSNEEAQK	81.0697	Q02790	TRUE	6.64696	32	_IVSWLEYESSFSNEEAQK_	716.004	1863521	sp	Q02790	Q02790	FKBP4_HUMAN	Peptidyl-prolyl cis-trans isomerase FKBP4	Homo sapiens	FKBP4	1	3	uniprot_human_proteome
2	_FQLQLLR_	_FQLQLLR_	FQLQLLR	56.6132	Q9P2R3	FALSE	16.1321	5	_FQLQLLR_	459.282	8099453	sp	Q9P2R3	Q9P2R3	ANFY1_HUMAN	Rabankyrin-5	Homo sapiens	ANKFY1	1	2	uniprot_human_proteome
3	_C[+57]TVFHGAQVEDAFR_	_C[Carbamidomethyl (C)]TVFHGAQVEDAFR_	CTVFHGAQVEDAFR	31.9881	P49327	FALSE	11.678	56	_C[Carbamidomethyl (C)]TVFHGAQVEDAFR_	546.256	14011260	sp	P49327	P49327	FAS_HUMAN	Fatty acid synthase	Homo sapiens	FASN	1	3	uniprot_human_proteome
2	_YESSALPSGQLTSLSEYASR_	_YESSALPSGQLTSLSEYASR_	YESSALPSGQLTSLSEYASR	65.7391	Q12931;Q12931-2	FALSE	49.1521	14	_YESSALPSGQLTSLSEYASR_	1073.52	5280662	sp	Q12931;Q12931-2	Q12931;Q12931-2	TRAP1_HUMAN	Heat shock protein 75 kDa, mitochondrial;Isoform 2 of Heat shock protein 75 kDa, mitochondrial	Homo sapiens	TRAP1	1;	3;	uniprot_human_proteome
2	_LPVTINK_	_LPVTINK_	LPVTINK	0.499151	O95782;O95782-2	FALSE	32.8062	14	_LPVTINK_	392.75	5334106	sp	O95782;O95782-2	O95782;O95782-2	AP2A1_HUMAN	AP-2 complex subunit alpha-1;Isoform B of AP-2 complex subunit alpha-1	Homo sapiens	AP2A1	1;	3;	uniprot_human_proteome
2	_MFVGQVPR_	_MFVGQVPR_	MFVGQVPR	18.5857	G5EA30;Q92879;Q92879-2;Q92879-3;Q92879-4;Q92879-5;Q92879-6	FALSE	25.5749	10	_MFVGQVPR_	467.252	3429517	tr;sp;sp;sp;sp;sp;sp	G5EA30;Q92879;Q92879-2;Q92879-3;Q92879-4;Q92879-5;Q92879-6	G5EA30;Q92879;Q92879-2;Q92879-3;Q92879-4;Q92879-5;Q92879-6	G5EA30_HUMAN;CELF1_HUMAN;CELF1_HUMAN;CELF1_HUMAN;CELF1_HUMAN;CELF1_HUMAN;CELF1_HUMAN	CUG triplet repeat, RNA binding protein 1, isoform CRA_c;CUGBP Elav-like family member 1;Isoform 2 of CUGBP Elav-like family member 1;Isoform 3 of CUGBP Elav-like family member 1;Isoform 4 of CUGBP Elav-like family member 1;Isoform 5 of CUGBP Elav-like family member 1;Isoform 6 of CUGBP Elav-like family member 1	Homo sapiens	CELF1	1;1;;;;;	1;2;;;;;	uniprot_human_proteome
3	_TKFPAEQYYR_	_TKFPAEQYYR_	TKFPAEQYYR	9.54762	Q15631	FALSE	17.6177	11	_TKFPAEQYYR_	434.887	2969948	sp	Q15631	Q15631	TSN_HUMAN	Translin	Homo sapiens	TSN	1	1	uniprot_human_proteome
2	_AGALQVC[+57]PTDSYTK_	_AGALQVC[Carbamidomethyl (C)]PTDSYTK_	AGALQVCPTDSYTK	19.6013	Q9Y4G6	FALSE	6.70692	14	_AGALQVC[Carbamidomethyl (C)]PTDSYTK_	755.864	799337	sp	Q9Y4G6	Q9Y4G6	TLN2_HUMAN	Talin-2	Homo sapiens	TLN2	1	4	uniprot_human_proteome
2	_MSLIINTFYSNK_	_MSLIINTFYSNK_	MSLIINTFYSNK	71.5838	Q58FF6	TRUE	18.6987	2	_MSLIINTFYSNK_	715.871	1663249	sp	Q58FF6	Q58FF6	H90B4_HUMAN	Putative heat shock protein HSP 90-beta 4	Homo sapiens	HSP90AB4P	5	1	uniprot_human_proteome
2	_VDIEAPDVSLEGPEGK_	_VDIEAPDVSLEGPEGK_	VDIEAPDVSLEGPEGK	54.4718	Q09666	TRUE	3.62612	31	_VDIEAPDVSLEGPEGK_	827.912	4185386	sp	Q09666	Q09666	AHNK_HUMAN	Neuroblast differentiation-associated protein AHNAK	Homo sapiens	AHNAK	1	2	uniprot_human_proteome
3	_KLERPPETPTVDPTVK_	_KLERPPETPTVDPTVK_	KLERPPETPTVDPTVK	3.74449	A0A0C4DGG9;F5GWX5;Q14839;Q14839-2	FALSE	43.5221	6	_KLERPPETPTVDPTVK_	603.004	4715076	tr;tr;sp;sp	A0A0C4DGG9;F5GWX5;Q14839;Q14839-2	A0A0C4DGG9;F5GWX5;Q14839;Q14839-2	A0A0C4DGG9_HUMAN;F5GWX5_HUMAN;CHD4_HUMAN;CHD4_HUMAN	Chromodomain-helicase-DNA-binding protein 4;Chromodomain-helicase-DNA-binding protein 4;Chromodomain-helicase-DNA-binding protein 4;Isoform 2 of Chromodomain-helicase-DNA-binding protein 4	Homo sapiens	CHD4	1;1;1;	1;1;2;	uniprot_human_proteome
2	_FAEQLIR_	_FAEQLIR_	FAEQLIR	22.6469	Q9Y3Z3;Q9Y3Z3-4	FALSE	33.132	6	_FAEQLIR_	438.751	2358301	sp	Q9Y3Z3;Q9Y3Z3-4	Q9Y3Z3;Q9Y3Z3-4	SAMH1_HUMAN	Deoxynucleoside triphosphate triphosphohydrolase SAMHD1;Isoform 4 of Deoxynucleoside triphosphate triphosphohydrolase SAMHD1	Homo sapiens	SAMHD1	1;	2;	uniprot_human_proteome
2	_AAQVGLLFLK_	_AAQVGLLFLK_	AAQVGLLFLK	66.7777	E5RIH5;Q6NXR4	FALSE	100	1	_AAQVGLLFLK_	530.332	408603	tr;sp	E5RIH5;Q6NXR4	E5RIH5;Q6NXR4	E5RIH5_HUMAN;TTI2_HUMAN	TELO2-interacting protein 2	Homo sapiens	TTI2	1	1	uniprot_human_proteome
2	_FSNLLGTVYR_	_FSNLLGTVYR_	FSNLLGTVYR	53.3723	A0A0B4J2E5;Q15269	FALSE	100	1	_FSNLLGTVYR_	585.319	1262680	tr;sp	A0A0B4J2E5;Q15269	A0A0B4J2E5;Q15269	A0A0B4J2E5_HUMAN;PWP2_HUMAN	Protein LOC102724159;Periodic tryptophan protein 2 homolog	Homo sapiens	LOC102724159;PWP2	1;2	1;2	uniprot_human_proteome
2	_VLFLLGADGGC[+57]ITR_	_VLFLLGADGGC[Carbamidomethyl (C)]ITR_	VLFLLGADGGCITR	78.3609	P28331;P28331-2	FALSE	35.1135	8	_VLFLLGADGGC[Carbamidomethyl (C)]ITR_	746.403	3300654	sp	P28331;P28331-2	P28331;P28331-2	NDUS1_HUMAN	NADH-ubiquinone oxidoreductase 75 kDa subunit, mitochondrial;Isoform 2 of NADH-ubiquinone oxidoreductase 75 kDa subunit, mitochondrial	Homo sapiens	NDUFS1	1;	3;	uniprot_human_proteome
2	_DSYVGDEAQSK_	_DSYVGDEAQSK_	DSYVGDEAQSK	-14.23	P60709	FALSE	0.0325221	76	_DSYVGDEAQSK_	599.765	4046654	sp	P60709	P60709	ACTB_HUMAN	Actin, cytoplasmic 1	Homo sapiens	ACTB	1	1	uniprot_human_proteome
2	_VHAENGELVAEGAK_	_VHAENGELVAEGAK_	VHAENGELVAEGAK	-16.3772	Q9BPU6	TRUE	9.30476	56	_VHAENGELVAEGAK_	712.362	6076486	sp	Q9BPU6	Q9BPU6	DPYL5_HUMAN	Dihydropyrimidinase-related protein 5	Homo sapiens	DPYSL5	1	1	uniprot_human_proteome
3	_YYEAADTVTQFDNVR_	_YYEAADTVTQFDNVR_	YYEAADTVTQFDNVR	49.4616	F8VXC8;Q8TAQ2-2;Q8TAQ2-3	FALSE	55.1748	7	_YYEAADTVTQFDNVR_	597.944	2366565	tr;sp;sp	F8VXC8;Q8TAQ2-2;Q8TAQ2-3	F8VXC8;Q8TAQ2-2;Q8TAQ2-3	F8VXC8_HUMAN;SMRC2_HUMAN;SMRC2_HUMAN	SWI/SNF complex subunit SMARCC2;Isoform 2 of SWI/SNF complex subunit SMARCC2;Isoform 3 of SWI/SNF complex subunit SMARCC2	Homo sapiens	SMARCC2	1;;	1;;	uniprot_human_proteome
3	_TAFDEAIAELDTLNEDSYK_	_TAFDEAIAELDTLNEDSYK_	TAFDEAIAELDTLNEDSYK	119.731	P27348	TRUE	26.0604	16	_TAFDEAIAELDTLNEDSYK_	715.667	16683120	sp	P27348	P27348	1433T_HUMAN	14-3-3 protein theta	Homo sapiens	YWHAQ	1	1	uniprot_human_proteome
2	_KGEGDAATEQAAPQAPASSEEK_	_KGEGDAATEQAAPQAPASSEEK_	KGEGDAATEQAAPQAPASSEEK	-16.3024	P17677;P17677-2	FALSE	0.312852	27	_KGEGDAATEQAAPQAPASSEEK_	1086.51	2714341	sp	P17677;P17677-2	P17677;P17677-2	NEUM_HUMAN	Neuromodulin;Isoform 2 of Neuromodulin	Homo sapiens	GAP43	1;	1;	uniprot_human_proteome
4	_KGEGTTTAEAAPATGSKPDEPGK_	_KGEGTTTAEAAPATGSKPDEPGK_	KGEGTTTAEAAPATGSKPDEPGK	-52.1097	P17677;P17677-2	FALSE	100	1	_KGEGTTTAEAAPATGSKPDEPGK_	550.774	908515200	sp	P17677;P17677-2	P17677;P17677-2	NEUM_HUMAN	Neuromodulin;Isoform 2 of Neuromodulin	Homo sapiens	GAP43	1;	1;	uniprot_human_proteome
4	_ELNSNHDGADETSEKEQQEAIEHIDEVQNEIDR_	_ELNSNHDGADETSEKEQQEAIEHIDEVQNEIDR_	ELNSNHDGADETSEKEQQEAIEHIDEVQNEIDR	55.0032	Q01105-2	TRUE	39.8347	2	_ELNSNHDGADETSEKEQQEAIEHIDEVQNEIDR_	956.18	9803950	sp	Q01105-2	Q01105-2	SET_HUMAN	Isoform 2 of Protein SET	Homo sapiens	SET			uniprot_human_proteome
3	_TPLHEIALSIK_	_TPLHEIALSIK_	TPLHEIALSIK	31.9556	Q08211	TRUE	19.2575	27	_TPLHEIALSIK_	407.912	14245630	sp	Q08211	Q08211	DHX9_HUMAN	ATP-dependent RNA helicase A	Homo sapiens	DHX9	1	4	uniprot_human_proteome
2	_LELQEAQDQR_	_LELQEAQDQR_	LELQEAQDQR	0.945566	Q9UDT6	FALSE	48.5882	14	_LELQEAQDQR_	615.31	3188944	sp	Q9UDT6	Q9UDT6	CLIP2_HUMAN	CAP-Gly domain-containing linker protein 2	Homo sapiens	CLIP2	1	1	uniprot_human_proteome
2	_DLVSSLTSGLLTIGDR_	_DLVSSLTSGLLTIGDR_	DLVSSLTSGLLTIGDR	144.551	P53396;P53396-2	FALSE	4.74535	54	_DLVSSLTSGLLTIGDR_	823.952	2260547	sp	P53396;P53396-2	P53396;P53396-2	ACLY_HUMAN	ATP-citrate synthase;Isoform 2 of ATP-citrate synthase	Homo sapiens	ACLY	1;	3;	uniprot_human_proteome
2	_SC[+57]VEEPEPEPEAAEGDGDK_	_SC[Carbamidomethyl (C)]VEEPEPEPEAAEGDGDK_	SCVEEPEPEPEAAEGDGDK	7.93239	P51858	FALSE	3.5946	17	_SC[Carbamidomethyl (C)]VEEPEPEPEAAEGDGDK_	1022.92	1404153	sp	P51858	P51858	HDGF_HUMAN	Hepatoma-derived growth factor	Homo sapiens	HDGF	1	1	uniprot_human_proteome
3	_EENQAGPEATTSDPQDLDMK_	_EENQAGPEATTSDPQDLDMK_	EENQAGPEATTSDPQDLDMK	22.6187	O75781;O75781-2	FALSE	9.40311	13	_EENQAGPEATTSDPQDLDMK_	725.983	2120750	sp	O75781;O75781-2	O75781;O75781-2	PALM_HUMAN	Paralemmin-1;Isoform 2 of Paralemmin-1	Homo sapiens	PALM	1;	2;	uniprot_human_proteome
3	_SDAEEDGGTVSQEEEDRKPK_	_SDAEEDGGTVSQEEEDRKPK_	SDAEEDGGTVSQEEEDRKPK	-21.418	P27824;P27824-2	FALSE	3.71324	53	_SDAEEDGGTVSQEEEDRKPK_	735.996	2168882	sp	P27824;P27824-2	P27824;P27824-2	CALX_HUMAN	Calnexin;Isoform 2 of Calnexin	Homo sapiens	CANX	1;	2;	uniprot_human_proteome
3	_FEGEPATHTQPGVQLQSNTYDLQESNVR_	_FEGEPATHTQPGVQLQSNTYDLQESNVR_	FEGEPATHTQPGVQLQSNTYDLQESNVR	40.0042	B1AMS2;Q14141;Q14141-2;Q14141-4	FALSE	32.4598	3	_FEGEPATHTQPGVQLQSNTYDLQESNVR_	1049.17	28074490	tr;sp;sp;sp	B1AMS2;Q14141;Q14141-2;Q14141-4	B1AMS2;Q14141;Q14141-2;Q14141-4	B1AMS2_HUMAN;SEPT6_HUMAN;SEPT6_HUMAN;SEPT6_HUMAN	Septin 6, isoform CRA_b;Septin-6;Isoform I of Septin-6;Isoform V of Septin-6	Homo sapiens	2023-09-06	1;1;;	1;4;;	uniprot_human_proteome
3	_FTGEEVHGTSGSFR_	_FTGEEVHGTSGSFR_	FTGEEVHGTSGSFR	0.165838	J3KPF0	FALSE	35.2692	11	_FTGEEVHGTSGSFR_	504.236	1608607	tr	J3KPF0	J3KPF0	J3KPF0_HUMAN	Probable E3 ubiquitin-protein ligase HECTD4	Homo sapiens	HECTD4	1	3	uniprot_human_proteome
2	_LLPEQLIK_	_LLPEQLIK_	LLPEQLIK	46.9821	Q92621	TRUE	100	1	_LLPEQLIK_	477.305	22901380	sp	Q92621	Q92621	NU205_HUMAN	Nuclear pore complex protein Nup205	Homo sapiens	NUP205	1	3	uniprot_human_proteome
2	_GAALITAVGVR_	_GAALITAVGVR_	GAALITAVGVR	32.0087	P19367	FALSE	29.8538	24	_GAALITAVGVR_	514.317	12657790	sp	P19367	P19367	HXK1_HUMAN	Hexokinase-1	Homo sapiens	HK1	1	3	uniprot_human_proteome
3	_NYGILADATEQVGQHK_	_NYGILADATEQVGQHK_	NYGILADATEQVGQHK	36.848	Q9BZZ5-2	FALSE	39.5947	7	_NYGILADATEQVGQHK_	581.96	4111936	sp	Q9BZZ5-2	Q9BZZ5-2	API5_HUMAN	Isoform 2 of Apoptosis inhibitor 5	Homo sapiens	API5			uniprot_human_proteome
3	_AQASEILLEELQQGLSQAK_	_AQASEILLEELQQGLSQAK_	AQASEILLEELQQGLSQAK	109.986	Q15276	FALSE	35.6658	13	_AQASEILLEELQQGLSQAK_	686.036	3263858	sp	Q15276	Q15276	RABE1_HUMAN	Rab GTPase-binding effector protein 1	Homo sapiens	RABEP1	1	2	uniprot_human_proteome
2	_TSQIGESFEEILEETVISTK_	_TSQIGESFEEILEETVISTK_	TSQIGESFEEILEETVISTK	129.994	Q16352	TRUE	5.79571	29	_TSQIGESFEEILEETVISTK_	1120.56	12469610	sp	Q16352	Q16352	AINX_HUMAN	Alpha-internexin	Homo sapiens	INA	1	2	uniprot_human_proteome
3	_EDINAIEMEEDKR_	_EDINAIEMEEDKR_	EDINAIEMEEDKR	17.5999	P49756	FALSE	25.879	9	_EDINAIEMEEDKR_	531.247	2830228	sp	P49756	P49756	RBM25_HUMAN	RNA-binding protein 25	Homo sapiens	RBM25	1	3	uniprot_human_proteome
2	_EEGASPLDFD_	_EEGASPLDFD_	EEGASPLDFD	61.6466	I3L0N3;P46459	FALSE	5.69742	45	_EEGASPLDFD_	540.23	1346665	tr;sp	I3L0N3;P46459	I3L0N3;P46459	I3L0N3_HUMAN;NSF_HUMAN	Vesicle-fusing ATPase	Homo sapiens	NSF	1	1;3	uniprot_human_proteome
4	_ATQQPFDVSAFNASYSDSGLFGIYTISQATAAGDVIK_	_ATQQPFDVSAFNASYSDSGLFGIYTISQATAAGDVIK_	ATQQPFDVSAFNASYSDSGLFGIYTISQATAAGDVIK	136.982	P22695	FALSE	2.76207	27	_ATQQPFDVSAFNASYSDSGLFGIYTISQATAAGDVIK_	960.971	256197	sp	P22695	P22695	QCR2_HUMAN	Cytochrome b-c1 complex subunit 2, mitochondrial	Homo sapiens	UQCRC2	1	3	uniprot_human_proteome
3	_DLTEFSELEYSEMGSSFSVSPK_	_DLTEFSELEYSEMGSSFSVSPK_	DLTEFSELEYSEMGSSFSVSPK	112.725	Q9NQC3	FALSE	5.00552	67	_DLTEFSELEYSEMGSSFSVSPK_	823.705	2400329	sp	Q9NQC3	Q9NQC3	RTN4_HUMAN	Reticulon-4	Homo sapiens	RTN4	1	2	uniprot_human_proteome
2	_LYSESLAR_	_LYSESLAR_	LYSESLAR	0.618878	P50395	FALSE	44.5394	2	_LYSESLAR_	469.751	105658800	sp	P50395	P50395	GDIB_HUMAN	Rab GDP dissociation inhibitor beta	Homo sapiens	GDI2	1	2	uniprot_human_proteome
3	_DGLAFNALIHR_	_DGLAFNALIHR_	DGLAFNALIHR	53.6806	O43707	FALSE	16.4762	29	_DGLAFNALIHR_	409.56	3572713	sp	O43707	O43707	ACTN4_HUMAN	Alpha-actinin-4	Homo sapiens	ACTN4	1	2	uniprot_human_proteome
3	_TGVAVNKPAEFTVDAK_	_TGVAVNKPAEFTVDAK_	TGVAVNKPAEFTVDAK	17.1368	P21333;P21333-2	FALSE	11.4702	48	_TGVAVNKPAEFTVDAK_	549.63	19289610	sp	P21333;P21333-2	P21333;P21333-2	FLNA_HUMAN	Filamin-A;Isoform 2 of Filamin-A	Homo sapiens	FLNA	1;	4;	uniprot_human_proteome
2	_ALLVTASQC[+57]QQPAENK_	_ALLVTASQC[Carbamidomethyl (C)]QQPAENK_	ALLVTASQCQQPAENK	12.3528	Q01518	FALSE	12.7414	23	_ALLVTASQC[Carbamidomethyl (C)]QQPAENK_	879.446	14333730	sp	Q01518	Q01518	CAP1_HUMAN	Adenylyl cyclase-associated protein 1	Homo sapiens	CAP1	1	5	uniprot_human_proteome
3	_FQNDRTEDEQFNDEK_	_FQNDRTEDEQFNDEK_	FQNDRTEDEQFNDEK	-7.07127	Q9Y376	FALSE	39.0726	5	_FQNDRTEDEQFNDEK_	638.942	4757680	sp	Q9Y376	Q9Y376	CAB39_HUMAN	Calcium-binding protein 39	Homo sapiens	CAB39	1	1	uniprot_human_proteome
3	_REPLPSLEAVYLITPSEK_	_REPLPSLEAVYLITPSEK_	REPLPSLEAVYLITPSEK	72.8787	A0A1B0GTP9;P61764-2	FALSE	34.8958	10	_REPLPSLEAVYLITPSEK_	681.377	10533400	tr;sp	A0A1B0GTP9;P61764-2	A0A1B0GTP9;P61764-2	A0A1B0GTP9_HUMAN;STXB1_HUMAN	Syntaxin-binding protein 1;Isoform 2 of Syntaxin-binding protein 1	Homo sapiens	STXBP1	1;	1;	uniprot_human_proteome
3	_EETVLATVQALQTASHLSQQADLR_	_EETVLATVQALQTASHLSQQADLR_	EETVLATVQALQTASHLSQQADLR	89.8901	P04844	FALSE	26.6831	13	_EETVLATVQALQTASHLSQQADLR_	870.456	11610720	sp	P04844	P04844	RPN2_HUMAN	Dolichyl-diphosphooligosaccharide--protein glycosyltransferase subunit 2	Homo sapiens	RPN2	1	3	uniprot_human_proteome
3	_MLLADQGQSWKEEVVTVETWQEGSLK_	_MLLADQGQSWKEEVVTVETWQEGSLK_	MLLADQGQSWKEEVVTVETWQEGSLK	98.24	P09211	FALSE	28.8746	8	_MLLADQGQSWKEEVVTVETWQEGSLK_	997.83	25713140	sp	P09211	P09211	GSTP1_HUMAN	Glutathione S-transferase P	Homo sapiens	GSTP1	1	2	uniprot_human_proteome
5	_LKTDNAGDQHGGGGGGGGGAGAAGGGGGGENYDDPHK_	_LKTDNAGDQHGGGGGGGGGAGAAGGGGGGENYDDPHK_	LKTDNAGDQHGGGGGGGGGAGAAGGGGGGENYDDPHK	-52.5894	P14866	TRUE	21.9975	20	_LKTDNAGDQHGGGGGGGGGAGAAGGGGGGENYDDPHK_	645.282	15633110	sp	P14866	P14866	HNRPL_HUMAN	Heterogeneous nuclear ribonucleoprotein L	Homo sapiens	HNRNPL	1	2	uniprot_human_proteome
4	_GVIESVVTIEDDFITVVQTTTDEGESGSHSVR_	_GVIESVVTIEDDFITVVQTTTDEGESGSHSVR_	GVIESVVTIEDDFITVVQTTTDEGESGSHSVR	156.721	P11137;P11137-3	FALSE	2.14633	155	_GVIESVVTIEDDFITVVQTTTDEGESGSHSVR_	852.418	743510	sp	P11137;P11137-3	P11137;P11137-3	MTAP2_HUMAN	Microtubule-associated protein 2;Isoform 3 of Microtubule-associated protein 2	Homo sapiens	MAP2	1;	4;	uniprot_human_proteome
3	_GVIESVVTIEDDFITVVQTTTDEGESGSHSVR_	_GVIESVVTIEDDFITVVQTTTDEGESGSHSVR_	GVIESVVTIEDDFITVVQTTTDEGESGSHSVR	156.721	P11137;P11137-3	FALSE	10.1298	102	_GVIESVVTIEDDFITVVQTTTDEGESGSHSVR_	1136.22	2836321	sp	P11137;P11137-3	P11137;P11137-3	MTAP2_HUMAN	Microtubule-associated protein 2;Isoform 3 of Microtubule-associated protein 2	Homo sapiens	MAP2	1;	4;	uniprot_human_proteome
3	_[+42]AEPSAATQSHSISSSSFGAEPSAPGGGGSPGAC[+57]PALGTK_	_[Acetyl (Protein N-term)]AEPSAATQSHSISSSSFGAEPSAPGGGGSPGAC[Carbamidomethyl (C)]PALGTK_	AEPSAATQSHSISSSSFGAEPSAPGGGGSPGACPALGTK	49.6888	O95197;O95197-2;O95197-7	FALSE	4.48533	6	_[Acetyl (Protein N-term)]AEPSAATQSHSISSSSFGAEPSAPGGGGSPGAC[Carbamidomethyl (C)]PALGTK_	1204.89	14822580	sp	O95197;O95197-2;O95197-7	O95197;O95197-2;O95197-7	RTN3_HUMAN	Reticulon-3;Isoform 2 of Reticulon-3;Isoform 7 of Reticulon-3	Homo sapiens	RTN3	1;;	2;;	uniprot_human_proteome
2	_NLLLLANSTEEQQK_	_NLLLLANSTEEQQK_	NLLLLANSTEEQQK	46.3887	O75116	FALSE	100	1	_NLLLLANSTEEQQK_	800.931	1527044	sp	O75116	O75116	ROCK2_HUMAN	Rho-associated protein kinase 2	Homo sapiens	ROCK2	1	4	uniprot_human_proteome
2	_LFLLQQPLAPSGLTLK_	_LFLLQQPLAPSGLTLK_	LFLLQQPLAPSGLTLK	100.188	Q6NTF9;Q6NTF9-2	FALSE	100	1	_LFLLQQPLAPSGLTLK_	870.027	6702297	sp	Q6NTF9;Q6NTF9-2	Q6NTF9;Q6NTF9-2	RHBD2_HUMAN	Rhomboid domain-containing protein 2;Isoform 2 of Rhomboid domain-containing protein 2	Homo sapiens	RHBDD2	2;	2;	uniprot_human_proteome
3	_GKFPVQLENVDSFVELGQVALR_	_GKFPVQLENVDSFVELGQVALR_	GKFPVQLENVDSFVELGQVALR	105.185	Q92542;Q92542-2	FALSE	45.3741	4	_GKFPVQLENVDSFVELGQVALR_	815.776	8143565	sp	Q92542;Q92542-2	Q92542;Q92542-2	NICA_HUMAN	Nicastrin;Isoform 2 of Nicastrin	Homo sapiens	NCSTN	1;	2;	uniprot_human_proteome
4	_VAEFFQGVDVIVNASSVEDIDAGAIGQR_	_VAEFFQGVDVIVNASSVEDIDAGAIGQR_	VAEFFQGVDVIVNASSVEDIDAGAIGQR	121.521	Q16643	FALSE	0.295253	46	_VAEFFQGVDVIVNASSVEDIDAGAIGQR_	727.369	185251	sp	Q16643	Q16643	DREB_HUMAN	Drebrin	Homo sapiens	DBN1	1	4	uniprot_human_proteome
2	_FDSLTDLVEHYK_	_FDSLTDLVEHYK_	FDSLTDLVEHYK	68.5307	Q06124	FALSE	13.1209	21	_FDSLTDLVEHYK_	733.862	2151909	sp	Q06124	Q06124	PTN11_HUMAN	Tyrosine-protein phosphatase non-receptor type 11	Homo sapiens	PTPN11	1	2	uniprot_human_proteome
3	_VYAHHAVSTLGISK_	_VYAHHAVSTLGISK_	VYAHHAVSTLGISK	-11.4285	Q3SXM5	FALSE	34.3638	7	_VYAHHAVSTLGISK_	494.94	13219580	sp	Q3SXM5	Q3SXM5	HSDL1_HUMAN	Inactive hydroxysteroid dehydrogenase-like protein 1	Homo sapiens	HSDL1	1	3	uniprot_human_proteome
3	_LDDIFEPVLIPEPK_	_LDDIFEPVLIPEPK_	LDDIFEPVLIPEPK	98.8936	Q14008	FALSE	2.43611	70	_LDDIFEPVLIPEPK_	542.299	330691	sp	Q14008	Q14008	CKAP5_HUMAN	Cytoskeleton-associated protein 5	Homo sapiens	CKAP5	1	3	uniprot_human_proteome
2	_NVVTIFSAPNYC[+57]YR_	_NVVTIFSAPNYC[Carbamidomethyl (C)]YR_	NVVTIFSAPNYCYR	66.4654	P67775	FALSE	37.0268	7	_NVVTIFSAPNYC[Carbamidomethyl (C)]YR_	852.414	7993303	sp	P67775	P67775	PP2AA_HUMAN	Serine/threonine-protein phosphatase 2A catalytic subunit alpha isoform	Homo sapiens	PPP2CA	1	1	uniprot_human_proteome
3	_QHAVINYDASTDEHLVK_	_QHAVINYDASTDEHLVK_	QHAVINYDASTDEHLVK	12.4854	Q5SW79	FALSE	9.27216	21	_QHAVINYDASTDEHLVK_	647.322	3370773	sp	Q5SW79	Q5SW79	CE170_HUMAN	Centrosomal protein of 170 kDa	Homo sapiens	CEP170	1	1	uniprot_human_proteome
4	_GLEYLYLSVHDEDRDDHTR_	_GLEYLYLSVHDEDRDDHTR_	GLEYLYLSVHDEDRDDHTR	37.6933	O43237	TRUE	45.7425	7	_GLEYLYLSVHDEDRDDHTR_	584.025	6405833	sp	O43237	O43237	DC1L2_HUMAN	Cytoplasmic dynein 1 light intermediate chain 2	Homo sapiens	DYNC1LI2	1	1	uniprot_human_proteome
2	_SAGPQSQLLASVIAEK_	_SAGPQSQLLASVIAEK_	SAGPQSQLLASVIAEK	62.9594	P35612	FALSE	28.9709	10	_SAGPQSQLLASVIAEK_	799.941	7912630	sp	P35612	P35612	ADDB_HUMAN	Beta-adducin	Homo sapiens	ADD2	1	3	uniprot_human_proteome
2	_HEVININLK_	_HEVININLK_	HEVININLK	13.5569	P78417	FALSE	100	1	_HEVININLK_	540.314	9667394	sp	P78417	P78417	GSTO1_HUMAN	Glutathione S-transferase omega-1	Homo sapiens	GSTO1	1	2	uniprot_human_proteome
2	_GLSSLLYGSIPK_	_GLSSLLYGSIPK_	GLSSLLYGSIPK	71.1451	P53007	TRUE	13.4368	4	_GLSSLLYGSIPK_	617.856	5035489	sp	P53007	P53007	TXTP_HUMAN	Tricarboxylate transport protein, mitochondrial	Homo sapiens	SLC25A1	1	2	uniprot_human_proteome
3	_TFTEM[+16]DSHEEK_	_TFTEM[Oxidation (M)]DSHEEK_	TFTEMDSHEEK	-52.5357	P48444	FALSE	11.2765	18	_TFTEM[Oxidation (M)]DSHEEK_	457.191	2111491	sp	P48444	P48444	COPD_HUMAN	Coatomer subunit delta	Homo sapiens	ARCN1	1	1	uniprot_human_proteome
2	_YESSLYSQEYSK_	_YESSLYSQEYSK_	YESSLYSQEYSK	15.3997	P46821	TRUE	9.80438	75	_YESSLYSQEYSK_	742.333	11260960	sp	P46821	P46821	MAP1B_HUMAN	Microtubule-associated protein 1B	Homo sapiens	MAP1B	1	2	uniprot_human_proteome
2	_ENAEVDGDDDAEEMEAK_	_ENAEVDGDDDAEEMEAK_	ENAEVDGDDDAEEMEAK	11.4005	P05198	TRUE	11.319	23	_ENAEVDGDDDAEEMEAK_	933.863	3254295	sp	P05198	P05198	IF2A_HUMAN	Eukaryotic translation initiation factor 2 subunit 1	Homo sapiens	EIF2S1	1	3	uniprot_human_proteome
2	_PVTVEPMDQLDDEEGLPEK_	_PVTVEPMDQLDDEEGLPEK_	PVTVEPMDQLDDEEGLPEK	58.5041	Q15233	FALSE	23.2281	13	_PVTVEPMDQLDDEEGLPEK_	1071	15167480	sp	Q15233	Q15233	NONO_HUMAN	Non-POU domain-containing octamer-binding protein	Homo sapiens	NONO	1	4	uniprot_human_proteome
2	_LGEHNIEVLEGNEQFINAAK_	_LGEHNIEVLEGNEQFINAAK_	LGEHNIEVLEGNEQFINAAK	58.3118	A0A087WW55;A0A0J9YYC8;A6XMV8;A6XMV9;E7EQ64;H0Y8D1;P07477;P07478;Q8NHM4	FALSE	100	1	_LGEHNIEVLEGNEQFINAAK_	1113.06	24988640	tr;tr;tr;tr;tr;tr;sp;sp;sp	A0A087WW55;A0A0J9YYC8;A6XMV8;A6XMV9;E7EQ64;H0Y8D1;P07477;P07478;Q8NHM4	A0A087WW55;A0A0J9YYC8;A6XMV8;A6XMV9;E7EQ64;H0Y8D1;P07477;P07478;Q8NHM4	A0A087WW55_HUMAN;A0A0J9YYC8_HUMAN;A6XMV8_HUMAN;A6XMV9_HUMAN;E7EQ64_HUMAN;H0Y8D1_HUMAN;TRY1_HUMAN;TRY2_HUMAN;TRY6_HUMAN	Trypsin-1;Trypsin-2;Protease serine 2 preproprotein;Protease serine 2 preproprotein;Trypsin-1;Trypsin-1 (Fragment);Trypsin-1;Trypsin-2;Putative trypsin-6	Homo sapiens	PRSS1;PRSS2;PRSS2;PRSS2;PRSS1;PRSS1;PRSS1;PRSS2;PRSS3P2	1;1;1;1;1;1;1;1;5	1;1;1;1;1;1;1;1;2	uniprot_human_proteome
4	_KSESEVEEAAAIIAQRPDNPR_	_KSESEVEEAAAIIAQRPDNPR_	KSESEVEEAAAIIAQRPDNPR	39.4301	Q16643	FALSE	31.1352	7	_KSESEVEEAAAIIAQRPDNPR_	578.298	48941180	sp	Q16643	Q16643	DREB_HUMAN	Drebrin	Homo sapiens	DBN1	1	4	uniprot_human_proteome
2	_AAAPAPEEEMDEC[+57]EQALAAEPK_	_AAAPAPEEEMDEC[Carbamidomethyl (C)]EQALAAEPK_	AAAPAPEEEMDECEQALAAEPK	53.7579	P26641	FALSE	17.4558	22	_AAAPAPEEEMDEC[Carbamidomethyl (C)]EQALAAEPK_	1179.02	6777915	sp	P26641	P26641	EF1G_HUMAN	Elongation factor 1-gamma	Homo sapiens	EEF1G	1	3	uniprot_human_proteome
3	_SNHEEEVADLLAQIQASHITVER_	_SNHEEEVADLLAQIQASHITVER_	SNHEEEVADLLAQIQASHITVER	79.1921	E7ESP9;P07197	FALSE	26.6639	10	_SNHEEEVADLLAQIQASHITVER_	863.768	26055810	tr;sp	E7ESP9;P07197	E7ESP9;P07197	E7ESP9_HUMAN;NFM_HUMAN	Neurofilament medium polypeptide	Homo sapiens	NEFM	1	1;3	uniprot_human_proteome
3	_HSSVYPTQEELEAVQNMVSHTER_	_HSSVYPTQEELEAVQNMVSHTER_	HSSVYPTQEELEAVQNMVSHTER	67.1415	Q12906;Q12906-7	FALSE	15.8454	26	_HSSVYPTQEELEAVQNMVSHTER_	891.085	6008197	sp	Q12906;Q12906-7	Q12906;Q12906-7	ILF3_HUMAN	Interleukin enhancer-binding factor 3;Isoform 7 of Interleukin enhancer-binding factor 3	Homo sapiens	ILF3	1;	3;	uniprot_human_proteome
4	_LVQAFQYTDEHGEVC[+57]PAGWKPGSDTIKPNVDDSK_	_LVQAFQYTDEHGEVC[Carbamidomethyl (C)]PAGWKPGSDTIKPNVDDSK_	LVQAFQYTDEHGEVCPAGWKPGSDTIKPNVDDSK	45.9601	P32119	TRUE	73.2329	4	_LVQAFQYTDEHGEVC[Carbamidomethyl (C)]PAGWKPGSDTIKPNVDDSK_	947.952	98124340	sp	P32119	P32119	PRDX2_HUMAN	Peroxiredoxin-2	Homo sapiens	PRDX2	1	5	uniprot_human_proteome
2	_GFAFVTFESPADAK_	_GFAFVTFESPADAK_	GFAFVTFESPADAK	73.3591	P38159	FALSE	29.1241	4	_GFAFVTFESPADAK_	743.864	13290300	sp	P38159	P38159	RBMX_HUMAN	RNA-binding motif protein, X chromosome	Homo sapiens	RBMX	1	3	uniprot_human_proteome
2	_NYM[+16]SNPSYNYEIVNR_	_NYM[Oxidation (M)]SNPSYNYEIVNR_	NYMSNPSYNYEIVNR	31.975	Q14204	TRUE	3.42545	325	_NYM[Oxidation (M)]SNPSYNYEIVNR_	940.418	2480507	sp	Q14204	Q14204	DYHC1_HUMAN	Cytoplasmic dynein 1 heavy chain 1	Homo sapiens	DYNC1H1	1	5	uniprot_human_proteome
3	_TLAEHQQLIPLVEK_	_TLAEHQQLIPLVEK_	TLAEHQQLIPLVEK	35.9663	Q5LJA5;Q5LJA9;Q9Y5K5;Q9Y5K5-2;Q9Y5K5-3;Q9Y5K5-4	FALSE	64.143	5	_TLAEHQQLIPLVEK_	540.31	3353673	tr;tr;sp;sp;sp;sp	Q5LJA5;Q5LJA9;Q9Y5K5;Q9Y5K5-2;Q9Y5K5-3;Q9Y5K5-4	Q5LJA5;Q5LJA9;Q9Y5K5;Q9Y5K5-2;Q9Y5K5-3;Q9Y5K5-4	Q5LJA5_HUMAN;Q5LJA9_HUMAN;UCHL5_HUMAN;UCHL5_HUMAN;UCHL5_HUMAN;UCHL5_HUMAN	Ubiquitin carboxyl-terminal hydrolase;Ubiquitin carboxyl-terminal hydrolase (Fragment);Ubiquitin carboxyl-terminal hydrolase isozyme L5;Isoform 2 of Ubiquitin carboxyl-terminal hydrolase isozyme L5;Isoform 3 of Ubiquitin carboxyl-terminal hydrolase isozyme L5;Isoform 4 of Ubiquitin carboxyl-terminal hydrolase isozyme L5	Homo sapiens	UCHL5	1;1;1;;;	1;1;3;;;	uniprot_human_proteome
2	_IQFVGAC[+57]NPPTDPGR_	_IQFVGAC[Carbamidomethyl (C)]NPPTDPGR_	IQFVGACNPPTDPGR	32.2361	Q14204	TRUE	5.58166	254	_IQFVGAC[Carbamidomethyl (C)]NPPTDPGR_	814.896	5271330	sp	Q14204	Q14204	DYHC1_HUMAN	Cytoplasmic dynein 1 heavy chain 1	Homo sapiens	DYNC1H1	1	5	uniprot_human_proteome
3	_EQLAQAMFDHIPVGVGSK_	_EQLAQAMFDHIPVGVGSK_	EQLAQAMFDHIPVGVGSK	69.4709	Q9Y3I0	TRUE	56.3794	8	_EQLAQAMFDHIPVGVGSK_	642.996	13266260	sp	Q9Y3I0	Q9Y3I0	RTCB_HUMAN	tRNA-splicing ligase RtcB homolog	Homo sapiens	RTCB	1	1	uniprot_human_proteome
4	_SVEGWILFVTGVHEEATEEDIHDK_	_SVEGWILFVTGVHEEATEEDIHDK_	SVEGWILFVTGVHEEATEEDIHDK	103.076	Q9Y5S9;Q9Y5S9-2	FALSE	17.8806	5	_SVEGWILFVTGVHEEATEEDIHDK_	685.833	1901836	sp	Q9Y5S9;Q9Y5S9-2	Q9Y5S9;Q9Y5S9-2	RBM8A_HUMAN	RNA-binding protein 8A;Isoform 2 of RNA-binding protein 8A	Homo sapiens	RBM8A	1;	1;	uniprot_human_proteome
2	_FDAELLEIK_	_FDAELLEIK_	FDAELLEIK	64.3175	E5RGQ3;Q9H446;Q9H446-2	FALSE	100	1	_FDAELLEIK_	539.295	589939	tr;sp;sp	E5RGQ3;Q9H446;Q9H446-2	E5RGQ3;Q9H446;Q9H446-2	E5RGQ3_HUMAN;RWDD1_HUMAN;RWDD1_HUMAN	RWD domain-containing protein 1 (Fragment);RWD domain-containing protein 1;Isoform 2 of RWD domain-containing protein 1	Homo sapiens	RWDD1	1;1;	1;1;	uniprot_human_proteome
2	_GTEITHAVVIK_	_GTEITHAVVIK_	GTEITHAVVIK	-0.960159	Q99613	FALSE	44.5247	6	_GTEITHAVVIK_	584.34	4811393	sp	Q99613	Q99613	EIF3C_HUMAN	Eukaryotic translation initiation factor 3 subunit C	Homo sapiens	EIF3C	1	1	uniprot_human_proteome
2	_LVTEMGTYATQSALSSSR_	_LVTEMGTYATQSALSSSR_	LVTEMGTYATQSALSSSR	46.5016	P53618	TRUE	16.9196	33	_LVTEMGTYATQSALSSSR_	951.467	2767135	sp	P53618	P53618	COPB_HUMAN	Coatomer subunit beta	Homo sapiens	COPB1	1	3	uniprot_human_proteome
2	_SMYEEEINETR_	_SMYEEEINETR_	SMYEEEINETR	17.9796	P20700	FALSE	30.8347	15	_SMYEEEINETR_	700.804	7553402	sp	P20700	P20700	LMNB1_HUMAN	Lamin-B1	Homo sapiens	LMNB1	1	2	uniprot_human_proteome
2	_LEDTYFDR_	_LEDTYFDR_	LEDTYFDR	23.479	Q01581	TRUE	19.2718	13	_LEDTYFDR_	529.743	7797648	sp	Q01581	Q01581	HMCS1_HUMAN	Hydroxymethylglutaryl-CoA synthase, cytoplasmic	Homo sapiens	HMGCS1	1	2	uniprot_human_proteome
2	_NAWNYMLNNYTK_	_NAWNYMLNNYTK_	NAWNYMLNNYTK	62.7493	Q15800	FALSE	46.7594	2	_NAWNYMLNNYTK_	766.354	1923870	sp	Q15800	Q15800	MSMO1_HUMAN	Methylsterol monooxygenase 1	Homo sapiens	MSMO1	1	1	uniprot_human_proteome
2	_IEVEKPFAIAK_	_IEVEKPFAIAK_	IEVEKPFAIAK	23.8053	P23284	TRUE	36.1795	8	_IEVEKPFAIAK_	622.866	19859640	sp	P23284	P23284	PPIB_HUMAN	Peptidyl-prolyl cis-trans isomerase B	Homo sapiens	PPIB	1	2	uniprot_human_proteome
2	_HLNATVNNLQAK_	_HLNATVNNLQAK_	HLNATVNNLQAK	-14.5564	Q7L099	FALSE	9.61764	19	_HLNATVNNLQAK_	661.862	3910516	sp	Q7L099	Q7L099	RUFY3_HUMAN	Protein RUFY3	Homo sapiens	RUFY3	1	1	uniprot_human_proteome
2	_ILAC[+57]DDLDEAAR_	_ILAC[Carbamidomethyl (C)]DDLDEAAR_	ILACDDLDEAAR	27.8189	Q9P2R7;Q9P2R7-2	FALSE	9.00282	10	_ILAC[Carbamidomethyl (C)]DDLDEAAR_	681.322	5268087	sp	Q9P2R7;Q9P2R7-2	Q9P2R7;Q9P2R7-2	SUCB1_HUMAN	Succinate--CoA ligase [ADP-forming] subunit beta, mitochondrial;Isoform 2 of Succinate--CoA ligase [ADP-forming] subunit beta, mitochondrial	Homo sapiens	SUCLA2	1;	3;	uniprot_human_proteome
2	_AFALNDLDDYEK_	_AFALNDLDDYEK_	AFALNDLDDYEK	60.6674	Q14166	TRUE	64.4692	4	_AFALNDLDDYEK_	707.33	7089209	sp	Q14166	Q14166	TTL12_HUMAN	Tubulin--tyrosine ligase-like protein 12	Homo sapiens	TTLL12	1	2	uniprot_human_proteome
2	_QDLADVVQVC[+57]EGK_	_QDLADVVQVC[Carbamidomethyl (C)]EGK_	QDLADVVQVCEGK	42.0242	Q14204	TRUE	18.8029	83	_QDLADVVQVC[Carbamidomethyl (C)]EGK_	730.856	19485400	sp	Q14204	Q14204	DYHC1_HUMAN	Cytoplasmic dynein 1 heavy chain 1	Homo sapiens	DYNC1H1	1	5	uniprot_human_proteome
3	_YSQKEDKYEEEIK_	_YSQKEDKYEEEIK_	YSQKEDKYEEEIK	-15.6817	P06753	FALSE	18.9248	6	_YSQKEDKYEEEIK_	563.605	5207776	sp	P06753	P06753	TPM3_HUMAN	Tropomyosin alpha-3 chain	Homo sapiens	TPM3	1	2	uniprot_human_proteome
2	_KQTIDNSQGAYQEAFDISK_	_KQTIDNSQGAYQEAFDISK_	KQTIDNSQGAYQEAFDISK	34.2907	P27348	TRUE	27.247	12	_KQTIDNSQGAYQEAFDISK_	1072.02	8392022	sp	P27348	P27348	1433T_HUMAN	14-3-3 protein theta	Homo sapiens	YWHAQ	1	1	uniprot_human_proteome
2	_[+42]ADDVDQQQTTNTVEEPLDLIR_	_[Acetyl (Protein N-term)]ADDVDQQQTTNTVEEPLDLIR_	ADDVDQQQTTNTVEEPLDLIR	103.802	P62310	TRUE	27.5335	4	_[Acetyl (Protein N-term)]ADDVDQQQTTNTVEEPLDLIR_	1221.59	2155875	sp	P62310	P62310	LSM3_HUMAN	U6 snRNA-associated Sm-like protein LSm3	Homo sapiens	LSM3	1	2	uniprot_human_proteome
5	_NSSYVHGGVDASGKPQEAVYGQNDIHHK_	_NSSYVHGGVDASGKPQEAVYGQNDIHHK_	NSSYVHGGVDASGKPQEAVYGQNDIHHK	-3.78952	Q9UN86	FALSE	87.0283	4	_NSSYVHGGVDASGKPQEAVYGQNDIHHK_	599.688	6674955	sp	Q9UN86	Q9UN86	G3BP2_HUMAN	Ras GTPase-activating protein-binding protein 2	Homo sapiens	G3BP2	1	2	uniprot_human_proteome
2	_PVTALEYTFSR_	_PVTALEYTFSR_	PVTALEYTFSR	50.3081	P54709	FALSE	42.5448	4	_PVTALEYTFSR_	642.335	6497790	sp	P54709	P54709	AT1B3_HUMAN	Sodium/potassium-transporting ATPase subunit beta-3	Homo sapiens	ATP1B3	1	1	uniprot_human_proteome
3	_RLEAAYLDLQR_	_RLEAAYLDLQR_	RLEAAYLDLQR	29.387	E5RIW3;E5RJD8;O75347	FALSE	100	1	_RLEAAYLDLQR_	449.917	26091980	tr;tr;sp	E5RIW3;E5RJD8;O75347	E5RIW3;E5RJD8;O75347	E5RIW3_HUMAN;E5RJD8_HUMAN;TBCA_HUMAN	Tubulin-specific chaperone A	Homo sapiens	TBCA	1	1;1;3	uniprot_human_proteome
2	_TAWGQQPDLAANEAQLLR_	_TAWGQQPDLAANEAQLLR_	TAWGQQPDLAANEAQLLR	68.2367	Q9UNM6	FALSE	17.359	21	_TAWGQQPDLAANEAQLLR_	991.508	4849440	sp	Q9UNM6	Q9UNM6	PSD13_HUMAN	26S proteasome non-ATPase regulatory subunit 13	Homo sapiens	PSMD13	1	2	uniprot_human_proteome
3	_EIETYHNLLEGGQEDFESSGAGK_	_EIETYHNLLEGGQEDFESSGAGK_	EIETYHNLLEGGQEDFESSGAGK	53.8556	P35527	FALSE	14.9868	25	_EIETYHNLLEGGQEDFESSGAGK_	837.382	17531730	sp	P35527	P35527	K1C9_HUMAN	Keratin, type I cytoskeletal 9	Homo sapiens	KRT9	1	3	uniprot_human_proteome
3	_GIETPQC[+57]DQSTGQC[+57]VC[+57]VEGVEGPR_	_GIETPQC[Carbamidomethyl (C)]DQSTGQC[Carbamidomethyl (C)]VC[Carbamidomethyl (C)]VEGVEGPR_	GIETPQCDQSTGQCVCVEGVEGPR	37.1198	G3XAI2;P07942	FALSE	3.61449	36	_GIETPQC[Carbamidomethyl (C)]DQSTGQC[Carbamidomethyl (C)]VC[Carbamidomethyl (C)]VEGVEGPR_	888.388	7971863	tr;sp	G3XAI2;P07942	G3XAI2;P07942	G3XAI2_HUMAN;LAMB1_HUMAN	Laminin subunit beta-1	Homo sapiens	LAMB1	1	1;2	uniprot_human_proteome
2	_LIEDFLAR_	_LIEDFLAR_	LIEDFLAR	55.9169	A0A087WWM0;O43617;O43617-2	FALSE	45.3944	3	_LIEDFLAR_	488.777	4850240	tr;sp;sp	A0A087WWM0;O43617;O43617-2	A0A087WWM0;O43617;O43617-2	A0A087WWM0_HUMAN;TPPC3_HUMAN;TPPC3_HUMAN	Trafficking protein particle complex subunit 3;Trafficking protein particle complex subunit 3;Isoform 2 of Trafficking protein particle complex subunit 3	Homo sapiens	TRAPPC3	1;1;	1;1;	uniprot_human_proteome
3	_EQIVPKPEEEVAQK_	_EQIVPKPEEEVAQK_	EQIVPKPEEEVAQK	3.70914	A0A087WXM6;A0A0A6YYL6;J3KRX5;J3QQT2;P18621;P18621-3	FALSE	34.3934	3	_EQIVPKPEEEVAQK_	541.958	21687840	tr;tr;tr;tr;sp;sp	A0A087WXM6;A0A0A6YYL6;J3KRX5;J3QQT2;P18621;P18621-3	A0A087WXM6;A0A0A6YYL6;J3KRX5;J3QQT2;P18621;P18621-3	A0A087WXM6_HUMAN;A0A0A6YYL6_HUMAN;J3KRX5_HUMAN;J3QQT2_HUMAN;RL17_HUMAN;RL17_HUMAN	60S ribosomal protein L17 (Fragment);Protein RPL17-C18orf32;60S ribosomal protein L17 (Fragment);60S ribosomal protein L17 (Fragment);60S ribosomal protein L17;Isoform 3 of 60S ribosomal protein L17	Homo sapiens	RPL17;RPL17-C18orf32;RPL17;RPL17;RPL17;RPL17	3;3;3;3;1;	1;1;1;1;3;	uniprot_human_proteome
2	_TSTSAVPNLFVPLNTNPK_	_TSTSAVPNLFVPLNTNPK_	TSTSAVPNLFVPLNTNPK	70.7229	E7ENY0;E7EV99;P35611;P35611-2;P35611-3;P35611-6	FALSE	30.9989	5	_TSTSAVPNLFVPLNTNPK_	950.512	7627489	tr;tr;sp;sp;sp;sp	E7ENY0;E7EV99;P35611;P35611-2;P35611-3;P35611-6	E7ENY0;E7EV99;P35611;P35611-2;P35611-3;P35611-6	E7ENY0_HUMAN;E7EV99_HUMAN;ADDA_HUMAN;ADDA_HUMAN;ADDA_HUMAN;ADDA_HUMAN	Alpha-adducin;Alpha-adducin;Alpha-adducin;Isoform 2 of Alpha-adducin;Isoform 3 of Alpha-adducin;Isoform 6 of Alpha-adducin	Homo sapiens	ADD1	1;1;1;;;	1;1;2;;;	uniprot_human_proteome
4	_KHSQFIGYPITLYLEK_	_KHSQFIGYPITLYLEK_	KHSQFIGYPITLYLEK	58.5985	P08238	FALSE	1.40684	45	_KHSQFIGYPITLYLEK_	485.019	708325	sp	P08238	P08238	HS90B_HUMAN	Heat shock protein HSP 90-beta	Homo sapiens	HSP90AB1	1	4	uniprot_human_proteome
3	_QDHPSSMGVYGQESGGFSGPGENR_	_QDHPSSMGVYGQESGGFSGPGENR_	QDHPSSMGVYGQESGGFSGPGENR	22.8786	B0QYK0;Q01844;Q01844-3;Q01844-5;Q01844-6	FALSE	49.0944	3	_QDHPSSMGVYGQESGGFSGPGENR_	827.356	10375520	tr;sp;sp;sp;sp	B0QYK0;Q01844;Q01844-3;Q01844-5;Q01844-6	B0QYK0;Q01844;Q01844-3;Q01844-5;Q01844-6	B0QYK0_HUMAN;EWS_HUMAN;EWS_HUMAN;EWS_HUMAN;EWS_HUMAN	RNA-binding protein EWS;RNA-binding protein EWS;Isoform 3 of RNA-binding protein EWS;Isoform 5 of RNA-binding protein EWS;Isoform 6 of RNA-binding protein EWS	Homo sapiens	EWSR1	1;1;;;	1;1;;;	uniprot_human_proteome
2	_DKEEIVIC[+57]DR_	_DKEEIVIC[Carbamidomethyl (C)]DR_	DKEEIVICDR	2.61671	Q9NRR5	FALSE	31.9378	4	_DKEEIVIC[Carbamidomethyl (C)]DR_	638.814	3047830	sp	Q9NRR5	Q9NRR5	UBQL4_HUMAN	Ubiquilin-4	Homo sapiens	UBQLN4	1	2	uniprot_human_proteome
2	_FAEASEEAVSVQR_	_FAEASEEAVSVQR_	FAEASEEAVSVQR	13.2456	J3KP58;P30622;P30622-1;P30622-2	FALSE	56.0559	3	_FAEASEEAVSVQR_	711.847	946710	tr;sp;sp;sp	J3KP58;P30622;P30622-1;P30622-2	J3KP58;P30622;P30622-1;P30622-2	J3KP58_HUMAN;CLIP1_HUMAN;CLIP1_HUMAN;CLIP1_HUMAN	CAP-Gly domain-containing linker protein 1;CAP-Gly domain-containing linker protein 1;Isoform 2 of CAP-Gly domain-containing linker protein 1;Isoform 3 of CAP-Gly domain-containing linker protein 1	Homo sapiens	CLIP1	1;1;;	2;2;;	uniprot_human_proteome
2	_EGDVLTLLESER_	_EGDVLTLLESER_	EGDVLTLLESER	79.1479	P62857	TRUE	100	1	_EGDVLTLLESER_	680.851	26996360	sp	P62857	P62857	RS28_HUMAN	40S ribosomal protein S28	Homo sapiens	RPS28	1	1	uniprot_human_proteome
3	_DDSPLYIFDSSYGEHPK_	_DDSPLYIFDSSYGEHPK_	DDSPLYIFDSSYGEHPK	70.4639	B2WTI3;B2WTI4;K7EJU9;Q6NYC1;Q6NYC1-2;Q6NYC1-3	FALSE	64.3116	3	_DDSPLYIFDSSYGEHPK_	657.299	1837608	tr;tr;tr;sp;sp;sp	B2WTI3;B2WTI4;K7EJU9;Q6NYC1;Q6NYC1-2;Q6NYC1-3	B2WTI3;B2WTI4;K7EJU9;Q6NYC1;Q6NYC1-2;Q6NYC1-3	B2WTI3_HUMAN;B2WTI4_HUMAN;K7EJU9_HUMAN;JMJD6_HUMAN;JMJD6_HUMAN;JMJD6_HUMAN	Bifunctional arginine demethylase and lysyl-hydroxylase JMJD6;Bifunctional arginine demethylase and lysyl-hydroxylase JMJD6;Bifunctional arginine demethylase and lysyl-hydroxylase JMJD6;Bifunctional arginine demethylase and lysyl-hydroxylase JMJD6;Isoform 2 of Bifunctional arginine demethylase and lysyl-hydroxylase JMJD6;Isoform 3 of Bifunctional arginine demethylase and lysyl-hydroxylase JMJD6	Homo sapiens	JMJD6	1;1;1;1;;	1;1;1;1;;	uniprot_human_proteome
3	_MDAEHPELR_	_MDAEHPELR_	MDAEHPELR	-11.2265	Q12765	FALSE	42.31	14	_MDAEHPELR_	366.506	7715027	sp	Q12765	Q12765	SCRN1_HUMAN	Secernin-1	Homo sapiens	SCRN1	1	2	uniprot_human_proteome
2	_YENNVMNIR_	_YENNVMNIR_	YENNVMNIR	16.9607	Q08209;Q08209-2	FALSE	14.0407	9	_YENNVMNIR_	576.777	6612159	sp	Q08209;Q08209-2	Q08209;Q08209-2	PP2BA_HUMAN	Serine/threonine-protein phosphatase 2B catalytic subunit alpha isoform;Isoform 2 of Serine/threonine-protein phosphatase 2B catalytic subunit alpha isoform	Homo sapiens	PPP3CA	1;	1;	uniprot_human_proteome
2	_VTQVDGNSPVR_	_VTQVDGNSPVR_	VTQVDGNSPVR	-15.7784	P48444	FALSE	14.2188	15	_VTQVDGNSPVR_	586.307	3222081	sp	P48444	P48444	COPD_HUMAN	Coatomer subunit delta	Homo sapiens	ARCN1	1	1	uniprot_human_proteome
3	_VVVQVLAEEPEAVLK_	_VVVQVLAEEPEAVLK_	VVVQVLAEEPEAVLK	68.7474	P49327	FALSE	5.42491	103	_VVVQVLAEEPEAVLK_	541.65	6555368	sp	P49327	P49327	FAS_HUMAN	Fatty acid synthase	Homo sapiens	FASN	1	3	uniprot_human_proteome
3	_VINEPTAAALAYGLDK_	_VINEPTAAALAYGLDK_	VINEPTAAALAYGLDK	61.3016	P38646	TRUE	6.99854	27	_VINEPTAAALAYGLDK_	549.298	7590412	sp	P38646	P38646	GRP75_HUMAN	Stress-70 protein, mitochondrial	Homo sapiens	HSPA9	1	2	uniprot_human_proteome
4	_KHALLEADVAAHQDR_	_KHALLEADVAAHQDR_	KHALLEADVAAHQDR	-16.1203	Q13813-2	FALSE	4.85776	164	_KHALLEADVAAHQDR_	419.223	1408395	sp	Q13813-2	Q13813-2	SPTN1_HUMAN	Isoform 2 of Spectrin alpha chain, non-erythrocytic 1	Homo sapiens	SPTAN1			uniprot_human_proteome
3	_EAATLEVERPLPMEVEK_	_EAATLEVERPLPMEVEK_	EAATLEVERPLPMEVEK	41.5159	P51858	FALSE	33.5495	8	_EAATLEVERPLPMEVEK_	647.671	12483600	sp	P51858	P51858	HDGF_HUMAN	Hepatoma-derived growth factor	Homo sapiens	HDGF	1	1	uniprot_human_proteome
3	_IEWLESHQDADIEDFK_	_IEWLESHQDADIEDFK_	IEWLESHQDADIEDFK	60.2363	P11021	TRUE	27.8547	8	_IEWLESHQDADIEDFK_	658.974	58726320	sp	P11021	P11021	GRP78_HUMAN	78 kDa glucose-regulated protein	Homo sapiens	HSPA5	1	2	uniprot_human_proteome
5	_LNSVQSSERPLFLVHPIEGSTTVFHSLASR_	_LNSVQSSERPLFLVHPIEGSTTVFHSLASR_	LNSVQSSERPLFLVHPIEGSTTVFHSLASR	65.7389	P49327	FALSE	22.1878	18	_LNSVQSSERPLFLVHPIEGSTTVFHSLASR_	662.554	33530120	sp	P49327	P49327	FAS_HUMAN	Fatty acid synthase	Homo sapiens	FASN	1	3	uniprot_human_proteome
2	_LGLIEWLENTVTLK_	_LGLIEWLENTVTLK_	LGLIEWLENTVTLK	151.163	P78527	TRUE	3.12125	192	_LGLIEWLENTVTLK_	814.967	1022055	sp	P78527	P78527	PRKDC_HUMAN	DNA-dependent protein kinase catalytic subunit	Homo sapiens	PRKDC	1	3	uniprot_human_proteome
2	_EAIESAIGGNAYQHSK_	_EAIESAIGGNAYQHSK_	EAIESAIGGNAYQHSK	9.19321	P63172	FALSE	39.997	3	_EAIESAIGGNAYQHSK_	837.908	9614336	sp	P63172	P63172	DYLT1_HUMAN	Dynein light chain Tctex-type 1	Homo sapiens	DYNLT1	1	1	uniprot_human_proteome
3	_HLEINPDHSIIETLR_	_HLEINPDHSIIETLR_	HLEINPDHSIIETLR	40.6864	P07900;P07900-2	FALSE	36.3481	17	_HLEINPDHSIIETLR_	596.32	104542700	sp	P07900;P07900-2	P07900;P07900-2	HS90A_HUMAN	Heat shock protein HSP 90-alpha;Isoform 2 of Heat shock protein HSP 90-alpha	Homo sapiens	HSP90AA1	1;	5;	uniprot_human_proteome
3	_TITLEVEPSDTIENVK_	_TITLEVEPSDTIENVK_	TITLEVEPSDTIENVK	56.1898	P62979	FALSE	18.3292	5	_TITLEVEPSDTIENVK_	596.647	15694800	sp	P62979	P62979	RS27A_HUMAN	Ubiquitin-40S ribosomal protein S27a	Homo sapiens	RPS27A	1	2	uniprot_human_proteome
2	_ATGEESTQAEISC[+57]ESPFLAK_	_ATGEESTQAEISC[Carbamidomethyl (C)]ESPFLAK_	ATGEESTQAEISCESPFLAK	47.2871	P11137;P11137-3	FALSE	15.6555	72	_ATGEESTQAEISC[Carbamidomethyl (C)]ESPFLAK_	1078	9879738	sp	P11137;P11137-3	P11137;P11137-3	MTAP2_HUMAN	Microtubule-associated protein 2;Isoform 3 of Microtubule-associated protein 2	Homo sapiens	MAP2	1;	4;	uniprot_human_proteome
2	_ISYGNDALMPSLTETK_	_ISYGNDALMPSLTETK_	ISYGNDALMPSLTETK	58.4503	E9PG40;P05067;P05067-9	FALSE	24.3812	12	_ISYGNDALMPSLTETK_	870.43	3721181	tr;sp;sp	E9PG40;P05067;P05067-9	E9PG40;P05067;P05067-9	E9PG40_HUMAN;A4_HUMAN;A4_HUMAN	Amyloid beta A4 protein;Amyloid beta A4 protein;Isoform L-APP752 of Amyloid beta A4 protein	Homo sapiens	APP	1;1;	1;3;	uniprot_human_proteome
2	_NQDPILPVLVK_	_NQDPILPVLVK_	NQDPILPVLVK	58.2362	Q96JE9	FALSE	7.55422	19	_NQDPILPVLVK_	618.372	1310949	sp	Q96JE9	Q96JE9	MAP6_HUMAN	Microtubule-associated protein 6	Homo sapiens	MAP6	1	2	uniprot_human_proteome
2	_VYTFNSVR_	_VYTFNSVR_	VYTFNSVR	14.9115	P20020;P20020-4	FALSE	66.0972	8	_VYTFNSVR_	493.259	5520943	sp	P20020;P20020-4	P20020;P20020-4	AT2B1_HUMAN	Plasma membrane calcium-transporting ATPase 1;Isoform C of Plasma membrane calcium-transporting ATPase 1	Homo sapiens	ATP2B1	1;	3;	uniprot_human_proteome
3	_RGEAHLAVNDFELAR_	_RGEAHLAVNDFELAR_	RGEAHLAVNDFELAR	25.8274	Q02790	TRUE	55.8441	4	_RGEAHLAVNDFELAR_	566.629	8218791	sp	Q02790	Q02790	FKBP4_HUMAN	Peptidyl-prolyl cis-trans isomerase FKBP4	Homo sapiens	FKBP4	1	3	uniprot_human_proteome
3	_INLLSHDYGDIVAQELLYR_	_INLLSHDYGDIVAQELLYR_	INLLSHDYGDIVAQELLYR	99.7476	C9JW74;Q5EB52;Q5EB52-2	FALSE	21.8503	5	_INLLSHDYGDIVAQELLYR_	744.727	5055726	tr;sp;sp	C9JW74;Q5EB52;Q5EB52-2	C9JW74;Q5EB52;Q5EB52-2	C9JW74_HUMAN;MEST_HUMAN;MEST_HUMAN	Mesoderm-specific transcript homolog protein;Mesoderm-specific transcript homolog protein;Isoform 2 of Mesoderm-specific transcript homolog protein	Homo sapiens	MEST	1;2;	1;2;	uniprot_human_proteome
3	_EDEEEDDDVVAPKPPIEPEEEK_	_EDEEEDDDVVAPKPPIEPEEEK_	EDEEEDDDVVAPKPPIEPEEEK	33.3128	Q13409-2	FALSE	26.2875	8	_EDEEEDDDVVAPKPPIEPEEEK_	846.713	14625970	sp	Q13409-2	Q13409-2	DC1I2_HUMAN	Isoform 2B of Cytoplasmic dynein 1 intermediate chain 2	Homo sapiens	DYNC1I2			uniprot_human_proteome
3	_TVPPAVTGITFLSGGQSEEEASINLNAINK_	_TVPPAVTGITFLSGGQSEEEASINLNAINK_	TVPPAVTGITFLSGGQSEEEASINLNAINK	101.317	P04075	FALSE	25.2408	15	_TVPPAVTGITFLSGGQSEEEASINLNAINK_	1019.86	24003260	sp	P04075	P04075	ALDOA_HUMAN	Fructose-bisphosphate aldolase A	Homo sapiens	ALDOA	1	2	uniprot_human_proteome
3	_ASPATQPPPLLPPSATGPDATVGGPAPTPLLPPSATASVK_	_ASPATQPPPLLPPSATGPDATVGGPAPTPLLPPSATASVK_	ASPATQPPPLLPPSATGPDATVGGPAPTPLLPPSATASVK	87.2666	Q07666	FALSE	13.9872	13	_ASPATQPPPLLPPSATGPDATVGGPAPTPLLPPSATASVK_	1243	5294846	sp	Q07666	Q07666	KHDR1_HUMAN	KH domain-containing, RNA-binding, signal transduction-associated protein 1	Homo sapiens	KHDRBS1	1	1	uniprot_human_proteome
2	_VIGEDGAEGYSDLFR_	_VIGEDGAEGYSDLFR_	VIGEDGAEGYSDLFR	66.5815	O75037;O75037-2;O75037-3;O75037-4	FALSE	39.9258	8	_VIGEDGAEGYSDLFR_	814.384	4406245	sp	O75037;O75037-2;O75037-3;O75037-4	O75037;O75037-2;O75037-3;O75037-4	KI21B_HUMAN	Kinesin-like protein KIF21B;Isoform 2 of Kinesin-like protein KIF21B;Isoform 3 of Kinesin-like protein KIF21B;Isoform 4 of Kinesin-like protein KIF21B	Homo sapiens	KIF21B	1;;;	2;;;	uniprot_human_proteome
3	_APGPGLAQGLPQLHSLVLR_	_APGPGLAQGLPQLHSLVLR_	APGPGLAQGLPQLHSLVLR	68.4669	Q8N1G4	TRUE	64.367	4	_APGPGLAQGLPQLHSLVLR_	642.042	9258506	sp	Q8N1G4	Q8N1G4	LRC47_HUMAN	Leucine-rich repeat-containing protein 47	Homo sapiens	LRRC47	1	1	uniprot_human_proteome
2	_KTDDVEAMSSQPALALDER_	_KTDDVEAMSSQPALALDER_	KTDDVEAMSSQPALALDER	37.9208	P46821	TRUE	5.32653	131	_KTDDVEAMSSQPALALDER_	1038.5	4746689	sp	P46821	P46821	MAP1B_HUMAN	Microtubule-associated protein 1B	Homo sapiens	MAP1B	1	2	uniprot_human_proteome
3	_YSEATEHPGAPPQPPPPQQQAQPALAPPSAR_	_YSEATEHPGAPPQPPPPQQQAQPALAPPSAR_	YSEATEHPGAPPQPPPPQQQAQPALAPPSAR	25.5558	Q96JE9	FALSE	21.7732	12	_YSEATEHPGAPPQPPPPQQQAQPALAPPSAR_	1072.53	3192564	sp	Q96JE9	Q96JE9	MAP6_HUMAN	Microtubule-associated protein 6	Homo sapiens	MAP6	1	2	uniprot_human_proteome
2	_VLSLQFR_	_VLSLQFR_	VLSLQFR	38.5821	Q9H3S7	TRUE	18.0283	12	_VLSLQFR_	431.761	1630778	sp	Q9H3S7	Q9H3S7	PTN23_HUMAN	Tyrosine-protein phosphatase non-receptor type 23	Homo sapiens	PTPN23	1	1	uniprot_human_proteome
3	_VPMNTVDFGHVTEEWR_	_VPMNTVDFGHVTEEWR_	VPMNTVDFGHVTEEWR	58.9316	J3KQA0;P21579	FALSE	44.6896	8	_VPMNTVDFGHVTEEWR_	639.637	5523558	tr;sp	J3KQA0;P21579	J3KQA0;P21579	J3KQA0_HUMAN;SYT1_HUMAN	Synaptotagmin I, isoform CRA_b;Synaptotagmin-1	Homo sapiens	SYT1	1	1	uniprot_human_proteome
3	_KGPNVVGPYGLLQPFADAMK_	_KGPNVVGPYGLLQPFADAMK_	KGPNVVGPYGLLQPFADAMK	89.4569	P03886	TRUE	100	1	_KGPNVVGPYGLLQPFADAMK_	701.375	1057795	sp	P03886	P03886	NU1M_HUMAN	NADH-ubiquinone oxidoreductase chain 1	Homo sapiens	MT-ND1	1	1	uniprot_human_proteome
4	_KSC[+57]VEEPEPEPEAAEGDGDKK_	_KSC[Carbamidomethyl (C)]VEEPEPEPEAAEGDGDKK_	KSCVEEPEPEPEAAEGDGDKK	-15.4418	P51858	FALSE	2.47632	19	_KSC[Carbamidomethyl (C)]VEEPEPEPEAAEGDGDKK_	576.01	638027	sp	P51858	P51858	HDGF_HUMAN	Hepatoma-derived growth factor	Homo sapiens	HDGF	1	1	uniprot_human_proteome
3	_EEEYEPEKMEAEDYVMAVVDK_	_EEEYEPEKMEAEDYVMAVVDK_	EEEYEPEKMEAEDYVMAVVDK	81.6281	P46821	TRUE	5.17022	133	_EEEYEPEKMEAEDYVMAVVDK_	845.038	4274453	sp	P46821	P46821	MAP1B_HUMAN	Microtubule-associated protein 1B	Homo sapiens	MAP1B	1	2	uniprot_human_proteome
3	_KSDLFQDDLYPDTAGPEAALEAEEWFEGK_	_KSDLFQDDLYPDTAGPEAALEAEEWFEGK_	KSDLFQDDLYPDTAGPEAALEAEEWFEGK	119.707	Q9ULV4;Q9ULV4-2;Q9ULV4-3	FALSE	23.7737	8	_KSDLFQDDLYPDTAGPEAALEAEEWFEGK_	1091.17	9831265	sp	Q9ULV4;Q9ULV4-2;Q9ULV4-3	Q9ULV4;Q9ULV4-2;Q9ULV4-3	COR1C_HUMAN	Coronin-1C;Isoform 2 of Coronin-1C;Isoform 3 of Coronin-1C	Homo sapiens	CORO1C	1;;	1;;	uniprot_human_proteome
3	_ENNVDAVHPGYGFLSER_	_ENNVDAVHPGYGFLSER_	ENNVDAVHPGYGFLSER	39.8843	P11498	FALSE	25.7047	5	_ENNVDAVHPGYGFLSER_	635.303	4067734	sp	P11498	P11498	PYC_HUMAN	Pyruvate carboxylase, mitochondrial	Homo sapiens	PC	1	2	uniprot_human_proteome
3	_VKDLESLFHR_	_VKDLESLFHR_	VKDLESLFHR	27.8101	Q03252	TRUE	54.1003	7	_VKDLESLFHR_	415.231	7512588	sp	Q03252	Q03252	LMNB2_HUMAN	Lamin-B2	Homo sapiens	LMNB2	1	4	uniprot_human_proteome
2	_ALAAFLK_	_ALAAFLK_	ALAAFLK	32.284	P39019	FALSE	35.9255	6	_ALAAFLK_	367.234	9401379	sp	P39019	P39019	RS19_HUMAN	40S ribosomal protein S19	Homo sapiens	RPS19	1	2	uniprot_human_proteome
2	_GEGM[+16]PQYR_	_GEGM[Oxidation (M)]PQYR_	GEGMPQYR	-35.6321	O60884	TRUE	4.4104	17	_GEGM[Oxidation (M)]PQYR_	477.211	1792786	sp	O60884	O60884	DNJA2_HUMAN	DnaJ homolog subfamily A member 2	Homo sapiens	DNAJA2	1	1	uniprot_human_proteome
2	_DLFPYEESK_	_DLFPYEESK_	DLFPYEESK	44.8996	P51858	FALSE	21.0104	11	_DLFPYEESK_	564.266	8207966	sp	P51858	P51858	HDGF_HUMAN	Hepatoma-derived growth factor	Homo sapiens	HDGF	1	1	uniprot_human_proteome
3	_DKPEEQWWNAEDSEGKR_	_DKPEEQWWNAEDSEGKR_	DKPEEQWWNAEDSEGKR	20.408	P46108	FALSE	10.2513	16	_DKPEEQWWNAEDSEGKR_	701.984	1486400	sp	P46108	P46108	CRK_HUMAN	Adapter molecule crk	Homo sapiens	CRK	1	2	uniprot_human_proteome
4	_GRPAPGFHHGDGPGNAVQEIMIPASK_	_GRPAPGFHHGDGPGNAVQEIMIPASK_	GRPAPGFHHGDGPGNAVQEIMIPASK	28.3524	E9PEB5;Q96AE4;Q96AE4-2	FALSE	13.6484	9	_GRPAPGFHHGDGPGNAVQEIMIPASK_	660.833	6405824	tr;sp;sp	E9PEB5;Q96AE4;Q96AE4-2	E9PEB5;Q96AE4;Q96AE4-2	E9PEB5_HUMAN;FUBP1_HUMAN;FUBP1_HUMAN	Far upstream element-binding protein 1;Far upstream element-binding protein 1;Isoform 2 of Far upstream element-binding protein 1	Homo sapiens	FUBP1	1;1;	1;3;	uniprot_human_proteome
2	_VLGDLIFNQPDR_	_VLGDLIFNQPDR_	VLGDLIFNQPDR	66.4093	K7ESP4;Q8WVC6	FALSE	31.4101	5	_VLGDLIFNQPDR_	693.872	6585785	tr;sp	K7ESP4;Q8WVC6	K7ESP4;Q8WVC6	K7ESP4_HUMAN;DCAKD_HUMAN	Dephospho-CoA kinase domain-containing protein (Fragment);Dephospho-CoA kinase domain-containing protein	Homo sapiens	DCAKD	1	1	uniprot_human_proteome
2	_DTNGSQFFITTVK_	_DTNGSQFFITTVK_	DTNGSQFFITTVK	58.415	P23284	TRUE	33.7483	9	_DTNGSQFFITTVK_	729.367	12898560	sp	P23284	P23284	PPIB_HUMAN	Peptidyl-prolyl cis-trans isomerase B	Homo sapiens	PPIB	1	2	uniprot_human_proteome
3	_IRQEEIEIEVVQR_	_IRQEEIEIEVVQR_	IRQEEIEIEVVQR	29.3291	Q14254	FALSE	51.265	6	_IRQEEIEIEVVQR_	547.637	4059672	sp	Q14254	Q14254	FLOT2_HUMAN	Flotillin-2	Homo sapiens	FLOT2	1	2	uniprot_human_proteome
2	_VSVPLIAQGNSYPSETTVK_	_VSVPLIAQGNSYPSETTVK_	VSVPLIAQGNSYPSETTVK	51.8675	P11047	TRUE	20.415	17	_VSVPLIAQGNSYPSETTVK_	995.528	16793070	sp	P11047	P11047	LAMC1_HUMAN	Laminin subunit gamma-1	Homo sapiens	LAMC1	1	3	uniprot_human_proteome
4	_TC[+57]NC[+57]ETEDYGEKFDENDVITC[+57]FANFESDEVELSYAK_	_TC[Carbamidomethyl (C)]NC[Carbamidomethyl (C)]ETEDYGEKFDENDVITC[Carbamidomethyl (C)]FANFESDEVELSYAK_	TCNCETEDYGEKFDENDVITCFANFESDEVELSYAK	113.856	Q00839;Q00839-2	FALSE	4.26839	23	_TC[Carbamidomethyl (C)]NC[Carbamidomethyl (C)]ETEDYGEKFDENDVITC[Carbamidomethyl (C)]FANFESDEVELSYAK_	1082.95	5164295	sp	Q00839;Q00839-2	Q00839;Q00839-2	HNRPU_HUMAN	Heterogeneous nuclear ribonucleoprotein U;Isoform Short of Heterogeneous nuclear ribonucleoprotein U	Homo sapiens	HNRNPU	1;	6;	uniprot_human_proteome
2	_ALELFLESLLK_	_ALELFLESLLK_	ALELFLESLLK	127.354	C9JCC6;Q14919;Q14919-2	FALSE	25.2293	4	_ALELFLESLLK_	638.382	2085039	tr;sp;sp	C9JCC6;Q14919;Q14919-2	C9JCC6;Q14919;Q14919-2	C9JCC6_HUMAN;NC2A_HUMAN;NC2A_HUMAN	Dr1-associated corepressor;Dr1-associated corepressor;Isoform 2 of Dr1-associated corepressor	Homo sapiens	DRAP1	1;1;	1;3;	uniprot_human_proteome
3	_TELEDTLDTTAAQQELR_	_TELEDTLDTTAAQQELR_	TELEDTLDTTAAQQELR	54.4397	P35580;P35580-3	FALSE	8.98715	122	_TELEDTLDTTAAQQELR_	645.316	1363987	sp	P35580;P35580-3	P35580;P35580-3	MYH10_HUMAN	Myosin-10;Isoform 3 of Myosin-10	Homo sapiens	MYH10	1;	3;	uniprot_human_proteome
3	_HIFALFNTEQR_	_HIFALFNTEQR_	HIFALFNTEQR	44.203	Q9UQ16-2;Q9UQ16-3	FALSE	8.43779	27	_HIFALFNTEQR_	459.242	1619549	sp	Q9UQ16-2;Q9UQ16-3	Q9UQ16-2;Q9UQ16-3	DYN3_HUMAN	Isoform 2 of Dynamin-3;Isoform 3 of Dynamin-3	Homo sapiens	DNM3			uniprot_human_proteome
2	_LQDQQVVINYSIVK_	_LQDQQVVINYSIVK_	LQDQQVVINYSIVK	52.2231	Q9UI08	FALSE	52.0664	3	_LQDQQVVINYSIVK_	823.959	2521081	sp	Q9UI08	Q9UI08	EVL_HUMAN	Ena/VASP-like protein	Homo sapiens	EVL	1	2	uniprot_human_proteome
2	_VIGVLEPLDPEDYTK_	_VIGVLEPLDPEDYTK_	VIGVLEPLDPEDYTK	81.3666	Q96RP9	FALSE	27.4705	4	_VIGVLEPLDPEDYTK_	844.443	1724477	sp	Q96RP9	Q96RP9	EFGM_HUMAN	Elongation factor G, mitochondrial	Homo sapiens	GFM1	1	2	uniprot_human_proteome
2	_[+42]MELITILEK_	_[Acetyl (Protein N-term)]MELITILEK_	MELITILEK	156.142	Q14974	FALSE	2.8085	51	_[Acetyl (Protein N-term)]MELITILEK_	566.32	1795123	sp	Q14974	Q14974	IMB1_HUMAN	Importin subunit beta-1	Homo sapiens	KPNB1	1	2	uniprot_human_proteome
2	_LPSQTESVTSNR_	_LPSQTESVTSNR_	LPSQTESVTSNR	-9.89261	Q2M2I8	TRUE	43.9213	4	_LPSQTESVTSNR_	659.834	3128013	sp	Q2M2I8	Q2M2I8	AAK1_HUMAN	AP2-associated protein kinase 1	Homo sapiens	AAK1	1	3	uniprot_human_proteome
2	_DTLLPDEVSTLSK_	_DTLLPDEVSTLSK_	DTLLPDEVSTLSK	59.3154	Q9NQC3	FALSE	49.3741	8	_DTLLPDEVSTLSK_	709.375	27895390	sp	Q9NQC3	Q9NQC3	RTN4_HUMAN	Reticulon-4	Homo sapiens	RTN4	1	2	uniprot_human_proteome
2	_MQM[+16]LEDEDDLAYAETEK_	_MQM[Oxidation (M)]LEDEDDLAYAETEK_	MQMLEDEDDLAYAETEK	47.7393	Q14204	TRUE	1.3706	392	_MQM[Oxidation (M)]LEDEDDLAYAETEK_	1023.93	610821	sp	Q14204	Q14204	DYHC1_HUMAN	Cytoplasmic dynein 1 heavy chain 1	Homo sapiens	DYNC1H1	1	5	uniprot_human_proteome
2	_LQGVLDSTLNSK_	_LQGVLDSTLNSK_	LQGVLDSTLNSK	29.1793	F1T0E5;Q9ULU8;Q9ULU8-2;Q9ULU8-3;Q9ULU8-4	FALSE	66.8195	3	_LQGVLDSTLNSK_	637.851	7363724	tr;sp;sp;sp;sp	F1T0E5;Q9ULU8;Q9ULU8-2;Q9ULU8-3;Q9ULU8-4	F1T0E5;Q9ULU8;Q9ULU8-2;Q9ULU8-3;Q9ULU8-4	F1T0E5_HUMAN;CAPS1_HUMAN;CAPS1_HUMAN;CAPS1_HUMAN;CAPS1_HUMAN	Calcium-dependent secretion activator 1;Calcium-dependent secretion activator 1;Isoform 2 of Calcium-dependent secretion activator 1;Isoform 3 of Calcium-dependent secretion activator 1;Isoform 4 of Calcium-dependent secretion activator 1	Homo sapiens	CADPS	1;1;;;	1;3;;;	uniprot_human_proteome
3	_YKVPDGKPENEFAFNAEFK_	_YKVPDGKPENEFAFNAEFK_	YKVPDGKPENEFAFNAEFK	43.9586	Q15181	TRUE	41.0288	12	_YKVPDGKPENEFAFNAEFK_	744.032	9016766	sp	Q15181	Q15181	IPYR_HUMAN	Inorganic pyrophosphatase	Homo sapiens	PPA1	1	2	uniprot_human_proteome
2	_VAAGVLC[+57]ELAQDK_	_VAAGVLC[Carbamidomethyl (C)]ELAQDK_	VAAGVLCELAQDK	46.6338	P35222	FALSE	33.2538	22	_VAAGVLC[Carbamidomethyl (C)]ELAQDK_	687.358	3947515	sp	P35222	P35222	CTNB1_HUMAN	Catenin beta-1	Homo sapiens	CTNNB1	1	1	uniprot_human_proteome
2	_SVTLLIK_	_SVTLLIK_	SVTLLIK	25.9279	P40227	FALSE	26.0115	10	_SVTLLIK_	387.26	30000560	sp	P40227	P40227	TCPZ_HUMAN	T-complex protein 1 subunit zeta	Homo sapiens	CCT6A	1	3	uniprot_human_proteome
3	_VINIDFRDPEESK_	_VINIDFRDPEESK_	VINIDFRDPEESK	37.227	P48147	TRUE	21.7833	9	_VINIDFRDPEESK_	521.267	5770706	sp	P48147	P48147	PPCE_HUMAN	Prolyl endopeptidase	Homo sapiens	PREP	1	2	uniprot_human_proteome
3	_SPLVM[+16]DVLNIQGVQR_	_SPLVM[Oxidation (M)]DVLNIQGVQR_	SPLVMDVLNIQGVQR	67.3451	Q14204	TRUE	1.85079	378	_SPLVM[Oxidation (M)]DVLNIQGVQR_	562.307	1368381	sp	Q14204	Q14204	DYHC1_HUMAN	Cytoplasmic dynein 1 heavy chain 1	Homo sapiens	DYNC1H1	1	5	uniprot_human_proteome
3	_EIGTHKPLPGITVGDIGPK_	_EIGTHKPLPGITVGDIGPK_	EIGTHKPLPGITVGDIGPK	32.3407	Q15067-2	FALSE	37.8307	14	_EIGTHKPLPGITVGDIGPK_	643.698	4972020	sp	Q15067-2	Q15067-2	ACOX1_HUMAN	Isoform 2 of Peroxisomal acyl-coenzyme A oxidase 1	Homo sapiens	ACOX1			uniprot_human_proteome
3	_DNLTLWTSDM[+16]QGDGEEQNK_	_DNLTLWTSDM[Oxidation (M)]QGDGEEQNK_	DNLTLWTSDMQGDGEEQNK	51.5414	P62258	FALSE	1.50401	52	_DNLTLWTSDM[Oxidation (M)]QGDGEEQNK_	732.983	530861	sp	P62258	P62258	1433E_HUMAN	14-3-3 protein epsilon	Homo sapiens	YWHAE	1	1	uniprot_human_proteome
3	_GLSEDTTEETLKESFDGSVR_	_GLSEDTTEETLKESFDGSVR_	GLSEDTTEETLKESFDGSVR	52.9377	P19338	FALSE	18.7813	11	_GLSEDTTEETLKESFDGSVR_	734.013	26135060	sp	P19338	P19338	NUCL_HUMAN	Nucleolin	Homo sapiens	NCL	1	3	uniprot_human_proteome
3	_KIAELEEEQSQGSTTNSDWM[+16]K_	_KIAELEEEQSQGSTTNSDWM[Oxidation (M)]K_	KIAELEEEQSQGSTTNSDWMK	18.4097	P46821	FALSE	3.93297	149	_KIAELEEEQSQGSTTNSDWM[Oxidation (M)]K_	809.704	4652484	sp	P46821	P46821	MAP1B_HUMAN	Microtubule-associated protein 1B	Homo sapiens	MAP1B	1	2	uniprot_human_proteome
3	_HYFQNTQGLIFVVDSNDRER_	_HYFQNTQGLIFVVDSNDRER_	HYFQNTQGLIFVVDSNDRER	50.3997	P84077	FALSE	100	1	_HYFQNTQGLIFVVDSNDRER_	813.4	33429690	sp	P84077	P84077	ARF1_HUMAN	ADP-ribosylation factor 1	Homo sapiens	ARF1	1	2	uniprot_human_proteome
3	_VNEAAPEKPQDDSGTAGGISSTSASVNR_	_VNEAAPEKPQDDSGTAGGISSTSASVNR_	VNEAAPEKPQDDSGTAGGISSTSASVNR	5.46859	Q5T4S7;Q5T4S7-2;Q5T4S7-3	FALSE	50.8118	9	_VNEAAPEKPQDDSGTAGGISSTSASVNR_	915.769	5848199	sp	Q5T4S7;Q5T4S7-2;Q5T4S7-3	Q5T4S7;Q5T4S7-2;Q5T4S7-3	UBR4_HUMAN	E3 ubiquitin-protein ligase UBR4;Isoform 2 of E3 ubiquitin-protein ligase UBR4;Isoform 3 of E3 ubiquitin-protein ligase UBR4	Homo sapiens	UBR4	1;;	1;;	uniprot_human_proteome
4	_AALVGGTTMIIGHVLPDKETSLVDAYEK_	_AALVGGTTMIIGHVLPDKETSLVDAYEK_	AALVGGTTMIIGHVLPDKETSLVDAYEK	75.2183	Q9BPU6	FALSE	56.2729	11	_AALVGGTTMIIGHVLPDKETSLVDAYEK_	732.89	55142630	sp	Q9BPU6	Q9BPU6	DPYL5_HUMAN	Dihydropyrimidinase-related protein 5	Homo sapiens	DPYSL5	1	1	uniprot_human_proteome
2	_TILPAAAQDVYYR_	_TILPAAAQDVYYR_	TILPAAAQDVYYR	50.3929	P04843	FALSE	49.6202	9	_TILPAAAQDVYYR_	740.893	16670750	sp	P04843	P04843	RPN1_HUMAN	Dolichyl-diphosphooligosaccharide--protein glycosyltransferase subunit 1	Homo sapiens	RPN1	1	1	uniprot_human_proteome
2	_NEIDNYEEDYQK_	_NEIDNYEEDYQK_	NEIDNYEEDYQK	22.974	Q01082	FALSE	17.741	95	_NEIDNYEEDYQK_	780.328	6524597	sp	Q01082	Q01082	SPTB2_HUMAN	Spectrin beta chain, non-erythrocytic 1	Homo sapiens	SPTBN1	1	2	uniprot_human_proteome
2	_LQPVLQPLPSPGVGGK_	_LQPVLQPLPSPGVGGK_	LQPVLQPLPSPGVGGK	50.1907	P12111;P12111-2	FALSE	8.34437	11	_LQPVLQPLPSPGVGGK_	793.967	3271071	sp	P12111;P12111-2	P12111;P12111-2	CO6A3_HUMAN	Collagen alpha-3(VI) chain;Isoform 2 of Collagen alpha-3(VI) chain	Homo sapiens	COL6A3	1;	5;	uniprot_human_proteome
2	_VEAAQETVADYQQTIK_	_VEAAQETVADYQQTIK_	VEAAQETVADYQQTIK	32.8277	Q14203;Q14203-6	FALSE	22.4547	29	_VEAAQETVADYQQTIK_	897.449	6072274	sp	Q14203;Q14203-6	Q14203;Q14203-6	DCTN1_HUMAN	Dynactin subunit 1;Isoform 6 of Dynactin subunit 1	Homo sapiens	DCTN1	1;	3;	uniprot_human_proteome
2	_ILETTMTPTGIDTAK_	_ILETTMTPTGIDTAK_	ILETTMTPTGIDTAK	38.5821	Q9UMZ2-3;Q9UMZ2-4;Q9UMZ2-6;Q9UMZ2-7;Q9UMZ2-8;Q9UMZ2-9	FALSE	41.2408	3	_ILETTMTPTGIDTAK_	796.416	1072294	sp	Q9UMZ2-3;Q9UMZ2-4;Q9UMZ2-6;Q9UMZ2-7;Q9UMZ2-8;Q9UMZ2-9	Q9UMZ2-3;Q9UMZ2-4;Q9UMZ2-6;Q9UMZ2-7;Q9UMZ2-8;Q9UMZ2-9	SYNRG_HUMAN	Isoform 2 of Synergin gamma;Isoform 3 of Synergin gamma;Isoform 5 of Synergin gamma;Isoform 6 of Synergin gamma;Isoform 7 of Synergin gamma;Isoform 8 of Synergin gamma	Homo sapiens	SYNRG			uniprot_human_proteome
2	_VTLSFPSTLQTGTGTLK_	_VTLSFPSTLQTGTGTLK_	VTLSFPSTLQTGTGTLK	66.432	E9PLK3;P55786	FALSE	28.7668	11	_VTLSFPSTLQTGTGTLK_	875.983	22282680	tr;sp	E9PLK3;P55786	E9PLK3;P55786	E9PLK3_HUMAN;PSA_HUMAN	Puromycin-sensitive aminopeptidase	Homo sapiens	NPEPPS	1	1;2	uniprot_human_proteome
2	_QGQNVIGLQMGSNK_	_QGQNVIGLQMGSNK_	QGQNVIGLQMGSNK	25.8752	Q9UI15	FALSE	37.4044	6	_QGQNVIGLQMGSNK_	737.378	12886940	sp	Q9UI15	Q9UI15	TAGL3_HUMAN	Transgelin-3	Homo sapiens	TAGLN3	1	2	uniprot_human_proteome
3	_AMTTGAIAAMLSTILYSR_	_AMTTGAIAAMLSTILYSR_	AMTTGAIAAMLSTILYSR	149.485	P20618	TRUE	4.41304	21	_AMTTGAIAAMLSTILYSR_	624.33	1396465	sp	P20618	P20618	PSB1_HUMAN	Proteasome subunit beta type-1	Homo sapiens	PSMB1	1	2	uniprot_human_proteome
2	_ILIGNPGC[+57]TYK_	_ILIGNPGC[Carbamidomethyl (C)]TYK_	ILIGNPGCTYK	23.0411	Q9C0B1	FALSE	16.6181	7	_ILIGNPGC[Carbamidomethyl (C)]TYK_	618.326	3403070	sp	Q9C0B1	Q9C0B1	FTO_HUMAN	Alpha-ketoglutarate-dependent dioxygenase FTO	Homo sapiens	FTO	1	3	uniprot_human_proteome
2	_VDENNPEYLR_	_VDENNPEYLR_	VDENNPEYLR	5.88095	E7ENY0;E7EV99;P35611;P35611-2;P35611-3;P35611-6	FALSE	13.3587	10	_VDENNPEYLR_	624.796	6952133	tr;tr;sp;sp;sp;sp	E7ENY0;E7EV99;P35611;P35611-2;P35611-3;P35611-6	E7ENY0;E7EV99;P35611;P35611-2;P35611-3;P35611-6	E7ENY0_HUMAN;E7EV99_HUMAN;ADDA_HUMAN;ADDA_HUMAN;ADDA_HUMAN;ADDA_HUMAN	Alpha-adducin;Alpha-adducin;Alpha-adducin;Isoform 2 of Alpha-adducin;Isoform 3 of Alpha-adducin;Isoform 6 of Alpha-adducin	Homo sapiens	ADD1	1;1;1;;;	1;1;2;;;	uniprot_human_proteome
2	_VANPSGNLTETYVQDR_	_VANPSGNLTETYVQDR_	VANPSGNLTETYVQDR	28.2865	P21333;P21333-2	FALSE	9.95179	57	_VANPSGNLTETYVQDR_	882.432	17734370	sp	P21333;P21333-2	P21333;P21333-2	FLNA_HUMAN	Filamin-A;Isoform 2 of Filamin-A	Homo sapiens	FLNA	1;	4;	uniprot_human_proteome
3	_SFVPNMIGGASQADLAVLVISAR_	_SFVPNMIGGASQADLAVLVISAR_	SFVPNMIGGASQADLAVLVISAR	120.384	P15170-2;P15170-3	FALSE	14.0959	19	_SFVPNMIGGASQADLAVLVISAR_	772.751	1885747	sp	P15170-2;P15170-3	P15170-2;P15170-3	ERF3A_HUMAN	Isoform 2 of Eukaryotic peptide chain release factor GTP-binding subunit ERF3A;Isoform 3 of Eukaryotic peptide chain release factor GTP-binding subunit ERF3A	Homo sapiens	GSPT1			uniprot_human_proteome
2	_PFIFVDDVK_	_PFIFVDDVK_	PFIFVDDVK	60.9103	Q12765	FALSE	10.7616	37	_PFIFVDDVK_	540.292	1461473	sp	Q12765	Q12765	SCRN1_HUMAN	Secernin-1	Homo sapiens	SCRN1	1	2	uniprot_human_proteome
3	_HAVTEAEIQQLK_	_HAVTEAEIQQLK_	HAVTEAEIQQLK	6.2322	D3DTX6;Q96SB3	FALSE	25.7677	8	_HAVTEAEIQQLK_	456.249	1448512	tr;sp	D3DTX6;Q96SB3	D3DTX6;Q96SB3	D3DTX6_HUMAN;NEB2_HUMAN	Neurabin-2	Homo sapiens	PPP1R9B	1	1;2	uniprot_human_proteome
3	_LVARPEPATGYTLEFR_	_LVARPEPATGYTLEFR_	LVARPEPATGYTLEFR	40.6041	Q16658	TRUE	100	1	_LVARPEPATGYTLEFR_	607.328	313459200	sp	Q16658	Q16658	FSCN1_HUMAN	Fascin	Homo sapiens	FSCN1	1	3	uniprot_human_proteome
3	_SALQSINEWAAQTTDGKLPEVTK_	_SALQSINEWAAQTTDGKLPEVTK_	SALQSINEWAAQTTDGKLPEVTK	75.4674	P50454	FALSE	24.3535	11	_SALQSINEWAAQTTDGKLPEVTK_	829.762	12586510	sp	P50454	P50454	SERPH_HUMAN	Serpin H1	Homo sapiens	SERPINH1	1	2	uniprot_human_proteome
2	_TLTGVLPER_	_TLTGVLPER_	TLTGVLPER	20.937	Q8WVY7	TRUE	85.2256	2	_TLTGVLPER_	493.287	5541258	sp	Q8WVY7	Q8WVY7	UBCP1_HUMAN	Ubiquitin-like domain-containing CTD phosphatase 1	Homo sapiens	UBLCP1	1	2	uniprot_human_proteome
4	_HNLITEMVALNPDFKPPADYKPPATR_	_HNLITEMVALNPDFKPPADYKPPATR_	HNLITEMVALNPDFKPPADYKPPATR	66.8421	Q15637;Q15637-2;Q15637-3;Q15637-4;Q15637-6	FALSE	83.9671	4	_HNLITEMVALNPDFKPPADYKPPATR_	734.634	4348675	sp	Q15637;Q15637-2;Q15637-3;Q15637-4;Q15637-6	Q15637;Q15637-2;Q15637-3;Q15637-4;Q15637-6	SF01_HUMAN	Splicing factor 1;Isoform 2 of Splicing factor 1;Isoform 3 of Splicing factor 1;Isoform 4 of Splicing factor 1;Isoform 6 of Splicing factor 1	Homo sapiens	SF1	1;;;;	4;;;;	uniprot_human_proteome
4	_LQPPSGTELPAFNPIVHPSAITQVLLLANPQK_	_LQPPSGTELPAFNPIVHPSAITQVLLLANPQK_	LQPPSGTELPAFNPIVHPSAITQVLLLANPQK	115.872	Q9UJY5;Q9UJY5-3;Q9UJY5-4;Q9UJY5-6	FALSE	12.2615	6	_LQPPSGTELPAFNPIVHPSAITQVLLLANPQK_	848.475	752456	sp	Q9UJY5;Q9UJY5-3;Q9UJY5-4;Q9UJY5-6	Q9UJY5;Q9UJY5-3;Q9UJY5-4;Q9UJY5-6	GGA1_HUMAN	ADP-ribosylation factor-binding protein GGA1;Isoform 3 of ADP-ribosylation factor-binding protein GGA1;Isoform 4 of ADP-ribosylation factor-binding protein GGA1;Isoform 6 of ADP-ribosylation factor-binding protein GGA1	Homo sapiens	GGA1	1;;;	1;;;	uniprot_human_proteome
3	_LATPEDKQDIDK_	_LATPEDKQDIDK_	LATPEDKQDIDK	-17.0088	Q99719	FALSE	29.9005	9	_LATPEDKQDIDK_	458.237	5681065	sp	Q99719	Q99719	SEPT5_HUMAN	Septin-5	Homo sapiens	2023-09-05	1	1	uniprot_human_proteome
3	_VETLHDFEAANSDELTLQR_	_VETLHDFEAANSDELTLQR_	VETLHDFEAANSDELTLQR	54.366	P49418	FALSE	62.72	5	_VETLHDFEAANSDELTLQR_	730.022	6284162	sp	P49418	P49418	AMPH_HUMAN	Amphiphysin	Homo sapiens	AMPH	1	1	uniprot_human_proteome
3	_HASPILPITEFSDIPR_	_HASPILPITEFSDIPR_	HASPILPITEFSDIPR	68.7241	P42167	FALSE	38.052	9	_HASPILPITEFSDIPR_	598.325	7058988	sp	P42167	P42167	LAP2B_HUMAN	Lamina-associated polypeptide 2, isoforms beta/gamma	Homo sapiens	TMPO	1	2	uniprot_human_proteome
2	_SDIVQLR_	_SDIVQLR_	SDIVQLR	8.09681	A0A024R4E5	FALSE	50.7365	10	_SDIVQLR_	415.74	3302553	tr	A0A024R4E5	A0A024R4E5	A0A024R4E5_HUMAN	High density lipoprotein binding protein (Vigilin), isoform CRA_a	Homo sapiens	HDLBP	1	1	uniprot_human_proteome
2	_YVQELAAVR_	_YVQELAAVR_	YVQELAAVR	14.952	Q14980-2	FALSE	25.2832	24	_YVQELAAVR_	524.793	1930707	sp	Q14980-2	Q14980-2	NUMA1_HUMAN	Isoform 2 of Nuclear mitotic apparatus protein 1	Homo sapiens	NUMA1			uniprot_human_proteome
3	_EAC[+57]SYTIHAEGDER_	_EAC[Carbamidomethyl (C)]SYTIHAEGDER_	EACSYTIHAEGDER	-7.74721	Q4G176	FALSE	20.7912	2	_EAC[Carbamidomethyl (C)]SYTIHAEGDER_	546.567	430909	sp	Q4G176	Q4G176	ACSF3_HUMAN	Acyl-CoA synthetase family member 3, mitochondrial	Homo sapiens	ACSF3	1	3	uniprot_human_proteome
3	_DKLESEMEDAYHEHQANLLR_	_DKLESEMEDAYHEHQANLLR_	DKLESEMEDAYHEHQANLLR	47.1712	P23246	FALSE	10.7657	11	_DKLESEMEDAYHEHQANLLR_	810.045	4202366	sp	P23246	P23246	SFPQ_HUMAN	Splicing factor, proline- and glutamine-rich	Homo sapiens	SFPQ	1	2	uniprot_human_proteome
2	_LITDLQDQNQK_	_LITDLQDQNQK_	LITDLQDQNQK	9.27139	P33176	TRUE	37.2318	6	_LITDLQDQNQK_	658.346	15210890	sp	P33176	P33176	KINH_HUMAN	Kinesin-1 heavy chain	Homo sapiens	KIF5B	1	1	uniprot_human_proteome
3	_DLLSHAFFAEDTGVR_	_DLLSHAFFAEDTGVR_	DLLSHAFFAEDTGVR	71.8076	A6PVV2;F8W9F9;H0Y7T5;Q9Y3S1;Q9Y3S1-2;Q9Y3S1-3;Q9Y3S1-4	FALSE	100	1	_DLLSHAFFAEDTGVR_	559.946	896480	tr;tr;tr;sp;sp;sp;sp	A6PVV2;F8W9F9;H0Y7T5;Q9Y3S1;Q9Y3S1-2;Q9Y3S1-3;Q9Y3S1-4	A6PVV2;F8W9F9;H0Y7T5;Q9Y3S1;Q9Y3S1-2;Q9Y3S1-3;Q9Y3S1-4	A6PVV2_HUMAN;F8W9F9_HUMAN;H0Y7T5_HUMAN;WNK2_HUMAN;WNK2_HUMAN;WNK2_HUMAN;WNK2_HUMAN	Serine/threonine-protein kinase WNK2 (Fragment);Serine/threonine-protein kinase WNK2;Serine/threonine-protein kinase WNK2 (Fragment);Serine/threonine-protein kinase WNK2;Isoform 2 of Serine/threonine-protein kinase WNK2;Isoform 3 of Serine/threonine-protein kinase WNK2;Isoform 4 of Serine/threonine-protein kinase WNK2	Homo sapiens	WNK2	1;1;1;1;;;	1;1;1;4;;;	uniprot_human_proteome
4	_MQVDQEEPHVEEQQQQTPAENKAESEEMETSQAGSK_	_MQVDQEEPHVEEQQQQTPAENKAESEEMETSQAGSK_	MQVDQEEPHVEEQQQQTPAENKAESEEMETSQAGSK	18.2635	P34932	FALSE	45.8793	13	_MQVDQEEPHVEEQQQQTPAENKAESEEMETSQAGSK_	1022.45	9888930	sp	P34932	P34932	HSP74_HUMAN	Heat shock 70 kDa protein 4	Homo sapiens	HSPA4	1	4	uniprot_human_proteome
2	_GVDIVM[+16]DPLGGSDTAK_	_GVDIVM[Oxidation (M)]DPLGGSDTAK_	GVDIVMDPLGGSDTAK	44.7105	Q99536	FALSE	15.9349	24	_GVDIVM[Oxidation (M)]DPLGGSDTAK_	795.888	5036147	sp	Q99536	Q99536	VAT1_HUMAN	Synaptic vesicle membrane protein VAT-1 homolog	Homo sapiens	VAT1	1	2	uniprot_human_proteome
3	_VDVIPVNLPGEHGQR_	_VDVIPVNLPGEHGQR_	VDVIPVNLPGEHGQR	39.0966	P02751;P02751-15;P02751-17;P02751-3;P02751-5;P02751-6;P02751-7	FALSE	100	1	_VDVIPVNLPGEHGQR_	543.962	13484560	sp	P02751;P02751-15;P02751-17;P02751-3;P02751-5;P02751-6;P02751-7	P02751;P02751-15;P02751-17;P02751-3;P02751-5;P02751-6;P02751-7	FINC_HUMAN	Fibronectin;Isoform 15 of Fibronectin;Isoform 17 of Fibronectin;Isoform 3 of Fibronectin;Isoform 5 of Fibronectin;Isoform 6 of Fibronectin;Isoform 7 of Fibronectin	Homo sapiens	FN1	1;;;;;;	4;;;;;;	uniprot_human_proteome
2	_EGVTPWASFK_	_EGVTPWASFK_	EGVTPWASFK	50.5015	Q02952	FALSE	22.535	24	_EGVTPWASFK_	561.285	4735274	sp	Q02952	Q02952	AKA12_HUMAN	A-kinase anchor protein 12	Homo sapiens	AKAP12	1	4	uniprot_human_proteome
2	_TSDSDQQAYLVQR_	_TSDSDQQAYLVQR_	TSDSDQQAYLVQR	7.81481	Q96CV9;Q96CV9-2	FALSE	100	1	_TSDSDQQAYLVQR_	755.86	1124352	sp	Q96CV9;Q96CV9-2	Q96CV9;Q96CV9-2	OPTN_HUMAN	Optineurin;Isoform 2 of Optineurin	Homo sapiens	OPTN	1;	2;	uniprot_human_proteome
2	_DDEYDYLFK_	_DDEYDYLFK_	DDEYDYLFK	69.581	Q15907	FALSE	13.3282	10	_DDEYDYLFK_	604.261	9897959	sp	Q15907	Q15907	RB11B_HUMAN	Ras-related protein Rab-11B	Homo sapiens	RAB11B	1	4	uniprot_human_proteome
2	_GENLEAVVC[+57]EEPQVK_	_GENLEAVVC[Carbamidomethyl (C)]EEPQVK_	GENLEAVVCEEPQVK	40.3255	A0A0U1RQT8;Q8TCZ2;Q8TCZ2-2;Q8TCZ2-3;Q8TCZ2-5;Q8TCZ2-6	FALSE	100	1	_GENLEAVVC[Carbamidomethyl (C)]EEPQVK_	850.912	6494599	tr;sp;sp;sp;sp;sp	A0A0U1RQT8;Q8TCZ2;Q8TCZ2-2;Q8TCZ2-3;Q8TCZ2-5;Q8TCZ2-6	A0A0U1RQT8;Q8TCZ2;Q8TCZ2-2;Q8TCZ2-3;Q8TCZ2-5;Q8TCZ2-6	A0A0U1RQT8_HUMAN;C99L2_HUMAN;C99L2_HUMAN;C99L2_HUMAN;C99L2_HUMAN;C99L2_HUMAN	CD99 antigen-like protein 2 (Fragment);CD99 antigen-like protein 2;Isoform 2 of CD99 antigen-like protein 2;Isoform 3 of CD99 antigen-like protein 2;Isoform 5 of CD99 antigen-like protein 2;Isoform 6 of CD99 antigen-like protein 2	Homo sapiens	CD99L2	1;1;;;;	1;1;;;;	uniprot_human_proteome
4	_NVTGHYISPFHDIPLK_	_NVTGHYISPFHDIPLK_	NVTGHYISPFHDIPLK	38.8648	Q9H2U2;Q9H2U2-2	FALSE	50.9387	2	_NVTGHYISPFHDIPLK_	460.245	3685889	sp	Q9H2U2;Q9H2U2-2	Q9H2U2;Q9H2U2-2	IPYR2_HUMAN	Inorganic pyrophosphatase 2, mitochondrial;Isoform 2 of Inorganic pyrophosphatase 2, mitochondrial	Homo sapiens	PPA2	1;	2;	uniprot_human_proteome
3	_YAFGQETNVPLNNFSADQVTR_	_YAFGQETNVPLNNFSADQVTR_	YAFGQETNVPLNNFSADQVTR	68.2361	O43678	TRUE	20.1831	3	_YAFGQETNVPLNNFSADQVTR_	791.049	3408274	sp	O43678	O43678	NDUA2_HUMAN	NADH dehydrogenase [ubiquinone] 1 alpha subcomplex subunit 2	Homo sapiens	NDUFA2	1	3	uniprot_human_proteome
3	_KPLLESGTLGTK_	_KPLLESGTLGTK_	KPLLESGTLGTK	1.49518	P22314;P22314-2	FALSE	18.1676	27	_KPLLESGTLGTK_	415.247	27404510	sp	P22314;P22314-2	P22314;P22314-2	UBA1_HUMAN	Ubiquitin-like modifier-activating enzyme 1;Isoform 2 of Ubiquitin-like modifier-activating enzyme 1	Homo sapiens	UBA1	1;	3;	uniprot_human_proteome
2	_ATNSSWVVVFK_	_ATNSSWVVVFK_	ATNSSWVVVFK	58.3875	E9PDG8;O60641;O60641-4	FALSE	30.8824	10	_ATNSSWVVVFK_	619.332	1473873	tr;sp;sp	E9PDG8;O60641;O60641-4	E9PDG8;O60641;O60641-4	E9PDG8_HUMAN;AP180_HUMAN;AP180_HUMAN	Clathrin coat assembly protein AP180;Clathrin coat assembly protein AP180;Isoform 4 of Clathrin coat assembly protein AP180	Homo sapiens	SNAP91	1;1;	1;2;	uniprot_human_proteome
3	_ALVDELEWEIAQVDPK_	_ALVDELEWEIAQVDPK_	ALVDELEWEIAQVDPK	124.001	Q9Y2B0	FALSE	6.53564	10	_ALVDELEWEIAQVDPK_	618.988	1040765	sp	Q9Y2B0	Q9Y2B0	CNPY2_HUMAN	Protein canopy homolog 2	Homo sapiens	CNPY2	1	1	uniprot_human_proteome
3	_LAGLDINKTEGEEDAQR_	_LAGLDINKTEGEEDAQR_	LAGLDINKTEGEEDAQR	18.2526	P61925	TRUE	45.9442	4	_LAGLDINKTEGEEDAQR_	620.31	9520528	sp	P61925	P61925	IPKA_HUMAN	cAMP-dependent protein kinase inhibitor alpha	Homo sapiens	PKIA	1	2	uniprot_human_proteome
2	_IPEQILGK_	_IPEQILGK_	IPEQILGK	15.6006	Q02750	TRUE	38.645	5	_IPEQILGK_	449.274	7544515	sp	Q02750	Q02750	MP2K1_HUMAN	Dual specificity mitogen-activated protein kinase kinase 1	Homo sapiens	MAP2K1	1	2	uniprot_human_proteome
2	_EAYPEEAYIADLDAK_	_EAYPEEAYIADLDAK_	EAYPEEAYIADLDAK	66.1243	P53396;P53396-2	FALSE	34.1895	14	_EAYPEEAYIADLDAK_	849.399	5913946	sp	P53396;P53396-2	P53396;P53396-2	ACLY_HUMAN	ATP-citrate synthase;Isoform 2 of ATP-citrate synthase	Homo sapiens	ACLY	1;	3;	uniprot_human_proteome
2	_LTNENLDLMEQLEK_	_LTNENLDLMEQLEK_	LTNENLDLMEQLEK	68.0359	Q9Y4I1;Q9Y4I1-2	FALSE	12.5709	24	_LTNENLDLMEQLEK_	845.422	4888683	sp	Q9Y4I1;Q9Y4I1-2	Q9Y4I1;Q9Y4I1-2	MYO5A_HUMAN	Unconventional myosin-Va;Isoform 2 of Unconventional myosin-Va	Homo sapiens	MYO5A	1;	2;	uniprot_human_proteome
3	_MWDPHNDPNAQGDAFK_	_MWDPHNDPNAQGDAFK_	MWDPHNDPNAQGDAFK	24.5041	P08621	FALSE	29.4362	6	_MWDPHNDPNAQGDAFK_	614.934	7463576	sp	P08621	P08621	RU17_HUMAN	U1 small nuclear ribonucleoprotein 70 kDa	Homo sapiens	SNRNP70	1	2	uniprot_human_proteome
2	_DGLVVFGK_	_DGLVVFGK_	DGLVVFGK	43.6957	Q12765	FALSE	79.3137	3	_DGLVVFGK_	417.74	20615450	sp	Q12765	Q12765	SCRN1_HUMAN	Secernin-1	Homo sapiens	SCRN1	1	2	uniprot_human_proteome
2	_HMLPSGFR_	_HMLPSGFR_	HMLPSGFR	1.47121	D3YTB1;F8W727;P62910	FALSE	100	1	_HMLPSGFR_	472.742	10260240	tr;tr;sp	D3YTB1;F8W727;P62910	D3YTB1;F8W727;P62910	D3YTB1_HUMAN;F8W727_HUMAN;RL32_HUMAN	60S ribosomal protein L32 (Fragment);60S ribosomal protein L32;60S ribosomal protein L32	Homo sapiens	RPL32	1	1;1;2	uniprot_human_proteome
2	_GPSAFIPVEEVLR_	_GPSAFIPVEEVLR_	GPSAFIPVEEVLR	78.1096	P58004	TRUE	100	1	_GPSAFIPVEEVLR_	707.39	2872097	sp	P58004	P58004	SESN2_HUMAN	Sestrin-2	Homo sapiens	SESN2	1	1	uniprot_human_proteome
2	_VSGSQIVDIDK_	_VSGSQIVDIDK_	VSGSQIVDIDK	17.8482	P60520	FALSE	50.2585	3	_VSGSQIVDIDK_	580.812	5944970	sp	P60520	P60520	GBRL2_HUMAN	Gamma-aminobutyric acid receptor-associated protein-like 2	Homo sapiens	GABARAPL2	1	1	uniprot_human_proteome
3	_TGGPAYGPSSDVSTASETESEKR_	_TGGPAYGPSSDVSTASETESEKR_	TGGPAYGPSSDVSTASETESEKR	3.72847	P51116	TRUE	21.4788	9	_TGGPAYGPSSDVSTASETESEKR_	771.687	1400122	sp	P51116	P51116	FXR2_HUMAN	Fragile X mental retardation syndrome-related protein 2	Homo sapiens	FXR2	1	2	uniprot_human_proteome
2	_NVVLPTETEVAPAK_	_NVVLPTETEVAPAK_	NVVLPTETEVAPAK	32.1906	E7EVA0;P27816;P27816-6	FALSE	36.8228	11	_NVVLPTETEVAPAK_	734.406	7348090	tr;sp;sp	E7EVA0;P27816;P27816-6	E7EVA0;P27816;P27816-6	E7EVA0_HUMAN;MAP4_HUMAN;MAP4_HUMAN	Microtubule-associated protein;Microtubule-associated protein 4;Isoform 6 of Microtubule-associated protein 4	Homo sapiens	MAP4	1;1;	1;3;	uniprot_human_proteome
3	_PIIHFGSDYEDR_	_PIIHFGSDYEDR_	PIIHFGSDYEDR	28.781	A2A2V1;P04156;P04156-2	FALSE	100	1	_PIIHFGSDYEDR_	483.565	5153781	tr;sp;sp	A2A2V1;P04156;P04156-2	A2A2V1;P04156;P04156-2	A2A2V1_HUMAN;PRIO_HUMAN;PRIO_HUMAN	Major prion protein (Fragment);Major prion protein;Isoform 2 of Major prion protein	Homo sapiens	PRNP	1;1;	1;1;	uniprot_human_proteome
3	_EANLQALIATGGDINAAIER_	_EANLQALIATGGDINAAIER_	EANLQALIATGGDINAAIER	95.9734	Q9UMX0;Q9UMX0-2	FALSE	19.8786	14	_EANLQALIATGGDINAAIER_	680.696	4464113	sp	Q9UMX0;Q9UMX0-2	Q9UMX0;Q9UMX0-2	UBQL1_HUMAN	Ubiquilin-1;Isoform 2 of Ubiquilin-1	Homo sapiens	UBQLN1	1;	2;	uniprot_human_proteome
3	_VHAELADVLTEAVVDSILAIK_	_VHAELADVLTEAVVDSILAIK_	VHAELADVLTEAVVDSILAIK	158.448	P40227	FALSE	3.45412	30	_VHAELADVLTEAVVDSILAIK_	736.082	4339860	sp	P40227	P40227	TCPZ_HUMAN	T-complex protein 1 subunit zeta	Homo sapiens	CCT6A	1	3	uniprot_human_proteome
2	_IANLQTDLSDGLR_	_IANLQTDLSDGLR_	IANLQTDLSDGLR	50.2289	P21333;P21333-2	FALSE	9.9953	56	_IANLQTDLSDGLR_	708.378	14786700	sp	P21333;P21333-2	P21333;P21333-2	FLNA_HUMAN	Filamin-A;Isoform 2 of Filamin-A	Homo sapiens	FLNA	1;	4;	uniprot_human_proteome
3	_KPMSLASGLVPAAPPK_	_KPMSLASGLVPAAPPK_	KPMSLASGLVPAAPPK	31.9218	E7EVA0;P27816;P27816-6	FALSE	18.9337	25	_KPMSLASGLVPAAPPK_	521.969	3636949	tr;sp;sp	E7EVA0;P27816;P27816-6	E7EVA0;P27816;P27816-6	E7EVA0_HUMAN;MAP4_HUMAN;MAP4_HUMAN	Microtubule-associated protein;Microtubule-associated protein 4;Isoform 6 of Microtubule-associated protein 4	Homo sapiens	MAP4	1;1;	1;3;	uniprot_human_proteome
2	_[+42]AEVEETLKR_	_[Acetyl (Protein N-term)]AEVEETLKR_	AEVEETLKR	21.6383	Q9NP97	FALSE	54.6519	2	_[Acetyl (Protein N-term)]AEVEETLKR_	558.798	34185390	sp	Q9NP97	Q9NP97	DLRB1_HUMAN	Dynein light chain roadblock-type 1	Homo sapiens	DYNLRB1	1	3	uniprot_human_proteome
2	_TVELSIPADPANLDSEAK_	_TVELSIPADPANLDSEAK_	TVELSIPADPANLDSEAK	62.9121	Q13085;Q13085-2;Q13085-3;Q13085-4	FALSE	13.0962	34	_TVELSIPADPANLDSEAK_	935.476	1160519	sp	Q13085;Q13085-2;Q13085-3;Q13085-4	Q13085;Q13085-2;Q13085-3;Q13085-4	ACACA_HUMAN	Acetyl-CoA carboxylase 1;Isoform 2 of Acetyl-CoA carboxylase 1;Isoform 3 of Acetyl-CoA carboxylase 1;Isoform 4 of Acetyl-CoA carboxylase 1	Homo sapiens	ACACA	1;;;	2;;;	uniprot_human_proteome
1	_NIILEEGK_	_NIILEEGK_	NIILEEGK	7.9014	P23528	FALSE	0.799397	31	_NIILEEGK_	915.515	4473176	sp	P23528	P23528	COF1_HUMAN	Cofilin-1	Homo sapiens	CFL1	1	3	uniprot_human_proteome
2	_DLSLEEIQK_	_DLSLEEIQK_	DLSLEEIQK	38.9063	E5RGX5;Q93045;Q93045-2	FALSE	100	1	_DLSLEEIQK_	537.788	278584100	tr;sp;sp	E5RGX5;Q93045;Q93045-2	E5RGX5;Q93045;Q93045-2	E5RGX5_HUMAN;STMN2_HUMAN;STMN2_HUMAN	Stathmin;Stathmin-2;Isoform 2 of Stathmin-2	Homo sapiens	STMN2	1;1;	1;3;	uniprot_human_proteome
2	_MEEEILLLEDQNSK_	_MEEEILLLEDQNSK_	MEEEILLLEDQNSK	62.5862	P35580;P35580-3	FALSE	10.2234	111	_MEEEILLLEDQNSK_	845.914	2346787	sp	P35580;P35580-3	P35580;P35580-3	MYH10_HUMAN	Myosin-10;Isoform 3 of Myosin-10	Homo sapiens	MYH10	1;	3;	uniprot_human_proteome
3	_VVEHPEFLK_	_VVEHPEFLK_	VVEHPEFLK	4.28995	P06396-2	FALSE	17.6741	10	_VVEHPEFLK_	366.538	7198747	sp	P06396-2	P06396-2	GELS_HUMAN	Isoform 2 of Gelsolin	Homo sapiens	GSN			uniprot_human_proteome
3	_LLLEHLEC[+57]LVSR_	_LLLEHLEC[Carbamidomethyl (C)]LVSR_	LLLEHLECLVSR	71.2002	O75145;O75145-2	FALSE	44.1968	9	_LLLEHLEC[Carbamidomethyl (C)]LVSR_	494.61	4092885	sp	O75145;O75145-2	O75145;O75145-2	LIPA3_HUMAN	Liprin-alpha-3;Isoform 2 of Liprin-alpha-3	Homo sapiens	PPFIA3	1;	3;	uniprot_human_proteome
2	_GLNVAATAAVMAASK_	_GLNVAATAAVMAASK_	GLNVAATAAVMAASK	50.3506	A0A1C7CYY3;Q9H902	FALSE	32.1462	6	_GLNVAATAAVMAASK_	687.874	5110571	tr;sp	A0A1C7CYY3;Q9H902	A0A1C7CYY3;Q9H902	A0A1C7CYY3_HUMAN;REEP1_HUMAN	Receptor expression-enhancing protein;Receptor expression-enhancing protein 1	Homo sapiens	REEP1	1	1	uniprot_human_proteome
3	_PLHELIMQLLEETPEEK_	_PLHELIMQLLEETPEEK_	PLHELIMQLLEETPEEK	102.719	P68402	FALSE	5.84572	12	_PLHELIMQLLEETPEEK_	683.691	912289	sp	P68402	P68402	PA1B2_HUMAN	Platelet-activating factor acetylhydrolase IB subunit beta	Homo sapiens	PAFAH1B2	1	1	uniprot_human_proteome
2	_AGQTQPNPGILPIQPALTPR_	_AGQTQPNPGILPIQPALTPR_	AGQTQPNPGILPIQPALTPR	64.2486	Q2M2I8	FALSE	11.5221	16	_AGQTQPNPGILPIQPALTPR_	1035.08	1207517	sp	Q2M2I8	Q2M2I8	AAK1_HUMAN	AP2-associated protein kinase 1	Homo sapiens	AAK1	1	3	uniprot_human_proteome
2	_LNVITVGPR_	_LNVITVGPR_	LNVITVGPR	25.8492	P04040	TRUE	5.84928	21	_LNVITVGPR_	484.798	2478661	sp	P04040	P04040	CATA_HUMAN	Catalase	Homo sapiens	CAT	1	3	uniprot_human_proteome
3	_KVPELMEMFLPATK_	_KVPELMEMFLPATK_	KVPELMEMFLPATK	86.4403	O43747;O43747-2	FALSE	17.1564	18	_KVPELMEMFLPATK_	545.295	1536558	sp	O43747;O43747-2	O43747;O43747-2	AP1G1_HUMAN	AP-1 complex subunit gamma-1;Isoform 2 of AP-1 complex subunit gamma-1	Homo sapiens	AP1G1	1;	5;	uniprot_human_proteome
3	_AAGEVLEPANLLAEEKDEDLLFE_	_AAGEVLEPANLLAEEKDEDLLFE_	AAGEVLEPANLLAEEKDEDLLFE	110.555	Q9Y5K8	FALSE	68.9135	2	_AAGEVLEPANLLAEEKDEDLLFE_	839.087	12422850	sp	Q9Y5K8	Q9Y5K8	VATD_HUMAN	V-type proton ATPase subunit D	Homo sapiens	ATP6V1D	1	1	uniprot_human_proteome
2	_PSSSPVIFAGGQDR_	_PSSSPVIFAGGQDR_	PSSSPVIFAGGQDR	23.3116	Q15366-2;Q15366-3	FALSE	25.0084	7	_PSSSPVIFAGGQDR_	709.357	13998110	sp	Q15366-2;Q15366-3	Q15366-2;Q15366-3	PCBP2_HUMAN	Isoform 2 of Poly(rC)-binding protein 2;Isoform 3 of Poly(rC)-binding protein 2	Homo sapiens	PCBP2			uniprot_human_proteome
3	_DDSYKPIVEYIDAQFEAYLQEELK_	_DDSYKPIVEYIDAQFEAYLQEELK_	DDSYKPIVEYIDAQFEAYLQEELK	160.317	D6RER5;D6RGI3;Q9NVA2;Q9NVA2-2	FALSE	6.88281	30	_DDSYKPIVEYIDAQFEAYLQEELK_	969.471	3124930	tr;tr;sp;sp	D6RER5;D6RGI3;Q9NVA2;Q9NVA2-2	D6RER5;D6RGI3;Q9NVA2;Q9NVA2-2	D6RER5_HUMAN;D6RGI3_HUMAN;SEP11_HUMAN;SEP11_HUMAN	Septin-11;Septin 11, isoform CRA_b;Septin-11;Isoform 2 of Septin-11	Homo sapiens	2023-09-11	1;1;1;	1;1;3;	uniprot_human_proteome
3	_DDTIYEDEDVKEAIR_	_DDTIYEDEDVKEAIR_	DDTIYEDEDVKEAIR	35.5642	P14927	FALSE	100	1	_DDTIYEDEDVKEAIR_	604.283	11791840	sp	P14927	P14927	QCR7_HUMAN	Cytochrome b-c1 complex subunit 7	Homo sapiens	UQCRB	1	2	uniprot_human_proteome
4	_KLGEM[+16]WNNTAADDKQPYEK_	_KLGEM[Oxidation (M)]WNNTAADDKQPYEK_	KLGEMWNNTAADDKQPYEK	3.67747	P09429	FALSE	16.8249	15	_KLGEM[Oxidation (M)]WNNTAADDKQPYEK_	564.267	1797986	sp	P09429	P09429	HMGB1_HUMAN	High mobility group protein B1	Homo sapiens	HMGB1	1	3	uniprot_human_proteome
3	_VLIPIHEANR_	_VLIPIHEANR_	VLIPIHEANR	8.07643	Q96N67;Q96N67-2;Q96N67-3;Q96N67-4;Q96N67-5;Q96N67-6	FALSE	27.4662	12	_VLIPIHEANR_	387.896	2634243	sp	Q96N67;Q96N67-2;Q96N67-3;Q96N67-4;Q96N67-5;Q96N67-6	Q96N67;Q96N67-2;Q96N67-3;Q96N67-4;Q96N67-5;Q96N67-6	DOCK7_HUMAN	Dedicator of cytokinesis protein 7;Isoform 2 of Dedicator of cytokinesis protein 7;Isoform 3 of Dedicator of cytokinesis protein 7;Isoform 4 of Dedicator of cytokinesis protein 7;Isoform 5 of Dedicator of cytokinesis protein 7;Isoform 6 of Dedicator of cytokinesis protein 7	Homo sapiens	DOCK7	1;;;;;	4;;;;;	uniprot_human_proteome
3	_KYEMFAQTLQQSR_	_KYEMFAQTLQQSR_	KYEMFAQTLQQSR	27.897	P55072	TRUE	26.47	17	_KYEMFAQTLQQSR_	543.94	17621870	sp	P55072	P55072	TERA_HUMAN	Transitional endoplasmic reticulum ATPase	Homo sapiens	VCP	1	4	uniprot_human_proteome
2	_FSDDAFNTTFISTIGIDFK_	_FSDDAFNTTFISTIGIDFK_	FSDDAFNTTFISTIGIDFK	125.041	P61026	TRUE	18.6721	9	_FSDDAFNTTFISTIGIDFK_	1070.02	2572926	sp	P61026	P61026	RAB10_HUMAN	Ras-related protein Rab-10	Homo sapiens	RAB10	1	1	uniprot_human_proteome
3	_QQDLNIMVLASSSTVVMQDESFPAC[+57]K_	_QQDLNIMVLASSSTVVMQDESFPAC[Carbamidomethyl (C)]K_	QQDLNIMVLASSSTVVMQDESFPACK	110.904	P46821	TRUE	22.2151	19	_QQDLNIMVLASSSTVVMQDESFPAC[Carbamidomethyl (C)]K_	966.794	22770910	sp	P46821	P46821	MAP1B_HUMAN	Microtubule-associated protein 1B	Homo sapiens	MAP1B	1	2	uniprot_human_proteome
3	_RFDVLAPHLTK_	_RFDVLAPHLTK_	RFDVLAPHLTK	18.7749	A0A0D9SFK2;Q92614;Q92614-4	FALSE	32.7613	28	_RFDVLAPHLTK_	432.919	2052849	tr;sp;sp	A0A0D9SFK2;Q92614;Q92614-4	A0A0D9SFK2;Q92614;Q92614-4	A0A0D9SFK2_HUMAN;MY18A_HUMAN;MY18A_HUMAN	Unconventional myosin-XVIIIa;Unconventional myosin-XVIIIa;Isoform 4 of Unconventional myosin-XVIIIa	Homo sapiens	MYO18A	1;1;	1;3;	uniprot_human_proteome
2	_AYILNLVK_	_AYILNLVK_	AYILNLVK	50.1255	P50991	FALSE	25.6547	4	_AYILNLVK_	467.292	36155310	sp	P50991	P50991	TCPD_HUMAN	T-complex protein 1 subunit delta	Homo sapiens	CCT4	1	4	uniprot_human_proteome
2	_YPYWPHQPIENL_	_YPYWPHQPIENL_	YPYWPHQPIENL	69.3157	O75947	FALSE	24.9764	13	_YPYWPHQPIENL_	778.88	6379322	sp	O75947	O75947	ATP5H_HUMAN	ATP synthase subunit d, mitochondrial	Homo sapiens	ATP5H	1	3	uniprot_human_proteome
2	_AAFQLDC[+57]SIVSR_	_AAFQLDC[Carbamidomethyl (C)]SIVSR_	AAFQLDCSIVSR	50.8741	O75054	FALSE	56.046	8	_AAFQLDC[Carbamidomethyl (C)]SIVSR_	683.843	2089286	sp	O75054	O75054	IGSF3_HUMAN	Immunoglobulin superfamily member 3	Homo sapiens	IGSF3	2	3	uniprot_human_proteome
2	_GFGHPSLVK_	_GFGHPSLVK_	GFGHPSLVK	-7.70351	Q6YP21;Q6YP21-3	FALSE	6.79988	14	_GFGHPSLVK_	471.264	351204	sp	Q6YP21;Q6YP21-3	Q6YP21;Q6YP21-3	KAT3_HUMAN	Kynurenine--oxoglutarate transaminase 3;Isoform 3 of Kynurenine--oxoglutarate transaminase 3	Homo sapiens	KYAT3	1;	1;	uniprot_human_proteome
2	_[+42]ATPYVTDETGGK_	_[Acetyl (Protein N-term)]ATPYVTDETGGK_	ATPYVTDETGGK	28.7138	Q9BRP8-2	TRUE	21.7452	3	_[Acetyl (Protein N-term)]ATPYVTDETGGK_	640.804	1062521	sp	Q9BRP8-2	Q9BRP8-2	PYM1_HUMAN	Isoform 2 of Partner of Y14 and mago	Homo sapiens	PYM1			uniprot_human_proteome
3	_ASGQAFELILKPPSPISEAPR_	_ASGQAFELILKPPSPISEAPR_	ASGQAFELILKPPSPISEAPR	70.438	E5RGX5;Q93045;Q93045-2	FALSE	0.34739	7	_ASGQAFELILKPPSPISEAPR_	736.739	3564583	tr;sp;sp	E5RGX5;Q93045;Q93045-2	E5RGX5;Q93045;Q93045-2	E5RGX5_HUMAN;STMN2_HUMAN;STMN2_HUMAN	Stathmin;Stathmin-2;Isoform 2 of Stathmin-2	Homo sapiens	STMN2	1;1;	1;3;	uniprot_human_proteome
2	_ITLDNAYMEK_	_ITLDNAYMEK_	ITLDNAYMEK	30.5021	P14618	FALSE	12.0062	25	_ITLDNAYMEK_	599.295	15833690	sp	P14618	P14618	KPYM_HUMAN	Pyruvate kinase PKM	Homo sapiens	PKM	1	4	uniprot_human_proteome
2	_DKENPNQYNYIA_	_DKENPNQYNYIA_	DKENPNQYNYIA	23.187	K4DI93;Q13620;Q13620-1;Q13620-3	FALSE	60.6626	5	_DKENPNQYNYIA_	734.839	1731236	tr;sp;sp;sp	K4DI93;Q13620;Q13620-1;Q13620-3	K4DI93;Q13620;Q13620-1;Q13620-3	K4DI93_HUMAN;CUL4B_HUMAN;CUL4B_HUMAN;CUL4B_HUMAN	Cullin 4B, isoform CRA_e;Cullin-4B;Isoform 2 of Cullin-4B;Isoform 3 of Cullin-4B	Homo sapiens	CUL4B	1;1;;	1;4;;	uniprot_human_proteome
2	_TITTAYYR_	_TITTAYYR_	TITTAYYR	3.96494	P61006	FALSE	100	1	_TITTAYYR_	494.759	28612270	sp	P61006	P61006	RAB8A_HUMAN	Ras-related protein Rab-8A	Homo sapiens	RAB8A	1	1	uniprot_human_proteome
3	_NPEISHMLNNPDIMR_	_NPEISHMLNNPDIMR_	NPEISHMLNNPDIMR	43.5807	Q9UMX0;Q9UMX0-2	FALSE	50.9268	3	_NPEISHMLNNPDIMR_	594.287	8121846	sp	Q9UMX0;Q9UMX0-2	Q9UMX0;Q9UMX0-2	UBQL1_HUMAN	Ubiquilin-1;Isoform 2 of Ubiquilin-1	Homo sapiens	UBQLN1	1;	2;	uniprot_human_proteome
2	_AVELIIQK_	_AVELIIQK_	AVELIIQK	22.5454	P51513;P51513-3;P51513-4;P51513-5	FALSE	29.9613	8	_AVELIIQK_	457.289	6173834	sp	P51513;P51513-3;P51513-4;P51513-5	P51513;P51513-3;P51513-4;P51513-5	NOVA1_HUMAN	RNA-binding protein Nova-1;Isoform 3 of RNA-binding protein Nova-1;Isoform 4 of RNA-binding protein Nova-1;Isoform 5 of RNA-binding protein Nova-1	Homo sapiens	NOVA1	1;;;	1;;;	uniprot_human_proteome
3	_ASSHSTDLMEAMAMGSVEASYK_	_ASSHSTDLMEAMAMGSVEASYK_	ASSHSTDLMEAMAMGSVEASYK	66.1257	P14618-2	FALSE	23.9301	3	_ASSHSTDLMEAMAMGSVEASYK_	768.338	18420480	sp	P14618-2	P14618-2	KPYM_HUMAN	Isoform M1 of Pyruvate kinase PKM	Homo sapiens	PKM			uniprot_human_proteome
3	_[+42]AFPHRPDAPELPDFSMLK_	_[Acetyl (Protein N-term)]AFPHRPDAPELPDFSMLK_	AFPHRPDAPELPDFSMLK	81.245	Q9H267	FALSE	29.2699	5	_[Acetyl (Protein N-term)]AFPHRPDAPELPDFSMLK_	704.019	3483275	sp	Q9H267	Q9H267	VP33B_HUMAN	Vacuolar protein sorting-associated protein 33B	Homo sapiens	VPS33B	1	2	uniprot_human_proteome
2	_FELAVDAVHR_	_FELAVDAVHR_	FELAVDAVHR	28.118	Q8WWM7	FALSE	51.1692	8	_FELAVDAVHR_	578.809	2308224	sp	Q8WWM7	Q8WWM7	ATX2L_HUMAN	Ataxin-2-like protein	Homo sapiens	ATXN2L	1	2	uniprot_human_proteome
2	_IILLAEGR_	_IILLAEGR_	IILLAEGR	30.5888	P23526	FALSE	28.2757	7	_IILLAEGR_	442.782	19398690	sp	P23526	P23526	SAHH_HUMAN	Adenosylhomocysteinase	Homo sapiens	AHCY	1	4	uniprot_human_proteome
3	_GQFHEYQESTIGAAFLTQSVC[+57]LDDTTVK_	_GQFHEYQESTIGAAFLTQSVC[Carbamidomethyl (C)]LDDTTVK_	GQFHEYQESTIGAAFLTQSVCLDDTTVK	81.8761	P61020	FALSE	53.2317	5	_GQFHEYQESTIGAAFLTQSVC[Carbamidomethyl (C)]LDDTTVK_	1049.16	4209252	sp	P61020	P61020	RAB5B_HUMAN	Ras-related protein Rab-5B	Homo sapiens	RAB5B	1	1	uniprot_human_proteome
3	_TAMSTPHVAEPAENEQDEQDENGAEASADLR_	_TAMSTPHVAEPAENEQDEQDENGAEASADLR_	TAMSTPHVAEPAENEQDEQDENGAEASADLR	28.2439	P26038	TRUE	12.8638	20	_TAMSTPHVAEPAENEQDEQDENGAEASADLR_	1104.81	6162044	sp	P26038	P26038	MOES_HUMAN	Moesin	Homo sapiens	MSN	1	3	uniprot_human_proteome
2	_LSEQELQFR_	_LSEQELQFR_	LSEQELQFR	30.2817	Q16891;Q16891-2	FALSE	100	1	_LSEQELQFR_	575.299	23409120	sp	Q16891;Q16891-2	Q16891;Q16891-2	MIC60_HUMAN	MICOS complex subunit MIC60;Isoform 2 of MICOS complex subunit MIC60	Homo sapiens	IMMT	1;	1;	uniprot_human_proteome
2	_AGQSVIGLQMGTNK_	_AGQSVIGLQMGTNK_	AGQSVIGLQMGTNK	29.2189	Q15417	FALSE	100	1	_AGQSVIGLQMGTNK_	702.369	12130830	sp	Q15417	Q15417	CNN3_HUMAN	Calponin-3	Homo sapiens	CNN3	1	1	uniprot_human_proteome
3	_[+42]AETLSGLGDSGAAGAAALSSASSETGTR_	_[Acetyl (Protein N-term)]AETLSGLGDSGAAGAAALSSASSETGTR_	AETLSGLGDSGAAGAAALSSASSETGTR	85.5033	Q15424;Q15424-3;Q15424-4	FALSE	30.5368	10	_[Acetyl (Protein N-term)]AETLSGLGDSGAAGAAALSSASSETGTR_	846.404	2460100	sp	Q15424;Q15424-3;Q15424-4	Q15424;Q15424-3;Q15424-4	SAFB1_HUMAN	Scaffold attachment factor B1;Isoform 3 of Scaffold attachment factor B1;Isoform 4 of Scaffold attachment factor B1	Homo sapiens	SAFB	1;;	4;;	uniprot_human_proteome
4	_LHDNPLTDENKEHEADTANMSDK_	_LHDNPLTDENKEHEADTANMSDK_	LHDNPLTDENKEHEADTANMSDK	-1.0712	Q9BXJ9	FALSE	38.3151	8	_LHDNPLTDENKEHEADTANMSDK_	656.794	3066333	sp	Q9BXJ9	Q9BXJ9	NAA15_HUMAN	N-alpha-acetyltransferase 15, NatA auxiliary subunit	Homo sapiens	NAA15	1	1	uniprot_human_proteome
2	_TQETPSAQMEGFLNR_	_TQETPSAQMEGFLNR_	TQETPSAQMEGFLNR	51.4055	Q01082	FALSE	27.3758	56	_TQETPSAQMEGFLNR_	854.902	6882672	sp	Q01082	Q01082	SPTB2_HUMAN	Spectrin beta chain, non-erythrocytic 1	Homo sapiens	SPTBN1	1	2	uniprot_human_proteome
3	_LRAESEVPIVK_	_LRAESEVPIVK_	LRAESEVPIVK	4.38189	Q5SW79	FALSE	5.51849	33	_LRAESEVPIVK_	414.247	1201809	sp	Q5SW79	Q5SW79	CE170_HUMAN	Centrosomal protein of 170 kDa	Homo sapiens	CEP170	1	1	uniprot_human_proteome
4	_IHNLTAYLQTLHR_	_IHNLTAYLQTLHR_	IHNLTAYLQTLHR	37.3735	Q9H270	FALSE	5.22163	21	_IHNLTAYLQTLHR_	395.723	212576	sp	Q9H270	Q9H270	VPS11_HUMAN	Vacuolar protein sorting-associated protein 11 homolog	Homo sapiens	VPS11	1	1	uniprot_human_proteome
2	_DLTLDQAYSYAVENAK_	_DLTLDQAYSYAVENAK_	DLTLDQAYSYAVENAK	84.852	P23381	FALSE	32.7481	8	_DLTLDQAYSYAVENAK_	900.936	6733416	sp	P23381	P23381	SYWC_HUMAN	Tryptophan--tRNA ligase, cytoplasmic	Homo sapiens	WARS	1	2	uniprot_human_proteome
2	_SSGAAPAPASASAPAPVPGGEAER_	_SSGAAPAPASASAPAPVPGGEAER_	SSGAAPAPASASAPAPVPGGEAER	12.3124	Q9UBP0;Q9UBP0-2;Q9UBP0-3;Q9UBP0-4	FALSE	26.7212	8	_SSGAAPAPASASAPAPVPGGEAER_	1053.02	1888740	sp	Q9UBP0;Q9UBP0-2;Q9UBP0-3;Q9UBP0-4	Q9UBP0;Q9UBP0-2;Q9UBP0-3;Q9UBP0-4	SPAST_HUMAN	Spastin;Isoform 2 of Spastin;Isoform 3 of Spastin;Isoform 4 of Spastin	Homo sapiens	SPAST	1;;;	1;;;	uniprot_human_proteome
2	_SSGSVASLPQSDR_	_SSGSVASLPQSDR_	SSGSVASLPQSDR	-5.69384	A0A0U1RQI6;E7ERI8;E7EW49;O75122-3	FALSE	21.3151	33	_SSGSVASLPQSDR_	645.818	1273696	tr;tr;tr;sp	A0A0U1RQI6;E7ERI8;E7EW49;O75122-3	A0A0U1RQI6;E7ERI8;E7EW49;O75122-3	A0A0U1RQI6_HUMAN;E7ERI8_HUMAN;E7EW49_HUMAN;CLAP2_HUMAN	CLIP-associating protein 2;CLIP-associating protein 2;CLIP-associating protein 2;Isoform 3 of CLIP-associating protein 2	Homo sapiens	CLASP2	1;1;1;	1;1;1;	uniprot_human_proteome
3	_YYNSIGDIIDHYR_	_YYNSIGDIIDHYR_	YYNSIGDIIDHYR	64.8351	E9PGC0;P20936;P20936-2;P20936-4	FALSE	40.0141	10	_YYNSIGDIIDHYR_	543.595	718729	tr;sp;sp;sp	E9PGC0;P20936;P20936-2;P20936-4	E9PGC0;P20936;P20936-2;P20936-4	E9PGC0_HUMAN;RASA1_HUMAN;RASA1_HUMAN;RASA1_HUMAN	Ras GTPase-activating protein 1;Ras GTPase-activating protein 1;Isoform 2 of Ras GTPase-activating protein 1;Isoform 4 of Ras GTPase-activating protein 1	Homo sapiens	RASA1	1;1;;	1;1;;	uniprot_human_proteome
2	_YAVIGTYDGR_	_YAVIGTYDGR_	YAVIGTYDGR	23.9431	Q5JSH3;Q5JSH3-2	FALSE	100	1	_YAVIGTYDGR_	557.78	7935402	sp	Q5JSH3;Q5JSH3-2	Q5JSH3;Q5JSH3-2	WDR44_HUMAN	WD repeat-containing protein 44;Isoform 2 of WD repeat-containing protein 44	Homo sapiens	WDR44	1;	1;	uniprot_human_proteome
2	_IDDMTAAPMDVR_	_IDDMTAAPMDVR_	IDDMTAAPMDVR	33.0738	P15927;P15927-2;P15927-3	FALSE	64.5812	3	_IDDMTAAPMDVR_	667.808	4830258	sp	P15927;P15927-2;P15927-3	P15927;P15927-2;P15927-3	RFA2_HUMAN	Replication protein A 32 kDa subunit;Isoform 2 of Replication protein A 32 kDa subunit;Isoform 3 of Replication protein A 32 kDa subunit	Homo sapiens	RPA2	1;;	1;;	uniprot_human_proteome
3	_PNHTIYINNLNEK_	_PNHTIYINNLNEK_	PNHTIYINNLNEK	6.24894	P09012	FALSE	14.1798	7	_PNHTIYINNLNEK_	523.939	1238728	sp	P09012	P09012	SNRPA_HUMAN	U1 small nuclear ribonucleoprotein A	Homo sapiens	SNRPA	1	3	uniprot_human_proteome
2	_GPQLVC[+57]TGSDDGTVK_	_GPQLVC[Carbamidomethyl (C)]TGSDDGTVK_	GPQLVCTGSDDGTVK	7.67364	Q96DI7;Q96DI7-2	FALSE	2.36516	9	_GPQLVC[Carbamidomethyl (C)]TGSDDGTVK_	767.364	936756	sp	Q96DI7;Q96DI7-2	Q96DI7;Q96DI7-2	SNR40_HUMAN	U5 small nuclear ribonucleoprotein 40 kDa protein;Isoform 2 of U5 small nuclear ribonucleoprotein 40 kDa protein	Homo sapiens	SNRNP40	1;	1;	uniprot_human_proteome
2	_EQSIC[+57]AAEEQPAEDGQGETNK_	_EQSIC[Carbamidomethyl (C)]AAEEQPAEDGQGETNK_	EQSICAAEEQPAEDGQGETNK	4.3565	Q9UGP8	TRUE	12.9384	19	_EQSIC[Carbamidomethyl (C)]AAEEQPAEDGQGETNK_	1145.99	586248	sp	Q9UGP8	Q9UGP8	SEC63_HUMAN	Translocation protein SEC63 homolog	Homo sapiens	SEC63	1	2	uniprot_human_proteome
2	_APGFAHLAGLDK_	_APGFAHLAGLDK_	APGFAHLAGLDK	28.8963	O75306;O75306-2	FALSE	40.9992	6	_APGFAHLAGLDK_	598.825	5363315	sp	O75306;O75306-2	O75306;O75306-2	NDUS2_HUMAN	NADH dehydrogenase [ubiquinone] iron-sulfur protein 2, mitochondrial;Isoform 2 of NADH dehydrogenase [ubiquinone] iron-sulfur protein 2, mitochondrial	Homo sapiens	NDUFS2	1;	2;	uniprot_human_proteome
2	_LEELVLDR_	_LEELVLDR_	LEELVLDR	0.165838	Q8N461;Q8N461-2	FALSE	100	1	_LEELVLDR_	493.779	4512513	sp	Q8N461;Q8N461-2	Q8N461;Q8N461-2	FXL16_HUMAN	F-box/LRR-repeat protein 16;Isoform 2 of F-box/LRR-repeat protein 16	Homo sapiens	FBXL16	2;	2;	uniprot_human_proteome
2	_EGPFYPTLR_	_EGPFYPTLR_	EGPFYPTLR	39.9665	Q9ULC4;Q9ULC4-3	FALSE	87.2159	2	_EGPFYPTLR_	540.28	7179321	sp	Q9ULC4;Q9ULC4-3	Q9ULC4;Q9ULC4-3	MCTS1_HUMAN	Malignant T-cell-amplified sequence 1;Isoform 3 of Malignant T-cell-amplified sequence 1	Homo sapiens	MCTS1	1;	1;	uniprot_human_proteome
2	_ADPSILQNLR_	_ADPSILQNLR_	ADPSILQNLR	42.0928	F8W9X7;Q567U6	FALSE	29.1927	4	_ADPSILQNLR_	563.814	1913459	tr;sp	F8W9X7;Q567U6	F8W9X7;Q567U6	F8W9X7_HUMAN;CCD93_HUMAN	Coiled-coil domain-containing protein 93	Homo sapiens	CCDC93	1	1;2	uniprot_human_proteome
2	_DQAGEYEC[+57]SAENDVSFPDVR_	_DQAGEYEC[Carbamidomethyl (C)]SAENDVSFPDVR_	DQAGEYECSAENDVSFPDVR	59.4312	Q7Z3B1	FALSE	36.3627	5	_DQAGEYEC[Carbamidomethyl (C)]SAENDVSFPDVR_	1144.47	3052017	sp	Q7Z3B1	Q7Z3B1	NEGR1_HUMAN	Neuronal growth regulator 1	Homo sapiens	NEGR1	1	3	uniprot_human_proteome
2	_TPAFAESVTEGDVR_	_TPAFAESVTEGDVR_	TPAFAESVTEGDVR	32.6224	P36957	FALSE	74.5868	3	_TPAFAESVTEGDVR_	739.86	20239630	sp	P36957	P36957	ODO2_HUMAN	Dihydrolipoyllysine-residue succinyltransferase component of 2-oxoglutarate dehydrogenase complex, mitochondrial	Homo sapiens	DLST	1	4	uniprot_human_proteome
2	_NAVTQEFGPVPDTAR_	_NAVTQEFGPVPDTAR_	NAVTQEFGPVPDTAR	37.5695	Q99798	FALSE	55.1127	4	_NAVTQEFGPVPDTAR_	801.4	17323010	sp	Q99798	Q99798	ACON_HUMAN	Aconitate hydratase, mitochondrial	Homo sapiens	ACO2	1	2	uniprot_human_proteome
2	_FEVIEKPQA_	_FEVIEKPQA_	FEVIEKPQA	19.0934	P18859;P18859-2	FALSE	85.7751	3	_FEVIEKPQA_	530.787	4824913	sp	P18859;P18859-2	P18859;P18859-2	ATP5J_HUMAN	ATP synthase-coupling factor 6, mitochondrial;Isoform 2 of ATP synthase-coupling factor 6, mitochondrial	Homo sapiens	ATP5J	1;	1;	uniprot_human_proteome
2	_LLYEANLPENFR_	_LLYEANLPENFR_	LLYEANLPENFR	60.6896	Q8IYB5;Q8IYB5-2;Q8IYB5-3	FALSE	55.6187	2	_LLYEANLPENFR_	739.886	7194339	sp	Q8IYB5;Q8IYB5-2;Q8IYB5-3	Q8IYB5;Q8IYB5-2;Q8IYB5-3	SMAP1_HUMAN	Stromal membrane-associated protein 1;Isoform 2 of Stromal membrane-associated protein 1;Isoform 3 of Stromal membrane-associated protein 1	Homo sapiens	SMAP1	1;;	2;;	uniprot_human_proteome
3	_SQSSIVPEEEQAANKGEEK_	_SQSSIVPEEEQAANKGEEK_	SQSSIVPEEEQAANKGEEK	-3.21245	B4DGM3;Q969G3;Q969G3-2;Q969G3-3;Q969G3-4;Q969G3-5;Q969G3-6	FALSE	38.4968	6	_SQSSIVPEEEQAANKGEEK_	687.331	2010457	tr;sp;sp;sp;sp;sp;sp	B4DGM3;Q969G3;Q969G3-2;Q969G3-3;Q969G3-4;Q969G3-5;Q969G3-6	B4DGM3;Q969G3;Q969G3-2;Q969G3-3;Q969G3-4;Q969G3-5;Q969G3-6	B4DGM3_HUMAN;SMCE1_HUMAN;SMCE1_HUMAN;SMCE1_HUMAN;SMCE1_HUMAN;SMCE1_HUMAN;SMCE1_HUMAN	SWI/SNF-related matrix-associated actin-dependent regulator of chromatin subfamily E member 1;SWI/SNF-related matrix-associated actin-dependent regulator of chromatin subfamily E member 1;Isoform 2 of SWI/SNF-related matrix-associated actin-dependent regulator of chromatin subfamily E member 1;Isoform 3 of SWI/SNF-related matrix-associated actin-dependent regulator of chromatin subfamily E member…	Homo sapiens	SMARCE1	1;1;;;;;	1;2;;;;;	uniprot_human_proteome
2	_ENPFQNLK_	_ENPFQNLK_	ENPFQNLK	23.6499	Q12888;Q12888-2	FALSE	16.2501	17	_ENPFQNLK_	495.256	5340550	sp	Q12888;Q12888-2	Q12888;Q12888-2	TP53B_HUMAN	Tumor suppressor p53-binding protein 1;Isoform 2 of Tumor suppressor p53-binding protein 1	Homo sapiens	TP53BP1	1;	2;	uniprot_human_proteome
4	_LFNISGHVNHPC[+57]TVEEEMSVPLK_	_LFNISGHVNHPC[Carbamidomethyl (C)]TVEEEMSVPLK_	LFNISGHVNHPCTVEEEMSVPLK	52.0557	G3V0I5;P49821;P49821-2	FALSE	67.1417	5	_LFNISGHVNHPC[Carbamidomethyl (C)]TVEEEMSVPLK_	660.075	2947728	tr;sp;sp	G3V0I5;P49821;P49821-2	G3V0I5;P49821;P49821-2	G3V0I5_HUMAN;NDUV1_HUMAN;NDUV1_HUMAN	NADH dehydrogenase (Ubiquinone) flavoprotein 1, 51kDa, isoform CRA_c;NADH dehydrogenase [ubiquinone] flavoprotein 1, mitochondrial;Isoform 2 of NADH dehydrogenase [ubiquinone] flavoprotein 1, mitochondrial	Homo sapiens	NDUFV1	1;1;	1;4;	uniprot_human_proteome
2	_FFGNLMDASK_	_FFGNLMDASK_	FFGNLMDASK	52.8157	P36871	FALSE	48.0918	9	_FFGNLMDASK_	565.271	4656639	sp	P36871	P36871	PGM1_HUMAN	Phosphoglucomutase-1	Homo sapiens	PGM1	1	3	uniprot_human_proteome
2	_TLGWEALLAR_	_TLGWEALLAR_	TLGWEALLAR	81.2462	Q16512;Q16512-2	FALSE	31.1555	7	_TLGWEALLAR_	565.322	718967	sp	Q16512;Q16512-2	Q16512;Q16512-2	PKN1_HUMAN	Serine/threonine-protein kinase N1;Isoform 2 of Serine/threonine-protein kinase N1	Homo sapiens	PKN1	1;	2;	uniprot_human_proteome
3	_AEIHDLQEEHIK_	_AEIHDLQEEHIK_	AEIHDLQEEHIK	-8.48286	O15066	FALSE	23.9462	8	_AEIHDLQEEHIK_	487.916	799006	sp	O15066	O15066	KIF3B_HUMAN	Kinesin-like protein KIF3B	Homo sapiens	KIF3B	1	1	uniprot_human_proteome
3	_AAEQAHLWAELVFLYDK_	_AAEQAHLWAELVFLYDK_	AAEQAHLWAELVFLYDK	103.343	A0A087WVQ6;Q00610;Q00610-2	FALSE	0.839599	175	_AAEQAHLWAELVFLYDK_	668.679	257488	tr;sp;sp	A0A087WVQ6;Q00610;Q00610-2	A0A087WVQ6;Q00610;Q00610-2	A0A087WVQ6_HUMAN;CLH1_HUMAN;CLH1_HUMAN	Clathrin heavy chain;Clathrin heavy chain 1;Isoform 2 of Clathrin heavy chain 1	Homo sapiens	CLTC	1;1;	1;5;	uniprot_human_proteome
2	_HIDLVEGDEGR_	_HIDLVEGDEGR_	HIDLVEGDEGR	-0.623449	P19367	FALSE	19.7764	34	_HIDLVEGDEGR_	620.302	8077561	sp	P19367	P19367	HXK1_HUMAN	Hexokinase-1	Homo sapiens	HK1	1	3	uniprot_human_proteome
3	_SVVC[+57]QESDLPDELLYGR_	_SVVC[Carbamidomethyl (C)]QESDLPDELLYGR_	SVVCQESDLPDELLYGR	76.6125	Q9NS86	TRUE	28.3464	6	_SVVC[Carbamidomethyl (C)]QESDLPDELLYGR_	660.651	1410962	sp	Q9NS86	Q9NS86	LANC2_HUMAN	LanC-like protein 2	Homo sapiens	LANCL2	1	1	uniprot_human_proteome
4	_VAVPSTIHC[+57]DHLIEAQVGGEK_	_VAVPSTIHC[Carbamidomethyl (C)]DHLIEAQVGGEK_	VAVPSTIHCDHLIEAQVGGEK	30.0359	Q99798	FALSE	96.5948	2	_VAVPSTIHC[Carbamidomethyl (C)]DHLIEAQVGGEK_	565.79	38652570	sp	Q99798	Q99798	ACON_HUMAN	Aconitate hydratase, mitochondrial	Homo sapiens	ACO2	1	2	uniprot_human_proteome
3	_DMELEHFDER_	_DMELEHFDER_	DMELEHFDER	30.0666	O15075	FALSE	26.5136	13	_DMELEHFDER_	440.856	16266590	sp	O15075	O15075	DCLK1_HUMAN	Serine/threonine-protein kinase DCLK1	Homo sapiens	DCLK1	1	2	uniprot_human_proteome
2	_DIQQSLADVSK_	_DIQQSLADVSK_	DIQQSLADVSK	35.9761	O60645;O60645-2;O60645-3	FALSE	57.6287	4	_DIQQSLADVSK_	602.314	3350087	sp	O60645;O60645-2;O60645-3	O60645;O60645-2;O60645-3	EXOC3_HUMAN	Exocyst complex component 3;Isoform 2 of Exocyst complex component 3;Isoform 3 of Exocyst complex component 3	Homo sapiens	EXOC3	1;;	2;;	uniprot_human_proteome
3	_KLVYLYLMNYAK_	_KLVYLYLMNYAK_	KLVYLYLMNYAK	66.9223	P63010;P63010-2	FALSE	1.76973	65	_KLVYLYLMNYAK_	506.951	382361	sp	P63010;P63010-2	P63010;P63010-2	AP2B1_HUMAN	AP-2 complex subunit beta;Isoform 2 of AP-2 complex subunit beta	Homo sapiens	AP2B1	1;	1;	uniprot_human_proteome
3	_KHSMLFIEASAK_	_KHSMLFIEASAK_	KHSMLFIEASAK	3.08494	Q9NP72	FALSE	10.0084	10	_KHSMLFIEASAK_	454.58	2095697	sp	Q9NP72	Q9NP72	RAB18_HUMAN	Ras-related protein Rab-18	Homo sapiens	RAB18	1	1	uniprot_human_proteome
2	_YFLSGSLDGK_	_YFLSGSLDGK_	YFLSGSLDGK	40.8193	Q5JSH3;Q5JSH3-2	FALSE	71.0196	3	_YFLSGSLDGK_	543.777	2687230	sp	Q5JSH3;Q5JSH3-2	Q5JSH3;Q5JSH3-2	WDR44_HUMAN	WD repeat-containing protein 44;Isoform 2 of WD repeat-containing protein 44	Homo sapiens	WDR44	1;	1;	uniprot_human_proteome
2	_DEINDALINQK_	_DEINDALINQK_	DEINDALINQK	29.6329	A0A087X0I6;B4DIB3;Q9P0L2	FALSE	31.7893	2	_DEINDALINQK_	636.825	10344320	tr;tr;sp	A0A087X0I6;B4DIB3;Q9P0L2	A0A087X0I6;B4DIB3;Q9P0L2	A0A087X0I6_HUMAN;B4DIB3_HUMAN;MARK1_HUMAN	Non-specific serine/threonine protein kinase;Non-specific serine/threonine protein kinase;Serine/threonine-protein kinase MARK1	Homo sapiens	MARK1	1	1;1;2	uniprot_human_proteome
3	_LAILDQELEHK_	_LAILDQELEHK_	LAILDQELEHK	34.6776	Q12888;Q12888-2	FALSE	7.64466	32	_LAILDQELEHK_	436.91	2327087	sp	Q12888;Q12888-2	Q12888;Q12888-2	TP53B_HUMAN	Tumor suppressor p53-binding protein 1;Isoform 2 of Tumor suppressor p53-binding protein 1	Homo sapiens	TP53BP1	1;	2;	uniprot_human_proteome
3	_HMMAFIEQEANEK_	_HMMAFIEQEANEK_	HMMAFIEQEANEK	31.4417	P36543	FALSE	8.48454	15	_HMMAFIEQEANEK_	526.574	760900	sp	P36543	P36543	VATE1_HUMAN	V-type proton ATPase subunit E 1	Homo sapiens	ATP6V1E1	1	1	uniprot_human_proteome
2	_NNLNPTWK_	_NNLNPTWK_	NNLNPTWK	3.88355	Q99829	FALSE	10.9198	10	_NNLNPTWK_	493.756	4112772	sp	Q99829	Q99829	CPNE1_HUMAN	Copine-1	Homo sapiens	CPNE1	1	1	uniprot_human_proteome
2	_ILASTQFEPTAAR_	_ILASTQFEPTAAR_	ILASTQFEPTAAR	29.0925	Q9NZ08;Q9NZ08-2	FALSE	49.405	8	_ILASTQFEPTAAR_	702.878	3098594	sp	Q9NZ08;Q9NZ08-2	Q9NZ08;Q9NZ08-2	ERAP1_HUMAN	Endoplasmic reticulum aminopeptidase 1;Isoform 2 of Endoplasmic reticulum aminopeptidase 1	Homo sapiens	ERAP1	1;	3;	uniprot_human_proteome
2	_DFSLTSSSQTPGATK_	_DFSLTSSSQTPGATK_	DFSLTSSSQTPGATK	28.6795	Q9NZ53	FALSE	9.64463	4	_DFSLTSSSQTPGATK_	763.87	490441	sp	Q9NZ53	Q9NZ53	PDXL2_HUMAN	Podocalyxin-like protein 2	Homo sapiens	PODXL2	1	1	uniprot_human_proteome
2	_INVLEDFEGENPQVPK_	_INVLEDFEGENPQVPK_	INVLEDFEGENPQVPK	70.1561	B4DXG7;P52797	FALSE	100	1	_INVLEDFEGENPQVPK_	914.46	1673330	tr;sp	B4DXG7;P52797	B4DXG7;P52797	B4DXG7_HUMAN;EFNA3_HUMAN	Uncharacterized protein;Ephrin-A3	Homo sapiens	;EFNA3	2;1	1	uniprot_human_proteome
3	_LQLLEPFDKWDGK_	_LQLLEPFDKWDGK_	LQLLEPFDKWDGK	71.8826	Q99798	FALSE	6.59165	39	_LQLLEPFDKWDGK_	530.284	2712645	sp	Q99798	Q99798	ACON_HUMAN	Aconitate hydratase, mitochondrial	Homo sapiens	ACO2	1	2	uniprot_human_proteome
3	_YQEAAPNVANNTGPHAASC[+57]FGAK_	_YQEAAPNVANNTGPHAASC[Carbamidomethyl (C)]FGAK_	YQEAAPNVANNTGPHAASCFGAK	14.7619	C9JZR2;O60716;O60716-2;O60716-3;O60716-5	FALSE	21.001	16	_YQEAAPNVANNTGPHAASC[Carbamidomethyl (C)]FGAK_	792.366	3197128	tr;sp;sp;sp;sp	C9JZR2;O60716;O60716-2;O60716-3;O60716-5	C9JZR2;O60716;O60716-2;O60716-3;O60716-5	C9JZR2_HUMAN;CTND1_HUMAN;CTND1_HUMAN;CTND1_HUMAN;CTND1_HUMAN	Catenin delta-1;Catenin delta-1;Isoform 1AB of Catenin delta-1;Isoform 1AC of Catenin delta-1;Isoform 1A of Catenin delta-1	Homo sapiens	CTNND1	1;1;;;	2;1;;;	uniprot_human_proteome
3	_EQVTNVGGAVVTGVTAVAQK_	_EQVTNVGGAVVTGVTAVAQK_	EQVTNVGGAVVTGVTAVAQK	57.0803	E7EPV7;P37840;P37840-2	FALSE	67.8576	5	_EQVTNVGGAVVTGVTAVAQK_	643.353	17264840	tr;sp;sp	E7EPV7;P37840;P37840-2	E7EPV7;P37840;P37840-2	E7EPV7_HUMAN;SYUA_HUMAN;SYUA_HUMAN	Alpha-synuclein;Alpha-synuclein;Isoform 2-4 of Alpha-synuclein	Homo sapiens	SNCA	1;1;	1;1;	uniprot_human_proteome
2	_PVNLGLWDTAGQEDYDR_	_PVNLGLWDTAGQEDYDR_	PVNLGLWDTAGQEDYDR	71.1633	P63000;P63000-2	FALSE	9.47375	10	_PVNLGLWDTAGQEDYDR_	974.955	5508863	sp	P63000;P63000-2	P63000;P63000-2	RAC1_HUMAN	Ras-related C3 botulinum toxin substrate 1;Isoform B of Ras-related C3 botulinum toxin substrate 1	Homo sapiens	RAC1	1;	1;	uniprot_human_proteome
2	_TPAVEGLTEAEEEELR_	_TPAVEGLTEAEEEELR_	TPAVEGLTEAEEEELR	53.4385	A0A087WYR3;O43399;O43399-5;O43399-7	FALSE	23.2098	7	_TPAVEGLTEAEEEELR_	886.931	2188680	tr;sp;sp;sp	A0A087WYR3;O43399;O43399-5;O43399-7	A0A087WYR3;O43399;O43399-5;O43399-7	A0A087WYR3_HUMAN;TPD54_HUMAN;TPD54_HUMAN;TPD54_HUMAN	Tumor protein D54;Tumor protein D54;Isoform 5 of Tumor protein D54;Isoform 7 of Tumor protein D54	Homo sapiens	TPD52L2	1;1;;	1;2;;	uniprot_human_proteome
3	_GHEEFPLDGR_	_GHEEFPLDGR_	GHEEFPLDGR	3.67747	P49750;P49750-4	FALSE	5.42619	7	_GHEEFPLDGR_	386.184	765231	sp	P49750;P49750-4	P49750;P49750-4	YLPM1_HUMAN	YLP motif-containing protein 1;Isoform 4 of YLP motif-containing protein 1	Homo sapiens	YLPM1	1;	3;	uniprot_human_proteome
2	_DIYGGDYER_	_DIYGGDYER_	DIYGGDYER	13.5786	Q9H999	FALSE	100	1	_DIYGGDYER_	544.238	1289745	sp	Q9H999	Q9H999	PANK3_HUMAN	Pantothenate kinase 3	Homo sapiens	PANK3	1	1	uniprot_human_proteome
3	_HTQENC[+57]ETWGVNGETGTLVDMK_	_HTQENC[Carbamidomethyl (C)]ETWGVNGETGTLVDMK_	HTQENCETWGVNGETGTLVDMK	43.8915	P49368	FALSE	0.291349	39	_HTQENC[Carbamidomethyl (C)]ETWGVNGETGTLVDMK_	836.037	4965620	sp	P49368	P49368	TCPG_HUMAN	T-complex protein 1 subunit gamma	Homo sapiens	CCT3	1	4	uniprot_human_proteome
3	_DEALQNISADDLPDSASQAAHPQDSAFSYR_	_DEALQNISADDLPDSASQAAHPQDSAFSYR_	DEALQNISADDLPDSASQAAHPQDSAFSYR	64.0116	F8W9S7;Q14C86;Q14C86-2;Q14C86-3;Q14C86-4;Q14C86-5;Q14C86-6	FALSE	14.0365	14	_DEALQNISADDLPDSASQAAHPQDSAFSYR_	1073.82	983475	tr;sp;sp;sp;sp;sp;sp	F8W9S7;Q14C86;Q14C86-2;Q14C86-3;Q14C86-4;Q14C86-5;Q14C86-6	F8W9S7;Q14C86;Q14C86-2;Q14C86-3;Q14C86-4;Q14C86-5;Q14C86-6	F8W9S7_HUMAN;GAPD1_HUMAN;GAPD1_HUMAN;GAPD1_HUMAN;GAPD1_HUMAN;GAPD1_HUMAN;GAPD1_HUMAN	GTPase-activating protein and VPS9 domain-containing protein 1;GTPase-activating protein and VPS9 domain-containing protein 1;Isoform 2 of GTPase-activating protein and VPS9 domain-containing protein 1;Isoform 3 of GTPase-activating protein and VPS9 domain-containing protein 1;Isoform 4 of GTPase-activating protein and VPS9 domain-containing protein 1;Isoform 5 of GTPase-activating protein and VP…	Homo sapiens	GAPVD1	1;1;;;;;	1;2;;;;;	uniprot_human_proteome
3	_RGFSEEQLR_	_RGFSEEQLR_	RGFSEEQLR	-12.0656	Q9UI15	FALSE	10.5652	17	_RGFSEEQLR_	374.528	1864972	sp	Q9UI15	Q9UI15	TAGL3_HUMAN	Transgelin-3	Homo sapiens	TAGLN3	1	2	uniprot_human_proteome
3	_QLLHNFPPDQLTSSGAPFWSGPK_	_QLLHNFPPDQLTSSGAPFWSGPK_	QLLHNFPPDQLTSSGAPFWSGPK	77.3579	P22314;P22314-2	FALSE	11.1954	43	_QLLHNFPPDQLTSSGAPFWSGPK_	842.092	6884622	sp	P22314;P22314-2	P22314;P22314-2	UBA1_HUMAN	Ubiquitin-like modifier-activating enzyme 1;Isoform 2 of Ubiquitin-like modifier-activating enzyme 1	Homo sapiens	UBA1	1;	3;	uniprot_human_proteome
4	_HHNQSTAINLNNPESQSMHLETR_	_HHNQSTAINLNNPESQSMHLETR_	HHNQSTAINLNNPESQSMHLETR	11.2236	Q14152	FALSE	42.4984	17	_HHNQSTAINLNNPESQSMHLETR_	665.316	2826653	sp	Q14152	Q14152	EIF3A_HUMAN	Eukaryotic translation initiation factor 3 subunit A	Homo sapiens	EIF3A	1	1	uniprot_human_proteome
2	_YVIDYYDGGEVNK_	_YVIDYYDGGEVNK_	YVIDYYDGGEVNK	40.7314	P53701	TRUE	0	3	_YVIDYYDGGEVNK_	767.857	1362818	sp	P53701	P53701	CCHL_HUMAN	Cytochrome c-type heme lyase	Homo sapiens	HCCS	1	1	uniprot_human_proteome
2	_EFPTVPLVK_	_EFPTVPLVK_	EFPTVPLVK	51.6492	Q16851	FALSE	53.9594	3	_EFPTVPLVK_	515.303	5880494	sp	Q16851	Q16851	UGPA_HUMAN	UTP--glucose-1-phosphate uridylyltransferase	Homo sapiens	UGP2	1	5	uniprot_human_proteome
2	_SLLLNMLQK_	_SLLLNMLQK_	SLLLNMLQK	66.9237	O43310-2	FALSE	64.9673	4	_SLLLNMLQK_	530.315	1345913	sp	O43310-2	O43310-2	CTIF_HUMAN	Isoform 2 of CBP80/20-dependent translation initiation factor	Homo sapiens	CTIF			uniprot_human_proteome
2	_EILDAFDK_	_EILDAFDK_	EILDAFDK	43.5723	P07602	FALSE	100	1	_EILDAFDK_	475.745	83855670	sp	P07602	P07602	SAP_HUMAN	Prosaposin	Homo sapiens	PSAP	1	2	uniprot_human_proteome
3	_ELYLSHNGIEVIEGLENNNK_	_ELYLSHNGIEVIEGLENNNK_	ELYLSHNGIEVIEGLENNNK	71.5116	Q15435	FALSE	58.0908	2	_ELYLSHNGIEVIEGLENNNK_	762.385	25566200	sp	Q15435	Q15435	PP1R7_HUMAN	Protein phosphatase 1 regulatory subunit 7	Homo sapiens	PPP1R7	1	1	uniprot_human_proteome
3	_KHEEFIATIR_	_KHEEFIATIR_	KHEEFIATIR	-6.14049	Q96GY0	TRUE	68.9271	3	_KHEEFIATIR_	415.231	4812880	sp	Q96GY0	Q96GY0	ZC21A_HUMAN	Zinc finger C2HC domain-containing protein 1A	Homo sapiens	ZC2HC1A	1	2	uniprot_human_proteome
2	_SMLQATAEANNLAAVATAK_	_SMLQATAEANNLAAVATAK_	SMLQATAEANNLAAVATAK	60.1722	Q8WXF7	FALSE	28.2372	10	_SMLQATAEANNLAAVATAK_	937.986	3687694	sp	Q8WXF7	Q8WXF7	ATLA1_HUMAN	Atlastin-1	Homo sapiens	ATL1	1	1	uniprot_human_proteome
3	_GFEKPTENSSAVLLQWHEK_	_GFEKPTENSSAVLLQWHEK_	GFEKPTENSSAVLLQWHEK	38.0395	Q9BPX5	TRUE	32.5798	4	_GFEKPTENSSAVLLQWHEK_	734.039	1401537	sp	Q9BPX5	Q9BPX5	ARP5L_HUMAN	Actin-related protein 2/3 complex subunit 5-like protein	Homo sapiens	ARPC5L	1	1	uniprot_human_proteome
3	_KDQGGYTMHQDQEGDTDAGLK_	_KDQGGYTMHQDQEGDTDAGLK_	KDQGGYTMHQDQEGDTDAGLK	-7.614	P10636-2	FALSE	2.69069	25	_KDQGGYTMHQDQEGDTDAGLK_	765.338	1984011	sp	P10636-2	P10636-2	TAU_HUMAN	Isoform Fetal-tau of Microtubule-associated protein tau	Homo sapiens	MAPT			uniprot_human_proteome
2	_EITGIGPSTTTETETIAK_	_EITGIGPSTTTETETIAK_	EITGIGPSTTTETETIAK	35.2005	O75436	FALSE	83.1887	3	_EITGIGPSTTTETETIAK_	924.975	6134693	sp	O75436	O75436	VP26A_HUMAN	Vacuolar protein sorting-associated protein 26A	Homo sapiens	VPS26A	1	2	uniprot_human_proteome
4	_HDLINLLITQATPHVAPVMPLDR_	_HDLINLLITQATPHVAPVMPLDR_	HDLINLLITQATPHVAPVMPLDR	99.721	Q75T13	FALSE	9.38225	20	_HDLINLLITQATPHVAPVMPLDR_	641.856	678549	sp	Q75T13	Q75T13	PGAP1_HUMAN	GPI inositol-deacylase	Homo sapiens	PGAP1	1	1	uniprot_human_proteome
2	_SLDDSQC[+57]GITYK_	_SLDDSQC[Carbamidomethyl (C)]GITYK_	SLDDSQCGITYK	13.8318	Q9NVG8	FALSE	19.5606	7	_SLDDSQC[Carbamidomethyl (C)]GITYK_	693.814	1959238	sp	Q9NVG8	Q9NVG8	TBC13_HUMAN	TBC1 domain family member 13	Homo sapiens	TBC1D13	1	3	uniprot_human_proteome
3	_QEFLDKPEDVLLK_	_QEFLDKPEDVLLK_	QEFLDKPEDVLLK	49.7022	Q9H4G0	FALSE	19.8621	24	_QEFLDKPEDVLLK_	525.287	1786337	sp	Q9H4G0	Q9H4G0	E41L1_HUMAN	Band 4.1-like protein 1	Homo sapiens	EPB41L1	1	2	uniprot_human_proteome
2	_VIESTQGLGNDLAGVLALQR_	_VIESTQGLGNDLAGVLALQR_	VIESTQGLGNDLAGVLALQR	91.0881	O15020;O15020-2	FALSE	13.9351	34	_VIESTQGLGNDLAGVLALQR_	1027.57	1307158	sp	O15020;O15020-2	O15020;O15020-2	SPTN2_HUMAN	Spectrin beta chain, non-erythrocytic 2;Isoform 2 of Spectrin beta chain, non-erythrocytic 2	Homo sapiens	SPTBN2	1;	3;	uniprot_human_proteome
2	_DGTSFGEYGGWYK_	_DGTSFGEYGGWYK_	DGTSFGEYGGWYK	62.716	F8W6L3;Q07866-8	FALSE	16.8837	21	_DGTSFGEYGGWYK_	733.815	3564018	tr;sp	F8W6L3;Q07866-8	F8W6L3;Q07866-8	F8W6L3_HUMAN;KLC1_HUMAN	Kinesin light chain 1;Isoform S of Kinesin light chain 1	Homo sapiens	KLC1	1;	1;	uniprot_human_proteome
2	_SLANVILGGYGTTSTAGGK_	_SLANVILGGYGTTSTAGGK_	SLANVILGGYGTTSTAGGK	66.5964	Q13423	FALSE	16.123	36	_SLANVILGGYGTTSTAGGK_	883.968	2893608	sp	Q13423	Q13423	NNTM_HUMAN	NAD(P) transhydrogenase, mitochondrial	Homo sapiens	NNT	1	3	uniprot_human_proteome
2	_GSPFQEEEGSALK_	_GSPFQEEEGSALK_	GSPFQEEEGSALK	22.7347	P48681	TRUE	27.879	31	_GSPFQEEEGSALK_	689.828	8859762	sp	P48681	P48681	NEST_HUMAN	Nestin	Homo sapiens	NES	1	2	uniprot_human_proteome
2	_PGFWDPIGR_	_PGFWDPIGR_	PGFWDPIGR	65.7954	B7Z2R7;Q5T8D3-2;Q5T8D3-3	FALSE	13.2993	6	_PGFWDPIGR_	522.767	970000	tr;sp;sp	B7Z2R7;Q5T8D3-2;Q5T8D3-3	B7Z2R7;Q5T8D3-2;Q5T8D3-3	B7Z2R7_HUMAN;ACBD5_HUMAN;ACBD5_HUMAN	Acyl-CoA-binding domain-containing protein 5;Isoform 2 of Acyl-CoA-binding domain-containing protein 5;Isoform 3 of Acyl-CoA-binding domain-containing protein 5	Homo sapiens	ACBD5	1;;	1;;	uniprot_human_proteome
2	_TPVYAEVK_	_TPVYAEVK_	TPVYAEVK	-5.88756	Q9UL18	FALSE	5.58729	11	_TPVYAEVK_	453.75	1266978	sp	Q9UL18	Q9UL18	AGO1_HUMAN	Protein argonaute-1	Homo sapiens	AGO1	1	3	uniprot_human_proteome
1	_FDLMYAK_	_FDLMYAK_	FDLMYAK	39.0918	P68363	FALSE	0.316717	17	_FDLMYAK_	887.433	73587410	sp	P68363	P68363	TBA1B_HUMAN	Tubulin alpha-1B chain	Homo sapiens	TUBA1B	1	1	uniprot_human_proteome
2	_RLDVFEK_	_RLDVFEK_	RLDVFEK	-1.01351	Q99460	FALSE	34.6619	6	_RLDVFEK_	453.756	14840140	sp	Q99460	Q99460	PSMD1_HUMAN	26S proteasome non-ATPase regulatory subunit 1	Homo sapiens	PSMD1	1	2	uniprot_human_proteome
1	_DVNAAIATIK_	_DVNAAIATIK_	DVNAAIATIK	31.2013	P68363	FALSE	0.185178	26	_DVNAAIATIK_	1015.58	31955300	sp	P68363	P68363	TBA1B_HUMAN	Tubulin alpha-1B chain	Homo sapiens	TUBA1B	1	1	uniprot_human_proteome
2	_IQLINNMLDK_	_IQLINNMLDK_	IQLINNMLDK	52.522	P00558	FALSE	39.4896	4	_IQLINNMLDK_	601.334	43567110	sp	P00558	P00558	PGK1_HUMAN	Phosphoglycerate kinase 1	Homo sapiens	PGK1	1	3	uniprot_human_proteome
2	_DSTLIM[+16]QLLR_	_DSTLIM[Oxidation (M)]QLLR_	DSTLIMQLLR	90.2327	P62258	FALSE	2.61289	41	_DSTLIM[Oxidation (M)]QLLR_	603.332	14305320	sp	P62258	P62258	1433E_HUMAN	14-3-3 protein epsilon	Homo sapiens	YWHAE	1	1	uniprot_human_proteome
3	_KFGTINIVHPK_	_KFGTINIVHPK_	KFGTINIVHPK	0.946416	Q9Y617	FALSE	22.594	16	_KFGTINIVHPK_	418.584	8515988	sp	Q9Y617	Q9Y617	SERC_HUMAN	Phosphoserine aminotransferase	Homo sapiens	PSAT1	1	2	uniprot_human_proteome
2	_ETMVTSTTEPSR_	_ETMVTSTTEPSR_	ETMVTSTTEPSR	-8.76827	K7ELL7	FALSE	8.82522	24	_ETMVTSTTEPSR_	669.814	7348923	tr	K7ELL7	K7ELL7	K7ELL7_HUMAN	Glucosidase 2 subunit beta	Homo sapiens	PRKCSH	1	1	uniprot_human_proteome
1	_IMNTFSVMPSPK_	_IMNTFSVMPSPK_	IMNTFSVMPSPK	47.6004	Q9BUF5	FALSE	0.0548824	33	_IMNTFSVMPSPK_	1351.67	478778	sp	Q9BUF5	Q9BUF5	TBB6_HUMAN	Tubulin beta-6 chain	Homo sapiens	TUBB6	1	1	uniprot_human_proteome
2	_LIGQIVSSITASLR_	_LIGQIVSSITASLR_	LIGQIVSSITASLR	104.504	Q71U36	FALSE	34.0473	2	_LIGQIVSSITASLR_	729.438	10018870	sp	Q71U36	Q71U36	TBA1A_HUMAN	Tubulin alpha-1A chain	Homo sapiens	TUBA1A	1	1	uniprot_human_proteome
2	_EWTDGLFTHVLR_	_EWTDGLFTHVLR_	EWTDGLFTHVLR	72.0848	Q14204	TRUE	9.8128	180	_EWTDGLFTHVLR_	737.378	10762830	sp	Q14204	Q14204	DYHC1_HUMAN	Cytoplasmic dynein 1 heavy chain 1	Homo sapiens	DYNC1H1	1	5	uniprot_human_proteome
3	_LLIHQSLAGGIIGVK_	_LLIHQSLAGGIIGVK_	LLIHQSLAGGIIGVK	48.8456	P61978-2	FALSE	15.1796	25	_LLIHQSLAGGIIGVK_	506.984	7225620	sp	P61978-2	P61978-2	HNRPK_HUMAN	Isoform 2 of Heterogeneous nuclear ribonucleoprotein K	Homo sapiens	HNRNPK			uniprot_human_proteome
2	_TTSPPEVSGYSYEK_	_TTSPPEVSGYSYEK_	TTSPPEVSGYSYEK	17.0808	P46821	TRUE	6.33053	122	_TTSPPEVSGYSYEK_	772.859	7829237	sp	P46821	P46821	MAP1B_HUMAN	Microtubule-associated protein 1B	Homo sapiens	MAP1B	1	2	uniprot_human_proteome
2	_KYEMFAQTLQQSR_	_KYEMFAQTLQQSR_	KYEMFAQTLQQSR	27.897	P55072	TRUE	7.48922	53	_KYEMFAQTLQQSR_	815.406	5564241	sp	P55072	P55072	TERA_HUMAN	Transitional endoplasmic reticulum ATPase	Homo sapiens	VCP	1	4	uniprot_human_proteome
3	_KVPQVSTPTLVEVSR_	_KVPQVSTPTLVEVSR_	KVPQVSTPTLVEVSR	33.1974	P02768	FALSE	0.0206989	21	_KVPQVSTPTLVEVSR_	547.317	21695510	sp	P02768	P02768	ALBU_HUMAN	Serum albumin	Homo sapiens	ALB	1	2	uniprot_human_proteome
2	_TFLVWVNEEDHLR_	_TFLVWVNEEDHLR_	TFLVWVNEEDHLR	66.1379	P12277	FALSE	4.34383	30	_TFLVWVNEEDHLR_	829.42	17371860	sp	P12277	P12277	KCRB_HUMAN	Creatine kinase B-type	Homo sapiens	CKB	1	1	uniprot_human_proteome
3	_INPDGSQSVVEVPYAR_	_INPDGSQSVVEVPYAR_	INPDGSQSVVEVPYAR	40.0025	Q9Y2B0	FALSE	2.29726	13	_INPDGSQSVVEVPYAR_	577.628	1431999	sp	Q9Y2B0	Q9Y2B0	CNPY2_HUMAN	Protein canopy homolog 2	Homo sapiens	CNPY2	1	1	uniprot_human_proteome
3	_SHTEEDC[+57]TEELFDFLHAR_	_SHTEEDC[Carbamidomethyl (C)]TEELFDFLHAR_	SHTEEDCTEELFDFLHAR	72.1728	P07919	TRUE	100	1	_SHTEEDC[Carbamidomethyl (C)]TEELFDFLHAR_	745.992	13208590	sp	P07919	P07919	QCR6_HUMAN	Cytochrome b-c1 complex subunit 6, mitochondrial	Homo sapiens	UQCRH	1	2	uniprot_human_proteome
3	_WSTDDVQINDISLQDYIAVK_	_WSTDDVQINDISLQDYIAVK_	WSTDDVQINDISLQDYIAVK	104.744	M0R0F0;P46782	FALSE	36.2642	6	_WSTDDVQINDISLQDYIAVK_	775.053	11017220	tr;sp	M0R0F0;P46782	M0R0F0;P46782	M0R0F0_HUMAN;RS5_HUMAN	40S ribosomal protein S5 (Fragment);40S ribosomal protein S5	Homo sapiens	RPS5	1	1;4	uniprot_human_proteome
2	_WSTDDVQINDISLQDYIAVK_	_WSTDDVQINDISLQDYIAVK_	WSTDDVQINDISLQDYIAVK	104.744	M0R0F0;P46782	FALSE	39.9164	5	_WSTDDVQINDISLQDYIAVK_	1162.08	9816698	tr;sp	M0R0F0;P46782	M0R0F0;P46782	M0R0F0_HUMAN;RS5_HUMAN	40S ribosomal protein S5 (Fragment);40S ribosomal protein S5	Homo sapiens	RPS5	1	1;4	uniprot_human_proteome
4	_HGEVC[+57]PAGWKPGSDTIKPDVQK_	_HGEVC[Carbamidomethyl (C)]PAGWKPGSDTIKPDVQK_	HGEVCPAGWKPGSDTIKPDVQK	9.96401	Q06830	FALSE	17.3115	4	_HGEVC[Carbamidomethyl (C)]PAGWKPGSDTIKPDVQK_	602.302	78758790	sp	Q06830	Q06830	PRDX1_HUMAN	Peroxiredoxin-1	Homo sapiens	PRDX1	1	1	uniprot_human_proteome
3	_IVSRPEELREDDVGTGAGLLEIK_	_IVSRPEELREDDVGTGAGLLEIK_	IVSRPEELREDDVGTGAGLLEIK	48.742	P49368	FALSE	1.61304	5	_IVSRPEELREDDVGTGAGLLEIK_	832.782	20922640	sp	P49368	P49368	TCPG_HUMAN	T-complex protein 1 subunit gamma	Homo sapiens	CCT3	1	4	uniprot_human_proteome
4	_RSYDVPPPPMEPDHPFYSNISK_	_RSYDVPPPPMEPDHPFYSNISK_	RSYDVPPPPMEPDHPFYSNISK	42.1311	P18669	FALSE	17.2962	17	_RSYDVPPPPMEPDHPFYSNISK_	644.059	11192560	sp	P18669	P18669	PGAM1_HUMAN	Phosphoglycerate mutase 1	Homo sapiens	PGAM1	1	2	uniprot_human_proteome
3	_ILDLGITGPEGHVLSRPEEVEAEAVNR_	_ILDLGITGPEGHVLSRPEEVEAEAVNR_	ILDLGITGPEGHVLSRPEEVEAEAVNR	62.8825	A0A1C7CYX9	FALSE	25.6761	11	_ILDLGITGPEGHVLSRPEEVEAEAVNR_	967.509	45371120	tr	A0A1C7CYX9	A0A1C7CYX9	A0A1C7CYX9_HUMAN	Dihydropyrimidinase-related protein 2	Homo sapiens	DPYSL2	1	1	uniprot_human_proteome
5	_TTGIVMDSGDGVTHTVPIYEGYALPHAILR_	_TTGIVMDSGDGVTHTVPIYEGYALPHAILR_	TTGIVMDSGDGVTHTVPIYEGYALPHAILR	78.4715	P60709	FALSE	0.0758504	58	_TTGIVMDSGDGVTHTVPIYEGYALPHAILR_	637.529	18320740	sp	P60709	P60709	ACTB_HUMAN	Actin, cytoplasmic 1	Homo sapiens	ACTB	1	1	uniprot_human_proteome
4	_DQTAALLNSAGLGAADLFVLPANC[+57]GSSDGC[+57]EELER_	_DQTAALLNSAGLGAADLFVLPANC[Carbamidomethyl (C)]GSSDGC[Carbamidomethyl (C)]EELER_	DQTAALLNSAGLGAADLFVLPANCGSSDGCEELER	136.595	Q8WZA9	TRUE	4.20608	35	_DQTAALLNSAGLGAADLFVLPANC[Carbamidomethyl (C)]GSSDGC[Carbamidomethyl (C)]EELER_	906.175	691046	sp	Q8WZA9	Q8WZA9	IRGQ_HUMAN	Immunity-related GTPase family Q protein	Homo sapiens	IRGQ	1	1	uniprot_human_proteome
2	_GALPLDTVTFYK_	_GALPLDTVTFYK_	GALPLDTVTFYK	68.2881	P30040	FALSE	100	1	_GALPLDTVTFYK_	662.861	51132760	sp	P30040	P30040	ERP29_HUMAN	Endoplasmic reticulum resident protein 29	Homo sapiens	ERP29	1	4	uniprot_human_proteome
2	_NNVAFMSYFLQGK_	_NNVAFMSYFLQGK_	NNVAFMSYFLQGK	90.8042	P35606;P35606-2	FALSE	11.7419	22	_NNVAFMSYFLQGK_	759.874	4777009	sp	P35606;P35606-2	P35606;P35606-2	COPB2_HUMAN	Coatomer subunit beta';Isoform 2 of Coatomer subunit beta'	Homo sapiens	COPB2	1;	2;	uniprot_human_proteome
2	_WAIAQLNYADMLK_	_WAIAQLNYADMLK_	WAIAQLNYADMLK	94.3686	Q14204	TRUE	28.5943	46	_WAIAQLNYADMLK_	768.898	24083130	sp	Q14204	Q14204	DYHC1_HUMAN	Cytoplasmic dynein 1 heavy chain 1	Homo sapiens	DYNC1H1	1	5	uniprot_human_proteome
3	_VLQSQLDTLLQGQESIK_	_VLQSQLDTLLQGQESIK_	VLQSQLDTLLQGQESIK	71.0759	Q9C040	FALSE	19.8157	19	_VLQSQLDTLLQGQESIK_	634.018	4599972	sp	Q9C040	Q9C040	TRIM2_HUMAN	Tripartite motif-containing protein 2	Homo sapiens	TRIM2	1	1	uniprot_human_proteome
4	_FWEVISDEHGIDPSGNYVGDSDLQLER_	_FWEVISDEHGIDPSGNYVGDSDLQLER_	FWEVISDEHGIDPSGNYVGDSDLQLER	85.787	Q13509	FALSE	0.673064	35	_FWEVISDEHGIDPSGNYVGDSDLQLER_	770.109	7259779	sp	Q13509	Q13509	TBB3_HUMAN	Tubulin beta-3 chain	Homo sapiens	TUBB3	1	2	uniprot_human_proteome
2	_GVTLGFR_	_GVTLGFR_	GVTLGFR	21.2717	P32969	FALSE	100	1	_GVTLGFR_	375.219	14530000	sp	P32969	P32969	RL9_HUMAN	60S ribosomal protein L9	Homo sapiens	RPL9	1	1	uniprot_human_proteome
3	_EC[+57]PFVIKPK_	_EC[Carbamidomethyl (C)]PFVIKPK_	ECPFVIKPK	4.1372	Q7Z6Z7;Q7Z6Z7-2;Q7Z6Z7-3	FALSE	10.4594	49	_EC[Carbamidomethyl (C)]PFVIKPK_	373.207	2443909	sp	Q7Z6Z7;Q7Z6Z7-2;Q7Z6Z7-3	Q7Z6Z7;Q7Z6Z7-2;Q7Z6Z7-3	HUWE1_HUMAN	E3 ubiquitin-protein ligase HUWE1;Isoform 2 of E3 ubiquitin-protein ligase HUWE1;Isoform 3 of E3 ubiquitin-protein ligase HUWE1	Homo sapiens	HUWE1	1;;	3;;	uniprot_human_proteome
3	_PASGPIRPIVR_	_PASGPIRPIVR_	PASGPIRPIVR	-8.21184	P26373	FALSE	31.0468	2	_PASGPIRPIVR_	388.24	35602210	sp	P26373	P26373	RL13_HUMAN	60S ribosomal protein L13	Homo sapiens	RPL13	1	4	uniprot_human_proteome
3	_QSLGELIGTLNAAK_	_QSLGELIGTLNAAK_	QSLGELIGTLNAAK	74.9262	P60174;P60174-1	FALSE	10.1745	21	_QSLGELIGTLNAAK_	472.268	8469309	sp	P60174;P60174-1	P60174;P60174-1	TPIS_HUMAN	Triosephosphate isomerase;Isoform 2 of Triosephosphate isomerase	Homo sapiens	TPI1	1;	3;	uniprot_human_proteome
2	_MLLNDFLNDQNR_	_MLLNDFLNDQNR_	MLLNDFLNDQNR	76.5414	Q01581	TRUE	32.5199	6	_MLLNDFLNDQNR_	746.864	15561910	sp	Q01581	Q01581	HMCS1_HUMAN	Hydroxymethylglutaryl-CoA synthase, cytoplasmic	Homo sapiens	HMGCS1	1	2	uniprot_human_proteome
2	_MQAHIQDLEEQLDEEEGAR_	_MQAHIQDLEEQLDEEEGAR_	MQAHIQDLEEQLDEEEGAR	51.1608	P35580;P35580-3	FALSE	4.09615	152	_MQAHIQDLEEQLDEEEGAR_	1121.01	581840	sp	P35580;P35580-3	P35580;P35580-3	MYH10_HUMAN	Myosin-10;Isoform 3 of Myosin-10	Homo sapiens	MYH10	1;	3;	uniprot_human_proteome
4	_QVASHVGLHSASIPGILALDLC[+57]PSDTNK_	_QVASHVGLHSASIPGILALDLC[Carbamidomethyl (C)]PSDTNK_	QVASHVGLHSASIPGILALDLCPSDTNK	68.407	Q9UMS4	FALSE	14.857	14	_QVASHVGLHSASIPGILALDLC[Carbamidomethyl (C)]PSDTNK_	725.879	10213840	sp	Q9UMS4	Q9UMS4	PRP19_HUMAN	Pre-mRNA-processing factor 19	Homo sapiens	PRPF19	1	1	uniprot_human_proteome
4	_TVTLPHEAERPDGSEDAEDDDDDDALSDWNLR_	_TVTLPHEAERPDGSEDAEDDDDDDALSDWNLR_	TVTLPHEAERPDGSEDAEDDDDDDALSDWNLR	59.7706	O14787	FALSE	70.4364	2	_TVTLPHEAERPDGSEDAEDDDDDDALSDWNLR_	900.389	10081690	sp	O14787	O14787	TNPO2_HUMAN	Transportin-2	Homo sapiens	TNPO2	1	3	uniprot_human_proteome
4	_NDPPMEAAGFTAQVIILNHPGQISAGYAPVLDC[+57]HTAHIAC[+57]K_	_NDPPMEAAGFTAQVIILNHPGQISAGYAPVLDC[Carbamidomethyl (C)]HTAHIAC[Carbamidomethyl (C)]K_	NDPPMEAAGFTAQVIILNHPGQISAGYAPVLDCHTAHIACK	82.236	P68104	FALSE	23.1115	10	_NDPPMEAAGFTAQVIILNHPGQISAGYAPVLDC[Carbamidomethyl (C)]HTAHIAC[Carbamidomethyl (C)]K_	1097.04	42873620	sp	P68104	P68104	EF1A1_HUMAN	Elongation factor 1-alpha 1	Homo sapiens	EEF1A1	1	1	uniprot_human_proteome
2	_SLGAEPLEVDLK_	_SLGAEPLEVDLK_	SLGAEPLEVDLK	50.0554	Q13423	FALSE	32.8373	20	_SLGAEPLEVDLK_	635.848	10596820	sp	Q13423	Q13423	NNTM_HUMAN	NAD(P) transhydrogenase, mitochondrial	Homo sapiens	NNT	1	3	uniprot_human_proteome
3	_HVGMAVAGLLADAR_	_HVGMAVAGLLADAR_	HVGMAVAGLLADAR	45.9741	P25788;P25788-2	FALSE	11.4466	11	_HVGMAVAGLLADAR_	460.919	5259773	sp	P25788;P25788-2	P25788;P25788-2	PSA3_HUMAN	Proteasome subunit alpha type-3;Isoform 2 of Proteasome subunit alpha type-3	Homo sapiens	PSMA3	1;	2;	uniprot_human_proteome
3	_DTSFEQHVLWHTGGK_	_DTSFEQHVLWHTGGK_	DTSFEQHVLWHTGGK	29.2804	P49327	FALSE	28.7296	14	_DTSFEQHVLWHTGGK_	581.281	31383470	sp	P49327	P49327	FAS_HUMAN	Fatty acid synthase	Homo sapiens	FASN	1	3	uniprot_human_proteome
2	_SLHDAIMIVR_	_SLHDAIMIVR_	SLHDAIMIVR	28.9279	Q99832	FALSE	15.0721	27	_SLHDAIMIVR_	577.821	12067550	sp	Q99832	Q99832	TCPH_HUMAN	T-complex protein 1 subunit eta	Homo sapiens	CCT7	1	2	uniprot_human_proteome
2	_DAVFIPAGWDNDKK_	_DAVFIPAGWDNDKK_	DAVFIPAGWDNDKK	48.5923	Q9Y6G9	FALSE	18.5358	19	_DAVFIPAGWDNDKK_	788.394	3576273	sp	Q9Y6G9	Q9Y6G9	DC1L1_HUMAN	Cytoplasmic dynein 1 light intermediate chain 1	Homo sapiens	DYNC1LI1	1	3	uniprot_human_proteome
3	_GMYDGPVYEVPATPK_	_GMYDGPVYEVPATPK_	GMYDGPVYEVPATPK	47.4878	Q14194	FALSE	2.41112	70	_GMYDGPVYEVPATPK_	541.929	1504218	sp	Q14194	Q14194	DPYL1_HUMAN	Dihydropyrimidinase-related protein 1	Homo sapiens	CRMP1	1	1	uniprot_human_proteome
3	_LAQQYYLVYQEPIPTAQLVQR_	_LAQQYYLVYQEPIPTAQLVQR_	LAQQYYLVYQEPIPTAQLVQR	84.937	A0A024RA52;P25787	FALSE	81.0517	3	_LAQQYYLVYQEPIPTAQLVQR_	841.12	14855990	tr;sp	A0A024RA52;P25787	A0A024RA52;P25787	A0A024RA52_HUMAN;PSA2_HUMAN	Proteasome subunit alpha type;Proteasome subunit alpha type-2	Homo sapiens	PSMA2	1	1;2	uniprot_human_proteome
1	_AGLQFPVGR_	_AGLQFPVGR_	AGLQFPVGR	35.016	Q16777;Q6FI13	FALSE	45.3769	3	_AGLQFPVGR_	944.531	47900340	sp	Q16777;Q6FI13	Q16777;Q6FI13	H2A2C_HUMAN;H2A2A_HUMAN	Histone H2A type 2-C;Histone H2A type 2-A	Homo sapiens	HIST2H2AC;HIST2H2AA3	1	4;3	uniprot_human_proteome
2	_SIFQHIQSAQSQR_	_SIFQHIQSAQSQR_	SIFQHIQSAQSQR	10.5151	Q9Y2W1	TRUE	3.87435	16	_SIFQHIQSAQSQR_	765.395	836315	sp	Q9Y2W1	Q9Y2W1	TR150_HUMAN	Thyroid hormone receptor-associated protein 3	Homo sapiens	THRAP3	1	2	uniprot_human_proteome
1	_ESYSIYVYK_	_ESYSIYVYK_	ESYSIYVYK	35.6632	P06899;P23527;P33778;Q16778;Q8N257	FALSE	2.14231	11	_ESYSIYVYK_	1151.56	9472753	sp	P06899;P23527;P33778;Q16778;Q8N257	P06899;P23527;P33778;Q16778;Q8N257	H2B1J_HUMAN;H2B1O_HUMAN;H2B1B_HUMAN;H2B2E_HUMAN;H2B3B_HUMAN	Histone H2B type 1-J;Histone H2B type 1-O;Histone H2B type 1-B;Histone H2B type 2-E;Histone H2B type 3-B	Homo sapiens	HIST1H2BJ;HIST1H2BO;HIST1H2BB;HIST2H2BE;HIST3H2BB	1	3;3;2;3;3	uniprot_human_proteome
3	_FTASAGIQVVGDDLTVTNPK_	_FTASAGIQVVGDDLTVTNPK_	FTASAGIQVVGDDLTVTNPK	66.6842	P06733	FALSE	6.13485	31	_FTASAGIQVVGDDLTVTNPK_	678.357	42530250	sp	P06733	P06733	ENOA_HUMAN	Alpha-enolase	Homo sapiens	ENO1	1	2	uniprot_human_proteome
2	_LTPLPEDNSMNVDQDGDPSDR_	_LTPLPEDNSMNVDQDGDPSDR_	LTPLPEDNSMNVDQDGDPSDR	41.8996	P78527	FALSE	7.53857	147	_LTPLPEDNSMNVDQDGDPSDR_	1158.01	1956171	sp	P78527	P78527	PRKDC_HUMAN	DNA-dependent protein kinase catalytic subunit	Homo sapiens	PRKDC	1	3	uniprot_human_proteome
2	_AVLHVALR_	_AVLHVALR_	AVLHVALR	0.699459	A0A0A0MTS2;P06744;P06744-2	FALSE	9.62897	17	_AVLHVALR_	439.782	11362770	tr;sp;sp	A0A0A0MTS2;P06744;P06744-2	A0A0A0MTS2;P06744;P06744-2	A0A0A0MTS2_HUMAN;G6PI_HUMAN;G6PI_HUMAN	Glucose-6-phosphate isomerase (Fragment);Glucose-6-phosphate isomerase;Isoform 2 of Glucose-6-phosphate isomerase	Homo sapiens	GPI	1;1;	1;4;	uniprot_human_proteome
2	_GSDVIIMLVGNK_	_GSDVIIMLVGNK_	GSDVIIMLVGNK	68.7056	P20340-2	FALSE	58.583	4	_GSDVIIMLVGNK_	623.347	15509740	sp	P20340-2	P20340-2	RAB6A_HUMAN	Isoform 2 of Ras-related protein Rab-6A	Homo sapiens	RAB6A			uniprot_human_proteome
2	_VSFELFADKVPK_	_VSFELFADKVPK_	VSFELFADKVPK	55.2585	P62937	FALSE	4.11951	28	_VSFELFADKVPK_	690.382	7227991	sp	P62937	P62937	PPIA_HUMAN	Peptidyl-prolyl cis-trans isomerase A	Homo sapiens	PPIA	1	2	uniprot_human_proteome
3	_FGMFEFLSNHMR_	_FGMFEFLSNHMR_	FGMFEFLSNHMR	81.8872	P53007	TRUE	10.1247	9	_FGMFEFLSNHMR_	505.901	5341213	sp	P53007	P53007	TXTP_HUMAN	Tricarboxylate transport protein, mitochondrial	Homo sapiens	SLC25A1	1	2	uniprot_human_proteome
3	_IFSFAHQTISALIK_	_IFSFAHQTISALIK_	IFSFAHQTISALIK	68.8397	Q96QK1	TRUE	32.5459	13	_IFSFAHQTISALIK_	525.968	9971449	sp	Q96QK1	Q96QK1	VPS35_HUMAN	Vacuolar protein sorting-associated protein 35	Homo sapiens	VPS35	1	2	uniprot_human_proteome
2	_AEEDVEPEC[+57]IMEK_	_AEEDVEPEC[Carbamidomethyl (C)]IMEK_	AEEDVEPECIMEK	31.5073	Q9UJU6;Q9UJU6-2;Q9UJU6-3	FALSE	7.0588	12	_AEEDVEPEC[Carbamidomethyl (C)]IMEK_	789.837	6703076	sp	Q9UJU6;Q9UJU6-2;Q9UJU6-3	Q9UJU6;Q9UJU6-2;Q9UJU6-3	DBNL_HUMAN	Drebrin-like protein;Isoform 2 of Drebrin-like protein;Isoform 3 of Drebrin-like protein	Homo sapiens	DBNL	1;;	1;;	uniprot_human_proteome
2	_VINQILTEMDGMSTK_	_VINQILTEMDGMSTK_	VINQILTEMDGMSTK	70.1018	P55072	TRUE	11.7143	44	_VINQILTEMDGMSTK_	840.421	13418660	sp	P55072	P55072	TERA_HUMAN	Transitional endoplasmic reticulum ATPase	Homo sapiens	VCP	1	4	uniprot_human_proteome
2	_[+42]AAAMDVDTPSGTNSGAGK_	_[Acetyl (Protein N-term)]AAAMDVDTPSGTNSGAGK_	AAAMDVDTPSGTNSGAGK	31.9306	P62877	TRUE	19.8259	3	_[Acetyl (Protein N-term)]AAAMDVDTPSGTNSGAGK_	846.381	5440796	sp	P62877	P62877	RBX1_HUMAN	E3 ubiquitin-protein ligase RBX1	Homo sapiens	RBX1	1	1	uniprot_human_proteome
2	_ALPAVQQNNLDEDLIR_	_ALPAVQQNNLDEDLIR_	ALPAVQQNNLDEDLIR	57.2189	P22314;P22314-2	FALSE	65.4922	3	_ALPAVQQNNLDEDLIR_	904.979	100434400	sp	P22314;P22314-2	P22314;P22314-2	UBA1_HUMAN	Ubiquitin-like modifier-activating enzyme 1;Isoform 2 of Ubiquitin-like modifier-activating enzyme 1	Homo sapiens	UBA1	1;	3;	uniprot_human_proteome
3	_IMDPNIVGSEHYDVAR_	_IMDPNIVGSEHYDVAR_	IMDPNIVGSEHYDVAR	35.2353	P06576	FALSE	100	1	_IMDPNIVGSEHYDVAR_	605.961	211509500	sp	P06576	P06576	ATPB_HUMAN	ATP synthase subunit beta, mitochondrial	Homo sapiens	ATP5B	1	3	uniprot_human_proteome
2	_ITSAPDMEDILTESEIK_	_ITSAPDMEDILTESEIK_	ITSAPDMEDILTESEIK	81.1455	Q99598	FALSE	24.4725	6	_ITSAPDMEDILTESEIK_	946.464	6682603	sp	Q99598	Q99598	TSNAX_HUMAN	Translin-associated protein X	Homo sapiens	TSNAX	1	1	uniprot_human_proteome
3	_GFGFVTFSSMAEVDAAMAAR_	_GFGFVTFSSMAEVDAAMAAR_	GFGFVTFSSMAEVDAAMAAR	114.807	P22626	FALSE	9.02639	20	_GFGFVTFSSMAEVDAAMAAR_	688.989	10869560	sp	P22626	P22626	ROA2_HUMAN	Heterogeneous nuclear ribonucleoproteins A2/B1	Homo sapiens	HNRNPA2B1	1	2	uniprot_human_proteome
3	_VGVKPVGSDPDFQPELSGAGSR_	_VGVKPVGSDPDFQPELSGAGSR_	VGVKPVGSDPDFQPELSGAGSR	34.7865	O43396	FALSE	100	1	_VGVKPVGSDPDFQPELSGAGSR_	733.706	31392360	sp	O43396	O43396	TXNL1_HUMAN	Thioredoxin-like protein 1	Homo sapiens	TXNL1	1	3	uniprot_human_proteome
3	_PLFPHVLC[+57]HNC[+57]AVEFNFGQK_	_PLFPHVLC[Carbamidomethyl (C)]HNC[Carbamidomethyl (C)]AVEFNFGQK_	PLFPHVLCHNCAVEFNFGQK	60.3005	Q00839;Q00839-2	FALSE	3.08685	33	_PLFPHVLC[Carbamidomethyl (C)]HNC[Carbamidomethyl (C)]AVEFNFGQK_	805.389	5322843	sp	Q00839;Q00839-2	Q00839;Q00839-2	HNRPU_HUMAN	Heterogeneous nuclear ribonucleoprotein U;Isoform Short of Heterogeneous nuclear ribonucleoprotein U	Homo sapiens	HNRNPU	1;	6;	uniprot_human_proteome
3	_GIEDEQDLVPLEVTGVVFHYR_	_GIEDEQDLVPLEVTGVVFHYR_	GIEDEQDLVPLEVTGVVFHYR	105.35	O14594	TRUE	72.2633	4	_GIEDEQDLVPLEVTGVVFHYR_	805.745	3948666	sp	O14594	O14594	NCAN_HUMAN	Neurocan core protein	Homo sapiens	NCAN	1	3	uniprot_human_proteome
3	_ESLGSEEESGKDWDELEEEAR_	_ESLGSEEESGKDWDELEEEAR_	ESLGSEEESGKDWDELEEEAR	47.9538	Q9Y5B9	TRUE	33.5896	19	_ESLGSEEESGKDWDELEEEAR_	808.682	3627186	sp	Q9Y5B9	Q9Y5B9	SP16H_HUMAN	FACT complex subunit SPT16	Homo sapiens	SUPT16H	1	1	uniprot_human_proteome
4	_YAHWVVSQPPDTYLKPLMTELLK_	_YAHWVVSQPPDTYLKPLMTELLK_	YAHWVVSQPPDTYLKPLMTELLK	102.093	Q92973;Q92973-2	FALSE	18.4371	9	_YAHWVVSQPPDTYLKPLMTELLK_	683.115	3555544	sp	Q92973;Q92973-2	Q92973;Q92973-2	TNPO1_HUMAN	Transportin-1;Isoform 2 of Transportin-1	Homo sapiens	TNPO1	1;	2;	uniprot_human_proteome
4	_GGSGGSHGGGSGFGGESGGSYGGGEEASGSGGGYGGGSGK_	_GGSGGSHGGGSGFGGESGGSYGGGEEASGSGGGYGGGSGK_	GGSGGSHGGGSGFGGESGGSYGGGEEASGSGGGYGGGSGK	0.852119	P35527	FALSE	1.98704	55	_GGSGGSHGGGSGFGGESGGSYGGGEEASGSGGGYGGGSGK_	806.576	517294	sp	P35527	P35527	K1C9_HUMAN	Keratin, type I cytoskeletal 9	Homo sapiens	KRT9	1	3	uniprot_human_proteome
3	_IFAPNHVVAK_	_IFAPNHVVAK_	IFAPNHVVAK	-7.12974	M0R117;M0R1A7;M0R3D6;Q02543	FALSE	65.9765	3	_IFAPNHVVAK_	365.882	23659060	tr;tr;tr;sp	M0R117;M0R1A7;M0R3D6;Q02543	M0R117;M0R1A7;M0R3D6;Q02543	M0R117_HUMAN;M0R1A7_HUMAN;M0R3D6_HUMAN;RL18A_HUMAN	60S ribosomal protein L18a;60S ribosomal protein L18a;60S ribosomal protein L18a (Fragment);60S ribosomal protein L18a	Homo sapiens	RPL18A	1	1;1;1;2	uniprot_human_proteome
3	_SHAVFQIILR_	_SHAVFQIILR_	SHAVFQIILR	41.0504	O00139-2	FALSE	2.38032	21	_SHAVFQIILR_	395.236	353258	sp	O00139-2	O00139-2	KIF2A_HUMAN	Isoform 2 of Kinesin-like protein KIF2A	Homo sapiens	KIF2A			uniprot_human_proteome
2	_EASSC[+57]AVNLVLR_	_EASSC[Carbamidomethyl (C)]AVNLVLR_	EASSCAVNLVLR	40.0114	Q9UEW8;Q9UEW8-2	FALSE	100	1	_EASSC[Carbamidomethyl (C)]AVNLVLR_	659.843	10483560	sp	Q9UEW8;Q9UEW8-2	Q9UEW8;Q9UEW8-2	STK39_HUMAN	STE20/SPS1-related proline-alanine-rich protein kinase;Isoform 2 of STE20/SPS1-related proline-alanine-rich protein kinase	Homo sapiens	STK39	1;	3;	uniprot_human_proteome
2	_LIHIPINNIIVGG_	_LIHIPINNIIVGG_	LIHIPINNIIVGG	82.0009	P60059	TRUE	47.0736	2	_LIHIPINNIIVGG_	686.919	7181423	sp	P60059	P60059	SC61G_HUMAN	Protein transport protein Sec61 subunit gamma	Homo sapiens	SEC61G	1	1	uniprot_human_proteome
2	_SEWSDLLSDLQK_	_SEWSDLLSDLQK_	SEWSDLLSDLQK	104.36	P08237;P08237-3	FALSE	29.5841	26	_SEWSDLLSDLQK_	710.851	14149560	sp	P08237;P08237-3	P08237;P08237-3	PFKAM_HUMAN	ATP-dependent 6-phosphofructokinase, muscle type;Isoform 3 of ATP-dependent 6-phosphofructokinase, muscle type	Homo sapiens	PFKM	1;	2;	uniprot_human_proteome
2	_LNQVIFPVSYNDK_	_LNQVIFPVSYNDK_	LNQVIFPVSYNDK	55.9892	E7EQ69;Q9GZZ1	FALSE	28.9377	4	_LNQVIFPVSYNDK_	768.906	3872189	tr;sp	E7EQ69;Q9GZZ1	E7EQ69;Q9GZZ1	E7EQ69_HUMAN;NAA50_HUMAN	N-alpha-acetyltransferase 50	Homo sapiens	NAA50	1	1	uniprot_human_proteome
3	_TVLEHYALEDDPLAAFK_	_TVLEHYALEDDPLAAFK_	TVLEHYALEDDPLAAFK	77.8266	Q3ZCQ8;Q3ZCQ8-2	FALSE	21.133	3	_TVLEHYALEDDPLAAFK_	644.663	3707720	sp	Q3ZCQ8;Q3ZCQ8-2	Q3ZCQ8;Q3ZCQ8-2	TIM50_HUMAN	Mitochondrial import inner membrane translocase subunit TIM50;Isoform 2 of Mitochondrial import inner membrane translocase subunit TIM50	Homo sapiens	TIMM50	1;	2;	uniprot_human_proteome
3	_QNALLFAEEEDGEAGAEDKR_	_QNALLFAEEEDGEAGAEDKR_	QNALLFAEEEDGEAGAEDKR	38.2223	O15240	TRUE	20.7096	17	_QNALLFAEEEDGEAGAEDKR_	731.342	4822730	sp	O15240	O15240	VGF_HUMAN	Neurosecretory protein VGF	Homo sapiens	VGF	1	2	uniprot_human_proteome
2	_TC[+57]FYAEQGGQIYDEGYLVK_	_TC[Carbamidomethyl (C)]FYAEQGGQIYDEGYLVK_	TCFYAEQGGQIYDEGYLVK	66.1384	P49588	FALSE	25.9944	28	_TC[Carbamidomethyl (C)]FYAEQGGQIYDEGYLVK_	1121.01	6475371	sp	P49588	P49588	SYAC_HUMAN	Alanine--tRNA ligase, cytoplasmic	Homo sapiens	AARS	1	2	uniprot_human_proteome
3	_VLRPQVTAVAQQNQGEVPEPQDMK_	_VLRPQVTAVAQQNQGEVPEPQDMK_	VLRPQVTAVAQQNQGEVPEPQDMK	32.529	Q14204	TRUE	12.2845	139	_VLRPQVTAVAQQNQGEVPEPQDMK_	888.125	32055820	sp	Q14204	Q14204	DYHC1_HUMAN	Cytoplasmic dynein 1 heavy chain 1	Homo sapiens	DYNC1H1	1	5	uniprot_human_proteome
3	_FEEESKEPVADEEEEDSDDDVEPITEFR_	_FEEESKEPVADEEEEDSDDDVEPITEFR_	FEEESKEPVADEEEEDSDDDVEPITEFR	54.361	P54105	FALSE	21.1908	3	_FEEESKEPVADEEEEDSDDDVEPITEFR_	1105.47	4478815	sp	P54105	P54105	ICLN_HUMAN	Methylosome subunit pICln	Homo sapiens	CLNS1A	1	1	uniprot_human_proteome
2	_TAEGAVNLISR_	_TAEGAVNLISR_	TAEGAVNLISR	20.8144	P42898;P42898-2	FALSE	85.5759	2	_TAEGAVNLISR_	565.812	9123027	sp	P42898;P42898-2	P42898;P42898-2	MTHR_HUMAN	Methylenetetrahydrofolate reductase;Isoform 2 of Methylenetetrahydrofolate reductase	Homo sapiens	MTHFR	1;	3;	uniprot_human_proteome
3	_QPAIISQLDPVNER_	_QPAIISQLDPVNER_	QPAIISQLDPVNER	53.2267	Q08211	FALSE	12.4112	39	_QPAIISQLDPVNER_	527.286	6403488	sp	Q08211	Q08211	DHX9_HUMAN	ATP-dependent RNA helicase A	Homo sapiens	DHX9	1	4	uniprot_human_proteome
3	_HHNQPYC[+57]GIAPYIR_	_HHNQPYC[Carbamidomethyl (C)]GIAPYIR_	HHNQPYCGIAPYIR	14.3654	P08621	FALSE	6.30624	14	_HHNQPYC[Carbamidomethyl (C)]GIAPYIR_	575.947	2009001	sp	P08621	P08621	RU17_HUMAN	U1 small nuclear ribonucleoprotein 70 kDa	Homo sapiens	SNRNP70	1	2	uniprot_human_proteome
3	_[+42]MMGHRPVLVLSQNTK_	_[Acetyl (Protein N-term)]MMGHRPVLVLSQNTK_	MMGHRPVLVLSQNTK	36.1213	P49368	FALSE	0.649881	21	_[Acetyl (Protein N-term)]MMGHRPVLVLSQNTK_	584.98	11672710	sp	P49368	P49368	TCPG_HUMAN	T-complex protein 1 subunit gamma	Homo sapiens	CCT3	1	4	uniprot_human_proteome
3	_LSEIPLTLHSVSELVR_	_LSEIPLTLHSVSELVR_	LSEIPLTLHSVSELVR	75.1032	Q9UIG0;Q9UIG0-2	FALSE	85.945	2	_LSEIPLTLHSVSELVR_	598.344	6112368	sp	Q9UIG0;Q9UIG0-2	Q9UIG0;Q9UIG0-2	BAZ1B_HUMAN	Tyrosine-protein kinase BAZ1B;Isoform 2 of Tyrosine-protein kinase BAZ1B	Homo sapiens	BAZ1B	1;	2;	uniprot_human_proteome
3	_SGTGIAAMSVMRPEQIMK_	_SGTGIAAMSVMRPEQIMK_	SGTGIAAMSVMRPEQIMK	50.099	P27449	TRUE	46.069	2	_SGTGIAAMSVMRPEQIMK_	636.323	17963490	sp	P27449	P27449	VATL_HUMAN	V-type proton ATPase 16 kDa proteolipid subunit	Homo sapiens	ATP6V0C	1	1	uniprot_human_proteome
3	_FVTAIWNLLVTTGQEVK_	_FVTAIWNLLVTTGQEVK_	FVTAIWNLLVTTGQEVK	129.01	P55060;P55060-3	FALSE	8.30913	42	_FVTAIWNLLVTTGQEVK_	640.359	2390237	sp	P55060;P55060-3	P55060;P55060-3	XPO2_HUMAN	Exportin-2;Isoform 3 of Exportin-2	Homo sapiens	CSE1L	1;	3;	uniprot_human_proteome
3	_TMIVHDDVESEPAMTPSK_	_TMIVHDDVESEPAMTPSK_	TMIVHDDVESEPAMTPSK	20.0308	A0A0D9SEY1;G5E948;O95819-3;O95819-5	FALSE	10.4367	24	_TMIVHDDVESEPAMTPSK_	662.976	1292914	tr;tr;sp;sp	A0A0D9SEY1;G5E948;O95819-3;O95819-5	A0A0D9SEY1;G5E948;O95819-3;O95819-5	A0A0D9SEY1_HUMAN;G5E948_HUMAN;M4K4_HUMAN;M4K4_HUMAN	Mitogen-activated protein kinase kinase kinase kinase 4;Mitogen-activated protein kinase kinase kinase kinase 4;Isoform 3 of Mitogen-activated protein kinase kinase kinase kinase 4;Isoform 5 of Mitogen-activated protein kinase kinase kinase kinase 4	Homo sapiens	MAP4K4	1;1;;	1;2;;	uniprot_human_proteome
2	_KYEPPVPTR_	_KYEPPVPTR_	KYEPPVPTR	-14.5715	P62191	TRUE	19.3654	16	_KYEPPVPTR_	543.801	5254075	sp	P62191	P62191	PRS4_HUMAN	26S protease regulatory subunit 4	Homo sapiens	PSMC1	1	1	uniprot_human_proteome
3	_KYEPPVPTR_	_KYEPPVPTR_	KYEPPVPTR	-14.5715	P62191	TRUE	3.33587	34	_KYEPPVPTR_	362.87	824818	sp	P62191	P62191	PRS4_HUMAN	26S protease regulatory subunit 4	Homo sapiens	PSMC1	1	1	uniprot_human_proteome
2	_SEGVVAVLLTK_	_SEGVVAVLLTK_	SEGVVAVLLTK	56.1325	P49327	FALSE	8.79421	72	_SEGVVAVLLTK_	558.337	22728790	sp	P49327	P49327	FAS_HUMAN	Fatty acid synthase	Homo sapiens	FASN	1	3	uniprot_human_proteome
2	_SGLSSPIYIDLR_	_SGLSSPIYIDLR_	SGLSSPIYIDLR	66.2297	P11172	FALSE	61.3007	5	_SGLSSPIYIDLR_	660.862	4719930	sp	P11172	P11172	UMPS_HUMAN	Uridine 5'-monophosphate synthase	Homo sapiens	UMPS	1	1	uniprot_human_proteome
2	_LGGSLADSYLDEGFLLDK_	_LGGSLADSYLDEGFLLDK_	LGGSLADSYLDEGFLLDK	102.177	P78371	FALSE	6.52004	22	_LGGSLADSYLDEGFLLDK_	956.981	15920030	sp	P78371	P78371	TCPB_HUMAN	T-complex protein 1 subunit beta	Homo sapiens	CCT2	1	4	uniprot_human_proteome
3	_VLYDAEISQIHQSVTDTNVILSMDNSR_	_VLYDAEISQIHQSVTDTNVILSMDNSR_	VLYDAEISQIHQSVTDTNVILSMDNSR	88.6772	P35908	TRUE	29.412	10	_VLYDAEISQIHQSVTDTNVILSMDNSR_	1016.84	12130200	sp	P35908	P35908	K22E_HUMAN	Keratin, type II cytoskeletal 2 epidermal	Homo sapiens	KRT2	1	2	uniprot_human_proteome
2	_QMSLLLR_	_QMSLLLR_	QMSLLLR	36.2117	P25705	FALSE	17.2007	15	_QMSLLLR_	430.755	27069200	sp	P25705	P25705	ATPA_HUMAN	ATP synthase subunit alpha, mitochondrial	Homo sapiens	ATP5A1	1	1	uniprot_human_proteome
2	_FFMGNQVLK_	_FFMGNQVLK_	FFMGNQVLK	44.1089	P13010	TRUE	15.091	10	_FFMGNQVLK_	542.286	18307540	sp	P13010	P13010	XRCC5_HUMAN	X-ray repair cross-complementing protein 5	Homo sapiens	XRCC5	1	3	uniprot_human_proteome
3	_DMSGHYQNALYLGDVSER_	_DMSGHYQNALYLGDVSER_	DMSGHYQNALYLGDVSER	48.3521	P53621;P53621-2	FALSE	12.543	40	_DMSGHYQNALYLGDVSER_	685.646	4161802	sp	P53621;P53621-2	P53621;P53621-2	COPA_HUMAN	Coatomer subunit alpha;Isoform 2 of Coatomer subunit alpha	Homo sapiens	COPA	1;	2;	uniprot_human_proteome
2	_LLDSWFTSTQEK_	_LLDSWFTSTQEK_	LLDSWFTSTQEK	66.6917	Q8N5M9	TRUE	100	1	_LLDSWFTSTQEK_	727.862	3960229	sp	Q8N5M9	Q8N5M9	JAGN1_HUMAN	Protein jagunal homolog 1	Homo sapiens	JAGN1	1	1	uniprot_human_proteome
2	_EGEDLIQQLR_	_EGEDLIQQLR_	EGEDLIQQLR	44.5274	O75962;O75962-2;O75962-5	FALSE	45.0086	3	_EGEDLIQQLR_	600.815	7417460	sp	O75962;O75962-2;O75962-5	O75962;O75962-2;O75962-5	TRIO_HUMAN	Triple functional domain protein;Isoform 2 of Triple functional domain protein;Isoform 5 of Triple functional domain protein	Homo sapiens	TRIO	1;;	2;;	uniprot_human_proteome
3	_AVSAVLESDPYFGFEEAKR_	_AVSAVLESDPYFGFEEAKR_	AVSAVLESDPYFGFEEAKR	64.4853	Q9NVE7	FALSE	37.3588	15	_AVSAVLESDPYFGFEEAKR_	705.685	2575216	sp	Q9NVE7	Q9NVE7	PANK4_HUMAN	Pantothenate kinase 4	Homo sapiens	PANK4	1	1	uniprot_human_proteome
2	_ALEAELAALR_	_ALEAELAALR_	ALEAELAALR	51.7711	Q16352	TRUE	5.12559	32	_ALEAELAALR_	528.806	10942260	sp	Q16352	Q16352	AINX_HUMAN	Alpha-internexin	Homo sapiens	INA	1	2	uniprot_human_proteome
2	_AGELTEDEVER_	_AGELTEDEVER_	AGELTEDEVER	1.51622	P62269	TRUE	11.2933	6	_AGELTEDEVER_	624.291	22875420	sp	P62269	P62269	RS18_HUMAN	40S ribosomal protein S18	Homo sapiens	RPS18	1	3	uniprot_human_proteome
3	_LLLIQAFRPDR_	_LLLIQAFRPDR_	LLLIQAFRPDR	56.8345	Q14204	TRUE	47.2364	14	_LLLIQAFRPDR_	447.938	37379740	sp	Q14204	Q14204	DYHC1_HUMAN	Cytoplasmic dynein 1 heavy chain 1	Homo sapiens	DYNC1H1	1	5	uniprot_human_proteome
2	_TDTLEDLFPTTK_	_TDTLEDLFPTTK_	TDTLEDLFPTTK	70.8222	P13010	TRUE	5.66182	36	_TDTLEDLFPTTK_	690.848	13436530	sp	P13010	P13010	XRCC5_HUMAN	X-ray repair cross-complementing protein 5	Homo sapiens	XRCC5	1	3	uniprot_human_proteome
3	_EWYGYHFPELVK_	_EWYGYHFPELVK_	EWYGYHFPELVK	66.6791	O00567	FALSE	10.2977	27	_EWYGYHFPELVK_	523.258	3623531	sp	O00567	O00567	NOP56_HUMAN	Nucleolar protein 56	Homo sapiens	NOP56	1	4	uniprot_human_proteome
2	_IMLFTNEDNPHGNDSAK_	_IMLFTNEDNPHGNDSAK_	IMLFTNEDNPHGNDSAK	21.95	P12956	FALSE	6.80083	42	_IMLFTNEDNPHGNDSAK_	951.936	1475796	sp	P12956	P12956	XRCC6_HUMAN	X-ray repair cross-complementing protein 6	Homo sapiens	XRCC6	1	2	uniprot_human_proteome
3	_EGEDAVIVC[+57]DVVSSLPPTIIWK_	_EGEDAVIVC[Carbamidomethyl (C)]DVVSSLPPTIIWK_	EGEDAVIVCDVVSSLPPTIIWK	140.265	P13591	FALSE	5.53438	39	_EGEDAVIVC[Carbamidomethyl (C)]DVVSSLPPTIIWK_	809.754	7104816	sp	P13591	P13591	NCAM1_HUMAN	Neural cell adhesion molecule 1	Homo sapiens	NCAM1	1	3	uniprot_human_proteome
3	_FAHTNVESLVNEYDDNGEGIILFR_	_FAHTNVESLVNEYDDNGEGIILFR_	FAHTNVESLVNEYDDNGEGIILFR	96.2312	P30101	TRUE	16.9105	24	_FAHTNVESLVNEYDDNGEGIILFR_	918.112	13546640	sp	P30101	P30101	PDIA3_HUMAN	Protein disulfide-isomerase A3	Homo sapiens	PDIA3	1	4	uniprot_human_proteome
4	_AAAFVTSPPVNPDPTTADHLTC[+57]LLSSGDLQVTGSAHC[+57]TFTTAQK_	_AAAFVTSPPVNPDPTTADHLTC[Carbamidomethyl (C)]LLSSGDLQVTGSAHC[Carbamidomethyl (C)]TFTTAQK_	AAAFVTSPPVNPDPTTADHLTCLLSSGDLQVTGSAHCTFTTAQK	85.648	O14531	FALSE	83.5293	3	_AAAFVTSPPVNPDPTTADHLTC[Carbamidomethyl (C)]LLSSGDLQVTGSAHC[Carbamidomethyl (C)]TFTTAQK_	1147.05	38678930	sp	O14531	O14531	DPYL4_HUMAN	Dihydropyrimidinase-related protein 4	Homo sapiens	DPYSL4	1	2	uniprot_human_proteome
2	_QYFEQFGK_	_QYFEQFGK_	QYFEQFGK	28.1942	B4DHE8;Q96DH6;Q96DH6-2	FALSE	25.4127	3	_QYFEQFGK_	523.751	14495820	tr;sp;sp	B4DHE8;Q96DH6;Q96DH6-2	B4DHE8;Q96DH6;Q96DH6-2	B4DHE8_HUMAN;MSI2H_HUMAN;MSI2H_HUMAN	RNA-binding protein Musashi homolog 2;RNA-binding protein Musashi homolog 2;Isoform 2 of RNA-binding protein Musashi homolog 2	Homo sapiens	MSI2	1;1;	1;1;	uniprot_human_proteome
3	_WLPLGLGLNHLGK_	_WLPLGLGLNHLGK_	WLPLGLGLNHLGK	71.0384	Q13200	FALSE	29.6847	14	_WLPLGLGLNHLGK_	473.282	13554330	sp	Q13200	Q13200	PSMD2_HUMAN	26S proteasome non-ATPase regulatory subunit 2	Homo sapiens	PSMD2	1	3	uniprot_human_proteome
2	_NSQSFFSGLFGGSSK_	_NSQSFFSGLFGGSSK_	NSQSFFSGLFGGSSK	82.1642	P54920	FALSE	19.8501	12	_NSQSFFSGLFGGSSK_	775.368	6507972	sp	P54920	P54920	SNAA_HUMAN	Alpha-soluble NSF attachment protein	Homo sapiens	NAPA	1	3	uniprot_human_proteome
3	_SKPGAAMVEMADGYAVDR_	_SKPGAAMVEMADGYAVDR_	SKPGAAMVEMADGYAVDR	38.9794	P14866	FALSE	57.6047	4	_SKPGAAMVEMADGYAVDR_	623.294	71801610	sp	P14866	P14866	HNRPL_HUMAN	Heterogeneous nuclear ribonucleoprotein L	Homo sapiens	HNRNPL	1	2	uniprot_human_proteome
2	_GSSGVGLTAAVTTDQETGER_	_GSSGVGLTAAVTTDQETGER_	GSSGVGLTAAVTTDQETGER	26.9937	P25205	FALSE	27.5968	7	_GSSGVGLTAAVTTDQETGER_	968.466	4011594	sp	P25205	P25205	MCM3_HUMAN	DNA replication licensing factor MCM3	Homo sapiens	MCM3	1	3	uniprot_human_proteome
2	_TGSNISGASSDISLDEQYK_	_TGSNISGASSDISLDEQYK_	TGSNISGASSDISLDEQYK	34.8838	P22059	TRUE	12.6911	13	_TGSNISGASSDISLDEQYK_	986.461	1392733	sp	P22059	P22059	OSBP1_HUMAN	Oxysterol-binding protein 1	Homo sapiens	OSBP	1	1	uniprot_human_proteome
2	_EAINLLEPMTNDPVNYVR_	_EAINLLEPMTNDPVNYVR_	EAINLLEPMTNDPVNYVR	90.0365	Q99460	FALSE	11.4435	32	_EAINLLEPMTNDPVNYVR_	1044.53	6302210	sp	Q99460	Q99460	PSMD1_HUMAN	26S proteasome non-ATPase regulatory subunit 1	Homo sapiens	PSMD1	1	2	uniprot_human_proteome
2	_ITDVALDFWR_	_ITDVALDFWR_	ITDVALDFWR	82.3476	O14656	TRUE	38.2013	4	_ITDVALDFWR_	618.325	1304209	sp	O14656	O14656	TOR1A_HUMAN	Torsin-1A	Homo sapiens	TOR1A	1	1	uniprot_human_proteome
2	_VETC[+57]GC[+57]AEGYAR_	_VETC[Carbamidomethyl (C)]GC[Carbamidomethyl (C)]AEGYAR_	VETCGCAEGYAR	-11.1257	A8MTY9;O14972;O14972-2	FALSE	85.8429	2	_VETC[Carbamidomethyl (C)]GC[Carbamidomethyl (C)]AEGYAR_	686.785	1223085	tr;sp;sp	A8MTY9;O14972;O14972-2	A8MTY9;O14972;O14972-2	A8MTY9_HUMAN;DSCR3_HUMAN;DSCR3_HUMAN	Down syndrome critical region protein 3;Down syndrome critical region protein 3;Isoform 2 of Down syndrome critical region protein 3	Homo sapiens	DSCR3	1;2;	1;1;	uniprot_human_proteome
2	_FMATNDLMTELQK_	_FMATNDLMTELQK_	FMATNDLMTELQK	66.4805	Q86VP6	FALSE	25.9678	23	_FMATNDLMTELQK_	771.371	13909710	sp	Q86VP6	Q86VP6	CAND1_HUMAN	Cullin-associated NEDD8-dissociated protein 1	Homo sapiens	CAND1	1	2	uniprot_human_proteome
3	_EQGVTFPSGDIQEQLIR_	_EQGVTFPSGDIQEQLIR_	EQGVTFPSGDIQEQLIR	69.4751	P49327	FALSE	3.86641	129	_EQGVTFPSGDIQEQLIR_	639.662	4497072	sp	P49327	P49327	FAS_HUMAN	Fatty acid synthase	Homo sapiens	FASN	1	3	uniprot_human_proteome
3	_ATGEADVEFVTHEDAVAAMSK_	_ATGEADVEFVTHEDAVAAMSK_	ATGEADVEFVTHEDAVAAMSK	49.748	P31942;P31942-3	FALSE	60.0517	3	_ATGEADVEFVTHEDAVAAMSK_	726.672	16905480	sp	P31942;P31942-3	P31942;P31942-3	HNRH3_HUMAN	Heterogeneous nuclear ribonucleoprotein H3;Isoform 3 of Heterogeneous nuclear ribonucleoprotein H3	Homo sapiens	HNRNPH3	1;	2;	uniprot_human_proteome
4	_PVPLELHIQGFNISHTQTR_	_PVPLELHIQGFNISHTQTR_	PVPLELHIQGFNISHTQTR	52.2393	O75643	FALSE	22.035	39	_PVPLELHIQGFNISHTQTR_	547.547	8491544	sp	O75643	O75643	U520_HUMAN	U5 small nuclear ribonucleoprotein 200 kDa helicase	Homo sapiens	SNRNP200	1	2	uniprot_human_proteome
2	_STVLTPMFVETQASQGTLQTR_	_STVLTPMFVETQASQGTLQTR_	STVLTPMFVETQASQGTLQTR	70.4628	P78527	FALSE	5.61242	162	_STVLTPMFVETQASQGTLQTR_	1148.09	1888477	sp	P78527	P78527	PRKDC_HUMAN	DNA-dependent protein kinase catalytic subunit	Homo sapiens	PRKDC	1	3	uniprot_human_proteome
3	_LQEVPHEGPMC[+57]DLLWSDPDDR_	_LQEVPHEGPMC[Carbamidomethyl (C)]DLLWSDPDDR_	LQEVPHEGPMCDLLWSDPDDR	70.1616	P67775	FALSE	47.1095	4	_LQEVPHEGPMC[Carbamidomethyl (C)]DLLWSDPDDR_	837.042	22519320	sp	P67775	P67775	PP2AA_HUMAN	Serine/threonine-protein phosphatase 2A catalytic subunit alpha isoform	Homo sapiens	PPP2CA	1	1	uniprot_human_proteome
3	_SRQELEQHSVDTASTSDAVTFITYVQSLK_	_SRQELEQHSVDTASTSDAVTFITYVQSLK_	SRQELEQHSVDTASTSDAVTFITYVQSLK	84.9318	Q14204	TRUE	2.61087	352	_SRQELEQHSVDTASTSDAVTFITYVQSLK_	1080.87	3159412	sp	Q14204	Q14204	DYHC1_HUMAN	Cytoplasmic dynein 1 heavy chain 1	Homo sapiens	DYNC1H1	1	5	uniprot_human_proteome
2	_LQIEDFEAR_	_LQIEDFEAR_	LQIEDFEAR	43.8717	Q9P0J0;Q9P0J0-2	FALSE	53.7389	2	_LQIEDFEAR_	560.785	7237881	sp	Q9P0J0;Q9P0J0-2	Q9P0J0;Q9P0J0-2	NDUAD_HUMAN	NADH dehydrogenase [ubiquinone] 1 alpha subcomplex subunit 13;Isoform 2 of NADH dehydrogenase [ubiquinone] 1 alpha subcomplex subunit 13	Homo sapiens	NDUFA13	1;	3;	uniprot_human_proteome
2	_VQSLQDEVAFLR_	_VQSLQDEVAFLR_	VQSLQDEVAFLR	66.0724	E7ESP9;P07197	FALSE	13.9006	16	_VQSLQDEVAFLR_	702.878	12359000	tr;sp	E7ESP9;P07197	E7ESP9;P07197	E7ESP9_HUMAN;NFM_HUMAN	Neurofilament medium polypeptide	Homo sapiens	NEFM	1	1;3	uniprot_human_proteome
3	_EQLLEREEEIAELK_	_EQLLEREEEIAELK_	EQLLEREEEIAELK	48.287	O75145;O75145-2	FALSE	69.9665	4	_EQLLEREEEIAELK_	576.972	3496104	sp	O75145;O75145-2	O75145;O75145-2	LIPA3_HUMAN	Liprin-alpha-3;Isoform 2 of Liprin-alpha-3	Homo sapiens	PPFIA3	1;	3;	uniprot_human_proteome
2	_APEAWDYGQGFVNEEMIR_	_APEAWDYGQGFVNEEMIR_	APEAWDYGQGFVNEEMIR	83.5953	P00387;P00387-2;P00387-3	FALSE	26.6338	11	_APEAWDYGQGFVNEEMIR_	1056.48	14465590	sp	P00387;P00387-2;P00387-3	P00387;P00387-2;P00387-3	NB5R3_HUMAN	NADH-cytochrome b5 reductase 3;Isoform 2 of NADH-cytochrome b5 reductase 3;Isoform 3 of NADH-cytochrome b5 reductase 3	Homo sapiens	CYB5R3	1;;	3;;	uniprot_human_proteome
3	_FFDHSGTLVMDAYEPEISR_	_FFDHSGTLVMDAYEPEISR_	FFDHSGTLVMDAYEPEISR	68.8647	A0A087WUC6;E9PI68;Q15005	FALSE	100	1	_FFDHSGTLVMDAYEPEISR_	738.677	19792980	tr;tr;sp	A0A087WUC6;E9PI68;Q15005	A0A087WUC6;E9PI68;Q15005	A0A087WUC6_HUMAN;E9PI68_HUMAN;SPCS2_HUMAN	Signal peptidase complex subunit 2	Homo sapiens	SPCS2	1	1;1;3	uniprot_human_proteome
2	_AMTGVEQWPYR_	_AMTGVEQWPYR_	AMTGVEQWPYR	41.4865	P49368	FALSE	0.576177	26	_AMTGVEQWPYR_	669.319	15057360	sp	P49368	P49368	TCPG_HUMAN	T-complex protein 1 subunit gamma	Homo sapiens	CCT3	1	4	uniprot_human_proteome
2	_TSLAALEQIQTAK_	_TSLAALEQIQTAK_	TSLAALEQIQTAK	42.3913	A0A087WT45;Q4V328	FALSE	29.1733	6	_TSLAALEQIQTAK_	687.385	2166993	tr;sp	A0A087WT45;Q4V328	A0A087WT45;Q4V328	A0A087WT45_HUMAN;GRAP1_HUMAN	GRIP1-associated protein 1	Homo sapiens	GRIPAP1	1	1	uniprot_human_proteome
2	_SALASVIMGLSPILGK_	_SALASVIMGLSPILGK_	SALASVIMGLSPILGK	121.279	P30153	FALSE	10.8158	37	_SALASVIMGLSPILGK_	778.958	7540156	sp	P30153	P30153	2AAA_HUMAN	Serine/threonine-protein phosphatase 2A 65 kDa regulatory subunit A alpha isoform	Homo sapiens	PPP2R1A	1	4	uniprot_human_proteome
2	_VNILGEVVEK_	_VNILGEVVEK_	VNILGEVVEK	45.6696	P35612	FALSE	50.501	4	_VNILGEVVEK_	550.322	36230300	sp	P35612	P35612	ADDB_HUMAN	Beta-adducin	Homo sapiens	ADD2	1	3	uniprot_human_proteome
2	_WNDVAGLEGAK_	_WNDVAGLEGAK_	WNDVAGLEGAK	27.4375	Q9UN37	FALSE	39.3474	5	_WNDVAGLEGAK_	580.291	1993032	sp	Q9UN37	Q9UN37	VPS4A_HUMAN	Vacuolar protein sorting-associated protein 4A	Homo sapiens	VPS4A	1	1	uniprot_human_proteome
3	_SC[+57]YQDPVTLQLAC[+57]VC[+57]DPGYIGSR_	_SC[Carbamidomethyl (C)]YQDPVTLQLAC[Carbamidomethyl (C)]VC[Carbamidomethyl (C)]DPGYIGSR_	SCYQDPVTLQLACVCDPGYIGSR	81.9708	G3XAI2;P07942	FALSE	7.76557	19	_SC[Carbamidomethyl (C)]YQDPVTLQLAC[Carbamidomethyl (C)]VC[Carbamidomethyl (C)]DPGYIGSR_	887.07	27455180	tr;sp	G3XAI2;P07942	G3XAI2;P07942	G3XAI2_HUMAN;LAMB1_HUMAN	Laminin subunit beta-1	Homo sapiens	LAMB1	1	1;2	uniprot_human_proteome
2	_KDIPSFER_	_KDIPSFER_	KDIPSFER	-6.91963	P48556;R4GMR5	FALSE	14.9347	9	_KDIPSFER_	496.264	4319947	sp;tr	P48556;R4GMR5	P48556;R4GMR5	PSMD8_HUMAN;R4GMR5_HUMAN	26S proteasome non-ATPase regulatory subunit 8	Homo sapiens	PSMD8	1	2;1	uniprot_human_proteome
2	_QANC[+57]PLYVTK_	_QANC[Carbamidomethyl (C)]PLYVTK_	QANCPLYVTK	1.91757	O14531	FALSE	25.3243	21	_QANC[Carbamidomethyl (C)]PLYVTK_	597.303	16416940	sp	O14531	O14531	DPYL4_HUMAN	Dihydropyrimidinase-related protein 4	Homo sapiens	DPYSL4	1	2	uniprot_human_proteome
3	_VAC[+57]IGAWHPAR_	_VAC[Carbamidomethyl (C)]IGAWHPAR_	VACIGAWHPAR	7.88512	P39023	FALSE	21.4094	12	_VAC[Carbamidomethyl (C)]IGAWHPAR_	413.213	7126565	sp	P39023	P39023	RL3_HUMAN	60S ribosomal protein L3	Homo sapiens	RPL3	1	2	uniprot_human_proteome
3	_TTITMAHLLAAR_	_TTITMAHLLAAR_	TTITMAHLLAAR	37.3188	Q52LJ0;Q52LJ0-2	FALSE	8.564	10	_TTITMAHLLAAR_	433.58	3570917	sp	Q52LJ0;Q52LJ0-2	Q52LJ0;Q52LJ0-2	FA98B_HUMAN	Protein FAM98B;Isoform 2 of Protein FAM98B	Homo sapiens	FAM98B	1;	1;	uniprot_human_proteome
2	_SIQFVDWC[+57]PTGFK_	_SIQFVDWC[Carbamidomethyl (C)]PTGFK_	SIQFVDWCPTGFK	82.2663	P68363	FALSE	0.182962	27	_SIQFVDWC[Carbamidomethyl (C)]PTGFK_	792.879	80399050	sp	P68363	P68363	TBA1B_HUMAN	Tubulin alpha-1B chain	Homo sapiens	TUBA1B	1	1	uniprot_human_proteome
3	_KWQTMIEAHVDVK_	_KWQTMIEAHVDVK_	KWQTMIEAHVDVK	26.0266	P61247	FALSE	11.7809	15	_KWQTMIEAHVDVK_	528.945	4604570	sp	P61247	P61247	RS3A_HUMAN	40S ribosomal protein S3a	Homo sapiens	RPS3A	1	2	uniprot_human_proteome
2	_LVINGNPITIFQER_	_LVINGNPITIFQER_	LVINGNPITIFQER	82.5657	P04406	FALSE	2.7337	22	_LVINGNPITIFQER_	807.454	45719980	sp	P04406	P04406	G3P_HUMAN	Glyceraldehyde-3-phosphate dehydrogenase	Homo sapiens	GAPDH	1	3	uniprot_human_proteome
2	_NDSVVAGGGAIEMELSK_	_NDSVVAGGGAIEMELSK_	NDSVVAGGGAIEMELSK	53.5346	Q99832	FALSE	18.9144	20	_NDSVVAGGGAIEMELSK_	838.912	14229010	sp	Q99832	Q99832	TCPH_HUMAN	T-complex protein 1 subunit eta	Homo sapiens	CCT7	1	2	uniprot_human_proteome
2	_KGVNLPGAAVDLPAVSEK_	_KGVNLPGAAVDLPAVSEK_	KGVNLPGAAVDLPAVSEK	43.8475	P14618	FALSE	11.3309	27	_KGVNLPGAAVDLPAVSEK_	882.996	19728920	sp	P14618	P14618	KPYM_HUMAN	Pyruvate kinase PKM	Homo sapiens	PKM	1	4	uniprot_human_proteome
3	_YQPFKPLSIGGIIILK_	_YQPFKPLSIGGIIILK_	YQPFKPLSIGGIIILK	90.0293	Q99460	FALSE	11.3332	36	_YQPFKPLSIGGIIILK_	596.366	4467703	sp	Q99460	Q99460	PSMD1_HUMAN	26S proteasome non-ATPase regulatory subunit 1	Homo sapiens	PSMD1	1	2	uniprot_human_proteome
4	_NELHNLLDKPQLQGIPVLVLGNK_	_NELHNLLDKPQLQGIPVLVLGNK_	NELHNLLDKPQLQGIPVLVLGNK	81.5883	Q96BM9	FALSE	72.2994	2	_NELHNLLDKPQLQGIPVLVLGNK_	638.869	51034420	sp	Q96BM9	Q96BM9	ARL8A_HUMAN	ADP-ribosylation factor-like protein 8A	Homo sapiens	ARL8A	1	1	uniprot_human_proteome
3	_KVTSVVFHPSQDLVFSASPDATIR_	_KVTSVVFHPSQDLVFSASPDATIR_	KVTSVVFHPSQDLVFSASPDATIR	54.2792	Q9UMS4	TRUE	9.64923	17	_KVTSVVFHPSQDLVFSASPDATIR_	867.794	4453264	sp	Q9UMS4	Q9UMS4	PRP19_HUMAN	Pre-mRNA-processing factor 19	Homo sapiens	PRPF19	1	1	uniprot_human_proteome
4	_FSAVQVLEHPWVNDDGLPENEHQLSVAGK_	_FSAVQVLEHPWVNDDGLPENEHQLSVAGK_	FSAVQVLEHPWVNDDGLPENEHQLSVAGK	74.1823	O15075	FALSE	57.8933	4	_FSAVQVLEHPWVNDDGLPENEHQLSVAGK_	804.649	21191600	sp	O15075	O15075	DCLK1_HUMAN	Serine/threonine-protein kinase DCLK1	Homo sapiens	DCLK1	1	2	uniprot_human_proteome
4	_LASLMNLGMSSSLNQQGAHSALSSASTSSHNLQSIFNIGSR_	_LASLMNLGMSSSLNQQGAHSALSSASTSSHNLQSIFNIGSR_	LASLMNLGMSSSLNQQGAHSALSSASTSSHNLQSIFNIGSR	90.9221	A8MXP9	FALSE	38.1929	16	_LASLMNLGMSSSLNQQGAHSALSSASTSSHNLQSIFNIGSR_	1051.77	14729410	tr	A8MXP9	A8MXP9	A8MXP9_HUMAN	Matrin-3	Homo sapiens	MATR3	1	1	uniprot_human_proteome
2	_MLGTEGGEGFVVK_	_MLGTEGGEGFVVK_	MLGTEGGEGFVVK	39.0079	G8JLB6;P31943	FALSE	20.8224	20	_MLGTEGGEGFVVK_	662.334	5217483	tr;sp	G8JLB6;P31943	G8JLB6;P31943	G8JLB6_HUMAN;HNRH1_HUMAN	Heterogeneous nuclear ribonucleoprotein H	Homo sapiens	HNRNPH1	1	1;4	uniprot_human_proteome
2	_SYTGLAPGYTYQFPEFR_	_SYTGLAPGYTYQFPEFR_	SYTGLAPGYTYQFPEFR	83.0553	O43347	TRUE	36.4003	4	_SYTGLAPGYTYQFPEFR_	998.976	17313350	sp	O43347	O43347	MSI1H_HUMAN	RNA-binding protein Musashi homolog 1	Homo sapiens	MSI1	1	1	uniprot_human_proteome
3	_QFGFIVLTTSAGIMDHEEAR_	_QFGFIVLTTSAGIMDHEEAR_	QFGFIVLTTSAGIMDHEEAR	86.7036	P62244	TRUE	32.7914	6	_QFGFIVLTTSAGIMDHEEAR_	741.369	17241550	sp	P62244	P62244	RS15A_HUMAN	40S ribosomal protein S15a	Homo sapiens	RPS15A	1	2	uniprot_human_proteome
3	_IYPEEMIQTGISAIDGMNSIAR_	_IYPEEMIQTGISAIDGMNSIAR_	IYPEEMIQTGISAIDGMNSIAR	128.411	P21281	FALSE	17.6401	22	_IYPEEMIQTGISAIDGMNSIAR_	803.731	5107893	sp	P21281	P21281	VATB2_HUMAN	V-type proton ATPase subunit B, brain isoform	Homo sapiens	ATP6V1B2	1	3	uniprot_human_proteome
2	_DFTPAELR_	_DFTPAELR_	DFTPAELR	32.0176	O00264	FALSE	79.297	2	_DFTPAELR_	474.743	52007490	sp	O00264	O00264	PGRC1_HUMAN	Membrane-associated progesterone receptor component 1	Homo sapiens	PGRMC1	1	3	uniprot_human_proteome
2	_DIFLFITR_	_DIFLFITR_	DIFLFITR	101.134	Q29RF7	FALSE	7.52462	6	_DIFLFITR_	512.795	282553	sp	Q29RF7	Q29RF7	PDS5A_HUMAN	Sister chromatid cohesion protein PDS5 homolog A	Homo sapiens	PDS5A	1	1	uniprot_human_proteome
3	_NQVLVFVHSR_	_NQVLVFVHSR_	NQVLVFVHSR	17.6177	O75643	TRUE	12.5909	65	_NQVLVFVHSR_	400.228	1466245	sp	O75643	O75643	U520_HUMAN	U5 small nuclear ribonucleoprotein 200 kDa helicase	Homo sapiens	SNRNP200	1	2	uniprot_human_proteome
2	_YDEAASYIQSK_	_YDEAASYIQSK_	YDEAASYIQSK	12.8688	P04899;P04899-2;P04899-3;P04899-5;P04899-6	FALSE	37.4151	9	_YDEAASYIQSK_	637.799	20727610	sp	P04899;P04899-2;P04899-3;P04899-5;P04899-6	P04899;P04899-2;P04899-3;P04899-5;P04899-6	GNAI2_HUMAN	Guanine nucleotide-binding protein G(i) subunit alpha-2;Isoform 2 of Guanine nucleotide-binding protein G(i) subunit alpha-2;Isoform 3 of Guanine nucleotide-binding protein G(i) subunit alpha-2;Isoform 5 of Guanine nucleotide-binding protein G(i) subunit alpha-2;Isoform 6 of Guanine nucleotide-binding protein G(i) subunit alpha-2	Homo sapiens	GNAI2	1;;;;	3;;;;	uniprot_human_proteome
2	_EHGLIFMETSAK_	_EHGLIFMETSAK_	EHGLIFMETSAK	29.2441	P61019	FALSE	15.9091	12	_EHGLIFMETSAK_	681.84	11231940	sp	P61019	P61019	RAB2A_HUMAN	Ras-related protein Rab-2A	Homo sapiens	RAB2A	1	1	uniprot_human_proteome
2	_TDITYPAGFMDVISIDK_	_TDITYPAGFMDVISIDK_	TDITYPAGFMDVISIDK	106.85	P62701	TRUE	100	1	_TDITYPAGFMDVISIDK_	943.466	28276260	sp	P62701	P62701	RS4X_HUMAN	40S ribosomal protein S4, X isoform	Homo sapiens	RPS4X	1	2	uniprot_human_proteome
4	_SGYHQSASEHGLVVIAPDTSPR_	_SGYHQSASEHGLVVIAPDTSPR_	SGYHQSASEHGLVVIAPDTSPR	16.6988	P10768	FALSE	92.9777	2	_SGYHQSASEHGLVVIAPDTSPR_	577.788	27919450	sp	P10768	P10768	ESTD_HUMAN	S-formylglutathione hydrolase	Homo sapiens	ESD	1	2	uniprot_human_proteome
2	_GFVLQDTVEQLR_	_GFVLQDTVEQLR_	GFVLQDTVEQLR	66.7646	P56192	FALSE	56.326	5	_GFVLQDTVEQLR_	702.878	8093426	sp	P56192	P56192	SYMC_HUMAN	Methionine--tRNA ligase, cytoplasmic	Homo sapiens	MARS	1	2	uniprot_human_proteome
2	_LKEVLEYNAIGGK_	_LKEVLEYNAIGGK_	LKEVLEYNAIGGK	23.5557	P14324;P14324-2	FALSE	8.27127	10	_LKEVLEYNAIGGK_	717.404	3880147	sp	P14324;P14324-2	P14324;P14324-2	FPPS_HUMAN	Farnesyl pyrophosphate synthase;Isoform 2 of Farnesyl pyrophosphate synthase	Homo sapiens	FDPS	1;	4;	uniprot_human_proteome
3	_LHDLVLPLVMGVQQGEVLGSSPYTSSR_	_LHDLVLPLVMGVQQGEVLGSSPYTSSR_	LHDLVLPLVMGVQQGEVLGSSPYTSSR	99.0722	Q8IZL8	FALSE	28.1417	13	_LHDLVLPLVMGVQQGEVLGSSPYTSSR_	961.508	3114713	sp	Q8IZL8	Q8IZL8	PELP1_HUMAN	Proline-, glutamic acid- and leucine-rich protein 1	Homo sapiens	PELP1	1	2	uniprot_human_proteome
2	_GNDVLVIEC[+57]NLR_	_GNDVLVIEC[Carbamidomethyl (C)]NLR_	GNDVLVIECNLR	51.0215	P31327;P31327-3	FALSE	15.3097	23	_GNDVLVIEC[Carbamidomethyl (C)]NLR_	701.361	1921868	sp	P31327;P31327-3	P31327;P31327-3	CPSM_HUMAN	Carbamoyl-phosphate synthase [ammonia], mitochondrial;Isoform 3 of Carbamoyl-phosphate synthase [ammonia], mitochondrial	Homo sapiens	CPS1	1;	2;	uniprot_human_proteome
4	_HITIFSPEGRLYQVEYAFK_	_HITIFSPEGRLYQVEYAFK_	HITIFSPEGRLYQVEYAFK	44.4476	G3V5Z7;P60900	FALSE	14.1895	19	_HITIFSPEGRLYQVEYAFK_	575.303	1073411	tr;sp	G3V5Z7;P60900	G3V5Z7;P60900	G3V5Z7_HUMAN;PSA6_HUMAN	Proteasome subunit alpha type;Proteasome subunit alpha type-6	Homo sapiens	PSMA6	1	1	uniprot_human_proteome
3	_EFSFVQLSDAYSTGSSLMPQK_	_EFSFVQLSDAYSTGSSLMPQK_	EFSFVQLSDAYSTGSSLMPQK	102.406	P04424;P04424-2	FALSE	13.3953	11	_EFSFVQLSDAYSTGSSLMPQK_	774.703	3947296	sp	P04424;P04424-2	P04424;P04424-2	ARLY_HUMAN	Argininosuccinate lyase;Isoform 2 of Argininosuccinate lyase	Homo sapiens	ASL	1;	4;	uniprot_human_proteome
2	_TSFFHVK_	_TSFFHVK_	TSFFHVK	0.810306	A0A087WY71;E9PFW3;Q96CW1;Q96CW1-2	FALSE	15.6461	21	_TSFFHVK_	433.232	1770489	tr;tr;sp;sp	A0A087WY71;E9PFW3;Q96CW1;Q96CW1-2	A0A087WY71;E9PFW3;Q96CW1;Q96CW1-2	A0A087WY71_HUMAN;E9PFW3_HUMAN;AP2M1_HUMAN;AP2M1_HUMAN	AP-2 complex subunit mu;AP-2 complex subunit mu;AP-2 complex subunit mu;Isoform 2 of AP-2 complex subunit mu	Homo sapiens	AP2M1	1;1;1;	1;1;2;	uniprot_human_proteome
2	_TVSLLDENNVSSYLSK_	_TVSLLDENNVSSYLSK_	TVSLLDENNVSSYLSK	69.8811	P78527	FALSE	36.9186	26	_TVSLLDENNVSSYLSK_	884.952	12490810	sp	P78527	P78527	PRKDC_HUMAN	DNA-dependent protein kinase catalytic subunit	Homo sapiens	PRKDC	1	3	uniprot_human_proteome
2	_FVLSGANIMC[+57]PGLTSPGAK_	_FVLSGANIMC[Carbamidomethyl (C)]PGLTSPGAK_	FVLSGANIMCPGLTSPGAK	72.4367	Q9ULC4;Q9ULC4-3	FALSE	29.947	7	_FVLSGANIMC[Carbamidomethyl (C)]PGLTSPGAK_	960.49	4096718	sp	Q9ULC4;Q9ULC4-3	Q9ULC4;Q9ULC4-3	MCTS1_HUMAN	Malignant T-cell-amplified sequence 1;Isoform 3 of Malignant T-cell-amplified sequence 1	Homo sapiens	MCTS1	1;	1;	uniprot_human_proteome
2	_VFLWGSFR_	_VFLWGSFR_	VFLWGSFR	74.6088	P18754;P18754-2	FALSE	20.3877	10	_VFLWGSFR_	506.274	4653622	sp	P18754;P18754-2	P18754;P18754-2	RCC1_HUMAN	Regulator of chromosome condensation;Isoform 2 of Regulator of chromosome condensation	Homo sapiens	RCC1	1;	1;	uniprot_human_proteome
3	_LSANQQNILK_	_LSANQQNILK_	LSANQQNILK	5.07563	P57088	FALSE	22.6699	6	_LSANQQNILK_	376.884	832467	sp	P57088	P57088	TMM33_HUMAN	Transmembrane protein 33	Homo sapiens	TMEM33	1	2	uniprot_human_proteome
3	_GGAAVDPDSGLEHSAHVLEK_	_GGAAVDPDSGLEHSAHVLEK_	GGAAVDPDSGLEHSAHVLEK	18.2161	P09874	TRUE	14.2624	19	_GGAAVDPDSGLEHSAHVLEK_	663.661	6376255	sp	P09874	P09874	PARP1_HUMAN	Poly [ADP-ribose] polymerase 1	Homo sapiens	PARP1	1	4	uniprot_human_proteome
3	_EGFGHLSPTGTTEFWLGNEK_	_EGFGHLSPTGTTEFWLGNEK_	EGFGHLSPTGTTEFWLGNEK	68.9168	C9JC84;C9JEU5;P02679;P02679-2	FALSE	100	1	_EGFGHLSPTGTTEFWLGNEK_	736.352	36442290	tr;tr;sp;sp	C9JC84;C9JEU5;P02679;P02679-2	C9JC84;C9JEU5;P02679;P02679-2	C9JC84_HUMAN;C9JEU5_HUMAN;FIBG_HUMAN;FIBG_HUMAN	Fibrinogen gamma chain;Fibrinogen gamma chain;Fibrinogen gamma chain;Isoform Gamma-A of Fibrinogen gamma chain	Homo sapiens	FGG	1;1;1;	1;1;3;	uniprot_human_proteome
3	_LQQELEFLEVQEEYIKDEQK_	_LQQELEFLEVQEEYIKDEQK_	LQQELEFLEVQEEYIKDEQK	80.9025	P43686	TRUE	77.5132	3	_LQQELEFLEVQEEYIKDEQK_	846.759	32663160	sp	P43686	P43686	PRS6B_HUMAN	26S protease regulatory subunit 6B	Homo sapiens	PSMC4	1	2	uniprot_human_proteome
2	_VTVPLVR_	_VTVPLVR_	VTVPLVR	18.6698	Q9UKM9	FALSE	66.2647	5	_VTVPLVR_	392.258	11353130	sp	Q9UKM9	Q9UKM9	RALY_HUMAN	RNA-binding protein Raly	Homo sapiens	RALY	1	1	uniprot_human_proteome
2	_LLAESVTEVEIFGK_	_LLAESVTEVEIFGK_	LLAESVTEVEIFGK	78.282	Q14204	TRUE	17.0065	94	_LLAESVTEVEIFGK_	767.922	36149640	sp	Q14204	Q14204	DYHC1_HUMAN	Cytoplasmic dynein 1 heavy chain 1	Homo sapiens	DYNC1H1	1	5	uniprot_human_proteome
2	_EEAAGPALALSLIER_	_EEAAGPALALSLIER_	EEAAGPALALSLIER	91.4246	P51178	FALSE	33.1336	15	_EEAAGPALALSLIER_	770.422	2449195	sp	P51178	P51178	PLCD1_HUMAN	1-phosphatidylinositol 4,5-bisphosphate phosphodiesterase delta-1	Homo sapiens	PLCD1	1	2	uniprot_human_proteome
2	_DENSVELTMAEGPYK_	_DENSVELTMAEGPYK_	DENSVELTMAEGPYK	53.2273	Q14697	FALSE	20.2392	44	_DENSVELTMAEGPYK_	841.883	18585610	sp	Q14697	Q14697	GANAB_HUMAN	Neutral alpha-glucosidase AB	Homo sapiens	GANAB	1	3	uniprot_human_proteome
2	_MQMLEDEDDLAYAETEK_	_MQMLEDEDDLAYAETEK_	MQMLEDEDDLAYAETEK	58.6491	Q14204	TRUE	7.01154	228	_MQMLEDEDDLAYAETEK_	1015.93	7066828	sp	Q14204	Q14204	DYHC1_HUMAN	Cytoplasmic dynein 1 heavy chain 1	Homo sapiens	DYNC1H1	1	5	uniprot_human_proteome
4	_YVLENHPGTNSNYQMHLLK_	_YVLENHPGTNSNYQMHLLK_	YVLENHPGTNSNYQMHLLK	28.8893	Q5SSJ5	FALSE	41.8055	11	_YVLENHPGTNSNYQMHLLK_	565.281	17968690	sp	Q5SSJ5	Q5SSJ5	HP1B3_HUMAN	Heterochromatin protein 1-binding protein 3	Homo sapiens	HP1BP3	1	1	uniprot_human_proteome
3	_EHEYLGNLSTVLPTEGTLQENVSEASK_	_EHEYLGNLSTVLPTEGTLQENVSEASK_	EHEYLGNLSTVLPTEGTLQENVSEASK	73.9815	Q9NQC3	FALSE	88.6315	3	_EHEYLGNLSTVLPTEGTLQENVSEASK_	982.484	47613700	sp	Q9NQC3	Q9NQC3	RTN4_HUMAN	Reticulon-4	Homo sapiens	RTN4	1	2	uniprot_human_proteome
2	_SGDTVLIGAVR_	_SGDTVLIGAVR_	SGDTVLIGAVR	28.1423	Q9ULH0;Q9ULH0-4	FALSE	58.9242	3	_SGDTVLIGAVR_	544.309	4061864	sp	Q9ULH0;Q9ULH0-4	Q9ULH0;Q9ULH0-4	KDIS_HUMAN	Kinase D-interacting substrate of 220 kDa;Isoform 4 of Kinase D-interacting substrate of 220 kDa	Homo sapiens	KIDINS220	1;	3;	uniprot_human_proteome
3	_VIDPATATSVDLR_	_VIDPATATSVDLR_	VIDPATATSVDLR	38.6582	P50991	FALSE	1.37053	48	_VIDPATATSVDLR_	453.249	712607	sp	P50991	P50991	TCPD_HUMAN	T-complex protein 1 subunit delta	Homo sapiens	CCT4	1	4	uniprot_human_proteome
3	_MEEFKDQLPADEC[+57]NK_	_MEEFKDQLPADEC[Carbamidomethyl (C)]NK_	MEEFKDQLPADECNK	17.2366	P38646	TRUE	12.4167	17	_MEEFKDQLPADEC[Carbamidomethyl (C)]NK_	618.606	14103150	sp	P38646	P38646	GRP75_HUMAN	Stress-70 protein, mitochondrial	Homo sapiens	HSPA9	1	2	uniprot_human_proteome
2	_VEAVNMAEGIIHDTETK_	_VEAVNMAEGIIHDTETK_	VEAVNMAEGIIHDTETK	59.1281	P38646	TRUE	5.53445	31	_VEAVNMAEGIIHDTETK_	928.957	4377273	sp	P38646	P38646	GRP75_HUMAN	Stress-70 protein, mitochondrial	Homo sapiens	HSPA9	1	2	uniprot_human_proteome
3	_VVSQYSSLLSPMSVNAVMK_	_VVSQYSSLLSPMSVNAVMK_	VVSQYSSLLSPMSVNAVMK	82.4219	P50991	FALSE	5.61594	28	_VVSQYSSLLSPMSVNAVMK_	680.688	7793439	sp	P50991	P50991	TCPD_HUMAN	T-complex protein 1 subunit delta	Homo sapiens	CCT4	1	4	uniprot_human_proteome
2	_APPAPGPASGGSGEVDELFDVK_	_APPAPGPASGGSGEVDELFDVK_	APPAPGPASGGSGEVDELFDVK	66.5028	O14579	FALSE	6.23726	16	_APPAPGPASGGSGEVDELFDVK_	1049.01	2114582	sp	O14579	O14579	COPE_HUMAN	Coatomer subunit epsilon	Homo sapiens	COPE	1	3	uniprot_human_proteome
2	_SQLLSYIDR_	_SQLLSYIDR_	SQLLSYIDR	45.5134	P33993	FALSE	9.50649	13	_SQLLSYIDR_	547.796	1813635	sp	P33993	P33993	MCM7_HUMAN	DNA replication licensing factor MCM7	Homo sapiens	MCM7	1	4	uniprot_human_proteome
3	_AGYSLQELFHLTR_	_AGYSLQELFHLTR_	AGYSLQELFHLTR	77.8643	H3BRE8;Q9BWH6;Q9BWH6-2	FALSE	48.3327	2	_AGYSLQELFHLTR_	512.272	598861	tr;sp;sp	H3BRE8;Q9BWH6;Q9BWH6-2	H3BRE8;Q9BWH6;Q9BWH6-2	H3BRE8_HUMAN;RPAP1_HUMAN;RPAP1_HUMAN	RNA polymerase II-associated protein 1;RNA polymerase II-associated protein 1;Isoform 2 of RNA polymerase II-associated protein 1	Homo sapiens	RPAP1	1;1;	1;3;	uniprot_human_proteome
3	_NLHVVFTMNPSSEGLKDR_	_NLHVVFTMNPSSEGLKDR_	NLHVVFTMNPSSEGLKDR	36.5399	Q14204	TRUE	7.46538	217	_NLHVVFTMNPSSEGLKDR_	682.014	5543583	sp	Q14204	Q14204	DYHC1_HUMAN	Cytoplasmic dynein 1 heavy chain 1	Homo sapiens	DYNC1H1	1	5	uniprot_human_proteome
3	_AFEALLSNIVKPVASDIQAR_	_AFEALLSNIVKPVASDIQAR_	AFEALLSNIVKPVASDIQAR	93.9488	Q9Y2H6;Q9Y2H6-2	FALSE	57.3032	4	_AFEALLSNIVKPVASDIQAR_	714.735	2139197	sp	Q9Y2H6;Q9Y2H6-2	Q9Y2H6;Q9Y2H6-2	FND3A_HUMAN	Fibronectin type-III domain-containing protein 3A;Isoform 2 of Fibronectin type-III domain-containing protein 3A	Homo sapiens	FNDC3A	1;	4;	uniprot_human_proteome
2	_VELSTGMPR_	_VELSTGMPR_	VELSTGMPR	12.8273	A0A0B4J1Z1;C9JAB2;Q16629;Q16629-2;Q16629-3;Q16629-4	FALSE	55.1572	3	_VELSTGMPR_	495.258	36664920	tr;tr;sp;sp;sp;sp	A0A0B4J1Z1;C9JAB2;Q16629;Q16629-2;Q16629-3;Q16629-4	A0A0B4J1Z1;C9JAB2;Q16629;Q16629-2;Q16629-3;Q16629-4	A0A0B4J1Z1_HUMAN;C9JAB2_HUMAN;SRSF7_HUMAN;SRSF7_HUMAN;SRSF7_HUMAN;SRSF7_HUMAN	Serine/arginine-rich-splicing factor 7;Serine/arginine-rich-splicing factor 7;Serine/arginine-rich splicing factor 7;Isoform 2 of Serine/arginine-rich splicing factor 7;Isoform 3 of Serine/arginine-rich splicing factor 7;Isoform 4 of Serine/arginine-rich splicing factor 7	Homo sapiens	SRSF7	1;1;1;;;	1;1;1;;;	uniprot_human_proteome
2	_LQGEFQLR_	_LQGEFQLR_	LQGEFQLR	22.4854	Q14204	FALSE	43.759	18	_LQGEFQLR_	495.772	56185120	sp	Q14204	Q14204	DYHC1_HUMAN	Cytoplasmic dynein 1 heavy chain 1	Homo sapiens	DYNC1H1	1	5	uniprot_human_proteome
2	_GFIMAEVMK_	_GFIMAEVMK_	GFIMAEVMK	54.6836	J3KQ32;Q9NTK5	FALSE	3.5712	21	_GFIMAEVMK_	513.262	4479377	tr;sp	J3KQ32;Q9NTK5	J3KQ32;Q9NTK5	J3KQ32_HUMAN;OLA1_HUMAN	Obg-like ATPase 1	Homo sapiens	OLA1	1	1;2	uniprot_human_proteome
2	_QPVYDTTIR_	_QPVYDTTIR_	QPVYDTTIR	8.85292	H3BQK9	FALSE	30.944	84	_QPVYDTTIR_	546.788	2440638	tr	H3BQK9	H3BQK9	H3BQK9_HUMAN	Microtubule-actin cross-linking factor 1, isoforms 1/2/3/5	Homo sapiens	MACF1	1	1	uniprot_human_proteome
2	_DWNVDLIPK_	_DWNVDLIPK_	DWNVDLIPK	73.6469	P50395	FALSE	7.92185	24	_DWNVDLIPK_	550.293	17086970	sp	P50395	P50395	GDIB_HUMAN	Rab GDP dissociation inhibitor beta	Homo sapiens	GDI2	1	2	uniprot_human_proteome
2	_DNVDDPTGNFR_	_DNVDDPTGNFR_	DNVDDPTGNFR	17.8808	Q12907	TRUE	31.5293	7	_DNVDDPTGNFR_	625.276	9089053	sp	Q12907	Q12907	LMAN2_HUMAN	Vesicular integral-membrane protein VIP36	Homo sapiens	LMAN2	1	1	uniprot_human_proteome
2	_YGVIILDEAHER_	_YGVIILDEAHER_	YGVIILDEAHER	33.0873	O43143	TRUE	30.2541	15	_YGVIILDEAHER_	707.87	8180617	sp	O43143	O43143	DHX15_HUMAN	Pre-mRNA-splicing factor ATP-dependent RNA helicase DHX15	Homo sapiens	DHX15	1	2	uniprot_human_proteome
2	_GVNSFQMFMTYK_	_GVNSFQMFMTYK_	GVNSFQMFMTYK	72.3875	Q9BPU6	FALSE	17.1984	42	_GVNSFQMFMTYK_	726.836	14262630	sp	Q9BPU6	Q9BPU6	DPYL5_HUMAN	Dihydropyrimidinase-related protein 5	Homo sapiens	DPYSL5	1	1	uniprot_human_proteome
2	_GVVNVLPGSGSLVGQR_	_GVVNVLPGSGSLVGQR_	GVVNVLPGSGSLVGQR	52.3845	O75891;O75891-2;O75891-3	FALSE	8.16269	5	_GVVNVLPGSGSLVGQR_	769.936	4028754	sp	O75891;O75891-2;O75891-3	O75891;O75891-2;O75891-3	AL1L1_HUMAN	Cytosolic 10-formyltetrahydrofolate dehydrogenase;Isoform 2 of Cytosolic 10-formyltetrahydrofolate dehydrogenase;Isoform 3 of Cytosolic 10-formyltetrahydrofolate dehydrogenase	Homo sapiens	ALDH1L1	1;;	2;;	uniprot_human_proteome
2	_GGGHVAQIYAIR_	_GGGHVAQIYAIR_	GGGHVAQIYAIR	4.14589	P62249	FALSE	10.2235	9	_GGGHVAQIYAIR_	621.341	8643437	sp	P62249	P62249	RS16_HUMAN	40S ribosomal protein S16	Homo sapiens	RPS16	1	2	uniprot_human_proteome
2	_NPYYGGESASITPLEDLYK_	_NPYYGGESASITPLEDLYK_	NPYYGGESASITPLEDLYK	77.765	P50395	FALSE	4.99075	31	_NPYYGGESASITPLEDLYK_	1059.01	7012966	sp	P50395	P50395	GDIB_HUMAN	Rab GDP dissociation inhibitor beta	Homo sapiens	GDI2	1	2	uniprot_human_proteome
4	_HTEVLPAEEENDSLGADGTHGAGAMESAAGVLIK_	_HTEVLPAEEENDSLGADGTHGAGAMESAAGVLIK_	HTEVLPAEEENDSLGADGTHGAGAMESAAGVLIK	59.2783	Q6P2E9	FALSE	26.6629	12	_HTEVLPAEEENDSLGADGTHGAGAMESAAGVLIK_	844.904	3327554	sp	Q6P2E9	Q6P2E9	EDC4_HUMAN	Enhancer of mRNA-decapping protein 4	Homo sapiens	EDC4	1	1	uniprot_human_proteome
2	_FFSGYGR_	_FFSGYGR_	FFSGYGR	12.658	Q13247;Q13247-3	FALSE	68.1446	2	_FFSGYGR_	417.201	8948779	sp	Q13247;Q13247-3	Q13247;Q13247-3	SRSF6_HUMAN	Serine/arginine-rich splicing factor 6;Isoform SRP55-3 of Serine/arginine-rich splicing factor 6	Homo sapiens	SRSF6	1;	2;	uniprot_human_proteome
2	_LGYLLFR_	_LGYLLFR_	LGYLLFR	64.501	P25098	FALSE	100	1	_LGYLLFR_	441.266	1386964	sp	P25098	P25098	ARBK1_HUMAN	Beta-adrenergic receptor kinase 1	Homo sapiens	GRK2	1	2	uniprot_human_proteome
2	_TPYLGDVAVVVHPGK_	_TPYLGDVAVVVHPGK_	TPYLGDVAVVVHPGK	43.7346	Q9BPU6	TRUE	16.945	44	_TPYLGDVAVVVHPGK_	776.43	12585940	sp	Q9BPU6	Q9BPU6	DPYL5_HUMAN	Dihydropyrimidinase-related protein 5	Homo sapiens	DPYSL5	1	1	uniprot_human_proteome
3	_NVVHQLSVTLEDLYNGATR_	_NVVHQLSVTLEDLYNGATR_	NVVHQLSVTLEDLYNGATR	102.274	P31689	FALSE	27.5608	9	_NVVHQLSVTLEDLYNGATR_	710.371	5424781	sp	P31689	P31689	DNJA1_HUMAN	DnaJ homolog subfamily A member 1	Homo sapiens	DNAJA1	1	2	uniprot_human_proteome
2	_TLASAGGPDNLVLLNPEK_	_TLASAGGPDNLVLLNPEK_	TLASAGGPDNLVLLNPEK	61.9196	E7ENY0;E7EV99;P35611;P35611-2;P35611-3;P35611-6	FALSE	13.3095	11	_TLASAGGPDNLVLLNPEK_	904.991	11016390	tr;tr;sp;sp;sp;sp	E7ENY0;E7EV99;P35611;P35611-2;P35611-3;P35611-6	E7ENY0;E7EV99;P35611;P35611-2;P35611-3;P35611-6	E7ENY0_HUMAN;E7EV99_HUMAN;ADDA_HUMAN;ADDA_HUMAN;ADDA_HUMAN;ADDA_HUMAN	Alpha-adducin;Alpha-adducin;Alpha-adducin;Isoform 2 of Alpha-adducin;Isoform 3 of Alpha-adducin;Isoform 6 of Alpha-adducin	Homo sapiens	ADD1	1;1;1;;;	1;1;2;;;	uniprot_human_proteome
2	_[+42]AGEQKPSSNLLEQFILLAK_	_[Acetyl (Protein N-term)]AGEQKPSSNLLEQFILLAK_	AGEQKPSSNLLEQFILLAK	125.374	Q9H9Q2	FALSE	35.8473	4	_[Acetyl (Protein N-term)]AGEQKPSSNLLEQFILLAK_	1064.59	2973754	sp	Q9H9Q2	Q9H9Q2	CSN7B_HUMAN	COP9 signalosome complex subunit 7b	Homo sapiens	COPS7B	1	1	uniprot_human_proteome
3	_VVWVEESDKR_	_VVWVEESDKR_	VVWVEESDKR	-0.867793	A0A0D9SF53;A0A0D9SFB3;A0A0D9SG12;O00571	FALSE	28.3512	15	_VVWVEESDKR_	416.219	7155588	tr;tr;tr;sp	A0A0D9SF53;A0A0D9SFB3;A0A0D9SG12;O00571	A0A0D9SF53;A0A0D9SFB3;A0A0D9SG12;O00571	A0A0D9SF53_HUMAN;A0A0D9SFB3_HUMAN;A0A0D9SG12_HUMAN;DDX3X_HUMAN	ATP-dependent RNA helicase DDX3X	Homo sapiens	DDX3X	1	1;1;1;3	uniprot_human_proteome
2	_GYIIGYGVGSPYAETVR_	_GYIIGYGVGSPYAETVR_	GYIIGYGVGSPYAETVR	62.649	E7EQM8;P43146	FALSE	28.8299	8	_GYIIGYGVGSPYAETVR_	901.46	3759928	tr;sp	E7EQM8;P43146	E7EQM8;P43146	E7EQM8_HUMAN;DCC_HUMAN	Netrin receptor DCC	Homo sapiens	DCC	1	2	uniprot_human_proteome
2	_FVNWQVDGEYR_	_FVNWQVDGEYR_	FVNWQVDGEYR	46.5204	O96008	FALSE	16.9549	10	_FVNWQVDGEYR_	706.833	6267163	sp	O96008	O96008	TOM40_HUMAN	Mitochondrial import receptor subunit TOM40 homolog	Homo sapiens	TOMM40	1	1	uniprot_human_proteome
2	_VIGLSSDLQQVGGASAR_	_VIGLSSDLQQVGGASAR_	VIGLSSDLQQVGGASAR	45.3753	O00303	FALSE	24.3965	11	_VIGLSSDLQQVGGASAR_	829.447	4581959	sp	O00303	O00303	EIF3F_HUMAN	Eukaryotic translation initiation factor 3 subunit F	Homo sapiens	EIF3F	1	1	uniprot_human_proteome
2	_FTDDYQLFEELGK_	_FTDDYQLFEELGK_	FTDDYQLFEELGK	84.4901	A0A0A0MS52;A0A0A0MT11;Q13555;Q13555-10;Q13555-2;Q13555-3;Q13555-4;Q13555-5;Q13555-6;Q13555-7;Q13555-8;Q13555-9;Q5SWX3	FALSE	58.0277	4	_FTDDYQLFEELGK_	802.878	3361373	tr;tr;sp;sp;sp;sp;sp;sp;sp;sp;sp;sp;tr	A0A0A0MS52;A0A0A0MT11;Q13555;Q13555-10;Q13555-2;Q13555-3;Q13555-4;Q13555-5;Q13555-6;Q13555-7;Q13555-8;Q13555-9;Q5SWX3	A0A0A0MS52;A0A0A0MT11;Q13555;Q13555-10;Q13555-2;Q13555-3;Q13555-4;Q13555-5;Q13555-6;Q13555-7;Q13555-8;Q13555-9;Q5SWX3	A0A0A0MS52_HUMAN;A0A0A0MT11_HUMAN;KCC2G_HUMAN;KCC2G_HUMAN;KCC2G_HUMAN;KCC2G_HUMAN;KCC2G_HUMAN;KCC2G_HUMAN;KCC2G_HUMAN;KCC2G_HUMAN;KCC2G_HUMAN;KCC2G_HUMAN;Q5SWX3_HUMAN	Calcium/calmodulin-dependent protein kinase (CaM kinase) II gamma, isoform CRA_a;Calcium/calmodulin-dependent protein kinase type II subunit gamma;Calcium/calmodulin-dependent protein kinase type II subunit gamma;Isoform 10 of Calcium/calmodulin-dependent protein kinase type II subunit gamma;Isoform 2 of Calcium/calmodulin-dependent protein kinase type II subunit gamma;Isoform 3 of Calcium/calmod…	Homo sapiens	CAMK2G	1;1;1;;;;;;;;;;1	1;1;3;;;;;;;;;;1	uniprot_human_proteome
2	_AKDPFAHLPK_	_AKDPFAHLPK_	AKDPFAHLPK	-4.65475	P26641	FALSE	6.07327	34	_AKDPFAHLPK_	562.317	1787311	sp	P26641	P26641	EF1G_HUMAN	Elongation factor 1-gamma	Homo sapiens	EEF1G	1	3	uniprot_human_proteome
2	_TVFFESLER_	_TVFFESLER_	TVFFESLER	54.8972	A0AVT1	FALSE	24.5385	16	_TVFFESLER_	564.29	5341884	sp	A0AVT1	A0AVT1	UBA6_HUMAN	Ubiquitin-like modifier-activating enzyme 6	Homo sapiens	UBA6	1	1	uniprot_human_proteome
2	_[+42]SDSGEQNYGER_	_[Acetyl (Protein N-term)]SDSGEQNYGER_	SDSGEQNYGER	-8.84544	P62995	FALSE	5.47889	9	_[Acetyl (Protein N-term)]SDSGEQNYGER_	642.26	1705435	sp	P62995	P62995	TRA2B_HUMAN	Transformer-2 protein homolog beta	Homo sapiens	TRA2B	1	1	uniprot_human_proteome
1	_ADGYEPPVQESV_	_ADGYEPPVQESV_	ADGYEPPVQESV	39.0793	P61247	FALSE	3.02682	27	_ADGYEPPVQESV_	1290.58	567446	sp	P61247	P61247	RS3A_HUMAN	40S ribosomal protein S3a	Homo sapiens	RPS3A	1	2	uniprot_human_proteome
2	_DQLLLGPTYATPK_	_DQLLLGPTYATPK_	DQLLLGPTYATPK	53.0953	P55084;P55084-2	FALSE	52.5694	7	_DQLLLGPTYATPK_	708.89	12793640	sp	P55084;P55084-2	P55084;P55084-2	ECHB_HUMAN	Trifunctional enzyme subunit beta, mitochondrial;Isoform 2 of Trifunctional enzyme subunit beta, mitochondrial	Homo sapiens	HADHB	1;	3;	uniprot_human_proteome
2	_NIEIDSPYEISR_	_NIEIDSPYEISR_	NIEIDSPYEISR	47.2178	P04843	FALSE	45.5106	13	_NIEIDSPYEISR_	718.357	22384950	sp	P04843	P04843	RPN1_HUMAN	Dolichyl-diphosphooligosaccharide--protein glycosyltransferase subunit 1	Homo sapiens	RPN1	1	1	uniprot_human_proteome
3	_DLDELSRYPEDK_	_DLDELSRYPEDK_	DLDELSRYPEDK	27.2474	A8MXP9	FALSE	40.1012	15	_DLDELSRYPEDK_	493.904	12787530	tr	A8MXP9	A8MXP9	A8MXP9_HUMAN	Matrin-3	Homo sapiens	MATR3	1	1	uniprot_human_proteome
2	_AAC[+57]SSSEEDDC[+57]VSLSK_	_AAC[Carbamidomethyl (C)]SSSEEDDC[Carbamidomethyl (C)]VSLSK_	AACSSSEEDDCVSLSK	-0.978761	Q9H019;Q9H019-3	FALSE	28.2383	3	_AAC[Carbamidomethyl (C)]SSSEEDDC[Carbamidomethyl (C)]VSLSK_	872.854	852303	sp	Q9H019;Q9H019-3	Q9H019;Q9H019-3	MFR1L_HUMAN	Mitochondrial fission regulator 1-like;Isoform 3 of Mitochondrial fission regulator 1-like	Homo sapiens	MTFR1L	1;	2;	uniprot_human_proteome
3	_TQIALSPNNHEVHIYK_	_TQIALSPNNHEVHIYK_	TQIALSPNNHEVHIYK	14.8768	Q92747	FALSE	51.3052	11	_TQIALSPNNHEVHIYK_	621.995	15386670	sp	Q92747	Q92747	ARC1A_HUMAN	Actin-related protein 2/3 complex subunit 1A	Homo sapiens	ARPC1A	1	2	uniprot_human_proteome
3	_THLGEALAPLSK_	_THLGEALAPLSK_	THLGEALAPLSK	17.1371	O15240	FALSE	24.7062	14	_THLGEALAPLSK_	412.903	6689537	sp	O15240	O15240	VGF_HUMAN	Neurosecretory protein VGF	Homo sapiens	VGF	1	2	uniprot_human_proteome
2	_DPQFAEDYIFK_	_DPQFAEDYIFK_	DPQFAEDYIFK	72.6672	Q9H0D6;Q9H0D6-2	FALSE	37.433	6	_DPQFAEDYIFK_	686.825	4159155	sp	Q9H0D6;Q9H0D6-2	Q9H0D6;Q9H0D6-2	XRN2_HUMAN	5'-3' exoribonuclease 2;Isoform 2 of 5'-3' exoribonuclease 2	Homo sapiens	XRN2	1;	1;	uniprot_human_proteome
2	_IFDSEEILAGYK_	_IFDSEEILAGYK_	IFDSEEILAGYK	68.3206	O43776	TRUE	29.9258	13	_IFDSEEILAGYK_	692.853	39987440	sp	O43776	O43776	SYNC_HUMAN	Asparagine--tRNA ligase, cytoplasmic	Homo sapiens	NARS	1	1	uniprot_human_proteome
3	_VFAFDAVSKPGMDYELK_	_VFAFDAVSKPGMDYELK_	VFAFDAVSKPGMDYELK	62.9597	Q9H1B7	TRUE	72.2858	4	_VFAFDAVSKPGMDYELK_	639.654	3670333	sp	Q9H1B7	Q9H1B7	I2BPL_HUMAN	Interferon regulatory factor 2-binding protein-like	Homo sapiens	IRF2BPL	1	1	uniprot_human_proteome
2	_GVDIVMDPLGGSDTAK_	_GVDIVMDPLGGSDTAK_	GVDIVMDPLGGSDTAK	62.0029	Q99536	FALSE	26.0589	17	_GVDIVMDPLGGSDTAK_	787.89	17198390	sp	Q99536	Q99536	VAT1_HUMAN	Synaptic vesicle membrane protein VAT-1 homolog	Homo sapiens	VAT1	1	2	uniprot_human_proteome
3	_NDSVIVDTFHGLFK_	_NDSVIVDTFHGLFK_	NDSVIVDTFHGLFK	81.7966	G5E9A6	FALSE	22.6981	10	_NDSVIVDTFHGLFK_	531.275	1046723	tr	G5E9A6	G5E9A6	G5E9A6_HUMAN	Ubiquitin carboxyl-terminal hydrolase 11	Homo sapiens	USP11	1	1	uniprot_human_proteome
2	_TIIPLISQC[+57]TPK_	_TIIPLISQC[Carbamidomethyl (C)]TPK_	TIIPLISQCTPK	52.95	P40926	FALSE	21.0142	12	_TIIPLISQC[Carbamidomethyl (C)]TPK_	685.889	18339970	sp	P40926	P40926	MDHM_HUMAN	Malate dehydrogenase, mitochondrial	Homo sapiens	MDH2	1	3	uniprot_human_proteome
4	_SALIAALC[+57]DKDVETLEAPEGRPDSGVPSLR_	_SALIAALC[Carbamidomethyl (C)]DKDVETLEAPEGRPDSGVPSLR_	SALIAALCDKDVETLEAPEGRPDSGVPSLR	68.8348	Q8WZA9	FALSE	37.1388	11	_SALIAALC[Carbamidomethyl (C)]DKDVETLEAPEGRPDSGVPSLR_	792.407	11017370	sp	Q8WZA9	Q8WZA9	IRGQ_HUMAN	Immunity-related GTPase family Q protein	Homo sapiens	IRGQ	1	1	uniprot_human_proteome
2	_LGVFSEMEANFK_	_LGVFSEMEANFK_	LGVFSEMEANFK	74.2959	E9PSD3;O43427;O43427-2	FALSE	100	1	_LGVFSEMEANFK_	686.334	1875540	tr;sp;sp	E9PSD3;O43427;O43427-2	E9PSD3;O43427;O43427-2	E9PSD3_HUMAN;FIBP_HUMAN;FIBP_HUMAN	Acidic fibroblast growth factor intracellular-binding protein;Acidic fibroblast growth factor intracellular-binding protein;Isoform Short of Acidic fibroblast growth factor intracellular-binding protein	Homo sapiens	FIBP	1;1;	1;3;	uniprot_human_proteome
2	_LHDPEGMGIIPR_	_LHDPEGMGIIPR_	LHDPEGMGIIPR	27.0787	P33176	TRUE	6.21724	47	_LHDPEGMGIIPR_	667.848	1176083	sp	P33176	P33176	KINH_HUMAN	Kinesin-1 heavy chain	Homo sapiens	KIF5B	1	1	uniprot_human_proteome
2	_TSSLLILTENENEK_	_TSSLLILTENENEK_	TSSLLILTENENEK	47.6183	Q9Y5S2	FALSE	12.3796	20	_TSSLLILTENENEK_	795.915	1184278	sp	Q9Y5S2	Q9Y5S2	MRCKB_HUMAN	Serine/threonine-protein kinase MRCK beta	Homo sapiens	CDC42BPB	1	2	uniprot_human_proteome
4	_LLYPDHFHLLR_	_LLYPDHFHLLR_	LLYPDHFHLLR	43.9669	H0YDU8;P53041	FALSE	8.79641	13	_LLYPDHFHLLR_	356.702	3723559	tr;sp	H0YDU8;P53041	H0YDU8;P53041	H0YDU8_HUMAN;PPP5_HUMAN	Serine/threonine-protein phosphatase (Fragment);Serine/threonine-protein phosphatase 5	Homo sapiens	PPP5C	1	1	uniprot_human_proteome
3	_ILQEYITQEGHK_	_ILQEYITQEGHK_	ILQEYITQEGHK	13.3236	Q9BXS5;Q9BXS5-2	FALSE	60.3149	3	_ILQEYITQEGHK_	486.924	10311690	sp	Q9BXS5;Q9BXS5-2	Q9BXS5;Q9BXS5-2	AP1M1_HUMAN	AP-1 complex subunit mu-1;Isoform 2 of AP-1 complex subunit mu-1	Homo sapiens	AP1M1	1;	3;	uniprot_human_proteome
2	_LAGFLDLTEQEFR_	_LAGFLDLTEQEFR_	LAGFLDLTEQEFR	94.5092	B0QY89;Q9Y262;Q9Y262-2	FALSE	100	1	_LAGFLDLTEQEFR_	769.896	12438440	tr;sp;sp	B0QY89;Q9Y262;Q9Y262-2	B0QY89;Q9Y262;Q9Y262-2	B0QY89_HUMAN;EIF3L_HUMAN;EIF3L_HUMAN	Eukaryotic translation initiation factor 3 subunit L;Eukaryotic translation initiation factor 3 subunit L;Isoform 2 of Eukaryotic translation initiation factor 3 subunit L	Homo sapiens	EIF3L	1;1;	1;1;	uniprot_human_proteome
3	_TVHYLPILFIDQLSNR_	_TVHYLPILFIDQLSNR_	TVHYLPILFIDQLSNR	99.4482	Q96KA5;Q96KA5-2	FALSE	31.2637	4	_TVHYLPILFIDQLSNR_	643.691	2828280	sp	Q96KA5;Q96KA5-2	Q96KA5;Q96KA5-2	CLP1L_HUMAN	Cleft lip and palate transmembrane protein 1-like protein;Isoform 2 of Cleft lip and palate transmembrane protein 1-like protein	Homo sapiens	CLPTM1L	1;	1;	uniprot_human_proteome
3	_GIEILTDMSRPVELSDR_	_GIEILTDMSRPVELSDR_	GIEILTDMSRPVELSDR	68.5346	P50991	FALSE	11.4205	16	_GIEILTDMSRPVELSDR_	644.335	15786280	sp	P50991	P50991	TCPD_HUMAN	T-complex protein 1 subunit delta	Homo sapiens	CCT4	1	4	uniprot_human_proteome
2	_SELHIENLNMEADPGQYR_	_SELHIENLNMEADPGQYR_	SELHIENLNMEADPGQYR	46.8931	P35613;P35613-2	FALSE	7.56006	15	_SELHIENLNMEADPGQYR_	1058.49	1469084	sp	P35613;P35613-2	P35613;P35613-2	BASI_HUMAN	Basigin;Isoform 2 of Basigin	Homo sapiens	BSG	1;	2;	uniprot_human_proteome
2	_GFGFVTYSC[+57]VEEVDAAMC[+57]AR_	_GFGFVTYSC[Carbamidomethyl (C)]VEEVDAAMC[Carbamidomethyl (C)]AR_	GFGFVTYSCVEEVDAAMCAR	98.9489	P51991	FALSE	9.20563	26	_GFGFVTYSC[Carbamidomethyl (C)]VEEVDAAMC[Carbamidomethyl (C)]AR_	1134.99	5263336	sp	P51991	P51991	ROA3_HUMAN	Heterogeneous nuclear ribonucleoprotein A3	Homo sapiens	HNRNPA3	1	2	uniprot_human_proteome
2	_NADMSEDMQQDAVDC[+57]ATQAMEK_	_NADMSEDMQQDAVDC[Carbamidomethyl (C)]ATQAMEK_	NADMSEDMQQDAVDCATQAMEK	66.8372	Q96FJ2	TRUE	7.69115	5	_NADMSEDMQQDAVDC[Carbamidomethyl (C)]ATQAMEK_	1244.49	4838002	sp	Q96FJ2	Q96FJ2	DYL2_HUMAN	Dynein light chain 2, cytoplasmic	Homo sapiens	DYNLL2	1	1	uniprot_human_proteome
2	_VVYIFGPPVK_	_VVYIFGPPVK_	VVYIFGPPVK	55.8387	P49915	FALSE	58.8645	2	_VVYIFGPPVK_	559.834	6341813	sp	P49915	P49915	GUAA_HUMAN	GMP synthase [glutamine-hydrolyzing]	Homo sapiens	GMPS	1	1	uniprot_human_proteome
3	_QEQVTAAVAHAVEQQMQK_	_QEQVTAAVAHAVEQQMQK_	QEQVTAAVAHAVEQQMQK	53.6511	J3QK89;Q8IWX8	FALSE	0	5	_QEQVTAAVAHAVEQQMQK_	666.002	1565038	tr;sp	J3QK89;Q8IWX8	J3QK89;Q8IWX8	J3QK89_HUMAN;CHERP_HUMAN	Calcium homeostasis endoplasmic reticulum protein	Homo sapiens	CHERP	1	1;3	uniprot_human_proteome
3	_IGSMDELEEGESYVC[+57]SSDNFFK_	_IGSMDELEEGESYVC[Carbamidomethyl (C)]SSDNFFK_	IGSMDELEEGESYVCSSDNFFK	99.813	H3BLV5;O43602;O43602-2	FALSE	22.791	8	_IGSMDELEEGESYVC[Carbamidomethyl (C)]SSDNFFK_	848.358	10958670	tr;sp;sp	H3BLV5;O43602;O43602-2	H3BLV5;O43602;O43602-2	H3BLV5_HUMAN;DCX_HUMAN;DCX_HUMAN	Neuronal migration protein doublecortin;Neuronal migration protein doublecortin;Isoform 2 of Neuronal migration protein doublecortin	Homo sapiens	DCX	1;1;	2;4;	uniprot_human_proteome
3	_VQELGLSAPLTVLPTITC[+57]GHTIEILR_	_VQELGLSAPLTVLPTITC[Carbamidomethyl (C)]GHTIEILR_	VQELGLSAPLTVLPTITCGHTIEILR	106.561	P0DN79;P35520;P35520-2	FALSE	100	1	_VQELGLSAPLTVLPTITC[Carbamidomethyl (C)]GHTIEILR_	944.528	8081570	sp	P0DN79;P35520;P35520-2	P0DN79;P35520;P35520-2	CBSL_HUMAN;CBS_HUMAN;CBS_HUMAN	Cystathionine beta-synthase-like protein;Cystathionine beta-synthase;Isoform 2 of Cystathionine beta-synthase	Homo sapiens	CBSL;CBS;CBS	1;1;	1;2;	uniprot_human_proteome
2	_TTINNEYNYR_	_TTINNEYNYR_	TTINNEYNYR	1.80956	C9J5X1;P08069	FALSE	2.86512	6	_TTINNEYNYR_	644.302	1982968	tr;sp	C9J5X1;P08069	C9J5X1;P08069	C9J5X1_HUMAN;IGF1R_HUMAN	Tyrosine-protein kinase receptor;Insulin-like growth factor 1 receptor	Homo sapiens	IGF1R	1	1	uniprot_human_proteome
2	_LGFFGTGEC[+57]FVFR_	_LGFFGTGEC[Carbamidomethyl (C)]FVFR_	LGFFGTGECFVFR	101.92	H3BNU1;Q9ULP9;Q9ULP9-2	FALSE	63.2976	4	_LGFFGTGEC[Carbamidomethyl (C)]FVFR_	768.869	10978560	tr;sp;sp	H3BNU1;Q9ULP9;Q9ULP9-2	H3BNU1;Q9ULP9;Q9ULP9-2	H3BNU1_HUMAN;TBC24_HUMAN;TBC24_HUMAN	TBC1 domain family member 24;TBC1 domain family member 24;Isoform 2 of TBC1 domain family member 24	Homo sapiens	TBC1D24	1;1;	2;2;	uniprot_human_proteome
3	_LSPQFPNEEDSFHK_	_LSPQFPNEEDSFHK_	LSPQFPNEEDSFHK	27.2814	P49770	TRUE	94.1269	2	_LSPQFPNEEDSFHK_	558.93	7243019	sp	P49770	P49770	EI2BB_HUMAN	Translation initiation factor eIF-2B subunit beta	Homo sapiens	EIF2B2	1	3	uniprot_human_proteome
2	_GTGVVTSVPSDSPDDIAALR_	_GTGVVTSVPSDSPDDIAALR_	GTGVVTSVPSDSPDDIAALR	54.3148	Q9P2J5	FALSE	40.3382	13	_GTGVVTSVPSDSPDDIAALR_	978.997	5026887	sp	Q9P2J5	Q9P2J5	SYLC_HUMAN	Leucine--tRNA ligase, cytoplasmic	Homo sapiens	LARS	1	2	uniprot_human_proteome
2	_LYSQLER_	_LYSQLER_	LYSQLER	-2.90477	P06753-3	FALSE	100	1	_LYSQLER_	454.745	2891047	sp	P06753-3	P06753-3	TPM3_HUMAN	Isoform 3 of Tropomyosin alpha-3 chain	Homo sapiens	TPM3			uniprot_human_proteome
2	_[+42]AGLELLSDQGYR_	_[Acetyl (Protein N-term)]AGLELLSDQGYR_	AGLELLSDQGYR	94.3513	Q9NPD3	FALSE	79.9703	2	_[Acetyl (Protein N-term)]AGLELLSDQGYR_	682.346	2302457	sp	Q9NPD3	Q9NPD3	EXOS4_HUMAN	Exosome complex component RRP41	Homo sapiens	EXOSC4	1	3	uniprot_human_proteome
2	_EVETQALALSTNR_	_EVETQALALSTNR_	EVETQALALSTNR	26.5934	Q86U38	FALSE	75.9735	4	_EVETQALALSTNR_	716.376	496666	sp	Q86U38	Q86U38	NOP9_HUMAN	Nucleolar protein 9	Homo sapiens	NOP9	1	1	uniprot_human_proteome
2	_TIC[+57]AILENYQTEK_	_TIC[Carbamidomethyl (C)]AILENYQTEK_	TICAILENYQTEK	54.0306	P49591;Q5T5C7	FALSE	17.5743	25	_TIC[Carbamidomethyl (C)]AILENYQTEK_	791.893	4117267	sp;tr	P49591;Q5T5C7	P49591;Q5T5C7	SYSC_HUMAN;Q5T5C7_HUMAN	Serine--tRNA ligase, cytoplasmic;Serine--tRNA ligase, cytoplasmic	Homo sapiens	SARS	1	3;1	uniprot_human_proteome
2	_SVIEQGGIQTVDQLIK_	_SVIEQGGIQTVDQLIK_	SVIEQGGIQTVDQLIK	70.7328	Q8WUM4	FALSE	78.3928	5	_SVIEQGGIQTVDQLIK_	864.481	6632170	sp	Q8WUM4	Q8WUM4	PDC6I_HUMAN	Programmed cell death 6-interacting protein	Homo sapiens	PDCD6IP	1	1	uniprot_human_proteome
3	_DSYLILETLPTEYDSR_	_DSYLILETLPTEYDSR_	DSYLILETLPTEYDSR	101.547	R4GNH3	FALSE	4.07599	33	_DSYLILETLPTEYDSR_	638.983	898761	tr	R4GNH3	R4GNH3	R4GNH3_HUMAN	26S protease regulatory subunit 6A	Homo sapiens	PSMC3	1	1	uniprot_human_proteome
3	_NLGHWLGMITLAK_	_NLGHWLGMITLAK_	NLGHWLGMITLAK	77.2433	A5YKK6;A5YKK6-2	FALSE	6.17795	36	_NLGHWLGMITLAK_	485.271	232316	sp	A5YKK6;A5YKK6-2	A5YKK6;A5YKK6-2	CNOT1_HUMAN	CCR4-NOT transcription complex subunit 1;Isoform 2 of CCR4-NOT transcription complex subunit 1	Homo sapiens	CNOT1	1;	2;	uniprot_human_proteome
2	_LGVLHPDVITK_	_LGVLHPDVITK_	LGVLHPDVITK	19.8455	Q9NSD9	FALSE	8.60348	22	_LGVLHPDVITK_	596.358	1458730	sp	Q9NSD9	Q9NSD9	SYFB_HUMAN	Phenylalanine--tRNA ligase beta subunit	Homo sapiens	FARSB	1	3	uniprot_human_proteome
2	_LLLAPSSK_	_LLLAPSSK_	LLLAPSSK	22.7075	Q9HCE1	FALSE	100	1	_LLLAPSSK_	414.763	13449320	sp	Q9HCE1	Q9HCE1	MOV10_HUMAN	Putative helicase MOV-10	Homo sapiens	MOV10	1	2	uniprot_human_proteome
2	_SPIAEAVFR_	_SPIAEAVFR_	SPIAEAVFR	33.7613	P24666	FALSE	100	1	_SPIAEAVFR_	495.274	28873770	sp	P24666	P24666	PPAC_HUMAN	Low molecular weight phosphotyrosine protein phosphatase	Homo sapiens	ACP1	1	3	uniprot_human_proteome
2	_TLMAQSIYGGR_	_TLMAQSIYGGR_	TLMAQSIYGGR	29.4114	Q14204	TRUE	30.5368	43	_TLMAQSIYGGR_	598.808	26886210	sp	Q14204	Q14204	DYHC1_HUMAN	Cytoplasmic dynein 1 heavy chain 1	Homo sapiens	DYNC1H1	1	5	uniprot_human_proteome
2	_HAASTVQILGAEK_	_HAASTVQILGAEK_	HAASTVQILGAEK	-2.5627	Q9Y2X3	TRUE	14.4649	15	_HAASTVQILGAEK_	662.865	4108105	sp	Q9Y2X3	Q9Y2X3	NOP58_HUMAN	Nucleolar protein 58	Homo sapiens	NOP58	1	1	uniprot_human_proteome
2	_LVGQSIIAYLQK_	_LVGQSIIAYLQK_	LVGQSIIAYLQK	75.916	P53621;P53621-2	FALSE	36.1778	7	_LVGQSIIAYLQK_	666.898	21419150	sp	P53621;P53621-2	P53621;P53621-2	COPA_HUMAN	Coatomer subunit alpha;Isoform 2 of Coatomer subunit alpha	Homo sapiens	COPA	1;	2;	uniprot_human_proteome
2	_QTFSPFGQIMEIR_	_QTFSPFGQIMEIR_	QTFSPFGQIMEIR	87.5854	C9JTN7;P31483-2	FALSE	100	1	_QTFSPFGQIMEIR_	777.393	10303860	tr;sp	C9JTN7;P31483-2	C9JTN7;P31483-2	C9JTN7_HUMAN;TIA1_HUMAN	Nucleolysin TIA-1 isoform p40;Isoform Short of Nucleolysin TIA-1 isoform p40	Homo sapiens	TIA1	1;	1;	uniprot_human_proteome
3	_NAGNC[+57]LSPAVIVGLLK_	_NAGNC[Carbamidomethyl (C)]LSPAVIVGLLK_	NAGNCLSPAVIVGLLK	97.8402	O43175	FALSE	2.81407	40	_NAGNC[Carbamidomethyl (C)]LSPAVIVGLLK_	542.64	1447790	sp	O43175	O43175	SERA_HUMAN	D-3-phosphoglycerate dehydrogenase	Homo sapiens	PHGDH	1	4	uniprot_human_proteome
3	_LDAENAIVHMGGQWLGGR_	_LDAENAIVHMGGQWLGGR_	LDAENAIVHMGGQWLGGR	78.9863	Q01085;Q01085-2	FALSE	71.3869	3	_LDAENAIVHMGGQWLGGR_	641.988	4893207	sp	Q01085;Q01085-2	Q01085;Q01085-2	TIAR_HUMAN	Nucleolysin TIAR;Isoform 2 of Nucleolysin TIAR	Homo sapiens	TIAL1	1;	1;	uniprot_human_proteome
2	_IDHILDAL_	_IDHILDAL_	IDHILDAL	57.3	P04843	FALSE	91.6229	2	_IDHILDAL_	455.256	33347760	sp	P04843	P04843	RPN1_HUMAN	Dolichyl-diphosphooligosaccharide--protein glycosyltransferase subunit 1	Homo sapiens	RPN1	1	1	uniprot_human_proteome
3	_TNFISSHTEKPVR_	_TNFISSHTEKPVR_	TNFISSHTEKPVR	-14.8768	Q8N3C0	TRUE	19.0376	10	_TNFISSHTEKPVR_	505.935	1162222	sp	Q8N3C0	Q8N3C0	ASCC3_HUMAN	Activating signal cointegrator 1 complex subunit 3	Homo sapiens	ASCC3	1	3	uniprot_human_proteome
2	_MSQVAPSLSALIGEAVGAR_	_MSQVAPSLSALIGEAVGAR_	MSQVAPSLSALIGEAVGAR	109.814	O00567	FALSE	25.54	15	_MSQVAPSLSALIGEAVGAR_	928.999	5257752	sp	O00567	O00567	NOP56_HUMAN	Nucleolar protein 56	Homo sapiens	NOP56	1	4	uniprot_human_proteome
3	_YILPDEPAIIVHPNWAAK_	_YILPDEPAIIVHPNWAAK_	YILPDEPAIIVHPNWAAK	72.0262	A0A0C4DGG8;Q8IX12;Q8IX12-2	FALSE	88.5668	2	_YILPDEPAIIVHPNWAAK_	683.039	3183985	tr;sp;sp	A0A0C4DGG8;Q8IX12;Q8IX12-2	A0A0C4DGG8;Q8IX12;Q8IX12-2	A0A0C4DGG8_HUMAN;CCAR1_HUMAN;CCAR1_HUMAN	Cell division cycle and apoptosis regulator protein 1 (Fragment);Cell division cycle and apoptosis regulator protein 1;Isoform 2 of Cell division cycle and apoptosis regulator protein 1	Homo sapiens	CCAR1	1;1;	1;2;	uniprot_human_proteome
2	_SLSSSLDDTEVKK_	_SLSSSLDDTEVKK_	SLSSSLDDTEVKK	-0.545505	O95292	TRUE	7.06505	8	_SLSSSLDDTEVKK_	704.862	4262704	sp	O95292	O95292	VAPB_HUMAN	Vesicle-associated membrane protein-associated protein B/C	Homo sapiens	VAPB	1	3	uniprot_human_proteome
3	_GFNEGLWEIENNPGVK_	_GFNEGLWEIENNPGVK_	GFNEGLWEIENNPGVK	68.4155	A0A024R216;Q9Y3E1	FALSE	17.711	5	_GFNEGLWEIENNPGVK_	601.628	3859010	tr;sp	A0A024R216;Q9Y3E1	A0A024R216;Q9Y3E1	A0A024R216_HUMAN;HDGR3_HUMAN	Hepatoma-derived growth factor, related protein 3, isoform CRA_a;Hepatoma-derived growth factor-related protein 3	Homo sapiens	HDGFRP3	1	1	uniprot_human_proteome
3	_NVTDVVNTC[+57]HDAGISK_	_NVTDVVNTC[Carbamidomethyl (C)]HDAGISK_	NVTDVVNTCHDAGISK	11.7048	Q9Y3I0	TRUE	37.3723	13	_NVTDVVNTC[Carbamidomethyl (C)]HDAGISK_	577.277	10544810	sp	Q9Y3I0	Q9Y3I0	RTCB_HUMAN	tRNA-splicing ligase RtcB homolog	Homo sapiens	RTCB	1	1	uniprot_human_proteome
2	_ATDFDVLSYK_	_ATDFDVLSYK_	ATDFDVLSYK	50.6327	Q9NTJ5	TRUE	13.6259	5	_ATDFDVLSYK_	579.788	6366382	sp	Q9NTJ5	Q9NTJ5	SAC1_HUMAN	Phosphatidylinositide phosphatase SAC1	Homo sapiens	SACM1L	1	2	uniprot_human_proteome
3	_KFYPLEIDYGQDEEAVK_	_KFYPLEIDYGQDEEAVK_	KFYPLEIDYGQDEEAVK	55.5466	P09874	TRUE	9.74287	32	_KFYPLEIDYGQDEEAVK_	682.002	3664621	sp	P09874	P09874	PARP1_HUMAN	Poly [ADP-ribose] polymerase 1	Homo sapiens	PARP1	1	4	uniprot_human_proteome
2	_AYGAGLLSSIGELK_	_AYGAGLLSSIGELK_	AYGAGLLSSIGELK	74.6936	Q8IWU9;Q8IWU9-2	FALSE	85.1529	3	_AYGAGLLSSIGELK_	689.882	4615114	sp	Q8IWU9;Q8IWU9-2	Q8IWU9;Q8IWU9-2	TPH2_HUMAN	Tryptophan 5-hydroxylase 2;Isoform b of Tryptophan 5-hydroxylase 2	Homo sapiens	TPH2	1;	1;	uniprot_human_proteome
2	_SLHDALC[+57]VLAQTVK_	_SLHDALC[Carbamidomethyl (C)]VLAQTVK_	SLHDALCVLAQTVK	70.9361	P78371	FALSE	4.46325	31	_SLHDALC[Carbamidomethyl (C)]VLAQTVK_	777.919	5485140	sp	P78371	P78371	TCPB_HUMAN	T-complex protein 1 subunit beta	Homo sapiens	CCT2	1	4	uniprot_human_proteome
2	_SMVTEEFNGSDWEK_	_SMVTEEFNGSDWEK_	SMVTEEFNGSDWEK	51.7155	Q7Z7K6	FALSE	13.2199	8	_SMVTEEFNGSDWEK_	829.854	1028646	sp	Q7Z7K6	Q7Z7K6	CENPV_HUMAN	Centromere protein V	Homo sapiens	CENPV	1	1	uniprot_human_proteome
2	_YIFTMLSTLAR_	_YIFTMLSTLAR_	YIFTMLSTLAR	92.7975	Q02880;Q02880-2	FALSE	9.84014	51	_YIFTMLSTLAR_	658.358	1779489	sp	Q02880;Q02880-2	Q02880;Q02880-2	TOP2B_HUMAN	DNA topoisomerase 2-beta;Isoform Beta-1 of DNA topoisomerase 2-beta	Homo sapiens	TOP2B	1;	3;	uniprot_human_proteome
2	_VDEIVVLSGDNSK_	_VDEIVVLSGDNSK_	VDEIVVLSGDNSK	36.0699	Q14254	FALSE	35.5854	14	_VDEIVVLSGDNSK_	687.859	5103681	sp	Q14254	Q14254	FLOT2_HUMAN	Flotillin-2	Homo sapiens	FLOT2	1	2	uniprot_human_proteome
3	_VAVSADRDC[+57]IR_	_VAVSADRDC[Carbamidomethyl (C)]IR_	VAVSADRDCIR	-15.6907	P25391	TRUE	32.8743	7	_VAVSADRDC[Carbamidomethyl (C)]IR_	421.215	20787010	sp	P25391	P25391	LAMA1_HUMAN	Laminin subunit alpha-1	Homo sapiens	LAMA1	1	2	uniprot_human_proteome
3	_C[+57]QHAAEIITDLLR_	_C[Carbamidomethyl (C)]QHAAEIITDLLR_	CQHAAEIITDLLR	63.1078	E9PEB5;Q96AE4;Q96AE4-2	FALSE	3.88304	14	_C[Carbamidomethyl (C)]QHAAEIITDLLR_	513.936	2556836	tr;sp;sp	E9PEB5;Q96AE4;Q96AE4-2	E9PEB5;Q96AE4;Q96AE4-2	E9PEB5_HUMAN;FUBP1_HUMAN;FUBP1_HUMAN	Far upstream element-binding protein 1;Far upstream element-binding protein 1;Isoform 2 of Far upstream element-binding protein 1	Homo sapiens	FUBP1	1;1;	1;3;	uniprot_human_proteome
2	_IGYSSPQTLADQSSK_	_IGYSSPQTLADQSSK_	IGYSSPQTLADQSSK	19.0079	O95573	TRUE	50.8382	13	_IGYSSPQTLADQSSK_	791.391	7585617	sp	O95573	O95573	ACSL3_HUMAN	Long-chain-fatty-acid--CoA ligase 3	Homo sapiens	ACSL3	1	3	uniprot_human_proteome
3	_NDNDSWDYTKPYLGR_	_NDNDSWDYTKPYLGR_	NDNDSWDYTKPYLGR	45.3857	B7WPG3;C9IYN3;D6W592;Q8WVV9;Q8WVV9-4;Q8WVV9-5	FALSE	35.7547	10	_NDNDSWDYTKPYLGR_	615.28	2543182	tr;tr;tr;sp;sp;sp	B7WPG3;C9IYN3;D6W592;Q8WVV9;Q8WVV9-4;Q8WVV9-5	B7WPG3;C9IYN3;D6W592;Q8WVV9;Q8WVV9-4;Q8WVV9-5	B7WPG3_HUMAN;C9IYN3_HUMAN;D6W592_HUMAN;HNRLL_HUMAN;HNRLL_HUMAN;HNRLL_HUMAN	Heterogeneous nuclear ribonucleoprotein L-like;Heterogeneous nuclear ribonucleoprotein L-like;Heterogeneous nuclear ribonucleoprotein L-like;Heterogeneous nuclear ribonucleoprotein L-like;Isoform 4 of Heterogeneous nuclear ribonucleoprotein L-like;Isoform 5 of Heterogeneous nuclear ribonucleoprotein L-like	Homo sapiens	HNRNPLL;HNRNPLL;HNRPLL;HNRNPLL;HNRNPLL;HNRNPLL	1;1;1;1;;	1;2;1;1;;	uniprot_human_proteome
3	_FDDPGLM[+16]LMGFKPLVLLK_	_FDDPGLM[Oxidation (M)]LMGFKPLVLLK_	FDDPGLMLMGFKPLVLLK	110.463	P12956	FALSE	13.7108	27	_FDDPGLM[Oxidation (M)]LMGFKPLVLLK_	684.042	2975274	sp	P12956	P12956	XRCC6_HUMAN	X-ray repair cross-complementing protein 6	Homo sapiens	XRCC6	1	2	uniprot_human_proteome
3	_GANFLTQILLRPGASDLTGSFR_	_GANFLTQILLRPGASDLTGSFR_	GANFLTQILLRPGASDLTGSFR	103.112	H0Y368;O60762;Q5QPK2	FALSE	92.0579	2	_GANFLTQILLRPGASDLTGSFR_	778.757	9383322	tr;sp;tr	H0Y368;O60762;Q5QPK2	H0Y368;O60762;Q5QPK2	H0Y368_HUMAN;DPM1_HUMAN;Q5QPK2_HUMAN	Dolichol-phosphate mannosyltransferase subunit 1 (Fragment);Dolichol-phosphate mannosyltransferase subunit 1;Dolichol-phosphate mannosyltransferase subunit 1	Homo sapiens	DPM1	1	1	uniprot_human_proteome
3	_FPEELTQTFMSC[+57]NLITGMFQR_	_FPEELTQTFMSC[Carbamidomethyl (C)]NLITGMFQR_	FPEELTQTFMSCNLITGMFQR	135.828	P26641	FALSE	6.60913	32	_FPEELTQTFMSC[Carbamidomethyl (C)]NLITGMFQR_	850.732	1407173	sp	P26641	P26641	EF1G_HUMAN	Elongation factor 1-gamma	Homo sapiens	EEF1G	1	3	uniprot_human_proteome
2	_DGFVALSK_	_DGFVALSK_	DGFVALSK	22.5661	Q92499	FALSE	46.8323	14	_DGFVALSK_	418.729	11449850	sp	Q92499	Q92499	DDX1_HUMAN	ATP-dependent RNA helicase DDX1	Homo sapiens	DDX1	1	2	uniprot_human_proteome
2	_FAVALLDDSVR_	_FAVALLDDSVR_	FAVALLDDSVR	65.1697	F8VZ44;Q9NRG9	FALSE	7.87641	5	_FAVALLDDSVR_	603.33	3801009	tr;sp	F8VZ44;Q9NRG9	F8VZ44;Q9NRG9	F8VZ44_HUMAN;AAAS_HUMAN	Aladin	Homo sapiens	AAAS	1	1	uniprot_human_proteome
2	_DPDPDFSTVK_	_DPDPDFSTVK_	DPDPDFSTVK	17.9558	Q6PCE3	TRUE	30.4833	14	_DPDPDFSTVK_	560.761	7924393	sp	Q6PCE3	Q6PCE3	PGM2L_HUMAN	Glucose 1,6-bisphosphate synthase	Homo sapiens	PGM2L1	1	3	uniprot_human_proteome
2	_DISSTLIALADK_	_DISSTLIALADK_	DISSTLIALADK	94.9485	E7ESY4;Q13330	FALSE	20.1345	6	_DISSTLIALADK_	623.848	2449235	tr;sp	E7ESY4;Q13330	E7ESY4;Q13330	E7ESY4_HUMAN;MTA1_HUMAN	Metastasis-associated protein MTA1	Homo sapiens	MTA1	1	1;2	uniprot_human_proteome
3	_QPQGHLLLIGVSGAGK_	_QPQGHLLLIGVSGAGK_	QPQGHLLLIGVSGAGK	32.1298	Q14204	TRUE	23.5832	63	_QPQGHLLLIGVSGAGK_	525.639	21144060	sp	Q14204	Q14204	DYHC1_HUMAN	Cytoplasmic dynein 1 heavy chain 1	Homo sapiens	DYNC1H1	1	5	uniprot_human_proteome
2	_[+42]MLAAGVGGQGER_	_[Acetyl (Protein N-term)]MLAAGVGGQGER_	MLAAGVGGQGER	45.0571	X6RAL5	TRUE	19.2975	4	_[Acetyl (Protein N-term)]MLAAGVGGQGER_	594.296	400900	tr	X6RAL5	X6RAL5	X6RAL5_HUMAN	Histone deacetylase complex subunit SAP18	Homo sapiens	SAP18	1	1	uniprot_human_proteome
2	_SLIINTNPVEVYK_	_SLIINTNPVEVYK_	SLIINTNPVEVYK	55.5703	Q13576	FALSE	56.466	6	_SLIINTNPVEVYK_	745.417	4442913	sp	Q13576	Q13576	IQGA2_HUMAN	Ras GTPase-activating-like protein IQGAP2	Homo sapiens	IQGAP2	1	4	uniprot_human_proteome
2	_GLVYETSVLDPDEGIR_	_GLVYETSVLDPDEGIR_	GLVYETSVLDPDEGIR	66.5301	B4DJV2;O75390	FALSE	9.37737	24	_GLVYETSVLDPDEGIR_	881.947	5960177	tr;sp	B4DJV2;O75390	B4DJV2;O75390	B4DJV2_HUMAN;CISY_HUMAN	Citrate synthase;Citrate synthase, mitochondrial	Homo sapiens	CS	1	1;2	uniprot_human_proteome
2	_EDIDAESSFSLNM[+16]NFSSK_	_EDIDAESSFSLNM[Oxidation (M)]NFSSK_	EDIDAESSFSLNMNFSSK	74.088	A0A0A0MTN0;Q13617;Q13617-2	FALSE	16.56	4	_EDIDAESSFSLNM[Oxidation (M)]NFSSK_	1018.94	1872303	tr;sp;sp	A0A0A0MTN0;Q13617;Q13617-2	A0A0A0MTN0;Q13617;Q13617-2	A0A0A0MTN0_HUMAN;CUL2_HUMAN;CUL2_HUMAN	Cullin-2;Cullin-2;Isoform 2 of Cullin-2	Homo sapiens	CUL2	1;1;	1;2;	uniprot_human_proteome
2	_ALELTGLK_	_ALELTGLK_	ALELTGLK	28.9103	P19338	TRUE	29.3259	9	_ALELTGLK_	422.761	40124670	sp	P19338	P19338	NUCL_HUMAN	Nucleolin	Homo sapiens	NCL	1	3	uniprot_human_proteome
2	_EFILNLK_	_EFILNLK_	EFILNLK	52.8984	Q9BYT8	FALSE	38.5644	10	_EFILNLK_	438.763	4312860	sp	Q9BYT8	Q9BYT8	NEUL_HUMAN	Neurolysin, mitochondrial	Homo sapiens	NLN	1	1	uniprot_human_proteome
2	_STIGVEFATR_	_STIGVEFATR_	STIGVEFATR	28.9236	Q15907	FALSE	22.3709	7	_STIGVEFATR_	540.788	32530990	sp	Q15907	Q15907	RB11B_HUMAN	Ras-related protein Rab-11B	Homo sapiens	RAB11B	1	4	uniprot_human_proteome
2	_IDTIEIITDR_	_IDTIEIITDR_	IDTIEIITDR	54.2176	P22626	FALSE	6.524	26	_IDTIEIITDR_	594.827	6553134	sp	P22626	P22626	ROA2_HUMAN	Heterogeneous nuclear ribonucleoproteins A2/B1	Homo sapiens	HNRNPA2B1	1	2	uniprot_human_proteome
2	_GLDVDSLVIEHIQVNK_	_GLDVDSLVIEHIQVNK_	GLDVDSLVIEHIQVNK	70.1974	A0A087WXM6;A0A0A6YYL6;J3KRX5;J3QQT2;P18621;P18621-3	FALSE	22.7752	5	_GLDVDSLVIEHIQVNK_	889.986	8780787	tr;tr;tr;tr;sp;sp	A0A087WXM6;A0A0A6YYL6;J3KRX5;J3QQT2;P18621;P18621-3	A0A087WXM6;A0A0A6YYL6;J3KRX5;J3QQT2;P18621;P18621-3	A0A087WXM6_HUMAN;A0A0A6YYL6_HUMAN;J3KRX5_HUMAN;J3QQT2_HUMAN;RL17_HUMAN;RL17_HUMAN	60S ribosomal protein L17 (Fragment);Protein RPL17-C18orf32;60S ribosomal protein L17 (Fragment);60S ribosomal protein L17 (Fragment);60S ribosomal protein L17;Isoform 3 of 60S ribosomal protein L17	Homo sapiens	RPL17;RPL17-C18orf32;RPL17;RPL17;RPL17;RPL17	3;3;3;3;1;	1;1;1;1;3;	uniprot_human_proteome
5	_KIYQNIQDGSLDLNAAESGVQHKPSAPQGGR_	_KIYQNIQDGSLDLNAAESGVQHKPSAPQGGR_	KIYQNIQDGSLDLNAAESGVQHKPSAPQGGR	28.2628	P61106	TRUE	6.29522	19	_KIYQNIQDGSLDLNAAESGVQHKPSAPQGGR_	656.536	4461785	sp	P61106	P61106	RAB14_HUMAN	Ras-related protein Rab-14	Homo sapiens	RAB14	1	4	uniprot_human_proteome
3	_LAADEDDDDDDEEDDDEDDDDDDFDDEEAEEKAPVK_	_LAADEDDDDDDEEDDDEDDDDDDFDDEEAEEKAPVK_	LAADEDDDDDDEEDDDEDDDDDDFDDEEAEEKAPVK	38.0389	P06748;P06748-2	FALSE	22.7352	9	_LAADEDDDDDDEEDDDEDDDDDDFDDEEAEEKAPVK_	1373.49	8553129	sp	P06748;P06748-2	P06748;P06748-2	NPM_HUMAN	Nucleophosmin;Isoform 2 of Nucleophosmin	Homo sapiens	NPM1	1;	2;	uniprot_human_proteome
2	_NYLLPAGYSLEEQR_	_NYLLPAGYSLEEQR_	NYLLPAGYSLEEQR	60.7266	Q12888;Q12888-2	FALSE	27.7864	5	_NYLLPAGYSLEEQR_	826.918	6791217	sp	Q12888;Q12888-2	Q12888;Q12888-2	TP53B_HUMAN	Tumor suppressor p53-binding protein 1;Isoform 2 of Tumor suppressor p53-binding protein 1	Homo sapiens	TP53BP1	1;	2;	uniprot_human_proteome
3	_EYQLNDSAAYYLNDLDR_	_EYQLNDSAAYYLNDLDR_	EYQLNDSAAYYLNDLDR	81.4984	P63096;P63096-2	FALSE	4.26092	19	_EYQLNDSAAYYLNDLDR_	688.317	929072	sp	P63096;P63096-2	P63096;P63096-2	GNAI1_HUMAN	Guanine nucleotide-binding protein G(i) subunit alpha-1;Isoform 2 of Guanine nucleotide-binding protein G(i) subunit alpha-1	Homo sapiens	GNAI1	1;	2;	uniprot_human_proteome
3	_LYGPTNFAPIINHVAR_	_LYGPTNFAPIINHVAR_	LYGPTNFAPIINHVAR	59.5387	Q99829	FALSE	42.119	4	_LYGPTNFAPIINHVAR_	594.993	22466630	sp	Q99829	Q99829	CPNE1_HUMAN	Copine-1	Homo sapiens	CPNE1	1	1	uniprot_human_proteome
2	_TGYAFVDC[+57]PDESWALK_	_TGYAFVDC[Carbamidomethyl (C)]PDESWALK_	TGYAFVDCPDESWALK	74.2302	O00425	FALSE	20.963	19	_TGYAFVDC[Carbamidomethyl (C)]PDESWALK_	929.919	5064388	sp	O00425	O00425	IF2B3_HUMAN	Insulin-like growth factor 2 mRNA-binding protein 3	Homo sapiens	IGF2BP3	1	2	uniprot_human_proteome
3	_ESC[+57]SSSFTSIMGYLYHVR_	_ESC[Carbamidomethyl (C)]SSSFTSIMGYLYHVR_	ESCSSSFTSIMGYLYHVR	91.0927	G3XAG1;Q96ME7;Q96ME7-3	FALSE	28.509	10	_ESC[Carbamidomethyl (C)]SSSFTSIMGYLYHVR_	708.656	4176120	tr;sp;sp	G3XAG1;Q96ME7;Q96ME7-3	G3XAG1;Q96ME7;Q96ME7-3	G3XAG1_HUMAN;ZN512_HUMAN;ZN512_HUMAN	Zinc finger protein 512;Zinc finger protein 512;Isoform 3 of Zinc finger protein 512	Homo sapiens	ZNF512	1;1;	1;2;	uniprot_human_proteome
2	_QALVEFENIDSAK_	_QALVEFENIDSAK_	QALVEFENIDSAK	48.6257	B7WPG3;C9IYN3;D6W592;Q8WVV9;Q8WVV9-4;Q8WVV9-5	FALSE	73.3736	7	_QALVEFENIDSAK_	732.372	4011271	tr;tr;tr;sp;sp;sp	B7WPG3;C9IYN3;D6W592;Q8WVV9;Q8WVV9-4;Q8WVV9-5	B7WPG3;C9IYN3;D6W592;Q8WVV9;Q8WVV9-4;Q8WVV9-5	B7WPG3_HUMAN;C9IYN3_HUMAN;D6W592_HUMAN;HNRLL_HUMAN;HNRLL_HUMAN;HNRLL_HUMAN	Heterogeneous nuclear ribonucleoprotein L-like;Heterogeneous nuclear ribonucleoprotein L-like;Heterogeneous nuclear ribonucleoprotein L-like;Heterogeneous nuclear ribonucleoprotein L-like;Isoform 4 of Heterogeneous nuclear ribonucleoprotein L-like;Isoform 5 of Heterogeneous nuclear ribonucleoprotein L-like	Homo sapiens	HNRNPLL;HNRNPLL;HNRPLL;HNRNPLL;HNRNPLL;HNRNPLL	1;1;1;1;;	1;2;1;1;;	uniprot_human_proteome
2	_LTTAASLLDVFVLTR_	_LTTAASLLDVFVLTR_	LTTAASLLDVFVLTR	126.886	Q9UH99;Q9UH99-2;Q9UH99-3	FALSE	5.82805	9	_LTTAASLLDVFVLTR_	810.472	1556787	sp	Q9UH99;Q9UH99-2;Q9UH99-3	Q9UH99;Q9UH99-2;Q9UH99-3	SUN2_HUMAN	SUN domain-containing protein 2;Isoform 2 of SUN domain-containing protein 2;Isoform 3 of SUN domain-containing protein 2	Homo sapiens	SUN2	1;;	3;;	uniprot_human_proteome
4	_TC[+57]VHTFFDHQDQVWGVK_	_TC[Carbamidomethyl (C)]VHTFFDHQDQVWGVK_	TCVHTFFDHQDQVWGVK	44.3895	Q9GZS3	FALSE	29.9643	10	_TC[Carbamidomethyl (C)]VHTFFDHQDQVWGVK_	526.748	2368409	sp	Q9GZS3	Q9GZS3	WDR61_HUMAN	WD repeat-containing protein 61	Homo sapiens	WDR61	1	1	uniprot_human_proteome
2	_SSHYDELLAAEAR_	_SSHYDELLAAEAR_	SSHYDELLAAEAR	22.2537	Q7KZF4	FALSE	18.1077	33	_SSHYDELLAAEAR_	731.352	4819330	sp	Q7KZF4	Q7KZF4	SND1_HUMAN	Staphylococcal nuclease domain-containing protein 1	Homo sapiens	SND1	1	1	uniprot_human_proteome
2	_DLLLNTMSQEEK_	_DLLLNTMSQEEK_	DLLLNTMSQEEK	53.5595	P78527	TRUE	27.4282	45	_DLLLNTMSQEEK_	710.853	12462430	sp	P78527	P78527	PRKDC_HUMAN	DNA-dependent protein kinase catalytic subunit	Homo sapiens	PRKDC	1	3	uniprot_human_proteome
2	_TLTVLHPLK_	_TLTVLHPLK_	TLTVLHPLK	12.1839	Q969M3;Q969M3-3	FALSE	100	1	_TLTVLHPLK_	511.324	1257361	sp	Q969M3;Q969M3-3	Q969M3;Q969M3-3	YIPF5_HUMAN	Protein YIPF5;Isoform 3 of Protein YIPF5	Homo sapiens	YIPF5	1;	1;	uniprot_human_proteome
2	_VGNYETDTNSSVDQEK_	_VGNYETDTNSSVDQEK_	VGNYETDTNSSVDQEK	-4.61425	Q8NDI1;Q8NDI1-2;Q8NDI1-3	FALSE	0	5	_VGNYETDTNSSVDQEK_	893.392	1292571	sp	Q8NDI1;Q8NDI1-2;Q8NDI1-3	Q8NDI1;Q8NDI1-2;Q8NDI1-3	EHBP1_HUMAN	EH domain-binding protein 1;Isoform 2 of EH domain-binding protein 1;Isoform 3 of EH domain-binding protein 1	Homo sapiens	EHBP1	1;;	3;;	uniprot_human_proteome
3	_FIQVHPITK_	_FIQVHPITK_	FIQVHPITK	4.5457	Q9NTZ6	TRUE	53.5823	5	_FIQVHPITK_	361.55	3087012	sp	Q9NTZ6	Q9NTZ6	RBM12_HUMAN	RNA-binding protein 12	Homo sapiens	RBM12	1	1	uniprot_human_proteome
3	_GFC[+57]FITFKEEEPVKK_	_GFC[Carbamidomethyl (C)]FITFKEEEPVKK_	GFCFITFKEEEPVKK	41.0552	H0Y8G5;H0YA96;Q14103;Q14103-2;Q14103-3;Q14103-4	FALSE	100	1	_GFC[Carbamidomethyl (C)]FITFKEEEPVKK_	620.318	36013280	tr;tr;sp;sp;sp;sp	H0Y8G5;H0YA96;Q14103;Q14103-2;Q14103-3;Q14103-4	H0Y8G5;H0YA96;Q14103;Q14103-2;Q14103-3;Q14103-4	H0Y8G5_HUMAN;H0YA96_HUMAN;HNRPD_HUMAN;HNRPD_HUMAN;HNRPD_HUMAN;HNRPD_HUMAN	Heterogeneous nuclear ribonucleoprotein D0 (Fragment);Heterogeneous nuclear ribonucleoprotein D0 (Fragment);Heterogeneous nuclear ribonucleoprotein D0;Isoform 2 of Heterogeneous nuclear ribonucleoprotein D0;Isoform 3 of Heterogeneous nuclear ribonucleoprotein D0;Isoform 4 of Heterogeneous nuclear ribonucleoprotein D0	Homo sapiens	HNRNPD	1;1;1;;;	8;1;1;;;	uniprot_human_proteome
4	_AWVWNTHADFADEC[+57]PKPELLAIR_	_AWVWNTHADFADEC[Carbamidomethyl (C)]PKPELLAIR_	AWVWNTHADFADECPKPELLAIR	76.5249	P43487;P43487-2	FALSE	73.0056	3	_AWVWNTHADFADEC[Carbamidomethyl (C)]PKPELLAIR_	685.589	21836440	sp	P43487;P43487-2	P43487;P43487-2	RANG_HUMAN	Ran-specific GTPase-activating protein;Isoform 2 of Ran-specific GTPase-activating protein	Homo sapiens	RANBP1	1;	1;	uniprot_human_proteome
2	_TSVFTPAYGSVTNVR_	_TSVFTPAYGSVTNVR_	TSVFTPAYGSVTNVR	44.6404	P50749	FALSE	100	1	_TSVFTPAYGSVTNVR_	799.912	3831732	sp	P50749	P50749	RASF2_HUMAN	Ras association domain-containing protein 2	Homo sapiens	RASSF2	1	1	uniprot_human_proteome
3	_VTIAQGYDALSSMANIAGYK_	_VTIAQGYDALSSMANIAGYK_	VTIAQGYDALSSMANIAGYK	105.161	Q13423	FALSE	24.1408	28	_VTIAQGYDALSSMANIAGYK_	691.682	7451418	sp	Q13423	Q13423	NNTM_HUMAN	NAD(P) transhydrogenase, mitochondrial	Homo sapiens	NNT	1	3	uniprot_human_proteome
2	_DQTPDENDQVVVK_	_DQTPDENDQVVVK_	DQTPDENDQVVVK	3.72637	O00425	FALSE	48.3831	12	_DQTPDENDQVVVK_	743.855	7496992	sp	O00425	O00425	IF2B3_HUMAN	Insulin-like growth factor 2 mRNA-binding protein 3	Homo sapiens	IGF2BP3	1	2	uniprot_human_proteome
3	_YGLIFHSTFIGR_	_YGLIFHSTFIGR_	YGLIFHSTFIGR	56.0932	O00567	FALSE	30.0331	13	_YGLIFHSTFIGR_	470.922	10695660	sp	O00567	O00567	NOP56_HUMAN	Nucleolar protein 56	Homo sapiens	NOP56	1	4	uniprot_human_proteome
2	_MSVIWER_	_MSVIWER_	MSVIWER	36.2887	Q9BPU6	TRUE	33.2501	18	_MSVIWER_	460.737	21408580	sp	Q9BPU6	Q9BPU6	DPYL5_HUMAN	Dihydropyrimidinase-related protein 5	Homo sapiens	DPYSL5	1	1	uniprot_human_proteome
2	_LPTDLTAC[+57]DNR_	_LPTDLTAC[Carbamidomethyl (C)]DNR_	LPTDLTACDNR	14.7665	Q96RS6;Q96RS6-2;Q96RS6-3	FALSE	100	1	_LPTDLTAC[Carbamidomethyl (C)]DNR_	638.304	3899277	sp	Q96RS6;Q96RS6-2;Q96RS6-3	Q96RS6;Q96RS6-2;Q96RS6-3	NUDC1_HUMAN	NudC domain-containing protein 1;Isoform 2 of NudC domain-containing protein 1;Isoform 3 of NudC domain-containing protein 1	Homo sapiens	NUDCD1	1;;	2;;	uniprot_human_proteome
2	_ALFLIPR_	_ALFLIPR_	ALFLIPR	56.0714	A0A0D9SEY1;G5E948;O95819-3;O95819-5	FALSE	66.8554	4	_ALFLIPR_	415.268	6966119	tr;tr;sp;sp	A0A0D9SEY1;G5E948;O95819-3;O95819-5	A0A0D9SEY1;G5E948;O95819-3;O95819-5	A0A0D9SEY1_HUMAN;G5E948_HUMAN;M4K4_HUMAN;M4K4_HUMAN	Mitogen-activated protein kinase kinase kinase kinase 4;Mitogen-activated protein kinase kinase kinase kinase 4;Isoform 3 of Mitogen-activated protein kinase kinase kinase kinase 4;Isoform 5 of Mitogen-activated protein kinase kinase kinase kinase 4	Homo sapiens	MAP4K4	1;1;;	1;2;;	uniprot_human_proteome
2	_EGPAVVGQFIQDVK_	_EGPAVVGQFIQDVK_	EGPAVVGQFIQDVK	67.955	Q86VP6	FALSE	69.3988	3	_EGPAVVGQFIQDVK_	743.899	44902070	sp	Q86VP6	Q86VP6	CAND1_HUMAN	Cullin-associated NEDD8-dissociated protein 1	Homo sapiens	CAND1	1	2	uniprot_human_proteome
3	_AEAGPEGVAPAPEGEKK_	_AEAGPEGVAPAPEGEKK_	AEAGPEGVAPAPEGEKK	-16.4524	Q9Y4L1	FALSE	8.37764	47	_AEAGPEGVAPAPEGEKK_	546.277	4647999	sp	Q9Y4L1	Q9Y4L1	HYOU1_HUMAN	Hypoxia up-regulated protein 1	Homo sapiens	HYOU1	1	1	uniprot_human_proteome
3	_STQAPLIIRPDSGNPLDTVLK_	_STQAPLIIRPDSGNPLDTVLK_	STQAPLIIRPDSGNPLDTVLK	71.1352	P43490	FALSE	100	1	_STQAPLIIRPDSGNPLDTVLK_	745.75	15385120	sp	P43490	P43490	NAMPT_HUMAN	Nicotinamide phosphoribosyltransferase	Homo sapiens	NAMPT	1	1	uniprot_human_proteome
3	_ADRDESSPYAAMLAAQDVAQR_	_ADRDESSPYAAMLAAQDVAQR_	ADRDESSPYAAMLAAQDVAQR	54.3766	P62263	FALSE	40.9141	5	_ADRDESSPYAAMLAAQDVAQR_	755.69	10695680	sp	P62263	P62263	RS14_HUMAN	40S ribosomal protein S14	Homo sapiens	RPS14	1	3	uniprot_human_proteome
3	_VKDEFSVDKEASAHISGDK_	_VKDEFSVDKEASAHISGDK_	VKDEFSVDKEASAHISGDK	1.9575	P11137;P11137-3	FALSE	16.3257	69	_VKDEFSVDKEASAHISGDK_	688.008	8376397	sp	P11137;P11137-3	P11137;P11137-3	MTAP2_HUMAN	Microtubule-associated protein 2;Isoform 3 of Microtubule-associated protein 2	Homo sapiens	MAP2	1;	4;	uniprot_human_proteome
3	_TKPVTGNLRPEEALQALTIYEGK_	_TKPVTGNLRPEEALQALTIYEGK_	TKPVTGNLRPEEALQALTIYEGK	64.4749	Q14204	TRUE	11.9274	146	_TKPVTGNLRPEEALQALTIYEGK_	843.462	9695664	sp	Q14204	Q14204	DYHC1_HUMAN	Cytoplasmic dynein 1 heavy chain 1	Homo sapiens	DYNC1H1	1	5	uniprot_human_proteome
3	_IYAMHWGTDSR_	_IYAMHWGTDSR_	IYAMHWGTDSR	22.861	P62879	FALSE	71.6711	3	_IYAMHWGTDSR_	446.208	21775660	sp	P62879	P62879	GBB2_HUMAN	Guanine nucleotide-binding protein G(I)/G(S)/G(T) subunit beta-2	Homo sapiens	GNB2	1	3	uniprot_human_proteome
2	_TEVNSGFFYK_	_TEVNSGFFYK_	TEVNSGFFYK	33.7882	P40227	FALSE	17.1956	12	_TEVNSGFFYK_	596.288	24033630	sp	P40227	P40227	TCPZ_HUMAN	T-complex protein 1 subunit zeta	Homo sapiens	CCT6A	1	3	uniprot_human_proteome
2	_IDSILEVVQTGR_	_IDSILEVVQTGR_	IDSILEVVQTGR	67.9905	Q9NZW5	FALSE	100	1	_IDSILEVVQTGR_	665.372	1238320	sp	Q9NZW5	Q9NZW5	MPP6_HUMAN	MAGUK p55 subfamily member 6	Homo sapiens	MPP6	1	2	uniprot_human_proteome
3	_AAAIGIDLGTTYSC[+57]VGVFQHGK_	_AAAIGIDLGTTYSC[Carbamidomethyl (C)]VGVFQHGK_	AAAIGIDLGTTYSCVGVFQHGK	68.3827	A0A0G2JIW1;P0DMV8;P0DMV9	FALSE	49.993	8	_AAAIGIDLGTTYSC[Carbamidomethyl (C)]VGVFQHGK_	755.716	13348180	tr;sp;sp	A0A0G2JIW1;P0DMV8;P0DMV9	A0A0G2JIW1;P0DMV8;P0DMV9	A0A0G2JIW1_HUMAN;HS71A_HUMAN;HS71B_HUMAN	Heat shock 70 kDa protein 1B;Heat shock 70 kDa protein 1A;Heat shock 70 kDa protein 1B	Homo sapiens	HSPA1B;HSPA1A;HSPA1B	1	1	uniprot_human_proteome
2	_ILLLEAGPK_	_ILLLEAGPK_	ILLLEAGPK	45.3649	G3V2L5;G3V434;G3V4A6;Q9Y2Z9;Q9Y2Z9-3	FALSE	100	1	_ILLLEAGPK_	477.305	122645700	tr;tr;tr;sp;sp	G3V2L5;G3V434;G3V4A6;Q9Y2Z9;Q9Y2Z9-3	G3V2L5;G3V434;G3V4A6;Q9Y2Z9;Q9Y2Z9-3	G3V2L5_HUMAN;G3V434_HUMAN;G3V4A6_HUMAN;COQ6_HUMAN;COQ6_HUMAN	Ubiquinone biosynthesis monooxygenase COQ6, mitochondrial;Ubiquinone biosynthesis monooxygenase COQ6, mitochondrial;Ubiquinone biosynthesis monooxygenase COQ6, mitochondrial;Ubiquinone biosynthesis monooxygenase COQ6, mitochondrial;Isoform 3 of Ubiquinone biosynthesis monooxygenase COQ6, mitochondrial	Homo sapiens	COQ6	1;1;1;1;	1;1;2;2;	uniprot_human_proteome
2	_VC[+57]NFLASQVPFPSR_	_VC[Carbamidomethyl (C)]NFLASQVPFPSR_	VCNFLASQVPFPSR	68.3247	Q99714	FALSE	18.2538	4	_VC[Carbamidomethyl (C)]NFLASQVPFPSR_	811.411	12117300	sp	Q99714	Q99714	HCD2_HUMAN	3-hydroxyacyl-CoA dehydrogenase type-2	Homo sapiens	HSD17B10	1	3	uniprot_human_proteome
2	_LLTSLLK_	_LLTSLLK_	LLTSLLK	38.7638	O60763;O60763-2	FALSE	25.7362	19	_LLTSLLK_	394.268	4304443	sp	O60763;O60763-2	O60763;O60763-2	USO1_HUMAN	General vesicular transport factor p115;Isoform 2 of General vesicular transport factor p115	Homo sapiens	USO1	1;	2;	uniprot_human_proteome
2	_FVPLLPGNR_	_FVPLLPGNR_	FVPLLPGNR	42.4975	P78527	FALSE	53.7362	6	_FVPLLPGNR_	506.801	22196300	sp	P78527	P78527	PRKDC_HUMAN	DNA-dependent protein kinase catalytic subunit	Homo sapiens	PRKDC	1	3	uniprot_human_proteome
2	_EYELLSDELNQK_	_EYELLSDELNQK_	EYELLSDELNQK	53.3624	P33176	TRUE	29.1722	13	_EYELLSDELNQK_	740.862	14277380	sp	P33176	P33176	KINH_HUMAN	Kinesin-1 heavy chain	Homo sapiens	KIF5B	1	1	uniprot_human_proteome
3	_AEAGEAGQATAEAEC[+57]HR_	_AEAGEAGQATAEAEC[Carbamidomethyl (C)]HR_	AEAGEAGQATAEAECHR	-15.1146	O95671	FALSE	22.8524	6	_AEAGEAGQATAEAEC[Carbamidomethyl (C)]HR_	586.588	2319062	sp	O95671	O95671	ASML_HUMAN	N-acetylserotonin O-methyltransferase-like protein	Homo sapiens	ASMTL	1	3	uniprot_human_proteome
2	_GINSSNVENQLQATQAAR_	_GINSSNVENQLQATQAAR_	GINSSNVENQLQATQAAR	28.4898	P52292	FALSE	36.9779	5	_GINSSNVENQLQATQAAR_	950.977	4656216	sp	P52292	P52292	IMA1_HUMAN	Importin subunit alpha-1	Homo sapiens	KPNA2	1	1	uniprot_human_proteome
2	_DYFFALAHTVR_	_DYFFALAHTVR_	DYFFALAHTVR	62.9306	P11216	TRUE	37.3111	16	_DYFFALAHTVR_	670.343	18137190	sp	P11216	P11216	PYGB_HUMAN	Glycogen phosphorylase, brain form	Homo sapiens	PYGB	1	5	uniprot_human_proteome
4	_YTRPGLPTFSQEVLHK_	_YTRPGLPTFSQEVLHK_	YTRPGLPTFSQEVLHK	35.1984	G3XAG1;Q96ME7;Q96ME7-3	FALSE	31.6213	8	_YTRPGLPTFSQEVLHK_	469.005	4642097	tr;sp;sp	G3XAG1;Q96ME7;Q96ME7-3	G3XAG1;Q96ME7;Q96ME7-3	G3XAG1_HUMAN;ZN512_HUMAN;ZN512_HUMAN	Zinc finger protein 512;Zinc finger protein 512;Isoform 3 of Zinc finger protein 512	Homo sapiens	ZNF512	1;1;	1;2;	uniprot_human_proteome
3	_ENIIAVATTNNLYIFQDK_	_ENIIAVATTNNLYIFQDK_	ENIIAVATTNNLYIFQDK	99.12	P63151	FALSE	10.2089	14	_ENIIAVATTNNLYIFQDK_	689.697	1805014	sp	P63151	P63151	2ABA_HUMAN	Serine/threonine-protein phosphatase 2A 55 kDa regulatory subunit B alpha isoform	Homo sapiens	PPP2R2A	1	1	uniprot_human_proteome
3	_GQYQGLSQDPNSLSNLDQDLPNNMIHQVPIK_	_GQYQGLSQDPNSLSNLDQDLPNNMIHQVPIK_	GQYQGLSQDPNSLSNLDQDLPNNMIHQVPIK	79.7009	Q9NYU2;Q9NYU2-2	FALSE	62.2574	9	_GQYQGLSQDPNSLSNLDQDLPNNMIHQVPIK_	1155.24	9137488	sp	Q9NYU2;Q9NYU2-2	Q9NYU2;Q9NYU2-2	UGGG1_HUMAN	UDP-glucose:glycoprotein glucosyltransferase 1;Isoform 2 of UDP-glucose:glycoprotein glucosyltransferase 1	Homo sapiens	UGGT1	1;	3;	uniprot_human_proteome
2	_TQLVEQFK_	_TQLVEQFK_	TQLVEQFK	14.5063	O43295;O43295-2	FALSE	23.0039	2	_TQLVEQFK_	496.774	11281610	sp	O43295;O43295-2	O43295;O43295-2	SRGP3_HUMAN	SLIT-ROBO Rho GTPase-activating protein 3;Isoform 2 of SLIT-ROBO Rho GTPase-activating protein 3	Homo sapiens	SRGAP3	1;	3;	uniprot_human_proteome
2	_EMNPNYTEFK_	_EMNPNYTEFK_	EMNPNYTEFK	21.7556	A8MT37;P49840	FALSE	22.701	7	_EMNPNYTEFK_	636.782	2316895	tr;sp	A8MT37;P49840	A8MT37;P49840	A8MT37_HUMAN;GSK3A_HUMAN	Glycogen synthase kinase-3 alpha	Homo sapiens	GSK3A	1	2	uniprot_human_proteome
2	_SLTDYMQNMEQK_	_SLTDYMQNMEQK_	SLTDYMQNMEQK	50.4133	O60282	FALSE	28.4357	30	_SLTDYMQNMEQK_	744.329	10301090	sp	O60282	O60282	KIF5C_HUMAN	Kinesin heavy chain isoform 5C	Homo sapiens	KIF5C	1	1	uniprot_human_proteome
2	_TYEAALETIQNMSK_	_TYEAALETIQNMSK_	TYEAALETIQNMSK	66.4761	O00231	FALSE	27.9505	21	_TYEAALETIQNMSK_	799.89	9902737	sp	O00231	O00231	PSD11_HUMAN	26S proteasome non-ATPase regulatory subunit 11	Homo sapiens	PSMD11	1	3	uniprot_human_proteome
4	_EETPGQRPAVTETHQLAELNEK_	_EETPGQRPAVTETHQLAELNEK_	EETPGQRPAVTETHQLAELNEK	13.3636	Q9UQ35	FALSE	24.6446	7	_EETPGQRPAVTETHQLAELNEK_	620.062	1796098	sp	Q9UQ35	Q9UQ35	SRRM2_HUMAN	Serine/arginine repetitive matrix protein 2	Homo sapiens	SRRM2	1	2	uniprot_human_proteome
3	_VGEALVSHPEVPLISFTGSQPTAER_	_VGEALVSHPEVPLISFTGSQPTAER_	VGEALVSHPEVPLISFTGSQPTAER	70.5175	Q9H2A2	FALSE	95.0078	2	_VGEALVSHPEVPLISFTGSQPTAER_	874.457	4032302	sp	Q9H2A2	Q9H2A2	AL8A1_HUMAN	Aldehyde dehydrogenase family 8 member A1	Homo sapiens	ALDH8A1	1	1	uniprot_human_proteome
2	_GGAVAIPSWGK_	_GGAVAIPSWGK_	GGAVAIPSWGK	38.6865	P48449	FALSE	14.5896	21	_GGAVAIPSWGK_	521.788	2536059	sp	P48449	P48449	ERG7_HUMAN	Lanosterol synthase	Homo sapiens	LSS	1	1	uniprot_human_proteome
2	_LITTQQWLIK_	_LITTQQWLIK_	LITTQQWLIK	56.8345	P00846	TRUE	100	1	_LITTQQWLIK_	622.374	25424240	sp	P00846	P00846	ATP6_HUMAN	ATP synthase subunit a	Homo sapiens	MT-ATP6	1	1	uniprot_human_proteome
2	_AGATVYITGR_	_AGATVYITGR_	AGATVYITGR	6.68328	Q96LJ7	FALSE	29.7438	5	_AGATVYITGR_	504.777	2605138	sp	Q96LJ7	Q96LJ7	DHRS1_HUMAN	Dehydrogenase/reductase SDR family member 1	Homo sapiens	DHRS1	1	1	uniprot_human_proteome
2	_DLFVELK_	_DLFVELK_	DLFVELK	58.3456	O75487	FALSE	32.5625	11	_DLFVELK_	432.247	2862328	sp	O75487	O75487	GPC4_HUMAN	Glypican-4	Homo sapiens	GPC4	1	4	uniprot_human_proteome
2	_ELGLNPEK_	_ELGLNPEK_	ELGLNPEK	1.82644	Q9BWD1	FALSE	25.8728	6	_ELGLNPEK_	450.245	19631930	sp	Q9BWD1	Q9BWD1	THIC_HUMAN	Acetyl-CoA acetyltransferase, cytosolic	Homo sapiens	ACAT2	1	2	uniprot_human_proteome
2	_EMVELPLR_	_EMVELPLR_	EMVELPLR	44.9237	P55072	TRUE	16.5225	30	_EMVELPLR_	493.771	12623080	sp	P55072	P55072	TERA_HUMAN	Transitional endoplasmic reticulum ATPase	Homo sapiens	VCP	1	4	uniprot_human_proteome
3	_DLHFEGMFK_	_DLHFEGMFK_	DLHFEGMFK	51.2926	Q9P0I2	TRUE	10.5033	7	_DLHFEGMFK_	375.18	456995	sp	Q9P0I2	Q9P0I2	EMC3_HUMAN	ER membrane protein complex subunit 3	Homo sapiens	EMC3	1	3	uniprot_human_proteome
2	_[+42]MEALIPVINK_	_[Acetyl (Protein N-term)]MEALIPVINK_	MEALIPVINK	116.175	O00429;O00429-2;O00429-6;O00429-8	FALSE	12.1541	29	_[Acetyl (Protein N-term)]MEALIPVINK_	585.334	4378273	sp	O00429;O00429-2;O00429-6;O00429-8	O00429;O00429-2;O00429-6;O00429-8	DNM1L_HUMAN	Dynamin-1-like protein;Isoform 4 of Dynamin-1-like protein;Isoform 6 of Dynamin-1-like protein;Isoform 8 of Dynamin-1-like protein	Homo sapiens	DNM1L	1;;;	2;;;	uniprot_human_proteome
2	_ELFESSTNNNK_	_ELFESSTNNNK_	ELFESSTNNNK	-5.79271	A0A0A0MRM8;Q9UM54-6	FALSE	15.1278	36	_ELFESSTNNNK_	641.799	1423659	tr;sp	A0A0A0MRM8;Q9UM54-6	A0A0A0MRM8;Q9UM54-6	A0A0A0MRM8_HUMAN;MYO6_HUMAN	Unconventional myosin-VI;Isoform 6 of Unconventional myosin-VI	Homo sapiens	MYO6	1;	1;	uniprot_human_proteome
2	_AWVNQLETQTGEASK_	_AWVNQLETQTGEASK_	AWVNQLETQTGEASK	37.0378	Q13576	FALSE	28.0501	18	_AWVNQLETQTGEASK_	831.41	2273866	sp	Q13576	Q13576	IQGA2_HUMAN	Ras GTPase-activating-like protein IQGAP2	Homo sapiens	IQGAP2	1	4	uniprot_human_proteome
2	_FFQPTEMASQDFFQR_	_FFQPTEMASQDFFQR_	FFQPTEMASQDFFQR	81.6601	O94973;O94973-2	FALSE	24.4909	20	_FFQPTEMASQDFFQR_	939.928	6652903	sp	O94973;O94973-2	O94973;O94973-2	AP2A2_HUMAN	AP-2 complex subunit alpha-2;Isoform 2 of AP-2 complex subunit alpha-2	Homo sapiens	AP2A2	1;	2;	uniprot_human_proteome
2	_GNIDNNTPYANSFTPPIK_	_GNIDNNTPYANSFTPPIK_	GNIDNNTPYANSFTPPIK	50.7348	O43854;O43854-2	FALSE	36.5575	12	_GNIDNNTPYANSFTPPIK_	981.981	7024735	sp	O43854;O43854-2	O43854;O43854-2	EDIL3_HUMAN	EGF-like repeat and discoidin I-like domain-containing protein 3;Isoform 2 of EGF-like repeat and discoidin I-like domain-containing protein 3	Homo sapiens	EDIL3	1;	1;	uniprot_human_proteome
3	_QREEYQPATPGLGMFVEVKDPEDK_	_QREEYQPATPGLGMFVEVKDPEDK_	QREEYQPATPGLGMFVEVKDPEDK	53.5753	Q9BVK6	TRUE	7.85793	13	_QREEYQPATPGLGMFVEVKDPEDK_	921.781	1840089	sp	Q9BVK6	Q9BVK6	TMED9_HUMAN	Transmembrane emp24 domain-containing protein 9	Homo sapiens	TMED9	1	2	uniprot_human_proteome
4	_LLELGITGPEGHVLSHPEEVEAEAVYR_	_LLELGITGPEGHVLSHPEEVEAEAVYR_	LLELGITGPEGHVLSHPEEVEAEAVYR	67.8098	O14531	TRUE	69.8621	5	_LLELGITGPEGHVLSHPEEVEAEAVYR_	736.882	79262420	sp	O14531	O14531	DPYL4_HUMAN	Dihydropyrimidinase-related protein 4	Homo sapiens	DPYSL4	1	2	uniprot_human_proteome
2	_GVIDLVFEK_	_GVIDLVFEK_	GVIDLVFEK	71.3206	A0A0A0MSA7;A0A0U1RQK7;O43432;O43432-3	FALSE	65.4978	4	_GVIDLVFEK_	510.292	2174969	tr;tr;sp;sp	A0A0A0MSA7;A0A0U1RQK7;O43432;O43432-3	A0A0A0MSA7;A0A0U1RQK7;O43432;O43432-3	A0A0A0MSA7_HUMAN;A0A0U1RQK7_HUMAN;IF4G3_HUMAN;IF4G3_HUMAN	Eukaryotic translation initiation factor 4 gamma 3;Eukaryotic translation initiation factor 4 gamma 3;Eukaryotic translation initiation factor 4 gamma 3;Isoform 3 of Eukaryotic translation initiation factor 4 gamma 3	Homo sapiens	EIF4G3	1;1;1;	1;1;2;	uniprot_human_proteome
2	_LQEVDSLWK_	_LQEVDSLWK_	LQEVDSLWK	46.2939	Q9Y2X3	FALSE	20.2254	13	_LQEVDSLWK_	559.298	6518266	sp	Q9Y2X3	Q9Y2X3	NOP58_HUMAN	Nucleolar protein 58	Homo sapiens	NOP58	1	1	uniprot_human_proteome
3	_LGLHQVLQDLR_	_LGLHQVLQDLR_	LGLHQVLQDLR	48.75	A0A0G2JH68;A0A140T8Z0;O60610;O60610-2;O60610-3	FALSE	19.7582	9	_LGLHQVLQDLR_	431.254	4383298	tr;tr;sp;sp;sp	A0A0G2JH68;A0A140T8Z0;O60610;O60610-2;O60610-3	A0A0G2JH68;A0A140T8Z0;O60610;O60610-2;O60610-3	A0A0G2JH68_HUMAN;A0A140T8Z0_HUMAN;DIAP1_HUMAN;DIAP1_HUMAN;DIAP1_HUMAN	Protein diaphanous homolog 1;Protein diaphanous homolog 1;Protein diaphanous homolog 1;Isoform 2 of Protein diaphanous homolog 1;Isoform 3 of Protein diaphanous homolog 1	Homo sapiens	DIAPH1	1;1;1;;	1;1;2;;	uniprot_human_proteome
2	_NLHQSGFSLSGAQIDDNIPR_	_NLHQSGFSLSGAQIDDNIPR_	NLHQSGFSLSGAQIDDNIPR	47.8346	A0A1C7CYX9	FALSE	2.91771	64	_NLHQSGFSLSGAQIDDNIPR_	1085.04	4136445	tr	A0A1C7CYX9	A0A1C7CYX9	A0A1C7CYX9_HUMAN	Dihydropyrimidinase-related protein 2	Homo sapiens	DPYSL2	1	1	uniprot_human_proteome
2	_DIVYIGLR_	_DIVYIGLR_	DIVYIGLR	55.7294	P05089;P05089-2	FALSE	22.3954	3	_DIVYIGLR_	474.779	1320682	sp	P05089;P05089-2	P05089;P05089-2	ARGI1_HUMAN	Arginase-1;Isoform 2 of Arginase-1	Homo sapiens	ARG1	1;	2;	uniprot_human_proteome
2	_WTAPEAALYGR_	_WTAPEAALYGR_	WTAPEAALYGR	43.0508	P06241	FALSE	100	1	_WTAPEAALYGR_	617.814	16038760	sp	P06241	P06241	FYN_HUMAN	Tyrosine-protein kinase Fyn	Homo sapiens	FYN	1	3	uniprot_human_proteome
2	_VQENSAYIC[+57]SR_	_VQENSAYIC[Carbamidomethyl (C)]SR_	VQENSAYICSR	-5.8498	Q9Y3T9	TRUE	94.366	2	_VQENSAYIC[Carbamidomethyl (C)]SR_	663.809	1021746	sp	Q9Y3T9	Q9Y3T9	NOC2L_HUMAN	Nucleolar complex protein 2 homolog	Homo sapiens	NOC2L	1	4	uniprot_human_proteome
3	_ESM[+16]AGNKPANAVLHK_	_ESM[Oxidation (M)]AGNKPANAVLHK_	ESMAGNKPANAVLHK	-49.6788	A0A0C4DGG9;F5GWX5;Q14839;Q14839-2	FALSE	16.8544	25	_ESM[Oxidation (M)]AGNKPANAVLHK_	528.272	1180152	tr;tr;sp;sp	A0A0C4DGG9;F5GWX5;Q14839;Q14839-2	A0A0C4DGG9;F5GWX5;Q14839;Q14839-2	A0A0C4DGG9_HUMAN;F5GWX5_HUMAN;CHD4_HUMAN;CHD4_HUMAN	Chromodomain-helicase-DNA-binding protein 4;Chromodomain-helicase-DNA-binding protein 4;Chromodomain-helicase-DNA-binding protein 4;Isoform 2 of Chromodomain-helicase-DNA-binding protein 4	Homo sapiens	CHD4	1;1;1;	1;1;2;	uniprot_human_proteome
2	_AAIEAFNK_	_AAIEAFNK_	AAIEAFNK	-0.623449	Q9UHB9	FALSE	85.9482	3	_AAIEAFNK_	432.235	6676863	sp	Q9UHB9	Q9UHB9	SRP68_HUMAN	Signal recognition particle subunit SRP68	Homo sapiens	SRP68	1	2	uniprot_human_proteome
2	_VLPIMFPALYR_	_VLPIMFPALYR_	VLPIMFPALYR	101.796	E9PFR3;Q14738;Q14738-2	FALSE	33.7728	7	_VLPIMFPALYR_	660.381	4701441	tr;sp;sp	E9PFR3;Q14738;Q14738-2	E9PFR3;Q14738;Q14738-2	E9PFR3_HUMAN;2A5D_HUMAN;2A5D_HUMAN	Serine/threonine-protein phosphatase 2A 56 kDa regulatory subunit delta isoform;Serine/threonine-protein phosphatase 2A 56 kDa regulatory subunit delta isoform;Isoform Delta-2 of Serine/threonine-protein phosphatase 2A 56 kDa regulatory subunit delta isoform	Homo sapiens	PPP2R5D	1;1;	1;1;	uniprot_human_proteome
3	_LLDPQTNTEIANYPIYK_	_LLDPQTNTEIANYPIYK_	LLDPQTNTEIANYPIYK	60.9768	Q9Y3P9	FALSE	16.1378	20	_LLDPQTNTEIANYPIYK_	665.014	2864484	sp	Q9Y3P9	Q9Y3P9	RBGP1_HUMAN	Rab GTPase-activating protein 1	Homo sapiens	RABGAP1	1	3	uniprot_human_proteome
2	_MNAQETATGMAFEEPIDEK_	_MNAQETATGMAFEEPIDEK_	MNAQETATGMAFEEPIDEK	51.046	O43719	TRUE	2.07597	7	_MNAQETATGMAFEEPIDEK_	1056.47	451792	sp	O43719	O43719	HTSF1_HUMAN	HIV Tat-specific factor 1	Homo sapiens	HTATSF1	1	1	uniprot_human_proteome
3	_GGGGFGAGPGPGGLQSGQTIALPAQGLIEFR_	_GGGGFGAGPGPGGLQSGQTIALPAQGLIEFR_	GGGGFGAGPGPGGLQSGQTIALPAQGLIEFR	103.106	Q96QR8	TRUE	67.9135	2	_GGGGFGAGPGPGGLQSGQTIALPAQGLIEFR_	956.498	6547912	sp	Q96QR8	Q96QR8	PURB_HUMAN	Transcriptional activator protein Pur-beta	Homo sapiens	PURB	1	3	uniprot_human_proteome
2	_EQSLPSVMGSVPEGVLEDIK_	_EQSLPSVMGSVPEGVLEDIK_	EQSLPSVMGSVPEGVLEDIK	99.7508	Q9NZ32	FALSE	36.4161	12	_EQSLPSVMGSVPEGVLEDIK_	1057.54	2862495	sp	Q9NZ32	Q9NZ32	ARP10_HUMAN	Actin-related protein 10	Homo sapiens	ACTR10	1	1	uniprot_human_proteome
3	_MKEPSSPPPAPTSSTFGLQDGNLR_	_MKEPSSPPPAPTSSTFGLQDGNLR_	MKEPSSPPPAPTSSTFGLQDGNLR	38.5107	J3QTA6;Q9BRQ6	FALSE	20.906	4	_MKEPSSPPPAPTSSTFGLQDGNLR_	838.748	2022548	tr;sp	J3QTA6;Q9BRQ6	J3QTA6;Q9BRQ6	J3QTA6_HUMAN;MIC25_HUMAN	MICOS complex subunit;MICOS complex subunit MIC25	Homo sapiens	CHCHD6	1	1	uniprot_human_proteome
2	_LGC[+57]SASNFVFAR_	_LGC[Carbamidomethyl (C)]SASNFVFAR_	LGCSASNFVFAR	44.4012	C9J5X1;P08069	FALSE	14.0839	3	_LGC[Carbamidomethyl (C)]SASNFVFAR_	664.824	2837976	tr;sp	C9J5X1;P08069	C9J5X1;P08069	C9J5X1_HUMAN;IGF1R_HUMAN	Tyrosine-protein kinase receptor;Insulin-like growth factor 1 receptor	Homo sapiens	IGF1R	1	1	uniprot_human_proteome
2	_SLLQALNEVK_	_SLLQALNEVK_	SLLQALNEVK	56.2371	Q14204	TRUE	31.4165	42	_SLLQALNEVK_	557.827	42162210	sp	Q14204	Q14204	DYHC1_HUMAN	Cytoplasmic dynein 1 heavy chain 1	Homo sapiens	DYNC1H1	1	5	uniprot_human_proteome
3	_FKDIFQEIYDK_	_FKDIFQEIYDK_	FKDIFQEIYDK	61.5733	O75874	TRUE	100	1	_FKDIFQEIYDK_	482.582	46199060	sp	O75874	O75874	IDHC_HUMAN	Isocitrate dehydrogenase [NADP] cytoplasmic	Homo sapiens	IDH1	1	2	uniprot_human_proteome
3	_HVSPAGAAVGIPLSEDEAK_	_HVSPAGAAVGIPLSEDEAK_	HVSPAGAAVGIPLSEDEAK	27.9743	P31939	FALSE	56.1732	7	_HVSPAGAAVGIPLSEDEAK_	616.655	10271840	sp	P31939	P31939	PUR9_HUMAN	Bifunctional purine biosynthesis protein PURH	Homo sapiens	ATIC	1	3	uniprot_human_proteome
2	_IIQTPGLWESENQNK_	_IIQTPGLWESENQNK_	IIQTPGLWESENQNK	43.4653	Q9NP72	FALSE	54.9326	3	_IIQTPGLWESENQNK_	878.947	20242660	sp	Q9NP72	Q9NP72	RAB18_HUMAN	Ras-related protein Rab-18	Homo sapiens	RAB18	1	1	uniprot_human_proteome
4	_ESVELPLTHPEYYEEMGIKPPK_	_ESVELPLTHPEYYEEMGIKPPK_	ESVELPLTHPEYYEEMGIKPPK	64.1282	P62191	FALSE	39.4991	9	_ESVELPLTHPEYYEEMGIKPPK_	647.325	9101417	sp	P62191	P62191	PRS4_HUMAN	26S protease regulatory subunit 4	Homo sapiens	PSMC1	1	1	uniprot_human_proteome
4	_VLIDPVSVQDKDTLSIHYLMLPR_	_VLIDPVSVQDKDTLSIHYLMLPR_	VLIDPVSVQDKDTLSIHYLMLPR	81.4653	P41252	FALSE	39.5233	11	_VLIDPVSVQDKDTLSIHYLMLPR_	663.866	9609451	sp	P41252	P41252	SYIC_HUMAN	Isoleucine--tRNA ligase, cytoplasmic	Homo sapiens	IARS	1	2	uniprot_human_proteome
4	_GSMYMQQQQPLLSTQDFNMAADIDPQNADVYHHR_	_GSMYMQQQQPLLSTQDFNMAADIDPQNADVYHHR_	GSMYMQQQQPLLSTQDFNMAADIDPQNADVYHHR	77.8643	O94826	TRUE	29.3698	13	_GSMYMQQQQPLLSTQDFNMAADIDPQNADVYHHR_	988.198	1488900	sp	O94826	O94826	TOM70_HUMAN	Mitochondrial import receptor subunit TOM70	Homo sapiens	TOMM70	1	1	uniprot_human_proteome
2	_ILNLLSPSDGER_	_ILNLLSPSDGER_	ILNLLSPSDGER	50.5919	Q9Y5Q9	FALSE	100	1	_ILNLLSPSDGER_	657.357	1625414	sp	Q9Y5Q9	Q9Y5Q9	TF3C3_HUMAN	General transcription factor 3C polypeptide 3	Homo sapiens	GTF3C3	1	1	uniprot_human_proteome
2	_DGAFLVR_	_DGAFLVR_	DGAFLVR	21.8721	P19174;P19174-2	FALSE	99.2785	2	_DGAFLVR_	389.216	5996984	sp	P19174;P19174-2	P19174;P19174-2	PLCG1_HUMAN	1-phosphatidylinositol 4,5-bisphosphate phosphodiesterase gamma-1;Isoform 2 of 1-phosphatidylinositol 4,5-bisphosphate phosphodiesterase gamma-1	Homo sapiens	PLCG1	1;	1;	uniprot_human_proteome
2	_LFLELEPQVR_	_LFLELEPQVR_	LFLELEPQVR	67.0026	C9JFE4;Q13098;Q13098-5;Q13098-7	FALSE	45.7101	10	_LFLELEPQVR_	622.356	7372551	tr;sp;sp;sp	C9JFE4;Q13098;Q13098-5;Q13098-7	C9JFE4;Q13098;Q13098-5;Q13098-7	C9JFE4_HUMAN;CSN1_HUMAN;CSN1_HUMAN;CSN1_HUMAN	COP9 signalosome complex subunit 1;COP9 signalosome complex subunit 1;Isoform 4 of COP9 signalosome complex subunit 1;Isoform 2 of COP9 signalosome complex subunit 1	Homo sapiens	GPS1	1;1;;	2;4;;	uniprot_human_proteome
3	_FHTITTSYYR_	_FHTITTSYYR_	FHTITTSYYR	10.1355	P61026	TRUE	89.327	2	_FHTITTSYYR_	430.216	20978820	sp	P61026	P61026	RAB10_HUMAN	Ras-related protein Rab-10	Homo sapiens	RAB10	1	1	uniprot_human_proteome
3	_GGGGSFGYSYGGGSGGGFSASSLGGGFGGGSR_	_GGGGSFGYSYGGGSGGGFSASSLGGGFGGGSR_	GGGGSFGYSYGGGSGGGFSASSLGGGFGGGSR	69.3364	P35527	TRUE	70.7255	5	_GGGGSFGYSYGGGSGGGFSASSLGGGFGGGSR_	902.392	39189600	sp	P35527	P35527	K1C9_HUMAN	Keratin, type I cytoskeletal 9	Homo sapiens	KRT9	1	3	uniprot_human_proteome
3	_HPGSFDVVHVK_	_HPGSFDVVHVK_	HPGSFDVVHVK	-5.73023	P62701	FALSE	48.2723	8	_HPGSFDVVHVK_	407.884	25849860	sp	P62701	P62701	RS4X_HUMAN	40S ribosomal protein S4, X isoform	Homo sapiens	RPS4X	1	2	uniprot_human_proteome
2	_KYETVQDILK_	_KYETVQDILK_	KYETVQDILK	27.8758	Q02880;Q02880-2	FALSE	38.1924	14	_KYETVQDILK_	618.845	6631058	sp	Q02880;Q02880-2	Q02880;Q02880-2	TOP2B_HUMAN	DNA topoisomerase 2-beta;Isoform Beta-1 of DNA topoisomerase 2-beta	Homo sapiens	TOP2B	1;	3;	uniprot_human_proteome
2	_MSQSIIVSGESGAGK_	_MSQSIIVSGESGAGK_	MSQSIIVSGESGAGK	12.7821	A0A0A0MRM8;Q9UM54-6	FALSE	42.2807	15	_MSQSIIVSGESGAGK_	725.864	3765583	tr;sp	A0A0A0MRM8;Q9UM54-6	A0A0A0MRM8;Q9UM54-6	A0A0A0MRM8_HUMAN;MYO6_HUMAN	Unconventional myosin-VI;Isoform 6 of Unconventional myosin-VI	Homo sapiens	MYO6	1;	1;	uniprot_human_proteome
3	_LLETHIHNQGLAAIEK_	_LLETHIHNQGLAAIEK_	LLETHIHNQGLAAIEK	17.9142	Q13616	FALSE	14.8947	9	_LLETHIHNQGLAAIEK_	596.332	3272360	sp	Q13616	Q13616	CUL1_HUMAN	Cullin-1	Homo sapiens	CUL1	1	2	uniprot_human_proteome
2	_QADTVYFLPITPQFVTEVIK_	_QADTVYFLPITPQFVTEVIK_	QADTVYFLPITPQFVTEVIK	134.657	P31327;P31327-3	FALSE	9.60974	28	_QADTVYFLPITPQFVTEVIK_	1155.13	1110901	sp	P31327;P31327-3	P31327;P31327-3	CPSM_HUMAN	Carbamoyl-phosphate synthase [ammonia], mitochondrial;Isoform 3 of Carbamoyl-phosphate synthase [ammonia], mitochondrial	Homo sapiens	CPS1	1;	2;	uniprot_human_proteome
2	_LLNNLTSIK_	_LLNNLTSIK_	LLNNLTSIK	31.7492	P11047	TRUE	10.5967	35	_LLNNLTSIK_	508.311	2909984	sp	P11047	P11047	LAMC1_HUMAN	Laminin subunit gamma-1	Homo sapiens	LAMC1	1	3	uniprot_human_proteome
2	_ELLEPLFK_	_ELLEPLFK_	ELLEPLFK	64.7769	Q96DZ1;Q96DZ1-3	FALSE	17.8114	3	_ELLEPLFK_	494.789	2842527	sp	Q96DZ1;Q96DZ1-3	Q96DZ1;Q96DZ1-3	ERLEC_HUMAN	Endoplasmic reticulum lectin 1;Isoform 3 of Endoplasmic reticulum lectin 1	Homo sapiens	ERLEC1	1;	1;	uniprot_human_proteome
2	_AISSYFVSTMSSSIK_	_AISSYFVSTMSSSIK_	AISSYFVSTMSSSIK	68.5333	O75367;O75367-3	FALSE	33.3498	9	_AISSYFVSTMSSSIK_	804.403	25983850	sp	O75367;O75367-3	O75367;O75367-3	H2AY_HUMAN	Core histone macro-H2A.1;Isoform 3 of Core histone macro-H2A.1	Homo sapiens	H2AFY	1;	4;	uniprot_human_proteome
3	_EQVPSLGSNVAC[+57]GLAYTDYHK_	_EQVPSLGSNVAC[Carbamidomethyl (C)]GLAYTDYHK_	EQVPSLGSNVACGLAYTDYHK	53.9802	A1L0T0	FALSE	73.3884	2	_EQVPSLGSNVAC[Carbamidomethyl (C)]GLAYTDYHK_	770.367	7750861	sp	A1L0T0	A1L0T0	ILVBL_HUMAN	Acetolactate synthase-like protein	Homo sapiens	ILVBL	1	2	uniprot_human_proteome
2	_QAQILASEAEK_	_QAQILASEAEK_	QAQILASEAEK	-4.72452	Q9UJZ1	FALSE	64.2561	4	_QAQILASEAEK_	594.317	9950195	sp	Q9UJZ1	Q9UJZ1	STML2_HUMAN	Stomatin-like protein 2, mitochondrial	Homo sapiens	STOML2	1	1	uniprot_human_proteome
2	_AIDENNEPTAC[+57]FLIR_	_AIDENNEPTAC[Carbamidomethyl (C)]FLIR_	AIDENNEPTACFLIR	57.4714	Q9P2R3	FALSE	100	1	_AIDENNEPTAC[Carbamidomethyl (C)]FLIR_	881.925	77158570	sp	Q9P2R3	Q9P2R3	ANFY1_HUMAN	Rabankyrin-5	Homo sapiens	ANKFY1	1	2	uniprot_human_proteome
5	_RPHDYQPLPGMSENPSVYVPGVVSTVVPDSAHK_	_RPHDYQPLPGMSENPSVYVPGVVSTVVPDSAHK_	RPHDYQPLPGMSENPSVYVPGVVSTVVPDSAHK	66.272	P26368;P26368-2	FALSE	42.4892	7	_RPHDYQPLPGMSENPSVYVPGVVSTVVPDSAHK_	712.759	7977181	sp	P26368;P26368-2	P26368;P26368-2	U2AF2_HUMAN	Splicing factor U2AF 65 kDa subunit;Isoform 2 of Splicing factor U2AF 65 kDa subunit	Homo sapiens	U2AF2	1;	4;	uniprot_human_proteome
2	_LMFEELR_	_LMFEELR_	LMFEELR	45.6786	Q9Y3I0	TRUE	17.1759	22	_LMFEELR_	469.244	11282410	sp	Q9Y3I0	Q9Y3I0	RTCB_HUMAN	tRNA-splicing ligase RtcB homolog	Homo sapiens	RTCB	1	1	uniprot_human_proteome
2	_VIPDFVC[+57]QGGDITK_	_VIPDFVC[Carbamidomethyl (C)]QGGDITK_	VIPDFVCQGGDITK	51.8643	P49792	TRUE	8.65084	23	_VIPDFVC[Carbamidomethyl (C)]QGGDITK_	774.89	1720475	sp	P49792	P49792	RBP2_HUMAN	E3 SUMO-protein ligase RanBP2	Homo sapiens	RANBP2	1	2	uniprot_human_proteome
4	_DLLPYGFAIHHAGMTR_	_DLLPYGFAIHHAGMTR_	DLLPYGFAIHHAGMTR	51.3093	O75643	TRUE	7.56234	80	_DLLPYGFAIHHAGMTR_	450.482	947814	sp	O75643	O75643	U520_HUMAN	U5 small nuclear ribonucleoprotein 200 kDa helicase	Homo sapiens	SNRNP200	1	2	uniprot_human_proteome
2	_EAEDGIIAYDDC[+57]GVK_	_EAEDGIIAYDDC[Carbamidomethyl (C)]GVK_	EAEDGIIAYDDCGVK	37.9592	O75534;O75534-4	FALSE	10.5743	30	_EAEDGIIAYDDC[Carbamidomethyl (C)]GVK_	827.867	1718536	sp	O75534;O75534-4	O75534;O75534-4	CSDE1_HUMAN	Cold shock domain-containing protein E1;Isoform 4 of Cold shock domain-containing protein E1	Homo sapiens	CSDE1	1;	2;	uniprot_human_proteome
2	_QAFQIGSPWR_	_QAFQIGSPWR_	QAFQIGSPWR	52.8409	P00352	FALSE	32.5444	2	_QAFQIGSPWR_	595.309	15608200	sp	P00352	P00352	AL1A1_HUMAN	Retinal dehydrogenase 1	Homo sapiens	ALDH1A1	1	2	uniprot_human_proteome
3	_DREEILLQELEPVISR_	_DREEILLQELEPVISR_	DREEILLQELEPVISR	89.9698	Q5JU69	TRUE	59.9804	2	_DREEILLQELEPVISR_	647.021	713979	sp	Q5JU69	Q5JU69	TOR2A_HUMAN	Torsin-2A	Homo sapiens	TOR2A	2	1	uniprot_human_proteome
2	_SLFLGQK_	_SLFLGQK_	SLFLGQK	17.3885	O75367;O75367-3	FALSE	81.7475	2	_SLFLGQK_	396.734	41963480	sp	O75367;O75367-3	O75367;O75367-3	H2AY_HUMAN	Core histone macro-H2A.1;Isoform 3 of Core histone macro-H2A.1	Homo sapiens	H2AFY	1;	4;	uniprot_human_proteome
2	_FESILPR_	_FESILPR_	FESILPR	31.7624	Q08211	TRUE	38.8798	11	_FESILPR_	431.245	16320780	sp	Q08211	Q08211	DHX9_HUMAN	ATP-dependent RNA helicase A	Homo sapiens	DHX9	1	4	uniprot_human_proteome
2	_NFWVSGLSSTTR_	_NFWVSGLSSTTR_	NFWVSGLSSTTR	54.8016	Q15424;Q15424-3;Q15424-4	FALSE	32.9524	9	_NFWVSGLSSTTR_	677.841	3455002	sp	Q15424;Q15424-3;Q15424-4	Q15424;Q15424-3;Q15424-4	SAFB1_HUMAN	Scaffold attachment factor B1;Isoform 3 of Scaffold attachment factor B1;Isoform 4 of Scaffold attachment factor B1	Homo sapiens	SAFB	1;;	4;;	uniprot_human_proteome
2	_YAQDDFSLDENEC[+57]R_	_YAQDDFSLDENEC[Carbamidomethyl (C)]R_	YAQDDFSLDENECR	34.8143	H3BLV5;O43602;O43602-2	FALSE	21.5732	10	_YAQDDFSLDENEC[Carbamidomethyl (C)]R_	881.355	19629500	tr;sp;sp	H3BLV5;O43602;O43602-2	H3BLV5;O43602;O43602-2	H3BLV5_HUMAN;DCX_HUMAN;DCX_HUMAN	Neuronal migration protein doublecortin;Neuronal migration protein doublecortin;Isoform 2 of Neuronal migration protein doublecortin	Homo sapiens	DCX	1;1;	2;4;	uniprot_human_proteome
2	_GIGMGNIGPAGMGMEGIGFGINK_	_GIGMGNIGPAGMGMEGIGFGINK_	GIGMGNIGPAGMGMEGIGFGINK	96.7638	P52272;P52272-2	FALSE	5.77714	55	_GIGMGNIGPAGMGMEGIGFGINK_	1089.53	2669879	sp	P52272;P52272-2	P52272;P52272-2	HNRPM_HUMAN	Heterogeneous nuclear ribonucleoprotein M;Isoform 2 of Heterogeneous nuclear ribonucleoprotein M	Homo sapiens	HNRNPM	1;	3;	uniprot_human_proteome
2	_ALLAMYTNQAEQC[+57]R_	_ALLAMYTNQAEQC[Carbamidomethyl (C)]R_	ALLAMYTNQAEQCR	40.4124	O76094	FALSE	20.672	14	_ALLAMYTNQAEQC[Carbamidomethyl (C)]R_	834.895	2409984	sp	O76094	O76094	SRP72_HUMAN	Signal recognition particle subunit SRP72	Homo sapiens	SRP72	1	3	uniprot_human_proteome
3	_AAMIWIVGEYAER_	_AAMIWIVGEYAER_	AAMIWIVGEYAER	84.3151	P63010;P63010-2	FALSE	1.14889	67	_AAMIWIVGEYAER_	503.59	294449	sp	P63010;P63010-2	P63010;P63010-2	AP2B1_HUMAN	AP-2 complex subunit beta;Isoform 2 of AP-2 complex subunit beta	Homo sapiens	AP2B1	1;	1;	uniprot_human_proteome
3	_DVAENAGLFIDFVQR_	_DVAENAGLFIDFVQR_	DVAENAGLFIDFVQR	109.43	Q7Z3K3;Q7Z3K3-2;Q7Z3K3-3;Q7Z3K3-5;Q7Z3K3-6;Q7Z3K3-7	FALSE	17.5418	11	_DVAENAGLFIDFVQR_	565.29	373063	sp	Q7Z3K3;Q7Z3K3-2;Q7Z3K3-3;Q7Z3K3-5;Q7Z3K3-6;Q7Z3K3-7	Q7Z3K3;Q7Z3K3-2;Q7Z3K3-3;Q7Z3K3-5;Q7Z3K3-6;Q7Z3K3-7	POGZ_HUMAN	Pogo transposable element with ZNF domain;Isoform 2 of Pogo transposable element with ZNF domain;Isoform 3 of Pogo transposable element with ZNF domain;Isoform 5 of Pogo transposable element with ZNF domain;Isoform 6 of Pogo transposable element with ZNF domain;Isoform 7 of Pogo transposable element with ZNF domain	Homo sapiens	POGZ	1;;;;;	2;;;;;	uniprot_human_proteome
3	_DILRPTVPYGEFK_	_DILRPTVPYGEFK_	DILRPTVPYGEFK	51.9479	C9JUK9;Q13164;Q13164-3	FALSE	80.4104	2	_DILRPTVPYGEFK_	512.28	1072029	tr;sp;sp	C9JUK9;Q13164;Q13164-3	C9JUK9;Q13164;Q13164-3	C9JUK9_HUMAN;MK07_HUMAN;MK07_HUMAN	Mitogen-activated protein kinase (Fragment);Mitogen-activated protein kinase 7;Isoform 3 of Mitogen-activated protein kinase 7	Homo sapiens	MAPK7	1;1;	1;2;	uniprot_human_proteome
3	_NKQDLDINNITTYK_	_NKQDLDINNITTYK_	NKQDLDINNITTYK	28.3624	P05937	FALSE	17.3148	3	_NKQDLDINNITTYK_	560.625	2013522	sp	P05937	P05937	CALB1_HUMAN	Calbindin	Homo sapiens	CALB1	1	2	uniprot_human_proteome
3	_LMQITSLHSLNAFLLPIK_	_LMQITSLHSLNAFLLPIK_	LMQITSLHSLNAFLLPIK	102.332	P49915	FALSE	23.4387	7	_LMQITSLHSLNAFLLPIK_	680.396	2762861	sp	P49915	P49915	GUAA_HUMAN	GMP synthase [glutamine-hydrolyzing]	Homo sapiens	GMPS	1	1	uniprot_human_proteome
2	_QQLEETSEIR_	_QQLEETSEIR_	QQLEETSEIR	-1.85768	H3BQK9	FALSE	33.5701	78	_QQLEETSEIR_	616.809	1858657	tr	H3BQK9	H3BQK9	H3BQK9_HUMAN	Microtubule-actin cross-linking factor 1, isoforms 1/2/3/5	Homo sapiens	MACF1	1	1	uniprot_human_proteome
2	_[+42]SVELEEALPVTTAEGMAK_	_[Acetyl (Protein N-term)]SVELEEALPVTTAEGMAK_	SVELEEALPVTTAEGMAK	103.645	Q92522	TRUE	30.1784	3	_[Acetyl (Protein N-term)]SVELEEALPVTTAEGMAK_	958.98	6789013	sp	Q92522	Q92522	H1X_HUMAN	Histone H1x	Homo sapiens	H1FX	1	1	uniprot_human_proteome
2	_FYSLPQSPQQFK_	_FYSLPQSPQQFK_	FYSLPQSPQQFK	47.3535	Q6PI48	TRUE	41.9399	4	_FYSLPQSPQQFK_	735.375	1520478	sp	Q6PI48	Q6PI48	SYDM_HUMAN	Aspartate--tRNA ligase, mitochondrial	Homo sapiens	DARS2	1	1	uniprot_human_proteome
2	_DFTEGTLFSVNQEFSLIK_	_DFTEGTLFSVNQEFSLIK_	DFTEGTLFSVNQEFSLIK	125.348	Q93034	TRUE	8.18645	20	_DFTEGTLFSVNQEFSLIK_	1038.02	1339464	sp	Q93034	Q93034	CUL5_HUMAN	Cullin-5	Homo sapiens	CUL5	1	4	uniprot_human_proteome
2	_NQLLLALLK_	_NQLLLALLK_	NQLLLALLK	80.1287	Q8TCU6	FALSE	58.2846	6	_NQLLLALLK_	513.34	1868861	sp	Q8TCU6	Q8TCU6	PREX1_HUMAN	Phosphatidylinositol 3,4,5-trisphosphate-dependent Rac exchanger 1 protein	Homo sapiens	PREX1	1	3	uniprot_human_proteome
2	_AGEIELELQR_	_AGEIELELQR_	AGEIELELQR	35.4239	Q8TD30	TRUE	100	1	_AGEIELELQR_	579.312	4234580	sp	Q8TD30	Q8TD30	ALAT2_HUMAN	Alanine aminotransferase 2	Homo sapiens	GPT2	1	1	uniprot_human_proteome
2	_QTESLESLLSK_	_QTESLESLLSK_	QTESLESLLSK	52.5681	Q07065	TRUE	30.1772	13	_QTESLESLLSK_	617.83	16406550	sp	Q07065	Q07065	CKAP4_HUMAN	Cytoskeleton-associated protein 4	Homo sapiens	CKAP4	1	2	uniprot_human_proteome
3	_IAQPGDHVSVTGIFLPILR_	_IAQPGDHVSVTGIFLPILR_	IAQPGDHVSVTGIFLPILR	89.8929	P33993	FALSE	11.212	9	_IAQPGDHVSVTGIFLPILR_	678.39	3994176	sp	P33993	P33993	MCM7_HUMAN	DNA replication licensing factor MCM7	Homo sapiens	MCM7	1	4	uniprot_human_proteome
2	_LLNTWTNR_	_LLNTWTNR_	LLNTWTNR	18.8283	P78527	FALSE	20.2814	67	_LLNTWTNR_	509.277	9824518	sp	P78527	P78527	PRKDC_HUMAN	DNA-dependent protein kinase catalytic subunit	Homo sapiens	PRKDC	1	3	uniprot_human_proteome
2	_LQDFYDSTAGK_	_LQDFYDSTAGK_	LQDFYDSTAGK	19.7664	Q7Z4H3;Q7Z4H3-2	FALSE	59.515	3	_LQDFYDSTAGK_	622.793	2482588	sp	Q7Z4H3;Q7Z4H3-2	Q7Z4H3;Q7Z4H3-2	HDDC2_HUMAN	HD domain-containing protein 2;Isoform 2 of HD domain-containing protein 2	Homo sapiens	HDDC2	1;	1;	uniprot_human_proteome
2	_FLGDEQDQITFVTR_	_FLGDEQDQITFVTR_	FLGDEQDQITFVTR	66.6181	Q7Z6Z7;Q7Z6Z7-2;Q7Z6Z7-3	FALSE	25.2402	15	_FLGDEQDQITFVTR_	834.915	4595980	sp	Q7Z6Z7;Q7Z6Z7-2;Q7Z6Z7-3	Q7Z6Z7;Q7Z6Z7-2;Q7Z6Z7-3	HUWE1_HUMAN	E3 ubiquitin-protein ligase HUWE1;Isoform 2 of E3 ubiquitin-protein ligase HUWE1;Isoform 3 of E3 ubiquitin-protein ligase HUWE1	Homo sapiens	HUWE1	1;;	3;;	uniprot_human_proteome
3	_GAADTTIILSDEDFMEVVLGK_	_GAADTTIILSDEDFMEVVLGK_	GAADTTIILSDEDFMEVVLGK	138.45	P51659	FALSE	0.71504	47	_GAADTTIILSDEDFMEVVLGK_	742.04	122989	sp	P51659	P51659	DHB4_HUMAN	Peroxisomal multifunctional enzyme type 2	Homo sapiens	HSD17B4	1	3	uniprot_human_proteome
3	_EVLASQLLVLTGQR_	_EVLASQLLVLTGQR_	EVLASQLLVLTGQR	81.7506	Q9H2M9	TRUE	9.06162	31	_EVLASQLLVLTGQR_	509.635	450939	sp	Q9H2M9	Q9H2M9	RBGPR_HUMAN	Rab3 GTPase-activating protein non-catalytic subunit	Homo sapiens	RAB3GAP2	1	1	uniprot_human_proteome
3	_IRC[+57]EEEDVEMSEDAYTVLTR_	_IRC[Carbamidomethyl (C)]EEEDVEMSEDAYTVLTR_	IRCEEEDVEMSEDAYTVLTR	63.3918	Q9Y230	FALSE	11.9574	16	_IRC[Carbamidomethyl (C)]EEEDVEMSEDAYTVLTR_	815.702	7124682	sp	Q9Y230	Q9Y230	RUVB2_HUMAN	RuvB-like 2	Homo sapiens	RUVBL2	1	3	uniprot_human_proteome
3	_YYEVLGAAATTDYNNNHEGREEDQR_	_YYEVLGAAATTDYNNNHEGREEDQR_	YYEVLGAAATTDYNNNHEGREEDQR	24.6529	A0A024RCR6;A0A0G2JK23;P46379;P46379-2;P46379-3	FALSE	19.1712	15	_YYEVLGAAATTDYNNNHEGREEDQR_	972.432	1142525	tr;tr;sp;sp;sp	A0A024RCR6;A0A0G2JK23;P46379;P46379-2;P46379-3	A0A024RCR6;A0A0G2JK23;P46379;P46379-2;P46379-3	A0A024RCR6_HUMAN;A0A0G2JK23_HUMAN;BAG6_HUMAN;BAG6_HUMAN;BAG6_HUMAN	HLA-B associated transcript 3, isoform CRA_a;Large proline-rich protein BAG6;Large proline-rich protein BAG6;Isoform 2 of Large proline-rich protein BAG6;Isoform 3 of Large proline-rich protein BAG6	Homo sapiens	BAT3;BAG6;BAG6;BAG6;BAG6	1;1;1;;	1;1;2;;	uniprot_human_proteome
4	_YYEVLGAAATTDYNNNHEGREEDQR_	_YYEVLGAAATTDYNNNHEGREEDQR_	YYEVLGAAATTDYNNNHEGREEDQR	24.6529	A0A024RCR6;A0A0G2JK23;P46379;P46379-2;P46379-3	FALSE	29.9397	14	_YYEVLGAAATTDYNNNHEGREEDQR_	729.576	2199407	tr;tr;sp;sp;sp	A0A024RCR6;A0A0G2JK23;P46379;P46379-2;P46379-3	A0A024RCR6;A0A0G2JK23;P46379;P46379-2;P46379-3	A0A024RCR6_HUMAN;A0A0G2JK23_HUMAN;BAG6_HUMAN;BAG6_HUMAN;BAG6_HUMAN	HLA-B associated transcript 3, isoform CRA_a;Large proline-rich protein BAG6;Large proline-rich protein BAG6;Isoform 2 of Large proline-rich protein BAG6;Isoform 3 of Large proline-rich protein BAG6	Homo sapiens	BAT3;BAG6;BAG6;BAG6;BAG6	1;1;1;;	1;1;2;;	uniprot_human_proteome
2	_[+42]AAVVENVVK_	_[Acetyl (Protein N-term)]AAVVENVVK_	AAVVENVVK	62.4317	E9PN04;J3KMZ8;Q92785;Q92785-2	FALSE	87.8644	2	_[Acetyl (Protein N-term)]AAVVENVVK_	485.782	837468	tr;tr;sp;sp	E9PN04;J3KMZ8;Q92785;Q92785-2	E9PN04;J3KMZ8;Q92785;Q92785-2	E9PN04_HUMAN;J3KMZ8_HUMAN;REQU_HUMAN;REQU_HUMAN	Zinc finger protein ubi-d4;Zinc finger protein ubi-d4;Zinc finger protein ubi-d4;Isoform 2 of Zinc finger protein ubi-d4	Homo sapiens	DPF2	1;1;1;	1;1;2;	uniprot_human_proteome
2	_IPILFFANK_	_IPILFFANK_	IPILFFANK	79.4667	Q9H0F7;Q9H0F7-2	FALSE	48.7371	3	_IPILFFANK_	531.821	440532	sp	Q9H0F7;Q9H0F7-2	Q9H0F7;Q9H0F7-2	ARL6_HUMAN	ADP-ribosylation factor-like protein 6;Isoform 2 of ADP-ribosylation factor-like protein 6	Homo sapiens	ARL6	1;	1;	uniprot_human_proteome
3	_STFAVFTHLPGK_	_STFAVFTHLPGK_	STFAVFTHLPGK	44.7908	A0A0U1RRB6;Q9Y2D4	FALSE	2.08665	15	_STFAVFTHLPGK_	435.571	874079	tr;sp	A0A0U1RRB6;Q9Y2D4	A0A0U1RRB6;Q9Y2D4	A0A0U1RRB6_HUMAN;EXC6B_HUMAN	Exocyst complex component 6B	Homo sapiens	EXOC6B	1	1;3	uniprot_human_proteome
3	_AVDIPHMDIEALKK_	_AVDIPHMDIEALKK_	AVDIPHMDIEALKK	40.6777	P62906	TRUE	32.0983	10	_AVDIPHMDIEALKK_	527.289	11664630	sp	P62906	P62906	RL10A_HUMAN	60S ribosomal protein L10a	Homo sapiens	RPL10A	1	2	uniprot_human_proteome
2	_VYIDPFTYEDPNEAVR_	_VYIDPFTYEDPNEAVR_	VYIDPFTYEDPNEAVR	74.5047	P54753	FALSE	26.4476	5	_VYIDPFTYEDPNEAVR_	964.457	2153213	sp	P54753	P54753	EPHB3_HUMAN	Ephrin type-B receptor 3	Homo sapiens	EPHB3	1	2	uniprot_human_proteome
2	_DVFLGMFLYEYAR_	_DVFLGMFLYEYAR_	DVFLGMFLYEYAR	139.694	P02768	FALSE	0.00121824	49	_DVFLGMFLYEYAR_	812.397	1278899	sp	P02768	P02768	ALBU_HUMAN	Serum albumin	Homo sapiens	ALB	1	2	uniprot_human_proteome
2	_TEPTAQQNLALQLAEK_	_TEPTAQQNLALQLAEK_	TEPTAQQNLALQLAEK	44.5061	Q99613	FALSE	46.8395	4	_TEPTAQQNLALQLAEK_	877.968	5987354	sp	Q99613	Q99613	EIF3C_HUMAN	Eukaryotic translation initiation factor 3 subunit C	Homo sapiens	EIF3C	1	1	uniprot_human_proteome
2	_AC[+57]YGVLR_	_AC[Carbamidomethyl (C)]YGVLR_	ACYGVLR	1.49445	P23396	FALSE	6.31572	21	_AC[Carbamidomethyl (C)]YGVLR_	419.716	3530912	sp	P23396	P23396	RS3_HUMAN	40S ribosomal protein S3	Homo sapiens	RPS3	1	2	uniprot_human_proteome
3	_AEEYTEETEEREESTTGFDK_	_AEEYTEETEEREESTTGFDK_	AEEYTEETEEREESTTGFDK	17.9831	Q9Y2W1	TRUE	13.384	12	_AEEYTEETEEREESTTGFDK_	794.003	1951939	sp	Q9Y2W1	Q9Y2W1	TR150_HUMAN	Thyroid hormone receptor-associated protein 3	Homo sapiens	THRAP3	1	2	uniprot_human_proteome
2	_DGFGFIK_	_DGFGFIK_	DGFGFIK	49.6456	O75534;O75534-4	FALSE	22.4596	16	_DGFGFIK_	392.205	6808208	sp	O75534;O75534-4	O75534;O75534-4	CSDE1_HUMAN	Cold shock domain-containing protein E1;Isoform 4 of Cold shock domain-containing protein E1	Homo sapiens	CSDE1	1;	2;	uniprot_human_proteome
2	_FDQLLAEEK_	_FDQLLAEEK_	FDQLLAEEK	23.187	P35579	FALSE	19.7461	18	_FDQLLAEEK_	546.782	10314780	sp	P35579	P35579	MYH9_HUMAN	Myosin-9	Homo sapiens	MYH9	1	4	uniprot_human_proteome
2	_VSSSYPVEPK_	_VSSSYPVEPK_	VSSSYPVEPK	-7.61115	Q9BTX1;Q9BTX1-2;Q9BTX1-5;Q9BTX1-6	FALSE	25.4556	2	_VSSSYPVEPK_	546.782	1648949	sp	Q9BTX1;Q9BTX1-2;Q9BTX1-5;Q9BTX1-6	Q9BTX1;Q9BTX1-2;Q9BTX1-5;Q9BTX1-6	NDC1_HUMAN	Nucleoporin NDC1;Isoform 2 of Nucleoporin NDC1;Isoform 5 of Nucleoporin NDC1;Isoform 6 of Nucleoporin NDC1	Homo sapiens	NDC1	1;;;	2;;;	uniprot_human_proteome
2	_GPSGLLVYQGK_	_GPSGLLVYQGK_	GPSGLLVYQGK	27.9222	P00387;P00387-2;P00387-3	FALSE	17.7656	18	_GPSGLLVYQGK_	559.814	21662320	sp	P00387;P00387-2;P00387-3	P00387;P00387-2;P00387-3	NB5R3_HUMAN	NADH-cytochrome b5 reductase 3;Isoform 2 of NADH-cytochrome b5 reductase 3;Isoform 3 of NADH-cytochrome b5 reductase 3	Homo sapiens	CYB5R3	1;;	3;;	uniprot_human_proteome
3	_IQEIIEQLDVTTSEYEKEK_	_IQEIIEQLDVTTSEYEKEK_	IQEIIEQLDVTTSEYEKEK	64.8583	P10809	TRUE	25.4191	8	_IQEIIEQLDVTTSEYEKEK_	765.725	54055590	sp	P10809	P10809	CH60_HUMAN	60 kDa heat shock protein, mitochondrial	Homo sapiens	HSPD1	1	2	uniprot_human_proteome
2	_GSALILQLAR_	_GSALILQLAR_	GSALILQLAR	52.7203	Q92845;Q92845-2;Q92845-3	FALSE	100	1	_GSALILQLAR_	521.324	3930579	sp	Q92845;Q92845-2;Q92845-3	Q92845;Q92845-2;Q92845-3	KIFA3_HUMAN	Kinesin-associated protein 3;Isoform 2 of Kinesin-associated protein 3;Isoform 3 of Kinesin-associated protein 3	Homo sapiens	KIFAP3	1;;	2;;	uniprot_human_proteome
2	_VFVTDENDNAPVFASPSR_	_VFVTDENDNAPVFASPSR_	VFVTDENDNAPVFASPSR	50.2229	Q96JQ0	TRUE	26.8391	19	_VFVTDENDNAPVFASPSR_	982.971	2162559	sp	Q96JQ0	Q96JQ0	PCD16_HUMAN	Protocadherin-16	Homo sapiens	DCHS1	1	1	uniprot_human_proteome
4	_FQTHAEAQAAINTLHSSR_	_FQTHAEAQAAINTLHSSR_	FQTHAEAQAAINTLHSSR	14.1918	Q5SZQ8;Q5SZQ8-2;Q5SZQ8-3;Q5SZQ8-4	FALSE	5.686	3	_FQTHAEAQAAINTLHSSR_	496.251	684301	sp	Q5SZQ8;Q5SZQ8-2;Q5SZQ8-3;Q5SZQ8-4	Q5SZQ8;Q5SZQ8-2;Q5SZQ8-3;Q5SZQ8-4	CELF3_HUMAN	CUGBP Elav-like family member 3;Isoform 2 of CUGBP Elav-like family member 3;Isoform 3 of CUGBP Elav-like family member 3;Isoform 4 of CUGBP Elav-like family member 3	Homo sapiens	CELF3	1;;;	1;;;	uniprot_human_proteome
2	_VC[+57]TLAIIDPGDSDIIR_	_VC[Carbamidomethyl (C)]TLAIIDPGDSDIIR_	VCTLAIIDPGDSDIIR	78.7116	E5RI99;P62888	FALSE	100	1	_VC[Carbamidomethyl (C)]TLAIIDPGDSDIIR_	879.459	28703930	tr;sp	E5RI99;P62888	E5RI99;P62888	E5RI99_HUMAN;RL30_HUMAN	60S ribosomal protein L30 (Fragment);60S ribosomal protein L30	Homo sapiens	RPL30	1	1;2	uniprot_human_proteome
3	_RYNIIPVLSDILQESVK_	_RYNIIPVLSDILQESVK_	RYNIIPVLSDILQESVK	110.072	Q9UI12;Q9UI12-2	FALSE	13.5963	18	_RYNIIPVLSDILQESVK_	663.046	1701355	sp	Q9UI12;Q9UI12-2	Q9UI12;Q9UI12-2	VATH_HUMAN	V-type proton ATPase subunit H;Isoform 2 of V-type proton ATPase subunit H	Homo sapiens	ATP6V1H	1;	1;	uniprot_human_proteome
2	_DVIDEPIIEEPSR_	_DVIDEPIIEEPSR_	DVIDEPIIEEPSR	53.1907	O60216	TRUE	100	1	_DVIDEPIIEEPSR_	756.383	2431513	sp	O60216	O60216	RAD21_HUMAN	Double-strand-break repair protein rad21 homolog	Homo sapiens	RAD21	1	2	uniprot_human_proteome
3	_LTGDVEELEIQEKPALK_	_LTGDVEELEIQEKPALK_	LTGDVEELEIQEKPALK	39.9595	G5E9W3;Q9UKF6	FALSE	100	1	_LTGDVEELEIQEKPALK_	638.014	3778424	tr;sp	G5E9W3;Q9UKF6	G5E9W3;Q9UKF6	G5E9W3_HUMAN;CPSF3_HUMAN	Cleavage and polyadenylation specific factor 3, 73kDa, isoform CRA_b;Cleavage and polyadenylation specificity factor subunit 3	Homo sapiens	CPSF3	1	1	uniprot_human_proteome
2	_GVYIIGSSGFDSIPADLGVIYTR_	_GVYIIGSSGFDSIPADLGVIYTR_	GVYIIGSSGFDSIPADLGVIYTR	121.163	Q8NBX0	TRUE	7.05577	15	_GVYIIGSSGFDSIPADLGVIYTR_	1200.63	1129240	sp	Q8NBX0	Q8NBX0	SCPDL_HUMAN	Saccharopine dehydrogenase-like oxidoreductase	Homo sapiens	SCCPDH	1	1	uniprot_human_proteome
2	_[+42]AVTLDKDAYYR_	_[Acetyl (Protein N-term)]AVTLDKDAYYR_	AVTLDKDAYYR	38.1389	Q9Y5B9	FALSE	64.3615	8	_[Acetyl (Protein N-term)]AVTLDKDAYYR_	678.843	4445144	sp	Q9Y5B9	Q9Y5B9	SP16H_HUMAN	FACT complex subunit SPT16	Homo sapiens	SUPT16H	1	1	uniprot_human_proteome
2	_EEIVYLPC[+57]IYR_	_EEIVYLPC[Carbamidomethyl (C)]IYR_	EEIVYLPCIYR	77.442	Q13228;Q13228-4	FALSE	15.8886	12	_EEIVYLPC[Carbamidomethyl (C)]IYR_	727.871	2720818	sp	Q13228;Q13228-4	Q13228;Q13228-4	SBP1_HUMAN	Selenium-binding protein 1;Isoform 4 of Selenium-binding protein 1	Homo sapiens	SELENBP1	1;	2;	uniprot_human_proteome
2	_ILLGSGASSNAGLTGR_	_ILLGSGASSNAGLTGR_	ILLGSGASSNAGLTGR	28.843	A0A087WUH1;Q7Z4K8;Q7Z4K8-5	FALSE	87.4356	2	_ILLGSGASSNAGLTGR_	737.405	6003426	tr;sp;sp	A0A087WUH1;Q7Z4K8;Q7Z4K8-5	A0A087WUH1;Q7Z4K8;Q7Z4K8-5	A0A087WUH1_HUMAN;TRI46_HUMAN;TRI46_HUMAN	Tripartite motif-containing protein 46;Tripartite motif-containing protein 46;Isoform 5 of Tripartite motif-containing protein 46	Homo sapiens	TRIM46	1;2;	1;2;	uniprot_human_proteome
3	_RVYATILNAGTNTDGFK_	_RVYATILNAGTNTDGFK_	RVYATILNAGTNTDGFK	36.7436	P49327	FALSE	10.1489	66	_RVYATILNAGTNTDGFK_	614.323	10858610	sp	P49327	P49327	FAS_HUMAN	Fatty acid synthase	Homo sapiens	FASN	1	3	uniprot_human_proteome
5	_EIIQDVTLHDLDVANARPQGGQDILSMMGQLMKPK_	_EIIQDVTLHDLDVANARPQGGQDILSMMGQLMKPK_	EIIQDVTLHDLDVANARPQGGQDILSMMGQLMKPK	108.079	Q9Y265	FALSE	27.206	10	_EIIQDVTLHDLDVANARPQGGQDILSMMGQLMKPK_	773.199	5542153	sp	Q9Y265	Q9Y265	RUVB1_HUMAN	RuvB-like 1	Homo sapiens	RUVBL1	1	1	uniprot_human_proteome
2	_QDILTIFK_	_QDILTIFK_	QDILTIFK	69.7017	Q9NP61;Q9NP61-2	FALSE	100	1	_QDILTIFK_	489.287	1330834	sp	Q9NP61;Q9NP61-2	Q9NP61;Q9NP61-2	ARFG3_HUMAN	ADP-ribosylation factor GTPase-activating protein 3;Isoform 2 of ADP-ribosylation factor GTPase-activating protein 3	Homo sapiens	ARFGAP3	1;	1;	uniprot_human_proteome
3	_MQQENMKPQEQLTLEPYER_	_MQQENMKPQEQLTLEPYER_	MQQENMKPQEQLTLEPYER	35.3594	P22087	FALSE	24.1074	10	_MQQENMKPQEQLTLEPYER_	798.047	9441478	sp	P22087	P22087	FBRL_HUMAN	rRNA 2'-O-methyltransferase fibrillarin	Homo sapiens	FBL	1	2	uniprot_human_proteome
2	_EPPYGADVLR_	_EPPYGADVLR_	EPPYGADVLR	28.2682	Q9NSE4	TRUE	20.2896	17	_EPPYGADVLR_	558.788	3642994	sp	Q9NSE4	Q9NSE4	SYIM_HUMAN	Isoleucine--tRNA ligase, mitochondrial	Homo sapiens	IARS2	1	2	uniprot_human_proteome
2	_QVIEQLSSGFFSPK_	_QVIEQLSSGFFSPK_	QVIEQLSSGFFSPK	55.4735	P11217	FALSE	100	1	_QVIEQLSSGFFSPK_	783.912	6213149	sp	P11217	P11217	PYGM_HUMAN	Glycogen phosphorylase, muscle form	Homo sapiens	PYGM	1	6	uniprot_human_proteome
2	_LPESNQTLLR_	_LPESNQTLLR_	LPESNQTLLR	17.5196	J3KR97;Q9BTW9;Q9BTW9-4	FALSE	33.0933	8	_LPESNQTLLR_	585.827	3951786	tr;sp;sp	J3KR97;Q9BTW9;Q9BTW9-4	J3KR97;Q9BTW9;Q9BTW9-4	J3KR97_HUMAN;TBCD_HUMAN;TBCD_HUMAN	Tubulin-specific chaperone D;Tubulin-specific chaperone D;Isoform 4 of Tubulin-specific chaperone D	Homo sapiens	TBCD	1;1;	1;2;	uniprot_human_proteome
3	_RWEVADLQPQLK_	_RWEVADLQPQLK_	RWEVADLQPQLK	43.9918	P22695	FALSE	19.9013	13	_RWEVADLQPQLK_	494.94	5270156	sp	P22695	P22695	QCR2_HUMAN	Cytochrome b-c1 complex subunit 2, mitochondrial	Homo sapiens	UQCRC2	1	3	uniprot_human_proteome
3	_YHGHSMSDPGVSYR_	_YHGHSMSDPGVSYR_	YHGHSMSDPGVSYR	-14.5653	P08559;P08559-2;P08559-3;P08559-4	FALSE	4.22664	17	_YHGHSMSDPGVSYR_	531.569	660010	sp	P08559;P08559-2;P08559-3;P08559-4	P08559;P08559-2;P08559-3;P08559-4	ODPA_HUMAN	Pyruvate dehydrogenase E1 component subunit alpha, somatic form, mitochondrial;Isoform 2 of Pyruvate dehydrogenase E1 component subunit alpha, somatic form, mitochondrial;Isoform 3 of Pyruvate dehydrogenase E1 component subunit alpha, somatic form, mitochondrial;Isoform 4 of Pyruvate dehydrogenase E1 component subunit alpha, somatic form, mitochondrial	Homo sapiens	PDHA1	1;;;	3;;;	uniprot_human_proteome
3	_VKDQEEELDEQAGTIQMLEQAK_	_VKDQEEELDEQAGTIQMLEQAK_	VKDQEEELDEQAGTIQMLEQAK	56.4478	A0A0D9SFK2;Q92614;Q92614-4	FALSE	53.6809	15	_VKDQEEELDEQAGTIQMLEQAK_	844.743	4153080	tr;sp;sp	A0A0D9SFK2;Q92614;Q92614-4	A0A0D9SFK2;Q92614;Q92614-4	A0A0D9SFK2_HUMAN;MY18A_HUMAN;MY18A_HUMAN	Unconventional myosin-XVIIIa;Unconventional myosin-XVIIIa;Isoform 4 of Unconventional myosin-XVIIIa	Homo sapiens	MYO18A	1;1;	1;3;	uniprot_human_proteome
3	_PMIHELLTEGR_	_PMIHELLTEGR_	PMIHELLTEGR	28.7178	Q14974	FALSE	16.041	19	_PMIHELLTEGR_	432.564	11329980	sp	Q14974	Q14974	IMB1_HUMAN	Importin subunit beta-1	Homo sapiens	KPNB1	1	2	uniprot_human_proteome
2	_MLPLSLLK_	_MLPLSLLK_	MLPLSLLK	67.5304	Q9Y4Z0;V9GZ56	FALSE	11.3954	6	_MLPLSLLK_	457.791	2044337	sp;tr	Q9Y4Z0;V9GZ56	Q9Y4Z0;V9GZ56	LSM4_HUMAN;V9GZ56_HUMAN	U6 snRNA-associated Sm-like protein LSm4;U6 snRNA-associated Sm-like protein LSm4 (Fragment)	Homo sapiens	LSM4	1	1	uniprot_human_proteome
3	_RPDLYALAMGYSGQLK_	_RPDLYALAMGYSGQLK_	RPDLYALAMGYSGQLK	70.5234	Q8NI27	FALSE	18.8001	6	_RPDLYALAMGYSGQLK_	594.978	296356	sp	Q8NI27	Q8NI27	THOC2_HUMAN	THO complex subunit 2	Homo sapiens	THOC2	1	2	uniprot_human_proteome
2	_C[+57]EIQEAVSR_	_C[Carbamidomethyl (C)]EIQEAVSR_	CEIQEAVSR	-5.20925	Q9Y3P9	FALSE	38.056	5	_C[Carbamidomethyl (C)]EIQEAVSR_	546.261	6089386	sp	Q9Y3P9	Q9Y3P9	RBGP1_HUMAN	Rab GTPase-activating protein 1	Homo sapiens	RABGAP1	1	3	uniprot_human_proteome
3	_SNPGGFGIAPHC[+57]LDEGTVR_	_SNPGGFGIAPHC[Carbamidomethyl (C)]LDEGTVR_	SNPGGFGIAPHCLDEGTVR	35.1868	Q7Z7K6	FALSE	100	1	_SNPGGFGIAPHC[Carbamidomethyl (C)]LDEGTVR_	661.983	9808888	sp	Q7Z7K6	Q7Z7K6	CENPV_HUMAN	Centromere protein V	Homo sapiens	CENPV	1	1	uniprot_human_proteome
2	_TAFVDFVEK_	_TAFVDFVEK_	TAFVDFVEK	48.2285	Q9H4W6;Q9H4W6-2	FALSE	100	1	_TAFVDFVEK_	528.274	855093	sp	Q9H4W6;Q9H4W6-2	Q9H4W6;Q9H4W6-2	COE3_HUMAN	Transcription factor COE3;Isoform Short of Transcription factor COE3	Homo sapiens	EBF3	1;	2;	uniprot_human_proteome
2	_QVGVGYVDSIQR_	_QVGVGYVDSIQR_	QVGVGYVDSIQR	28.9012	P43246	FALSE	20.8588	8	_QVGVGYVDSIQR_	660.849	1574145	sp	P43246	P43246	MSH2_HUMAN	DNA mismatch repair protein Msh2	Homo sapiens	MSH2	1	1	uniprot_human_proteome
[truncated: 56,291 more rows]
