# Supplementary material for: Proteomic analysis of X-linked dystonia parkinsonism disease striatal neurons reveals altered RNA metabolism and splicing
Source: Neurobiol Dis. Author manuscript; Available in PMC 2024 May 20. (PMC11103251; doi:10.1016/j.nbd.2023.106367)
Supplement: suppl Table 5 [file NIHMS1990109-supplement-suppl_Table_5.xlsx]

## Sheet: Protein_Quant
Supplementary Table S5: Abundances of the quantifiable proteins in the Whole Cohort
Spectronaut File: KT7_MSN_0722_2021_Eclipse_Hybrid-DIA-DDA_v23_minusC-NDi_Remove5
Excel File: Candidates_KT7_MSN_v23_minusC-NDi_Remove5_Processed_2021_0723_v1 (Spreadsheet #1)
		Control_MSN								Affected_MSN								Edit_MSN
UniProtIds	Genes	KT7_1_ctrl_MSN	KT7_2_ctrl_MSN	KT7_3_ctrl_MSN	KT7_4_ctrl_MSN	KT7_6_ctrl_MSN	KT7_7_ctrl_MSN	KT7_8_ctrl_MSN	KT7_9_ctrl_MSN	KT7_16_aff_MSN	KT7_17_aff_MSN	KT7_18_aff_MSN	KT7_19_aff_MSN	KT7_21_aff_MSN	KT7_22_aff_MSN	KT7_23_aff_MSN	KT7_24_aff_MSN	KT7_26_edited_MSN	KT7_27_edited_MSN	KT7_28_edited_MSN	KT7_29_edited_MSN
		1C-8i-MSNs	2C-8i-MSNs	3C-8i-MSNs	4C-8i-MSNs	6C-13i-MSNs	7C-13i-MSNs	8C-13i-MSNs	9C-13i-MSNs	16 A-4i-MSNs	17 A-4i-MSNs	18 A-4i-MSNs	19 A-4i-MSNs	21 A-14i-MSNs	22 A-14i-MSNs	23 A-14i-MSNs	24 A-14i-MSNs	26 E-1A4i-MSNs	27 E-1A4i-MSNs	28 E-1A4i-MSNs	29 E-1A4i-MSNs
A0A024QZP7;A0A087WZZ9;P06493	CDC2;CDK1;CDK1	108656	86019.2	99999.8	92537.4	95677.4	123981	104856	102821	117799	77050.5	90678.7	71903.5	199289	189064	193249	209506	125944	125671	117417	148570
A0A024R216;Q9Y3E1	HDGFRP3	1780045	1.76313e+06	1.48073e+06	1.57804e+06	1.76415e+06	1.90422e+06	1.68762e+06	1.51292e+06	1.36948e+06	1.62667e+06	1.75535e+06	1.64957e+06	1.32111e+06	1.33265e+06	1.35006e+06	1.10386e+06	1.31891e+06	1.20046e+06	1.35438e+06	1.2033e+06
A0A024R3W6;A0A024R412;O60462;O60462-2;O60462-3;O60462-4;O60462-5;Q7LBX6;X5D2Q8	NRP2	178488	174403	163240	169017	208163	203083	168081	128265	182085	200700	144116	175400	124747	673864	178149	126791	211889	107137	168978	133733
A0A024R4E5	HDLBP	431811	402482	440968	448324	352029	324952	334104	319622	431648	351438	351742	357971	434486	403484	351406	343024	461222	505792	496372	463964
A0A024R4M0;P46781	RPS9	4093934	4.20168e+06	4.73072e+06	5.03469e+06	3.61356e+06	3.76474e+06	3.89813e+06	4.27855e+06	4.93024e+06	4580664	4483657	4.40132e+06	5556358	5219245	5.66854e+06	6.12907e+06	4.96514e+06	5105242	5497674	5.57495e+06
A0A024R571;Q9H4M9	EHD1	699704	601409	645168	738224	687917	708497	676440	665309	588961	628203	653942	614360	648799	654281	675418	650823	597824	630132	680760	559253
A0A024R644;A0A0A0MRU5;A0A1B0GWI2;O75503	CLN5	137734	120199	177009	141830	100934	104149	111823	210066	169563	162496	176806	215268	104195	102274	153386	211598	139062	152709	217205	237083
A0A024R7W5;A0A087WY31;A0A087X0Q1;Q7Z739	YTHDF3	58417.1	51251.4	41271.4	54601.6	34372.8	51433.6	45978.8	25805.3	44499.7	33202.9	26970	44308.1	39312.2	28372.8	34758.2	33420.4	20019.5	39444.2	44181.7	30864.4
A0A024RA52;P25787	PSMA2	1.65006e+06	1.45527e+06	1657822	4142697	1.59973e+06	1.66224e+06	4.08921e+06	3358020	1.3516e+06	1.45831e+06	1.69337e+06	2.52069e+06	1485594	1.4945e+06	1.66928e+06	3018851	1.36663e+06	1.51981e+06	2.36208e+06	3.33601e+06
A0A024RCR6;A0A0G2JK23;P46379;P46379-2;P46379-3	BAT3;BAG6;BAG6;BAG6;BAG6	470064	485958	463698	456808	505993	528034	428486	417543	448923	563580	468973	401445	560768	521476	497589	414107	522767	526347	445867	532949
A0A075B6G3;A0A087WTU7;A0A087WV90;E7EQR9;E7EQS5;E7ESB2;E9PDN5;F5GZY3;F8VX32;H0Y304;P11532;P11532-2;P11532-3;P11532-4	DMD	31159.8	23760.7	32487.6	34712.8	41650.9	47017.4	20990.6	19874.2	41524.3	21068.1	19909.9	15610.7	15797.5	18229.3	14750.7	29167.3	15450.1	23838.6	14092.1	12531.3
A0A075B746;P82921	MRPS21	30109.8	52293.6	41882.5	43523.8	30685.8	24351.8	34466.2	31322.9	44655.7	34487.3	39551.9	37572.5	31046.6	33406.2	35686.2	34631.4	40355.9	23174.8	31017.6	33019.1
A0A075B749;A0A087WVF8;A0A087WX83;A0A0A0MRL8;A0A0A0MRL9;A0A0A0MRM0;A0A0A0MRM1;A0A0C4DFQ0;E9PL24;E9PQG4;Q5VU43;Q5VU43-2;Q5VU43-3;Q5VU43-4;Q5VU43-6;Q5VU43-7	PDE4DIP	17698.9	19299.8	19580	17928.6	21599.6	10249.1	16453.4	15792.3	13468.8	12397.6	14744.3	17404.5	13826.9	16624.5	11253.3	12259.4	13405.2	12432.4	10868.7	8985.04
A0A075B7G8;A0A087WYH9;A0A087X0V7;J3KPL8;O00213;O00213-2;O00213-3;O00213-4;O00213-5;O00213-6	APBB1	106174	93551.3	122056	129078	101534	96037.3	106419	100164	87958.8	75336.5	93137.2	108419	86197.3	79064.3	89474.4	92193.4	58956.5	73877.2	80363.6	68448.5
A0A087WSV8;P80303;P80303-2;V9HW75	NUCB2;NUCB2;NUCB2;HEL-S-109	234893	210892	215647	292001	222867	233968	212028	187128	223285	173526	237949	258735	172797	173923	171583	174765	190000	234354	241494	185771
A0A087WSW9;A0A087WSY9;A0A182DWI3;E9PIR7;F8W809;Q16881;Q16881-2;Q16881-3;Q16881-4;Q16881-5;Q16881-6	TXNRD1	1.02259e+06	1004792	924697	965936	947018	948549	892837	898651	902977	1.09897e+06	1.05565e+06	1.00399e+06	860015	898322	875687	789471	894119	942608	855716	853034
A0A087WT12;A0A087X2I2;K7ERP4;P36969;P36969-2	GPX4	2.05255e+06	615852	1.59716e+06	2.2202e+06	1.50726e+06	1.3258e+06	1.57747e+06	708120	2.2771e+06	708591	1.60819e+06	410690	1.69095e+06	1.34225e+06	1.72318e+06	692337	980846	1.66786e+06	1.49958e+06	632868
A0A087WT20;B3KME9;Q9NV06	DCAF13	144684	129446	144406	34552.5	158955	163057	150707	136423	127152	140666	114758	97687.3	144466	123845	123670	109967	136356	117212	108772	115778
A0A087WT45;Q4V328	GRIPAP1	238776	275855	197036	173230	220836	173174	170538	188190	145032	174514	173204	170602	197681	199171	187179	203539	179180	184036	184403	190030
A0A087WT53;A0A087WXD2;H7C4U7;H7C535;H7C5T8;Q96QZ7;Q96QZ7-2;Q96QZ7-3;Q96QZ7-4;Q96QZ7-5;Q96QZ7-6;Q96QZ7-7	MAGI1	41349.8	38841.6	28372.1	17875.8	46807	49697	27345.1	27633.4	20658.8	16610.4	32841.5	19828.8	44860.6	49380.6	30140.8	27018	33851	37396	17205.6	23256.7
A0A087WT80;Q9NQ66	PLCB1	184669	174575	176248	163326	183617	185339	175965	142256	119561	99317	127397	127527	122497	120282	116459	108612	58428	40640.6	62750.4	45451.1
A0A087WT99;Q9H0W9;Q9H0W9-2	C11orf54	137728	143879	275073	148540	222283	258232	216050	253602	149352	253942	174378	145659	261693	219379	321002	229093	270902	273610	161882	225155
A0A087WTA5;E7ERK9;Q9UI10;Q9UI10-2;Q9UI10-3	EIF2B4	479380	435446	442163	446248	395771	415107	396769	394757	455576	405786	402923	368692	478677	390932	443289	387228	407511	452473	410592	374655
A0A087WTA8;P08123	COL1A2	1.26281e+06	1.2897e+06	1.04687e+06	7.63687e+06	1.18346e+06	1352404	1.27795e+06	1.81602e+06	1.21909e+06	1.59855e+06	1.52572e+06	2.97711e+06	154976	1.42858e+06	1.57616e+06	1.98194e+06	1.58138e+06	1.77326e+06	1925689	1546698
A0A087WTM1;A0A087WZ85;A0A0A0MSX4;Q9Y6N7;Q9Y6N7-2;Q9Y6N7-3;Q9Y6N7-4;Q9Y6N7-5;Q9Y6N7-6	ROBO1	213199	203472	208823	267239	200483	175935	187207	160573	176529	188666	158325	285632	186927	206245	210646	181375	158995	175567	183688	199130
A0A087WTP3;Q92945	KHSRP	1.89636e+06	1.79512e+06	1.89037e+06	1.74199e+06	1.86801e+06	1923830	1.85911e+06	1.85094e+06	1751530	1.85612e+06	1.76159e+06	1.75472e+06	1.70549e+06	1.78644e+06	1.6442e+06	1.62573e+06	1.82822e+06	1.81337e+06	1.70246e+06	1.68667e+06
A0A087WTT2;Q5JWB9;Q96A57;Q96A57-2	TMEM230	27697.8	32058.5	39065.7	40835.1	30876.8	30448.2	36472.8	36368.1	32546.8	34069.5	32819.7	44788.4	33644.9	41125.7	40999.4	42513.7	43606.1	47584.3	43924.2	40950.5
A0A087WTV6;J3KR12;Q96C36	PYCR2;;PYCR2	143905	382797	159841	58100.4	396747	204056	153266	227727	143000	192091	239950	197702	215622	128211	182913	748645	311359	120198	275317	264703
A0A087WTY7;Q9H227	GBA3	38571.7	52650.5	53706.2	62327.2	48520	51432.6	55043.3	59451.6	81253.7	67455.3	55840.4	63202.6	88693.8	83511.1	91905.2	116329	65547	59911.9	76345.3	83397.2
A0A087WU53;Q9H0U3	MAGT1	228747	515740	199455	121411	147585	210331	122627	230336	252192	256830	253880	242651	163152	199373	242436	278175	171982	209139	154327	235467
A0A087WU65;Q9NRW7	VPS45	413144	440304	415205	400319	318434	312549	391699	444716	409212	378121	379671	409849	398850	465382	405417	406760	378796	416616	385354	362430
A0A087WUB9;Q8WYA6	CTNNBL1	199105	208564	236265	155106	215682	209268	220750	224173	237224	207809	206565	202283	274322	253736	217509	269892	238622	233819	246681	244332
A0A087WUC6;E9PI68;Q15005	SPCS2	713712	628279	646657	10833892	756644	785998	1.74075e+06	14283982	854814	849392	826626	11227254	853988	852849	915838	8.28699e+06	953326	946132	10695056	6.49012e+06
A0A087WUD3;Q9NRP0;Q9NRP0-2	OSTC	281537	299557	303049	325446	358873	389834	208539	272028	289262	291632	267949	285416	406233	286460	304596	331180	366493	368195	340825	376375
A0A087WUH1;A0A0A0MS35;Q7Z4K8;Q7Z4K8-5	TRIM46	341404	446314	485041	520496	383597	291953	358997	402525	252329	433461	380324	315292	384842	209383	414956	443965	473226	436544	394890	575892
A0A087WUK2;O14979	HNRNPDL	1.95681e+06	1.28604e+06	1.89717e+06	1566018	1.89717e+06	3.60917e+06	2.2335e+06	1962108	2.37996e+06	2642678	1.79021e+06	2.33282e+06	2.00244e+06	2.06378e+06	3.07373e+06	1.911e+06	2.33218e+06	1.10197e+06	1.88698e+06	1.60493e+06
A0A087WUL4;A0A087WX23;A0A087WXK2;A0A087WZG9;B4DSP0;Q86TG7;Q86TG7-2	PEG10	101490	95674.3	123436	108895	124990	125716	132995	116319	108949	77459.6	101587	77667.5	205398	206943	208658	196329	163125	160858	189038	157059
A0A087WUN7;G3V2S9;G3V4X6;H0YJ40;Q9GZT3;Q9GZT3-2	SLIRP	390374	350737	399408	273009	381097	406735	377470	393151	381239	382746	452322	361854	373618	341617	359495	423683	352271	383602	297813	342117
A0A087WUQ6;P07203	GPX1	942878	807605	892396	838518	834050	854294	879465	858085	941869	802119	954822	927304	940463	932241	967985	1.09698e+06	721279	776275	911166	815966
A0A087WUS0;E7ETK0;P62847;P62847-2;P62847-3;P62847-4	RPS24	490223	462012	578036	833051	401022	424033	488809	569166	517643	407860	469018	608043	548502	500953	555504	729465	494174	504170	627487	675085
A0A087WUT6;O60841	EIF5B	347930	302873	330893	398454	323704	302001	312491	359804	324532	308986	309980	342066	332031	330807	344250	369248	327793	365089	352012	337442
A0A087WUW9;Q9NXU5	ARL15	301145	468726	171502	167330	134680	293313	132687	117263	339184	525509	294008	148990	262169	213128	278336	372999	282030	232058	462879	342372
A0A087WV97;Q8WU79;Q8WU79-2;Q8WU79-3;X6RCC3	SMAP2	94122.7	104554	115078	111435	115480	97672.4	139160	98314.7	86898.2	95763.7	111266	97131.7	83992.9	83057.1	86377.6	80151.2	71889.2	90383.8	79353.2	70262.1
A0A087WVA1;P62341	SELT	194145	188802	198296	108062	224499	222123	204512	186179	218882	233192	194678	176358	183661	225524	211869	172367	202642	177063	180326	179023
A0A087WVD7;Q9Y3D8;Q9Y3D8-2	AK6	59182.7	51991.6	47852.1	76360	48722.4	63382.3	55540.5	82109.5	70375.5	66946.1	59707.1	56403.1	67894.2	66022.1	81003.5	72825.5	68543.8	72858.6	71178.1	91635.2
A0A087WVI1;B3KPU0;Q96JY6;Q96JY6-5	PDLIM2	7577.61	9775.56	12921.1	9982.01	6034.11	3051.3	4456.52	2045.67	5812.95	7473.39	7156.99	4084.23	9408.93	12076.9	5949.71	1730.48	10055.2	9646.17	13263.9	8321.27
A0A087WVM4;B7ZM99;Q6UB35	MTHFD1L	244575	217481	266823	285798	217708	240697	285543	315812	227385	183001	199326	208861	354977	267780	351536	385540	232477	284977	279045	307806
A0A087WVP1;Q14517	FAT1	34543	45830.4	60484.2	64193.5	52144.7	59878.1	63596.4	50136.3	61660.1	52259	67494.6	48625.1	53292.4	60513.2	64696.5	52101.8	68279.9	62920.9	76533	68213.5
A0A087WVQ6;Q00610;Q00610-2	CLTC	8962321	8242517	8476603	8597240	9348461	9639086	8893890	9334978	8343456	9124589	9080673	8854867	8965573	8966739	9185886	8600477	7.77698e+06	7.82941e+06	7977124	7488231
A0A087WVZ9;A0A0A0MQR7;P19388	POLR2E	94839.6	89856	100878	167299	88777	98114.5	103861	114500	107928	98192.8	100366	114377	116556	109305	123143	131803	103113	120405	126488	123116
A0A087WW06;B0QYP5;Q96AY4	TTC28	9583.82	10930.7	6896.53	15046.8	9030.41	9749.83	12707.1	16907.1	9022.4	7021.48	8797.44	14566.8	14822.3	11737.8	13134.4	17258.6	15456.8	15805.8	19234.4	13057.6
A0A087WW40;Q9Y371;Q9Y371-2	SH3GLB1	748074	698937	707412	749661	757656	764224	728304	691258	655136	692447	678996	680330	632968	624613	605532	535848	572745	564972	580563	538329
A0A087WW58;C9JAG1;Q9C0D9	SELENOI;SELENOI;EPT1	109963	79285.6	95766.6	83036.6	92871.7	108237	71196.5	77998.9	83370.9	89805.6	109698	66339.9	87002	83189.7	96005.9	78895.6	90238	81911.6	83454.9	88829.2
A0A087WW77;Q15334	LLGL1	546874	519121	454814	348439	404662	428988	445286	514184	518069	582941	498955	452963	649352	613281	575988	556848	580915	542149	561017	617933
A0A087WWE2;P24928	POLR2A	76894.9	70095.7	85786.9	62515.4	77108.9	76727.1	85296.2	64482.7	71080.1	56290.6	68805.9	86130.2	78039.4	78133.5	73452.3	72685.6	65321.4	88781.5	67668.8	77245.2
A0A087WWK8;A0A0C4DGT3;Q6DN90;Q6DN90-2	IQSEC1	361273	340741	328246	309536	340298	358885	330761	291000	318119	339860	321596	288015	339542	416882	331034	300118	379921	435290	296928	270970
A0A087WWM0;O43617;O43617-2	TRAPPC3	555360	498808	581159	696468	560958	580238	548615	649515	555295	602145	591007	618653	554008	507803	607253	612575	599646	609710	620906	753451
A0A087WWM4;F8WAN9;H0YLV5;H0YMB3;H0YNJ6;Q9P2T1;Q9P2T1-2	GMPR2	152449	183115	164863	142774	188175	148314	135119	158752	157205	167127	158368	157722	149915	183195	147590	130885	151199	156577	179849	118276
A0A087WWP4;Q96T37;Q96T37-2;Q96T37-3;Q96T37-4	RBM15	99580.2	104392	98182.9	104382	94478.6	103170	68879.1	96012	119328	88863.1	96664.8	61723.9	131130	118329	133825	102884	125700	95192.7	76423.8	109940
A0A087WXC5;E7ESZ7;O95299;O95299-2	NDUFA10	191860	191213	141976	164472	187777	183315	188949	188880	213584	138337	222093	207469	166677	109128	116400	131513	162644	121863	181585	119792
A0A087WXF8;A0A087WXU5;A0A0D9SEW3;Q9NP64;Q9NP64-2;Q9NP64-3	ZCCHC17	49866.8	50935.4	58887.7	67393.9	37948.5	41701.5	44404.1	44528.1	58997.7	42993.2	57080.6	56991.6	48436.2	47617	54752.6	63133.9	28587	37796.6	52864.5	47601.8
A0A087WXL6	VPS11	189999	204068	185565	163217	180828	198164	157214	167646	173397	198767	182224	168126	198398	195997	192281	187958	200406	178264	166319	183054
A0A087WXM6;A0A0A6YYL6;J3KRX5;J3QQT2;P18621;P18621-3	RPL17;RPL17-C18orf32;RPL17;RPL17;RPL17;RPL17	2.51512e+06	2.47286e+06	2.57611e+06	2735416	2.27112e+06	2.29858e+06	2481726	2.56891e+06	2852077	2.1804e+06	2.42047e+06	2484479	3142800	3062477	3.23623e+06	3.45717e+06	2.67688e+06	2.76655e+06	3309223	3.01365e+06
A0A087WXN9;Q765P7;Q765P7-2	MTSS1L	10090.6	11364.4	12931.3	6601.1	10082.1	8431.75	8430.55	7952.17	11049.3	10068.9	9008.8	18720.3	6323.01	5221.75	6462.57	7505.29	11941.3	10464.2	7845.09	9261.76
A0A087WXU0;Q5SZ82;Q9NWS8;Q9NWS8-2	RMND1	171761	177645	154086	142767	148530	157522	147822	135063	177449	188293	166076	151871	162994	158701	153225	134358	186731	170861	186674	160616
A0A087WXU8;F5GYL3;G3V529;Q9GZR7;Q9GZR7-2	DDX24	100778	120293	104172	46228.1	168491	150283	103307	168107	152913	195098	142864	134832	177457	176024	148233	119917	152510	138387	137652	218121
A0A087WY08;Q9UPZ6	THSD7A	254587	277560	268937	348531	266838	266157	247470	234313	237374	250235	252202	264936	205586	199083	229955	174308	232269	205305	207276	201583
A0A087WY55;Q9NP79	VTA1	2.27243e+06	1.55156e+06	2.19492e+06	2.20411e+06	1696109	1503078	1.77341e+06	1.82234e+06	2021745	1.84539e+06	1.8883e+06	1.91383e+06	1.89375e+06	1.59136e+06	1.71462e+06	1.7005e+06	1684628	1.953e+06	1.60999e+06	1.32691e+06
A0A087WY61;Q14980-2	NUMA1	392997	332406	372862	400849	345064	342259	342131	337788	296195	274565	323888	325137	390710	374675	365430	363876	309690	317761	327533	254288
A0A087WY71;E9PFW3;Q96CW1;Q96CW1-2	AP2M1	1.27049e+06	1.25217e+06	1.36051e+06	1.32442e+06	1.42499e+06	1.35005e+06	1658244	1.61775e+06	1.21361e+06	1.37057e+06	2.04506e+06	1.6583e+06	1.2181e+06	1.79453e+06	1.30138e+06	1.59132e+06	1.19024e+06	1.20849e+06	1.48418e+06	1.57605e+06
A0A087WYF7;Q6UXV4	APOOL	184578	183206	191904	139358	180194	169257	178684	148089	187035	169895	199350	220505	153615	139426	150987	144834	147055	155748	156798	158049
A0A087WYG2;E9PFH7;Q9UPT6	MAPK8IP3	261207	275214	256233	246139	261607	260957	255436	242918	236772	230285	233608	210814	245917	203551	229228	231673	214376	207025	206179	222462
A0A087WYL5;Q6UXD5;Q6UXD5-2;Q6UXD5-3;Q6UXD5-5	SEZ6L2	241763	247620	219181	157712	291536	258381	225542	218054	243340	217263	226268	275298	198230	160522	117047	122846	232452	190929	147005	162738
A0A087WYN9;Q7Z478	DHX29	54020.8	65747	47837.8	34293.1	56893.9	43981.4	53342.4	51045	59022.9	62846.9	61876	47338.1	61664.5	53670.2	60142.9	65912.2	73906.6	54387	64268.6	75341
A0A087WYP2;Q8IZQ5	SELENOH;SELH	62661	50884.6	66565.7	49668.8	45526.3	48009.4	51114.5	45343.1	88068	43568.6	50330.1	52438.9	65364.3	53533.5	63383.4	67648.3	59612.3	70554.6	54116.8	50498
A0A087WYR3;O43399;O43399-5;O43399-7	TPD52L2	321459	312334	312607	367676	284786	254610	420481	325200	470955	354948	310002	276343	257602	261610	371295	308608	300876	279006	425451	253301
A0A087WYS3;H7C4X9;Q9ULU4;Q9ULU4-10;Q9ULU4-11;Q9ULU4-12;Q9ULU4-13;Q9ULU4-14;Q9ULU4-15;Q9ULU4-16;Q9ULU4-17;Q9ULU4-18;Q9ULU4-19;Q9ULU4-20;Q9ULU4-21;Q9ULU4-5;Q9ULU4-7;Q9ULU4-8;Q9ULU4-9	ZMYND8	53033.7	68330.9	65501	58333.4	68826.5	66783.4	59102.2	54646.5	72804.3	79320.6	58034.6	50199	70476.1	72096.5	70878.6	81298.4	78683.8	82121.3	66485.4	71723.3
A0A087WYT3;Q15185;Q15185-4	PTGES3	906206	1.0318e+06	1.05774e+06	549218	1.17356e+06	1.01449e+06	1.05666e+06	565705	887758	632807	1.06818e+06	843866	1082240	768084	818372	543719	1.4648e+06	786906	901486	606903
A0A087WYV5;O94813;O94813-2;O94813-3;X6R3P0	SLIT2	20781.2	20450.6	20415.5	29988	20885.3	21959.6	16603.6	20122.3	18604.3	26564.2	18550.6	11252.1	21040	21343	21587.6	21906	23144.8	22171.9	18826.2	20445.2
A0A087WZ50;Q8TCT7;Q8TCT7-2;Q8TCT7-4	SPPL2B	26162.7	30646.3	31789.9	25186.7	35088.4	42523	39200.8	31274.3	33346.8	31005.9	30289.2	33715.7	31651.9	29413.6	26377.8	27401.8	34796	35700.9	28364.8	31634.4
A0A087WZ62;H0YCW6;Q9H6U8;Q9H6U8-2;Q9H6U8-3;Q9H6U8-4	;ALG9;ALG9;ALG9;ALG9;ALG9	155217	106605	175360	175319	159681	179604	205105	219341	201927	171900	138918	208825	217857	202854	207549	242557	190530	179636	203847	206496
A0A087WZK9;B3KS98;O15372	EIF3H	291296	281335	322372	230221	264905	334626	271023	364609	266214	263322	289940	331523	274213	283057	322748	278801	280099	335274	294176	256833
A0A087WZN1;O43837	IDH3B	214562	228175	202703	395570	200045	200573	160980	197173	219511	271669	234646	213678	190315	176464	141788	156429	166411	196300	163610	164168
A0A087WZQ7;Q9H115	NAPB	912595	861598	646962	702433	1.00943e+06	879809	653636	639161	526458	973362	868699	700593	1.00273e+06	785264	578028	529004	495097	816273	529162	844469
A0A087WZR3;A0A0D9SF50;H9KVA9;P46736;P46736-2;P46736-3;P46736-4	BRCC3	132248	103759	125349	132385	114238	109208	118920	135637	105814	96115.1	121057	133319	133284	139258	138922	151432	114327	128949	113241	134390
A0A087WZR6;A0A087WZW4;A0A087X105;A0A087X1W8;A0A0A0MTJ8;Q9BY67;Q9BY67-3;Q9BY67-4;Q9BY67-5;X5DQS5	CADM1	335318	164538	151671	161375	150961	152728	168653	154854	277318	176132	229354	228961	153205	177313	184583	163922	149021	124607	169774	245980
A0A087WZV0;O43314;O43314-2	PPIP5K2	90365.2	68313.6	104686	65563.8	94074	118289	100039	90464.5	89433.8	62417	80226.3	87095.9	112006	91975.7	128479	106158	97949.8	80033.4	81661.4	75649.5
A0A087WZV9;Q8TEA8	DTD1	47583.6	55130.4	51689.7	82442.9	58292.6	69862.3	50259.3	56659.9	36843.1	38465.8	62558.9	48109.8	47189.8	53136.6	50220.1	54936.9	47898.3	35336.5	47556.4	66891.7
A0A087X011;E9PES4;J3KPF9;Q9Y496	KIF3A	380060	389463	347100	329394	286084	310352	309637	307712	293031	310854	290805	277497	318597	353476	353983	347639	274093	314701	273188	296718
A0A087X020;Q9Y3A5	SBDS	585832	512372	630606	599999	504458	490779	576537	528043	523101	517673	650059	639281	559500	559038	673808	626684	547706	590327	740890	586614
A0A087X0H9;Q5T8P6;Q5T8P6-2;Q5T8P6-3	RBM26	35710.2	31760.3	38595.6	30546.6	31562.5	24617	29136.2	38123.7	31106.2	31969	32954.2	38428.9	34895.3	33778.5	31520.2	38722.8	30246.9	34114.4	35060.2	39175.5
A0A087X0I6;B4DIB3;Q9P0L2;Q9P0L2-3	MARK1	99447.7	77226.7	99429.5	159878	86555.2	102786	94673.5	103905	69497.1	55297.9	84174.7	105054	79686.3	67149.5	81821.6	100730	49856.6	58982.7	62678.8	76477.5
A0A087X0K9;G3V1L9;G5E9E7;Q07157;Q07157-2	TJP1	61121.1	67674.1	85628.1	69224.9	61539.1	51077.2	58878.3	63277.6	58936	46117.7	62086.5	56298.3	70923.6	80007.1	69309.5	89007.8	72189.8	81177.5	84371.9	77371.4
A0A087X0M4;Q9BWU0	SLC4A1AP	16486.9	19655.9	25679	16618.5	21654.9	16711.2	18501.5	18768.8	17822.6	22901.3	17505	20428.7	27026.7	22258.8	20569.3	25314.3	21603.5	25630.6	20727.9	28808.2
A0A087X0M8	CHL1	315640	287464	321583	313405	138407	176118	53315.7	66380.2	251105	310574	308518	295479	72075.2	59915.5	133675	61508.5	239454	63367.9	61903	71945.2
A0A087X0N3;Q96MY1	NOL4L	122388	129528	126945	145471	72148.8	78638.2	84381.2	124705	114005	78108	137968	106331	68450.7	121257	78371.9	94080.5	61838.3	68952.3	75193.1	94011.5
A0A087X0P4;A0A0A0MTI0;F8WA05;H0YKH1;H0YLF5;P40424;P40424-2;P40424-3	PBX1	45282.4	43340.2	52871.7	77879.4	44654.4	47552.9	47491.5	49755.9	41584.8	41052.8	34759.1	43703.5	40533	37043.9	37173.6	44763.2	37330.2	40673.6	42833.9	44923.2
A0A087X0Q9;Q9BVL4	SELO	17670.1	14679.9	22076	13422.1	10046.3	7452.66	18030.3	54060.4	22345.3	14974.3	22469.8	26534.5	18229.9	10435.3	15403.8	35939.6	22540	19910.8	15466.5	26769.1
A0A087X0R6;Q9UMY4;Q9UMY4-2	SNX12	936040	777678	806558	753742	799619	866135	819374	774748	761534	767188	820832	745810	766039	730283	572366	637910	831705	747167	745066	664471
A0A087X0S5;P12109	COL6A1	290918	312935	328027	389930	68348.5	89275.6	125757	121658	183842	107076	145954	184949	80945.8	130526	138282	109130	337685	411097	440851	437471
A0A087X0U3;P43003;P43003-2	SLC1A3	131042	125110	150200	142446	128520	135070	109169	117034	240627	262156	289672	264891	122966	111760	169043	108268	122629	124845	115332	118098
A0A087X0V8;Q59EK9;Q59EK9-2;Q59EK9-3;Q59EK9-4	RUNDC3A	153192	161115	156995	208098	154897	170230	142838	153233	148894	165904	151346	164981	131010	124277	125334	119779	130016	107495	110111	117357
A0A087X0X0;A0A087X255;C9J453;O15344;O15344-2	MID1	133124	126151	137756	122129	120809	117792	130478	149877	138715	141999	130907	144630	174221	194588	174760	192839	122697	126755	115333	129980
A0A087X0Z7;H0YJ66;Q9Y394	DHRS7	575702	574020	564509	542390	533418	543618	493765	505527	713187	794211	707377	676972	479392	509721	493903	471437	610036	613071	554047	514628
A0A087X106;O43790;Q14533	KRT81;KRT86;KRT81	373554	389783	389372	353513	457450	435404	354307	316621	335557	537725	462567	370716	191501	128080	175453	104778	263374	129730	170445	121678
A0A087X117;A0A0G2JN29;Q15155	NOMO1	354686	357079	362059	388320	415753	457636	448462	449805	453163	462983	461886	453162	470834	492052	477549	460410	463128	570602	531480	509588
A0A087X1A5;O95793;O95793-2;Q5JW30	STAU1	309704	265280	310354	359408	280695	282097	275743	308961	233629	237423	270753	299842	241841	248449	236971	231922	223939	227725	265790	246584
A0A087X1B2;B9A018;Q53GS9;Q53GS9-2;Q53GS9-3	USP39	139628	109110	136852	173298	109937	89854.3	168451	165065	231536	132227	137912	199651	156332	135032	117041	125920	118662	198568	129017	93039.7
A0A087X1E4;P53365;P53365-2;P53365-3	ARFIP2	115238	105370	124181	115123	109039	117014	125558	118058	98677.7	110941	123139	109150	115926	120350	134417	119497	85630.9	115243	111990	104847
A0A087X1G7;A0A0B4J1S4;O60613	2021-09-15	198774	138074	156189	138404	199340	224184	185542	185595	159592	182611	183133	187428	215507	156236	190702	139429	166972	202367	174196	177698
A0A087X1I8;Q7Z3E5;Q7Z3E5-2	ARMC9	37432.9	43073.7	34086	39831.5	30159.1	30743.2	27897.1	34388	62977.4	26739.9	39696.1	45963	29612.7	31367.3	38335.1	39801.1	46961.4	26280.9	36587.9	41355
A0A087X1Z3;Q9UL46	PSME2	469933	443553	464546	614196	449666	488424	429620	402119	423457	471904	457660	419419	350449	395089	428602	370878	447324	436060	421518	383478
A0A087X256;Q2M389	KIAA1033	451396	489944	535206	709842	501178	510635	495794	607319	514431	692864	572799	523935	516938	421336	512713	536423	452152	710917	553806	591001
A0A087X295;Q9NNW5	WDR6	47676.6	63427.8	67408.2	76930.2	57518.6	66994.6	76921.9	72813.2	71397.6	56992.5	50731.3	55856.2	69278.5	87315.9	65857.1	87362.5	113491	73875.4	123282	113071
A0A087X2D0;P84103;P84103-2	SRSF3	4534114	4688030	3.40585e+06	3.42314e+06	4438742	4932378	3.29251e+06	3.801e+06	4.36001e+06	5780228	4888638	3.58701e+06	5.00408e+06	5057740	4354551	3.54684e+06	5416516	5.41212e+06	3.48055e+06	3610764
A0A087X2I1;P62333	PSMC6	834244	1.04268e+06	1.0234e+06	1.14875e+06	807670	922965	997477	1.1925e+06	941678	1.15895e+06	1106939	1121974	1.04007e+06	1255712	1.50071e+06	1.59248e+06	1.04755e+06	1206531	1.30012e+06	1.5911e+06
A0A096LNH1;Q9BZA7;Q9BZA7-2;Q9BZA7-3;Q9BZA7-4;Q9BZA7-5;Q9BZA7-6;Q9BZA7-7;Q9BZA7-8;Q9BZA8;Q9BZA8-2;Q9BZA8-3;Q9BZA8-4	PCDH11X;PCDH11X;PCDH11X;PCDH11X;PCDH11X;PCDH11X;PCDH11X;PCDH11X;PCDH11X;PCDH11Y;PCDH11Y;PCDH11Y;PCDH11Y	140568	124616	143014	140469	99257.3	127416	139138	94131.3	88425.1	121552	149934	176034	105567	112731	129610	134890	106814	108880	137853	118979
A0A096LNH6;Q14185	DOCK1	73295.9	59764.2	67888.7	50106.6	45943.2	62683.6	63143.4	65085.6	63820.7	57278.2	71332	56166.4	82458	67824.2	83675.8	74019.3	77646.1	76169.4	90397.5	84962.2
A0A096LNV3;A0A096LP02;Q9Y508;Q9Y508-2	RNF114	57868.2	62969.3	60669.8	64009.5	52574.4	55929.3	42803.3	73333.5	43642.4	45369.7	52027.6	33488.5	66126	38268.2	37966.6	38277.2	60617.4	66018.3	32436.6	45627.4
A0A096LNZ9;A0A096LPJ4;P05161	ISG15	6139.34	10622.4	10795.9	6475.05	6527.08	7686.75	10764.8	6700.81	19315.2	15469.6	15884.8	7300.72	9249.11	8192.12	6443.83	6438.64	28194.9	37498.6	34800	21956.7
A0A096LP25;Q6ZSR9	AAK1;	79655.6	54951.1	92193.8	108225	34179.2	42332.9	45534.5	42383.8	54484.4	36841.5	54023.5	69320.7	44534.1	44217.9	50176.4	70392.9	47637.1	63176.1	93750.8	77811.4
A0A096LP75;C4AMC7;Q6VEQ5	;WASH3P;WASH2P	54134.5	53655.6	54535	58424.9	46877.2	46385.6	46001.3	37151.2	41775.9	50891.7	50599.3	49614	45637.4	28715.2	19406	35958.6	46891.1	49267.9	47962.9	45620.4
A0A096LPI6		969726	662760	864524	1.01591e+06	630663	703603	768300	698113	815780	776441	725891	717483	944062	794010	945827	904615	878109	776635	883861	726503
A0A0A0MQR1;Q9Y4K4	MAP4K5	18868.9	19788.8	20292	7784.89	22050.8	20682.1	9925.65	16793.1	21803.5	19943.7	17675.6	10822	20484.9	9272.3	12671.1	22116.5	17511	18227.5	6443.14	19279.8
A0A0A0MQR8;A0A0A0MSZ1;A0A0A0MT23;J3KNR0;P27448;P27448-2;P27448-3;P27448-4;P27448-6;P27448-7	MARK3	443350	532051	491671	578688	547300	479650	502687	500526	437801	395127	522961	533540	474015	568487	557019	593151	417947	442239	495477	316452
A0A0A0MQS1;Q53H96;Q53H96-2	PYCRL	40276.1	36678.4	48871.5	57409.7	41235.9	39163.7	54056.5	49620.4	43853	46876.2	59251	52874.6	44100.3	42852	55139.4	57299	49491	48108.1	59240.9	53552.3
A0A0A0MQW0	MYEF2	1.28657e+06	1.31165e+06	1392994	1.5355e+06	1173261	1.23778e+06	1.33095e+06	1294251	1.44149e+06	1283037	1.34634e+06	1.40549e+06	1.43582e+06	1.51447e+06	1490979	1.61236e+06	1.15816e+06	1.17978e+06	1.34538e+06	1.22035e+06
A0A0A0MQW5;Q96Q04	LMTK3	19845.4	13602	22496.1	16196.7	19548.9	16364.5	19713.8	11214.2	16619	16904.7	15137.1	15298.5	13736.9	10006.4	13022.6	10324.6	10351.7	6757.57	11106.2	11367.2
A0A0A0MQX7;Q08629	SPOCK1	115808	102649	137608	128100	55021.4	58292.2	50997.3	57715.9	165888	149308	141546	139821	36934.8	36807.7	39258.4	41937.7	21074.7	35082.7	40899.8	44584.7
A0A0A0MQY7;Q5VU97	CACHD1	70438.5	70100.5	67543.2	88059.3	76898.3	76717.5	62412.3	70973.6	62564.7	78347.8	91029.7	92179.9	94596.7	94205	98723.9	94028	105494	99938.9	94166.5	94532.9
A0A0A0MR05;H3BSZ4;Q9BVC4	MLST8	71831.9	81143.3	72251.3	58520.7	79548.1	79691.3	70551.6	38921.8	72165	83161.7	74180.9	66290.3	85069.8	85458.9	56391.3	41444.9	95317.3	85924.3	67366.3	93427.9
A0A0A0MR06;O15258;Q5T091;Q5T092	RER1	119481	119810	134704	140450	119944	112769	109772	109377	139561	131663	121126	120679	130527	138627	147608	128555	138780	133519	138693	137993
A0A0A0MR09;P43378	PTPN9	255930	211423	299372	208134	281768	264225	236674	290081	268623	290885	288689	275337	235553	220586	233197	226819	222208	209359	215515	232949
A0A0A0MR30;A0A0A0MRL4;F8WEZ8;Q13002;Q13002-2;Q13002-3;Q13002-4;Q13002-5	GRIK2	24704.4	15885.3	24714.4	25783.2	17474.7	14514.1	28425	27296.4	25878.3	16383	19609.9	24494.2	16473.2	14929.4	13375.5	13697.8	8789.94	11492	8790.03	5632.77
A0A0A0MR50;Q13619;Q13619-2	CUL4A	41387.8	60444.4	56318.8	31815.1	53103	51737.5	51691.1	47711	50002.2	57550.5	54684.9	38831.6	61528.1	62694.2	68648	61575.7	62372.9	43542.1	56050.6	55526.5
A0A0A0MR59;A0A0C4DG68;Q8TB72;Q8TB72-2;Q8TB72-3;Q8TB72-4	PUM2	9449.69	8596.97	7912.64	6584.09	9981.7	8664.19	6956.32	11438.4	11604.7	8812.02	9397.64	26463.9	10462.3	9006.22	10535.5	18729.3	9692.72	8980.54	1696.19	16697.6
A0A0A0MR66;P98175;P98175-2;P98175-3;P98175-4	RBM10	216905	221194	145451	105574	163440	188965	167432	110025	173867	155162	306387	85685	270070	153873	124536	92568.2	223385	120974	181973	170300
A0A0A0MRA5;B7Z4B8;Q9BUJ2;Q9BUJ2-2;Q9BUJ2-4	HNRNPUL1	601066	613037	601527	644462	566486	599322	585509	680794	716280	690019	602497	538782	743875	704752	710894	754633	773042	806547	744837	799488
A0A0A0MRB5;Q8WXG6;Q8WXG6-2;Q8WXG6-3;Q8WXG6-4;Q8WXG6-5;Q8WXG6-6;Q8WXG6-7;Q8WXG6-8	MADD	116163	136944	121731	147785	134086	125642	126223	126092	121365	131098	140815	147044	88799.3	87117.9	91869.9	92380.4	83508.4	105684	123455	96726.7
A0A0A0MRE5;Q9ULH1;Q9ULH1-2	ASAP1	192849	177799	227470	253620	179282	144310	206033	156140	209231	173191	187091	227263	199646	204419	145165	214806	171904	116855	143349	115883
A0A0A0MRE6;O94967;O94967-2;O94967-3;O94967-4	WDR47	560251	521524	563491	574880	538805	576166	532605	513817	471937	457526	494893	471631	526473	507262	526065	483051	423621	440162	434216	389532
A0A0A0MRF6;Q99996;Q99996-2;Q99996-3;Q99996-5;Q99996-6	AKAP9	31420.6	25612.9	34496.2	45886.3	37943.2	33455.3	38407.6	25015.9	20299.5	18317.7	41552.6	36582.5	29257.1	44200.9	28226.1	38129.6	33181.7	30029.4	35025.5	39515.1
A0A0A0MRH0;K7ERN7;Q9NVX2	NLE1	23153.8	22771.5	23774	44736.8	26064.3	24877.5	22130	28836.2	30721.3	31121.6	25632.3	23949.5	30831.1	23374.4	28243.8	28598	38079	40412.9	40380.2	44654.8
A0A0A0MRJ3;Q8NEY1;Q8NEY1-2;Q8NEY1-3;Q8NEY1-4;Q8NEY1-7	NAV1	78325.6	81134.6	109255	91547.8	74436.2	84172.5	82781.4	64480	74045	69675.3	55616.4	75931.4	64842.7	173288	64556	90054.1	63401.2	57990.2	53256.1	93338.5
A0A0A0MRJ6;H7BY58;P22061;P22061-2	PCMT1	1.11591e+06	1.06306e+06	917576	1.12549e+06	1.06697e+06	1103426	982124	1.00542e+06	990978	1.15293e+06	955700	951177	952490	955109	833151	848111	1.04725e+06	1.02454e+06	750934	905306
A0A0A0MRK6;Q13505;Q13505-3	MTX1	119184	108933	132642	139413	136400	125628	132982	133847	150626	144157	143497	148231	116896	132947	146350	112744	136385	129323	140813	141986
A0A0A0MRL6;F8W8M4;O14639;O14639-2;O14639-6	ABLIM1	132077	126795	137154	183472	152253	149035	145651	105022	130020	126838	155403	150881	49486.1	49080.8	59082.5	48803.6	33761.2	44410.1	40849.8	31374.3
A0A0A0MRM8;Q9UM54-6	MYO6	593978	542023	554986	633256	541629	556446	508378	566450	536760	498608	495394	513435	821006	807800	878506	812035	584373	575386	557344	552980
A0A0A0MRM9;Q14978;Q14978-2;Q14978-3	NOLC1	164310	155308	152809	240743	161731	162460	239681	215364	254858	176741	183256	305649	182564	184773	186560	199463	165228	264449	188072	162871
A0A0A0MRP6;B7ZLQ5;P28370;P28370-2	SMARCA1	52090.5	59851.9	61838.1	83991.4	49075.8	58157.4	57022.1	78169.4	132802	59441.1	131075	93681.6	81739.1	86249.5	84533.7	108710	83409.5	80751	101884	123360
A0A0A0MRR7;P09234	SNRPC	151793	157572	188331	156832	129454	147754	92929.5	113113	127843	161995	139355	112291	147130	166537	170482	114145	150636	168510	123036	152539
A0A0A0MRS5;A0A0C4DG97;F8W946;Q9BXM9;Q9BXM9-2	FSD1L	426093	402068	416133	345450	452001	439903	442181	433924	357614	387459	383776	379828	445035	450332	446381	435386	420180	342814	324695	280406
A0A0A0MRT6;B6VEX4;Q8IZP0;Q8IZP0-10;Q8IZP0-12;Q8IZP0-2;Q8IZP0-3;Q8IZP0-4;Q8IZP0-5;Q8IZP0-6;Q8IZP0-7;Q8IZP0-8;Q8IZP0-9	ABI1	73557.6	50806.9	61817.6	115338	49084.9	50661.4	97297.8	65390.8	172013	52936.1	62262.9	139154	73612	63989.9	53688.9	54509.7	42323.8	89832.9	45785.9	45948.4
A0A0A0MRU0;A0A0C4DH75;A0A0D9SFF8;B4DZ84;D3DX48;D3DX49;Q14168;Q14168-2;Q14168-3;Q14168-4;Q14168-6	MPP2	101433	90292.5	102787	113273	122704	126041	135668	133460	96170.4	96018.1	114718	120153	63319.8	63635.7	65652	76026.8	72565.5	69195.6	78038.7	70629.8
A0A0A0MRV0;Q9P2E9;Q9P2E9-2;Q9P2E9-3	RRBP1	1.1601e+06	875664	665001	888735	746777	747888	698837	945354	845566	1.30556e+06	870452	881547	676296	777190	861041	633639	1.29575e+06	1.14641e+06	1.21722e+06	1.05265e+06
A0A0A0MRW6;Q9H6R4;Q9H6R4-2;Q9H6R4-4	NOL6	22170.2	19871.1	31516	19667.8	31324.2	34867.4	31805	36219.7	39848.1	34572	35881.4	35511.6	44145	34507.2	47815.5	49332.5	29826.4	39717.2	51064.2	55515.6
A0A0A0MRX1;Q12926	ELAVL2	1.45321e+06	1.4756e+06	1.4808e+06	1.48697e+06	1.69856e+06	1.73347e+06	1.62585e+06	1.68044e+06	1.27243e+06	1.58184e+06	1514629	1.42547e+06	1.32081e+06	1.43785e+06	1.39819e+06	1.22034e+06	1.33131e+06	1298077	1.248e+06	1.20037e+06
A0A0A0MS08;P01857	IGHG1	155923	74166	190607	261221	177930	171163	154241	179728	374083	215713	136971	163009	129997	150307	190525	272618	166002	163526	295920	281813
A0A0A0MS41	SFXN3	1.20082e+06	1.12382e+06	1.12875e+06	1.21829e+06	1.40657e+06	1438953	1403998	1.28042e+06	1.70418e+06	2003339	1.86951e+06	1876238	777833	814062	840784	709682	957432	938194	990619	877741
A0A0A0MS45;H3BMV9;J3KNI1;Q9H9E3;Q9H9E3-2	COG4	325538	77417	153305	89812.4	75603	88064.5	266062	228914	261380	190899	100017	252686	276128	138421	283241	300983	80771.2	319512	206734	270345
A0A0A0MS52;A0A0A0MT11;Q13555;Q13555-10;Q13555-2;Q13555-3;Q13555-4;Q13555-5;Q13555-6;Q13555-7;Q13555-8;Q13555-9;Q5SWX3	CAMK2G	364639	357825	385111	399071	308511	300967	287854	252731	334754	352707	339951	293381	311013	257011	304697	265953	310284	336020	323931	298564
A0A0A0MS54;P22694;P22694-2;P22694-3;P22694-4;P22694-5;P22694-6;P22694-7;P22694-9	PRKACB	1428839	1.35065e+06	1.38965e+06	1.44925e+06	1.48108e+06	1.51236e+06	1489339	1.45037e+06	1.36439e+06	1.40135e+06	1.4056e+06	1.38689e+06	1.18755e+06	1.17073e+06	1.21394e+06	1.09672e+06	1.19519e+06	1.25589e+06	1.30101e+06	1.16976e+06
A0A0A0MSA7;A0A0U1RQK7;O43432;O43432-3	EIF4G3	242977	247312	264544	243009	254625	259763	247221	248880	177559	243274	255418	256883	252100	254034	252549	204831	230982	230661	265225	233913
A0A0A0MSB8;Q9UPT5;Q9UPT5-1;Q9UPT5-2;Q9UPT5-5;Q9UPT5-6	EXOC7	222483	218096	208656	248741	216101	216875	210106	227315	201786	206574	212750	216881	229122	219657	230087	225150	209519	221220	242230	223752
A0A0A0MSE1;H3BLT0;Q15303;Q15303-2;Q15303-3;Q15303-4	ERBB4	95962.3	87471.9	104722	83688.3	93140.8	86669.3	88423.6	75343.7	109602	89681.8	91576.7	96088.9	96242.1	104303	87498	32366.1	71394	67134.1	64681.3	32361.3
A0A0A0MSE2;Q16836;Q16836-2;Q16836-3	HADH	445193	487680	861479	436364	392893	402642	1.05796e+06	870500	842685	602687	988173	954956	441625	300243	1.01631e+06	830691	571495	431027	1.03703e+06	1.2784e+06
A0A0A0MSG2;J3KNW4;Q14192	FHL2	5031.14	5461.76	8127.44	11131.5	3778.51	2724.92	4645.94	6014.29	5417.39	2360.44	2532.93	4976.54	3911.78	2266.4	1444.31	1715.96	5397.31	9013.06	2945.57	10068.8
A0A0A0MSI2;B3KPJ4;Q8IXK0;Q8IXK0-2;Q8IXK0-4;Q8IXK0-5	PHC2	29083.4	33523.8	38663.1	50000.7	31788	35689.1	32262.4	31602.3	30398.3	21107.4	33948.7	36244.4	43083.8	39246.8	35382.8	49229.3	15263	27365.5	32911.3	35565.4
A0A0A0MSI6;B7Z1P2;Q9H4M3;Q9H4M3-2	FBXO44	25354.4	28279.4	25180.9	32785.4	29738.3	35242.3	35335.6	23456.6	29019.6	25749.8	26025.4	38162.8	21436.5	34816.5	31080.2	24401.3	32464.6	19264.2	27771	28030.5
A0A0A0MSI8;O00471	EXOC5	275401	257414	406475	624340	328758	272120	425582	684706	319150	546009	692671	611118	327452	827692	393721	922389	252570	304936	471938	634858
A0A0A0MSJ0;Q86XP3;Q86XP3-2	DDX42	268714	298397	224196	182831	269253	349831	175482	178406	228522	187126	250276	157772	264074	188149	179777	156528	250356	284362	175532	164061
A0A0A0MSJ3;E9PFK9;Q3HKR1;Q9UJ41;Q9UJ41-2;Q9UJ41-3;Q9UJ41-4	RABGEF1	145554	149480	162473	156948	142167	135876	159652	142121	150947	132445	138324	140968	149345	150273	156649	150554	151256	148785	141305	129919
A0A0A0MSK4	GPSM1	424946	408719	416902	434568	429560	432024	380407	400563	350845	382785	377765	370813	437595	423972	417250	418457	330562	340771	314479	318261
A0A0A0MSK5;Q5JTV8	TOR1AIP1	72565.2	75242.8	83575.7	94402.9	149783	138459	56894.8	58109.6	34802.5	127066	51954.6	60699.2	55591.5	60636.7	54166.5	68358.8	59582.6	52160.7	50923.1	53529.8
A0A0A0MSK6;Q13017;Q13017-2	ARHGAP5	63101.9	76861.2	77360.7	85091.5	57467	39638.5	48588.3	75173.5	64290.5	43450.2	41626.7	68560.8	55856.5	40123.6	84468.5	57483.6	56945.7	66866.7	166913	72909.6
A0A0A0MSN9;A0A0A0MT02;A0A0G2JI50;A2ABK4;E9PD43;P18615;P18615-3;P18615-4	NELFE	8006.81	8410.9	9872.34	11460.8	9051.01	8653.46	802.702	6441.87	406.316	6062.87	7610.68	7880.85	9123.41	9684.14	4.4623	8450.19	3114.77	741.71	1618.05	4816.62
A0A0A0MSQ9;Q86VX9;Q86VX9-2;Q86VX9-4;X6R3V9	MON1A	1538.56	1091.69	2356.36	1622.06	1396.12	734.558	1947.16	3931.68	2127.37	296.322	1749.44	1466.89	793.283	804.426	993.748	1304.64	939.998	1037.49	266.682	825.304
A0A0A0MST8;C9JRP1;E9PFN4;Q9Y6M7;Q9Y6M7-10;Q9Y6M7-11;Q9Y6M7-12;Q9Y6M7-13;Q9Y6M7-14;Q9Y6M7-2;Q9Y6M7-3;Q9Y6M7-4;Q9Y6M7-6;Q9Y6M7-7;Q9Y6M7-8;Q9Y6M7-9	SLC4A7	10597.5	6511.26	13438.1	12477.6	13554	6964.54	8451.8	14888.6	15732.9	5887.77	9136.75	13409.7	18123.6	10871.2	20840.7	20545.1	12964.5	14335.5	11437.3	11531.5
A0A0A0MSV9;A0A0G2JH37;A0A0G2JKZ1;A2AB90;O15533;O15533-2;O15533-3	TAPBP	25788.9	11494.2	21895.5	9675.62	36678.1	24096.6	29690.2	20851.3	68014.8	19624.6	34797.8	28277.1	22354.5	16081.4	11706.8	73465	16823.9	25119.4	14600.6	28227.7
A0A0A0MSW3;P35658;P35658-2;P35658-3;P35658-4;P35658-5	NUP214	106026	40128	63031.8	50027.9	48975	61845.2	55983.2	45732.9	51641.9	37779.6	52884.7	53234	65061.3	62441.3	76921.9	71602.3	50410	52253.8	66723.4	67663.8
A0A0A0MSX3;A0A0G2JNZ7;Q08345;Q08345-2;Q08345-5;Q08345-6	DDR1	34178.3	69395.3	68746.9	54361.6	46622.1	50939.7	50652.6	50558.5	48230.4	52430.1	47193.2	96715	49683.6	50300.4	75210.1	93119.8	77964.5	54356.1	63595.4	62846.1
A0A0A0MT26;M0R116;P13637;P13637-2;P13637-3	ATP1A3	5025822	5.02999e+06	4.97513e+06	5.51077e+06	7394683	7322439	6.89158e+06	6.53559e+06	4.87699e+06	5713492	5674639	5550286	4.30132e+06	4610763	4.27384e+06	3.73158e+06	3.93797e+06	3.7076e+06	3591700	3.44125e+06
A0A0A0MT32;P38571;P38571-2	LIPA	386515	342535	336804	368544	374495	384002	306449	453776	368001	384710	391397	298193	385844	409033	325692	313418	363259	478333	396384	409950
A0A0A0MT49;P51532-2;P51532-3;P51532-4;P51532-5	SMARCA4	512809	501484	529403	490981	478541	488583	476322	451799	467627	513140	497801	445754	611290	576963	562350	526624	521890	504789	537271	451808
A0A0A0MT60;Q5T1M5	FKBP15	487036	361175	372299	145489	421423	505273	394424	219632	448379	337975	454441	226799	413313	365192	343089	295993	431270	344305	272700	215531
A0A0A0MT83;P26440	IVD	273448	348738	293695	259688	220785	225137	210998	249801	365842	389199	324741	303673	221240	237596	262289	200430	291737	300964	263981	297082
A0A0A0MTB8;Q8NI36	WDR36	78073	60012.8	100260	93711.6	56915.8	76330.9	85982.5	69458.9	122907	81714.4	80778	66545.6	131668	97879.9	128366	102571	78950.5	108103	125561	150577
A0A0A0MTC2;D6RA37;D6RDV0;D6RIY7;Q13454;Q13454-2	TUSC3	137445	143422	155511	144924	138330	150687	150035	146936	150480	179115	167880	160091	147712	147711	157467	152304	142346	149683	154364	153496
A0A0A0MTC4;A0A0A0MTC5;A0A0A0MTC6;A0A0A0MTD1;E5RJN7;E7EPX0;E7EVJ4;E9PH62;F8VPI7;Q9NUL3;Q9NUL3-2;Q9NUL3-3;Q9NUL3-6;Q9NUL3-7;Q9NUL3-8	STAU2	244526	294737	312045	212830	286846	232606	306120	287910	231684	287438	281701	242378	339827	245414	211723	310343	320415	257466	150934	209478
A0A0A0MTH0;Q8N0W4;Q8N0W4-2	NLGN4X	409361	401814	408563	477268	456745	475422	433229	383497	435965	442667	454947	415650	432281	397954	371003	336281	401999	428546	396991	314417
A0A0A0MTH3;Q13418	ILK	196560	193234	286745	102805	169436	170458	221932	206635	258873	197786	211823	208260	230764	231943	230368	336165	228763	222719	245226	267315
A0A0A0MTH9;O14981	BTAF1	271270	163646	129134	68175.8	175345	169006	208920	74529.3	221436	290546	239002	183668	205584	212231	188408	95871.1	320653	347047	49615.1	245827
A0A0A0MTI6;Q9NYP7;Q9NYP7-2	ELOVL5	74827.3	72413.5	90280.4	60808.3	85589.6	73293.4	86675	109364	77914.1	98853.9	87336.4	92070.6	91764.5	91512	119413	75746.8	81285	99040.9	96558.8	86497.6
A0A0A0MTJ2;Q9BQ16;Q9BQ16-1;Q9BQ16-4	SPOCK3	220174	223471	260341	379716	208447	217188	217960	245407	252118	202010	225419	222318	90412.4	83851	96567.2	95623.4	102481	111754	101548	108271
A0A0A0MTN0;Q13617;Q13617-2	CUL2	319918	317974	297676	339048	344824	335331	316403	291959	324353	319654	315924	303512	325820	304864	306108	248235	279301	288781	274554	237758
A0A0A0MTN3;P21266	GSTM3	579632	558072	484654	361124	440106	469048	524230	455686	685967	557870	536803	554444	467319	471964	411849	359392	509894	576406	512523	483371
A0A0A0MTS2;P06744;P06744-2	GPI	2.35662e+06	2.03271e+06	2290497	1.91891e+06	2702573	2.59377e+06	2.59152e+06	2189020	1.87206e+06	1628984	2.22191e+06	2.12291e+06	1832184	1.88454e+06	1838267	1.73967e+06	1.34937e+06	1.39556e+06	1.67059e+06	1.24671e+06
A0A0A6YYA0;Q86XR7-2;Q9Y3B3;Q9Y3B3-2	TMED7-TICAM2;TICAM2;TMED7;TMED7	564602	537984	488971	524153	662142	637216	691451	707307	746274	817355	736305	777914	618416	665589	682984	658145	731554	710074	740231	713273
A0A0A6YYJ0;Q8IYR6;Q8IYR6-2	MSANTD3-TMEFF1;TMEFF1;TMEFF1	54665.7	57109.9	56223.6	63453.2	70389.3	85412.6	82463.7	91932.1	64953.2	60693.3	64408	62881.8	69807.4	106498	80405.7	68781.3	66706.4	72408.3	83209.4	73679.2
A0A0A6YYJ8;Q96HJ9-2;Q9Y383;Q9Y383-2;Q9Y383-3	LUC7L2;C7orf55;LUC7L2;LUC7L2;LUC7L2	312075	358169	310874	393958	362262	348491	364305	355295	310468	299983	317458	345811	399087	400943	379654	401653	353827	348460	368402	379899
A0A0A6YYL4;P57737;P57737-3	CORO7-PAM16;CORO7;CORO7	1.05368e+06	944055	1.04117e+06	1.19169e+06	905667	878471	1148168	1.0982e+06	1.00663e+06	946297	950307	992069	673415	620388	726573	698267	773713	820987	1.01341e+06	869205
A0A0B4J1R2;Q9H6R3	ACSS3	87527.1	97717	107548	65094.8	78220.1	81844.7	84170.1	121222	123642	101868	116805	87399.8	143147	91178.6	123420	131157	119218	85608	128257	129586
A0A0B4J1Z1;C9JAB2;Q16629;Q16629-2;Q16629-3;Q16629-4	SRSF7	1.00646e+06	1.0923e+06	1138011	1.02049e+06	1.0297e+06	1.15642e+06	1.16416e+06	1.30864e+06	1.26562e+06	1.22693e+06	1.14771e+06	1.18311e+06	1397241	1.35763e+06	1.29172e+06	1417183	1258816	1.25001e+06	1.21339e+06	1.29085e+06
A0A0B4J287;Q9H0A8	COMMD4	60586.8	94212	65628.1	55654.3	111265	116829	79847.4	40356.1	78460.4	85822	64346.4	55003.9	74031.9	70617.6	58237.4	67398.8	95261.6	83236.1	69127.4	63975.1
A0A0B4J2A0;Q9UHJ6	;SHPK	138184	127716	146520	154079	143518	144141	136563	151197	157876	114846	94497	116198	199173	170214	189061	184880	152876	143904	151910	143354
A0A0B4J2C3;P13693;Q5W0H4	TPT1	1.30501e+06	1.28496e+06	1.30489e+06	1.53655e+06	1283215	1.32492e+06	1.29227e+06	1.03856e+06	1.21072e+06	1.42912e+06	1.3775e+06	1.34245e+06	1.15811e+06	1.19212e+06	1374355	778344	1.29485e+06	1.37556e+06	1.34741e+06	902967
A0A0B4J2E5;Q15269	LOC102724159;PWP2	488963	164298	386060	218353	201170	596884	510680	218852	204093	229258	546919	375360	207313	261313	162630	197807	198094	237062	220433	182046
A0A0C4DFL7;Q16850	CYP51A1	424624	401710	430931	342701	470437	474323	548402	520517	603297	577973	558408	596721	426646	430267	420184	403331	495887	674091	552258	488924
A0A0C4DFM0;G3V267;G3V4T6;G3V5T0	GSTZ1	101015	259698	110495	110679	196470	148696	96099	97116.9	168757	354459	134575	105223	105896	225650	77103.6	78191.7	105341	280934	139424	65792.1
A0A0C4DFM1;Q92544	TM9SF4	578944	502970	536539	529727	395214	383521	363320	444464	608745	364060	342227	421925	482307	484203	534723	514427	408365	433299	421469	407560
A0A0C4DFM7;E9PKY2;Q5TAX3	ZCCHC11	650400	626725	637650	625990	656702	697362	698993	679876	695050	701130	729249	676840	763032	753843	738536	720929	730428	744395	739043	656639
A0A0C4DFN1;Q8IWA4	MFN1	42946.1	39165.8	60297.9	31666.4	52206.9	42133.6	49881.7	25590.6	46184.4	39706.6	46082.7	30244.9	56801.3	60241.3	19516.2	28149.3	43507.7	53335	27997.7	26158.5
A0A0C4DFT3;Q12959;Q12959-2;Q12959-3;Q12959-4;Q12959-5;Q12959-6;Q12959-7;Q12959-8;Q12959-9	DLG1	205527	66345.1	80540.5	147744	82576.3	83916.6	64214.1	63697.4	60594.4	60824.4	84338.7	98963.7	90120.6	128672	77773.1	84870	90691.5	71619.6	105310	84964.5
A0A0C4DFU2;P04179;P04179-4	SOD2	618010	604686	674421	661334	868328	868790	814326	836607	668879	729454	825781	721151	660975	653941	854436	601796	717442	681250	678749	705093
A0A0C4DFX9;C9JHL4;Q9H3P2	NELFA	222655	375821	574093	8401.61	52572.2	573041	177615	13404.9	501017	507646	520638	19039.3	384421	381199	40776.2	57176.3	367574	707593	39211.2	21588.2
A0A0C4DFZ1;A8MZ54;Q16623;Q16623-2;Q16623-3	STX1A	27057.3	31875.2	31346.2	63709.7	25734.9	21117.7	39255.9	13792.2	29606.9	15975.3	29869.5	10246.8	25204.8	28092	22200.9	13673.8	17829	21385.3	14150.8	6935.05
A0A0C4DFZ2;P15289;P15289-2	ARSA	213056	144829	219992	246603	193285	193791	188385	148411	236241	220594	238614	240788	183570	172586	176412	140660	309210	371664	303362	269498
A0A0C4DG02;F8WE91;Q9Y6K1;Q9Y6K1-2	DNMT3A	82651.1	81676.9	63857.1	31486.9	72666.3	61332.9	63208.8	60180.9	141183	70813.8	62063.6	96316.6	85268	90596	90523.4	77944.9	69293.6	81432	72945.1	73239.3
A0A0C4DG17;C9J9K3;P08865	RPSA	2.6848e+06	2.84162e+06	3.03794e+06	3.04578e+06	2.63833e+06	2.85239e+06	2.59283e+06	3.01886e+06	2811999	2.94549e+06	2780601	2.54526e+06	3.35519e+06	3272942	3.28533e+06	3490915	3.55729e+06	3.60064e+06	3.34082e+06	3.75258e+06
A0A0C4DG21;E7EP65;E7EW77;F8WAL6;Q9NYB9;Q9NYB9-2;Q9NYB9-4	ABI2	502119	414472	442561	564583	431330	416135	589284	404410	650074	463679	456080	563367	458915	366494	350821	348527	323124	390126	445912	326320
A0A0C4DG40;E7ENN3;Q8NF91;Q8NF91-2;Q8NF91-4;Q8NF91-8	SYNE1	1152.94	5100.53	5149.33	2722.63	3481.64	4676.35	4195.05	3045.27	4822.79	2951.84	2754.36	8294.25	2187.44	2879.34	2473.93	4406.81	3307.44	3022.93	2588.18	5500.82
A0A0C4DG44;O43464;O43464-3	HTRA2	139563	136620	150812	145060	130163	139289	154618	131971	106061	132609	140486	130521	118871	115678	82193.1	97482.1	127635	135413	103690	113178
A0A0C4DG51;Q9NP80;Q9NP80-2;Q9NP80-3	PNPLA8	47891.6	49401.7	45038.5	50616.1	45852.3	36414.6	50441.3	48071.5	55578.3	51757.2	55312.8	63531.8	42170	31051.5	48873.4	45341.1	40993.7	42336.5	43569.8	33415.6
A0A0C4DG62;F5GYV5;F8WCT1;H7BZV4;Q66PJ3;Q66PJ3-2;Q66PJ3-3;Q66PJ3-4;Q66PJ3-7	ARL6IP4	6776.09	10817.8	18610.4	22061	12100.6	13033.8	17237.2	13161.4	16142.1	5770.3	12298.8	14293.5	22617.2	22267.6	17887.4	28500.8	16110.3	16888.4	21116.7	17591.7
A0A0C4DG89;Q7L014	DDX46	279616	297746	316538	254419	264797	274545	294354	293764	377126	298164	332051	301062	379200	358567	392758	406388	326434	322468	363196	355559
A0A0C4DG95;E9PD56;H7BYG4;Q7Z7A4;Q7Z7A4-2;Q7Z7A4-4;Q7Z7A4-5;Q7Z7A4-6;Q7Z7A4-7;W5RWE6	PXK	40393.7	35746.5	37809.7	43119.4	42189.8	40101.2	30414.1	32872.2	27323	37542.1	42913.4	29189.2	32881.1	35579.4	33517.2	38785	40594.9	32423.3	25952.9	33573.4
A0A0C4DGA2;O75521;O75521-2	ECI2	473348	344292	625212	653739	510804	642917	516322	475112	542738	604854	598857	619934	518534	281500	431199	402163	493965	639415	474952	564663
A0A0C4DGG8;Q8IX12;Q8IX12-2	CCAR1	150774	150065	172965	113594	159531	146003	147171	180737	154326	152016	145694	148148	203522	202656	139978	212118	141372	138819	182272	166590
A0A0C4DGG9;F5GWX5;Q14839;Q14839-2	CHD4	332190	351411	336984	381225	358258	373509	366891	368388	344060	291300	315312	333649	437239	422826	466356	494023	351715	322510	440404	402164
A0A0C4DGH0;Q5ZPR3;Q5ZPR3-3;Q5ZPR3-4	CD276	621048	446519	608732	489465	714120	734624	648548	593902	598381	678767	645974	556717	682811	747957	691030	544390	816233	844567	701648	643999
A0A0C4DGL3;H0YKC5;H0YNW5;P33316;P33316-2	DUT	81819.3	81226.7	54092.9	106334	62974.5	73333.8	74397.4	54511.9	81626.5	72238.5	64361.5	86423.1	82452.9	89793.1	194524	93687.4	72878.5	72856.4	65662	117251
A0A0C4DGN6;Q9Y2X7;Q9Y2X7-3	GIT1	404195	388486	376611	380030	381313	404404	345462	354984	344819	394996	386397	362192	323924	339093	313799	303950	328713	296265	335332	307793
A0A0C4DGP0;E7EU35;Q9UKF7;Q9UKF7-2	PITPNC1	131256	136166	135885	159928	155569	161423	173695	232683	150210	138385	169185	159873	100866	121628	128547	122108	84636.5	130431	160139	150522
A0A0C4DGQ5;P04632	CAPNS1	692655	666197	694200	803592	592684	625480	565194	560062	564268	754509	686370	680872	585731	590967	639253	502327	722032	677878	643699	663283
A0A0C4DGQ6;Q96P16	RPRD1A	187238	275895	317294	279355	213336	194305	187450	242170	237349	261520	236556	223752	244540	188748	205130	254292	219991	224450	266591	214116
A0A0C4DGQ8;Q6IAN0	DHRS7B	52651.8	50164	71936.4	78515.4	48506.9	42095.8	32693.4	61453.3	81254.5	70403.8	75318.3	82773.6	66805.3	63036	50080.6	70658.8	79755.1	69748.8	68765	82224.5
A0A0C4DGR1;B4DHA8;M0QY66;Q9BZC1;Q9BZC1-2;Q9BZC1-3;Q9BZC1-4;Q9BZC1-5	CELF4	175198	147990	177229	174892	108652	126859	123568	114701	137879	112469	142927	156211	72125	66266.9	71063.9	67224.4	54095.6	67604.4	78772.8	66683
A0A0C4DGS0;P56556	NDUFA6	284742	278702	234913	203540	234788	296737	266968	286764	292935	313367	318366	307873	275075	214364	217953	244235	255427	253697	223666	263673
A0A0C4DGS1;P39656;P39656-3	DDOST	2355625	2.37669e+06	2.4479e+06	2.90255e+06	2312297	2.40253e+06	2.46287e+06	2.66699e+06	2760121	2.89306e+06	2671633	2.74582e+06	2.78757e+06	2.86457e+06	3012221	2.95755e+06	3.26281e+06	3.33497e+06	3.35899e+06	3.35601e+06
A0A0C4DGS5;Q08379;Q08379-2	GOLGA2	156499	30491.8	150234	217290	16219.4	42724.9	120805	111582	155244	44742	76022.3	120076	85786.9	22554	72138.4	144439	125441	148866	120995	111835
A0A0C4DGS9;Q9Y6K0	CEPT1	1.46454e+06	1.63404e+06	598313	1.27579e+06	1.01934e+06	1.96098e+06	884876	737570	1.06818e+06	1.86975e+06	1.0887e+06	915281	1.16438e+06	2.06282e+06	755535	605817	1.45677e+06	1.40577e+06	1673459	1.07066e+06
A0A0C4DGV4;E9PLX3;O43504;R4GMU8	LAMTOR5	177131	263232	178014	216493	210194	191089	168352	151865	193327	148984	200222	234909	153183	219172	199324	130291	125017	261730	216555	201420
A0A0C4DGW6;A6NDU8	C5orf51	97813.5	77932.3	101357	141852	78109.8	77300.1	83438.5	94557.5	98133.3	85316.2	105472	104464	110625	106134	102522	107297	94254.3	113297	104302	84725.6
A0A0D9SEI3;A0A0D9SEN2;A0A0D9SER5;B7ZVY7;J3QR29;J3QR44;P21127;P21127-10;P21127-12;P21127-2;P21127-3;P21127-4;P21127-5;P21127-6;P21127-8;P21127-9;Q5QPR3;Q5QPR4;Q9UQ88;Q9UQ88-10;Q9UQ88-2;Q9UQ88-3;Q9UQ88-4;Q9UQ88-5	CDK11B;CDK11B;CDK11B;CDC2L1;CDK11B;CDK11B;CDK11B;CDK11B;CDK11B;CDK11B;CDK11B;CDK11B;CDK11B;CDK11B;CDK11B;CDK11B;CDK11A;CDK11A;CDK11A;CDK11A;CDK11A;CDK11A;CDK11A;CDK11A	210946	240598	254731	253103	141211	172305	160422	170601	290256	243919	266716	220371	277713	251934	278772	289164	261330	271167	277173	265709
A0A0D9SEM4;Q08170	SRSF4	188421	203778	160469	54859.8	171877	178641	156597	121075	200452	116735	160554	112370	194543	199707	209182	140502	133741	140076	146449	113971
A0A0D9SEP4;A0A0R4J2G7;A0A1D5RMU6;E7ERL8;Q9ULB1-2;Q9ULB1-3	NRXN1	211134	169734	196670	192801	223117	305288	416382	174829	175995	153409	248540	198288	148227	189179	210102	178942	134035	129875	264702	124113
A0A0D9SEY1;G5E948;O95819-3;O95819-5	MAP4K4	997112	1.01682e+06	963977	981664	1.00402e+06	1.09095e+06	1.04758e+06	1122523	1.01785e+06	1.08135e+06	1.01337e+06	1.04165e+06	1.1544e+06	1.15686e+06	1.06172e+06	1.1093e+06	1.03351e+06	1.00992e+06	940560	976482
A0A0D9SF28;F5GXV7;Q5T321;Q8NFP9	NBEA	198197	186648	202650	192775	175008	169454	175397	168789	162538	151209	161888	145224	166280	160258	167210	157710	134502	141366	144874	121585
A0A0D9SF30	NCAM1	2.34805e+06	2.08943e+06	2.19036e+06	2.58199e+06	1933499	1.72446e+06	1.53515e+06	1.65466e+06	1.51269e+06	1.68406e+06	1891570	2.01453e+06	1.33739e+06	1414659	1176399	1.18374e+06	1.14696e+06	1.2014e+06	1210701	926572
A0A0D9SF53;A0A0D9SFB3;A0A0D9SG12;O00571	DDX3X	1.92515e+06	1.82999e+06	2.02783e+06	2196247	1.672e+06	1.65437e+06	1.63173e+06	2.01544e+06	2.1605e+06	2.10001e+06	1.92285e+06	2.09561e+06	2.23153e+06	2.09855e+06	2.15269e+06	2.27359e+06	2.00885e+06	2.3771e+06	2.11074e+06	1990422
A0A0D9SF70;E9PQP3;G5E9L0;H0YDN9;Q8N6H7;Q8N6H7-2;Q8N6H7-3	ARFGAP2	175626	167528	205471	126252	166028	157020	167495	162554	145311	212653	221569	173114	149642	158305	143937	153545	171390	137644	151386	123949
A0A0D9SFE4;A0A0U1RQP1;Q05193;Q05193-3	DNM1	511281	423163	432903	606894	507526	489571	461151	428153	395422	393719	438574	445799	369040	356633	330477	347063	362102	327108	335624	273220
A0A0D9SFK2;Q92614;Q92614-4	MYO18A	597210	548698	590195	595974	633505	668924	617702	603215	529313	570372	558302	542772	474947	479843	468593	448893	457491	451472	463097	428906
A0A0D9SFS3;Q02218	OGDH	448350	465815	396661	564284	388655	450385	476416	505136	686088	582966	442618	657537	410179	403104	473939	406933	423772	666427	532671	487946
A0A0D9SGD3;E5RG17;E5RGF2;Q6P1N9;Q6P1N9-2	TATDN1	19139.7	17980.2	21133.8	48135.4	18568.3	20856.1	21834.3	35300.7	21770.9	27195.2	27371	22184.1	22139.2	22477.3	24262.8	27731.1	20017.3	16914.7	27557.5	21721.9
A0A0D9SGE8;Q5JRC6;Q8IWS0;Q8IWS0-2;Q8IWS0-3;Q8IWS0-4	PHF6	102597	92102.5	118762	119693	89645.7	87376.1	128041	123749	130965	116492	123924	120954	131524	115566	118363	129685	103340	124002	123913	122227
A0A0G2JH68;A0A140T8Z0;O60610;O60610-2;O60610-3	DIAPH1	160741	200041	187893	182358	267983	247631	230428	219165	171471	183259	204444	186492	250209	294079	276979	239559	221293	217964	232294	220687
A0A0G2JHC2;Q6NYC8	PPP1R18	442591	488784	390216	442460	401698	559864	649112	284992	307865	238475	366823	358499	524869	353079	456808	400620	270949	261109	365307	226456
A0A0G2JIW1;P0DMV8;P0DMV9	HSPA1B;HSPA1A;HSPA1B	4952687	4.41855e+06	5.05913e+06	8631721	4.54548e+06	4.52004e+06	4803340	4.92778e+06	4108575	4.33402e+06	4075435	7.61575e+06	4.03366e+06	3768529	4444367	4251607	4466190	4587039	4.75011e+06	9189306
A0A0G2JJD3;O95870	ABHD16A	198948	183293	124749	189941	264394	177747	190613	140062	176081	156765	125406	136380	201272	164066	132155	138914	223179	148852	189177	113925
A0A0G2JLL6;A0A1B0GTE9;A0A1B0GTP1;Q7Z6L0;Q7Z6L0-2;Q7Z6L0-3	;PRRT2;PRRT2;PRRT2;PRRT2;PRRT2	472242	385097	474690	619590	501177	508520	499537	542426	400312	277810	419413	442465	309971	334766	299678	343536	293203	242095	314477	297716
A0A0G2JNW7;A0A0U1RR18;Q9Y666	SLC12A7	47647.4	37006.8	40012.3	53277.3	62084.4	68192.5	52056.5	20922.4	61422.3	40351	51388.4	34848.9	42462	49620	102711	34961	49942.6	50791.9	60343.4	46357.4
A0A0G2JNZ2;A0A0G2JPP5;Q14160;Q14160-3	SCRIB	203344	193506	223035	210178	220999	191126	195430	196253	202431	214654	195464	208337	216711	217223	248935	277359	213499	257597	218666	226276
A0A0G2JPK6;Q9H313;Q9H313-2;Q9H313-3;Q9H313-5	TTYH1	103883	67183.6	95446	69914.2	93720.2	140788	83032.4	82284.1	124180	157935	116617	106247	154614	145043	138491	129866	72002.2	48842.2	92619.9	50855.3
A0A0G2JQ41;A0A1C7CYZ0;Q12979;Q12979-2;Q12979-4	ABR	69341.8	66021.1	60456.9	92641	64302	69550.9	92641.4	114491	71906.9	67436.4	76581.3	84029.8	61823.1	58768.4	73779.8	90775.4	62660.8	66051.9	86884.9	102196
A0A0G2JQ92;Q96BW9;Q96BW9-2;Q96BW9-3	TAMM41	728929	209912	162582	139439	244308	160008	311971	125690	278663	130665	335925	139370	111703	156898	155614	143350	126749	146907	639668	177226
A0A0G2JRA5;B0QYV1;O43251;O43251-10;O43251-2;O43251-5;O43251-6;O43251-8	RBFOX2	850269	278937	329968	459616	458611	413580	366729	150225	1.10164e+06	298456	215765	167015	653547	387484	318846	152456	388543	814536	309163	161963
A0A0J9YVP6;A0A0J9YYL3;Q9UHX1-2;Q9UHX1-4;Q9UHX1-6	PUF60	448138	463216	460987	418411	453801	415128	402058	428499	373175	446956	406111	360409	405210	412972	391333	381095	420306	453299	402865	399996
A0A0J9YW36;Q9NZ72;Q9NZ72-2	STMN3	104983	103842	108755	116174	252457	107055	117717	214658	93271.2	184502	90407.5	182764	76328.2	198907	161739	173179	57748.1	68984.6	152572	181667
A0A0J9YWD2;A0A0J9YX19;A0A0J9YYK8;A0A1B0GTJ5;A0A1B0GUR8;A0A1B0GVR1;Q9UBY8	CLN8;CLN8;CLN8;;CLN8;;CLN8	27391.3	32244	20622.7	7538.75	32463.5	30131.4	24129.5	26980.1	19665.4	28532.3	25750.2	20013.1	30218.6	33755.9	26474.1	29055	27358.4	19717.1	24063.5	26210.3
A0A0J9YWI0;A0A0J9YXZ6;A0A0J9YY83;G3V0I9;Q4VXZ8;Q9NUI1;Q9NUI1-2	DECR2	40276.3	45318.2	41286	31235.2	29259.6	28518.8	33007.8	39714.5	43399	44235.4	50057.8	44556.5	50168.4	47534.8	49104.5	68600.4	49802.8	53518.9	54620.9	61250.2
A0A0J9YX62;C9J2C4;O75190;O75190-2;O75190-3	DNAJB6	41295.3	44693.2	41624.8	45873.9	38753.5	39900.5	38680.2	36370.3	36870.7	44514.8	37120	36533.2	45092.4	45929.4	37868.4	42611.7	42274.6	44380.4	44732.6	39188.6
A0A0J9YX66;A0A0J9YXJ0;A0A1B0GU44;A0A1B0GUN8;E9PC62;O95319;O95319-2;O95319-3;O95319-4;O95319-5;Q5VZZ6;V9GYD9	CELF2	72005.1	77087	50921.7	138583	66749.1	103166	36928.5	57078.2	59176.5	45410.7	48821.8	87055.2	65100	67476.7	48779.9	69000.1	69011.3	58262	96935	67984.9
A0A0J9YXF2	PON2	1.0262e+06	949352	924081	883510	800197	783771	758585	960263	758872	886035	822390	762790	1.7218e+06	1.58787e+06	1626882	1.70255e+06	1.65963e+06	1.64191e+06	1.55374e+06	1704765
A0A0J9YYJ0;Q8N129	CNPY4	97736.9	84746.4	79472.6	131183	63344.6	72910.8	60348.5	70344.5	48186.3	77260	65793.7	69612.1	54655.4	84335.5	71865.9	69823.4	170881	103999	91359.1	91068.2
A0A0R4J2E8;A8MXP9;P43243	MATR3	4645166	3797928	4526586	5.76204e+06	3.62087e+06	3418890	4.66115e+06	4.07732e+06	5777238	3.84449e+06	4326908	5016532	4.51652e+06	4061828	4.08341e+06	4.18267e+06	3.57627e+06	4800053	4030562	3.25613e+06
A0A0R4J2F3;Q9Y2S0	POLR1D	43904.2	19607.8	46874.8	18319.9	40673.4	38382.6	37505.3	26250.3	37214.2	20440.8	46776.8	29232.2	26003	23030.3	30327.7	37224.8	26965.5	24245.9	29214.8	34467.6
A0A0U1RQI6;E7ERI8;E7EW49;O75122-3	CLASP2	698603	594475	641340	736825	663824	644886	654494	657602	551987	615064	558538	565585	562767	523824	595580	509310	539262	518312	537385	464883
A0A0U1RQQ9;F8VSC5;Q6P3W7	SCYL2	95031.9	96230.1	91364.6	294780	87225.1	90013.6	88173.9	129975	67688.6	69381	61183.2	77782.7	96405.6	80762.2	106924	108533	76386	80948	79322.5	79283.9
A0A0U1RQT8;Q8TCZ2;Q8TCZ2-2;Q8TCZ2-3;Q8TCZ2-5;Q8TCZ2-6	CD99L2	132452	113696	120558	134231	126093	118868	122339	98426.6	114654	85421.1	130091	131418	95642.9	103616	97518.8	98618.5	77926.7	78272.1	115112	79913.8
A0A0U1RQW6;Q9Y2E4	DIP2C	178052	164174	201499	147963	215003	195647	180505	209680	215714	189878	224945	242164	233210	204147	196242	214564	166735	209576	157667	165427
A0A0U1RR22;Q9UNF0;Q9UNF0-2	PACSIN2	171861	151542	164849	103528	175450	172023	191485	169638	151781	137545	174250	142188	154059	173308	162926	147941	154294	166839	171450	164490
A0A0U1RR39;P22681	CBL	238769	158786	217591	179100	223324	203095	219159	245251	189058	180344	194257	218503	229035	213143	219086	235207	207588	226721	240430	212499
A0A0U1RR70;G5E9L9;Q8N568;Q8N568-2;Q8N568-3	DCLK2	646227	542522	559850	549290	461618	444704	446477	457658	510579	546124	486826	482195	583849	574410	612838	529977	709733	734170	749750	674718
A0A0U1RRB6;Q9Y2D4	EXOC6B	115456	118567	116999	104581	110735	114468	101873	102008	104987	92413.3	104547	113755	119379	129093	109202	117352	94143.6	92414.3	122520	85293.4
A0A0U1RRK1;F6XEV2;Q9BPX6;Q9BPX6-2;Q9BPX6-3	MICU1	71700.5	59733.1	59354.6	39469.4	61358.8	69127.5	64513.4	55940.6	70517.5	62360.7	71781.2	57586.3	62354.5	53428.3	65110.7	55292.1	67401.9	60292.2	72777.6	59416.5
A0A0U1RRM4;P26599;P26599-2;P26599-3	PTBP1	470413	448503	499733	647283	349314	336752	356545	385622	389337	386485	446229	448441	389369	388136	412915	411571	485814	580307	532834	475678
A0A0U1RRM9;D6RAA5;E7EMZ9;E9PBC6;H0Y9C3;O95359;O95359-1;O95359-2;O95359-3;O95359-5;O95359-6;Q4VXL4;Q4VXL8	TACC2	55498.6	61898.7	39516.2	35771.7	47959.6	58275.2	40227.5	36841.5	41782.2	41030.9	50527.5	37968.8	49403.8	53102.6	44953.4	35623.4	30539.1	35035.5	40775.6	26911.6
A0A0X1KG71;Q8WX92	NELFB	154602	146285	176683	181121	153216	142282	168994	191931	193634	155829	165170	175432	200231	190582	224910	237765	186581	179595	214479	207481
A0A140LJL2;Q8N350	CBARP	300823	178187	414729	420875	256388	274690	251581	453049	235014	102337	285791	618553	296782	225517	240129	321624	227544	191066	236772	205390
A0A140T947;O60231	DHX16	13374.9	15172.3	17120.5	9199.06	11478.5	15030.3	14011.7	15956	14118.4	13176.1	15275.2	14604.8	15267.6	16793.4	16447.4	22417.1	16553.1	18234	18036.7	22452.8
A0A140TA86;Q5XKP0	C19orf70;MIC13	103846	267005	280225	343917	161466	190648	256540	197814	404066	348749	258983	352903	346856	300671	307947	193381	300538	319903	246345	302502
A0A1B0GTB0;A0A1B0GVW0;O75787;O75787-2	ATP6AP2	542795	504398	551561	463567	608065	593192	587625	542815	632779	664822	671199	654121	515433	541498	539468	476460	576008	557305	636642	534386
A0A1B0GTB8;A0A1B0GVF3;A0A1B0GWC0;P23786	CPT2	372068	381505	425956	439437	332331	317508	345031	349147	536199	497500	509063	493136	355000	351964	358127	389410	428099	434282	467740	429303
A0A1B0GTC3;A0A1B0GTC5;A0A1B0GU26;A0A1B0GUC3;A0A1B0GV98;A0A1B0GVH5;Q9C0B1	FTO	513371	437330	431108	305881	564887	588585	606991	525436	642535	490820	560777	528927	521433	509196	483954	335370	508355	533678	438112	373623
A0A1B0GTJ7;A0A1B0GWJ0;P30566	ADSL	632388	569177	559484	515634	589273	581265	556999	567780	508136	542640	525786	477333	499870	487364	521292	437229	516952	509434	505700	480275
A0A1B0GTL5;Q9BXF6	RAB11FIP5	86574.9	30248.2	49565.4	61128.7	94250.3	32364.6	74154.2	98347.6	80422.8	85858.9	67098.4	39235.2	75722.6	98828.6	70685.7	49175.9	74879	81382.8	65477.5	97086.5
A0A1B0GTM3;A0A1B0GTZ5;A0A1B0GUA4;A0A1B0GW68;E7EMM4;Q13510;Q13510-2	ASAH1	1.70036e+06	1.74386e+06	1.64775e+06	1774213	1.41334e+06	1.48379e+06	1.65018e+06	1.47239e+06	2.19418e+06	2.80934e+06	2.61097e+06	2738361	1.35702e+06	1.5317e+06	1.63807e+06	1.23484e+06	1.83801e+06	1.92908e+06	2.03734e+06	1.75214e+06
A0A1B0GTP9;P61764-2	STXBP1	1.69817e+06	1.61527e+06	1468071	1.64527e+06	1.78282e+06	1802005	1.83831e+06	1.69027e+06	1.59475e+06	1.61135e+06	1.61979e+06	1.73772e+06	1.11206e+06	1.1172e+06	1.13758e+06	1.04204e+06	1.12236e+06	1.0966e+06	1.17016e+06	1.04426e+06
A0A1B0GTU4;P49023;P49023-2;P49023-3	PXN	23963.3	45305.7	26662.2	26108.4	47494.1	32823.9	18879.3	38487.9	17088.1	36021.4	27067.9	34582.4	11254.1	13710.8	32320.3	49163.2	32456.7	17790.6	22544.5	41059
A0A1B0GTU9;O14647;O14647-2	CHD2	45774.3	51228	51989.7	30912.3	54697.9	51243.4	43370.2	37418.7	60547.5	50588.2	44176.1	30939.6	73574.1	66433.2	58933.1	56187.6	53417.5	53727	45332.3	49935.6
A0A1B0GUA3;Q96EK5	KIF1BP	237524	223519	205953	231301	236982	243507	227673	249742	282750	281070	277346	295882	269227	285104	288683	302699	276550	255756	275128	272724
A0A1B0GUI1;Q6GYQ0;Q6GYQ0-2;Q6GYQ0-5;Q6GYQ0-6;Q6GYQ0-7	RALGAPA1	228749	193915	221373	255385	199911	206998	207140	218341	222654	211694	208150	235684	200397	199887	205344	224253	183111	179148	201527	187338
A0A1B0GUS7;B1AM27;O14795;O14795-2	UNC13B	67566	68968.1	139047	54909.7	100635	117539	47682.3	75381.9	74023.2	62467	70179.1	62717.6	64288.8	75457.5	58879.4	115056	58912.1	57558.4	31831.1	31206.4
A0A1B0GV47;Q7Z4S6;Q7Z4S6-2;Q7Z4S6-4;Q7Z4S6-5;Q7Z4S6-6	KIF21A	282762	274755	288055	336776	303189	319519	324072	347185	276649	284308	279550	346211	284505	287134	303136	369387	253609	256817	286813	305675
A0A1B0GV73;E7ESW5;F8W9U9;Q5T5U3;Q5T5U3-3	ARHGAP21	33655.9	37520	36741.3	29939.3	31194.6	32838.9	30595.4	26955.2	20819.2	24581.5	24043.6	16932.1	34227.8	34439.8	34818.9	32359.5	25290.3	32051.8	28571.9	26516.1
A0A1B0GVD5;A0A1B0GWE8;P07339	CTSD	2744611	2.67271e+06	2.64328e+06	2.72744e+06	2119483	2.17122e+06	1.96097e+06	2.13747e+06	2.68419e+06	3.42557e+06	3194160	2940140	1.82378e+06	1.90722e+06	1816386	1.63032e+06	2.88611e+06	2.85292e+06	2560391	2.70261e+06
A0A1B0GVI7;P35869	;AHR	276187	349022	263323	397961	204122	187412	239614	280744	190014	315102	265342	301114	163205	210991	169483	183155	297334	303429	237311	142118
A0A1B0GVV3;Q5EBL4;Q5EBL4-2	RILPL1	23422.6	29158.1	50849	35797.1	31848.8	28744.8	43924.8	28318.5	45702	58067.7	47825.8	60516.2	47626	59992.3	46076.9	58588.7	35604.9	29115.1	42302.5	31698.8
A0A1B0GW05	DPY19L1	555642	606577	638194	196739	537291	593376	608132	649152	709142	631661	598791	518562	866800	821853	856168	914785	737509	735200	794542	783263
A0A1B0GX65;Q969T4;Q96LR5;R4GND1	UBE2E3;UBE2E3;UBE2E2;UBE2E3	111375	100180	124384	140599	95660.3	101612	117868	118780	136897	101814	105070	106153	84120.8	81297.5	88344.8	130344	64758.8	83835	126878	152817
A0A1C7CYV9;Q8WUG5;Q8WUG5-2	SLC22A17	155802	141538	113732	159568	194164	184197	171766	227582	113229	131235	147521	146153	122826	145339	132910	130881	161162	108934	110089	135786
A0A1C7CYX9	DPYSL2	37365444	34417560	34603788	29958162	39901168	40556652	39467336	39288460	34178668	38691936	36309300	34406472	33485744	32639886	35607476	30039172	33295218	32978506	32590330	30599560
A0A1C7CYY3;Q9H902	REEP1	308350	319071	351017	259467	312908	310784	290197	251653	242408	230113	282655	246051	198385	194110	161262	148248	193893	192450	169719	146344
A0AVL1;F8WC54;Q13443;Q13443-2	ADAM9	37966.1	58264.4	49938.4	45755.6	46637.5	41167	37347.2	42254.4	69585.3	74329.8	66133.8	78453.5	44378.3	50313	43460.7	40451.8	54655.9	47148.8	53458.1	41732.5
A0AVT1	UBA6	589933	540457	549643	642228	556659	579901	695798	667672	967581	681678	647095	858755	752444	680207	706301	642661	557459	738279	623337	560001
A0FGR8-2;H7BXI1	ESYT2	177234	180359	132237	168052	171059	212120	202607	188436	201458	212005	190698	159786	214743	216360	209529	160328	302101	276718	204226	203408
A0MZ66;A0MZ66-3;A0MZ66-4	SHTN1	448365	422560	424831	504680	376510	379339	377511	318045	341502	290600	385140	423419	335695	361029	334201	345951	181366	182132	233643	171140
A1A5C7;A1A5C7-4;C9J4Z0	SLC22A23	43248.1	42379.5	43312.6	37116.5	50495.5	49009	44178.3	38840.2	39257.6	40428.2	47260.6	41107.7	68468.4	74630.7	74892.5	56312.1	54630.7	47967.5	44120.1	44168.4
A1L020	MEX3A	75914	118221	99209.8	131742	88039.7	83373.7	89999	76896	94199.8	92379	56270.5	63624.6	86753	86764	130594	85877.8	90534.6	93660.1	82842.5	98099.9
A1L0T0	ILVBL	486444	508953	444520	426953	553226	553353	552261	471348	451352	410466	458952	457708	549809	542957	606895	544819	512048	453102	540851	522342
A1X283	SH3PXD2B	480836	397552	425788	357441	430825	454596	455826	456021	438186	401466	462012	429489	449342	426791	464205	374256	487411	493883	551617	536353
A2A2D0;P16949;P16949-2	STMN1	5267224	3.8708e+06	4644493	5.50819e+06	4.52287e+06	4.37502e+06	4.44635e+06	825381	2.73144e+06	1303242	3.17024e+06	3.58576e+06	4.02104e+06	2777984	4503672	4219851	1.5875e+06	3.27664e+06	4.45176e+06	3.06046e+06
A2A2Q9;Q9Y312	AAR2	28687.1	43993.9	29133.6	30447.6	45842.1	43038	39203.7	30480.5	34332.6	27228.1	34011.2	31852.8	31943.6	33379.9	41962.6	30603	36130	41616	36577.1	34003.2
A2A2V1;P04156;P04156-2	PRNP	37729.8	35934.2	40229.7	24357.8	45897.5	43450	46291.3	46882.7	41749	34150.4	40015	44226.9	30214.8	28225.1	25592.8	31103.4	30389.4	31442	30599.8	35924.4
A2RRP1	NBAS	118897	123763	137132	150001	114133	108683	117764	122606	140137	148118	129302	134621	142027	142637	153391	153406	151665	158617	157205	167074
A2RUF3;B7ZM87;O75044	SRGAP2	298017	359866	308877	377796	328494	312975	309623	310880	283287	315389	562321	338648	277310	309548	320418	255810	245836	256364	285858	231938
A4D1P6;A4D1P6-2;A4D1P6-3;C9J1X0	WDR91	25306.8	70967.5	74987.8	34086.4	52115.8	35363	19240.3	17871	17203.4	18654.7	37046.2	24411	22896.2	23289	54536.9	43225	49576.7	21886.4	32978	44845.2
A5YKK6;A5YKK6-2	CNOT1	383573	385806	410136	453020	355521	365665	381402	409684	388364	369121	394416	405710	434644	451782	483545	489783	409949	440286	460644	445018
A6H8L4;E7EUI5;P78536;P78536-2	ADAM17	52775.3	142935	75167.5	93163.9	103701	86060.8	58168.2	35032.8	67282.5	78298.7	50342.1	67225.6	68851.2	104133	57647.3	98790.5	65698.8	69922.2	51213.5	41986
A6NCE7;H3BTL1;Q9GZQ8	MAP1LC3B2;MAP1LC3B;MAP1LC3B	5202044	4487138	5145691	2.63786e+06	4740056	4720310	4666154	4910862	3.66918e+06	4255666	4316740	3920306	3675106	3.65346e+06	3.80663e+06	3.65119e+06	3.63189e+06	3.6921e+06	3428991	3576004
A6ND22;Q9Y3D3;Q9Y3D3-2	MRPS16	77705.4	81406.8	92168.3	96692.1	88522.5	107134	73714.2	93770.9	100938	141534	91289.2	98584.8	100146	91539.9	96254.4	86723.6	126390	105224	85944.1	91606.2
A6NDG6	PGP	359194	312211	324988	436263	300094	370515	268145	351991	332737	328965	312186	270869	260222	295233	349935	220462	292111	244442	398324	338934
A6NEM2;P51610;P51610-2;P51610-4	HCFC1	393380	369448	433627	401782	348695	332053	391134	403325	408213	376882	383946	372276	450010	411502	438904	463228	417115	466301	446965	413200
A6NFI3	ZNF316	21449.1	18915.5	14905.4	18400.6	24187.7	33935.9	16066.6	23730.4	10285	16882.8	17901.9	10792.4	16012.1	22185.5	27603.5	26933.2	26499.8	8730.18	23609.8	27439.2
A6NFX8;Q9UKK9	NUDT5	444249	376898	391756	420513	398625	403240	357489	361065	300483	446623	352938	363808	337940	353060	400592	337867	426861	425208	451806	404468
A6NG10;K7EIJ0;K7EIN1;K7EMC9;K7ENL2;K7ESN4;Q969T9	WBP2	104811	126493	120403	61621.9	133817	97120.5	106111	74774.9	144912	56059.6	99974.6	64616.5	105450	75606.5	180849	82402.3	140074	99647.6	140204	97057.7
A6NGN9	IGLON5	33864.5	31659.8	35232.3	34317.4	38912.9	38704.3	39222	30479.1	31741.7	33582.7	34573.9	32635.9	19501	17903	19715.4	13977.4	26417	25507.9	28598	22842.2
A6NGP5;H3BMT0;H3BMV3;H3BTV5;H3BU16;Q9H910;Q9H910-2;Q9H910-3	HN1L	73750.9	66306.8	68897.5	51643.2	70946.6	57128.2	69980.7	49467.4	47230.2	49797.9	39390.3	49392.7	51491.3	50357.8	44534.6	61189.7	66082.8	52173.7	51443.7	53405.2
A6NHG4;B5MC82;J3KQ18;P30046;P30046-2	DDTL;DDT;DDT;DDT;DDT	193518	217701	191649	216648	165134	218944	192778	233003	135775	188812	167081	185122	176078	193673	229916	189691	181067	196585	187665	211929
A6NHG8;Q13114	TRAF3	25868.9	59629.7	22289.6	31145.7	35178.3	56094.5	25757.9	21215.9	30375.8	62848.2	25428.6	27135.6	36279.6	67743.4	16776.9	28567.9	54655.8	21120	26958.5	22642.4
A6NHJ8;A6NND8;O95825	CRYZL1	127422	121385	110042	134929	136452	129610	116863	110475	207101	103274	135626	123426	117031	93293.6	95849.9	93600.2	172882	134458	98534.4	90519.8
A6NHL2;A6NHL2-2	TUBAL3	1.10125e+06	724502	7037627	5677522	1.25366e+06	6431626	6095905	6071700	5.12104e+06	5331876	5239498	5453363	1.09747e+06	1308856	5.1719e+06	5634271	1.23615e+06	1.43513e+06	5349386	5.97444e+06
A6NHQ2	FBLL1	196715	332271	132639	192781	166153	164990	150559	182238	169403	267188	159276	183334	180670	156581	143980	173801	560572	156036	106923	184483
A6NHR9	SMCHD1	300988	320383	307120	332138	308287	314454	312789	381602	389746	374730	351355	342494	518249	443870	517436	590771	449722	414088	483358	481920
A6NHX0	GATSL2	138555	105962	129164	144462	121729	122446	182104	125192	116075	109052	116012	115026	109158	98936.6	106910	104222	106427	108036	90141.6	106709
A6NIH7	UNC119B	161039	14271.8	106594	344318	58207.2	310179	299117	86536.5	276681	236085	9715.44	223517	127660	10168.3	31150.4	16883.8	20892.2	34487.6	256912	135586
A6NIZ0;Q9GZM8;Q9GZM8-2;Q9GZM8-3;Q9NXR1;Q9NXR1-2	NDEL1;NDEL1;NDEL1;NDEL1;NDE1;NDE1	52562	36809	51976.8	55704.7	42045.3	39189.8	52844.5	45697.5	45271.1	37055.8	39469.4	50370	45092	33561.7	40513.5	32744	27141.9	47742.9	40702.6	30997.4
A6NJD9;A8MVT4;A8MYK1;Q16540	MRPL23	54772.3	566747	60106.6	65931.8	557923	528961	51504.1	57612.9	56747.4	582078	54335.4	63469.6	59371.4	51279.9	59848.4	82262.6	663265	712749	634150	68637
A6NKG5	RTL1	293567	326358	199538	141456	311205	343394	108583	166421	250937	322046	224820	202779	206790	310919	221601	77832.3	239061	222737	306041	116705
A6NKZ2;P51606	RENBP	51567.7	45718	52773.7	24199.6	80291	43233	40112.5	23323.1	39202.1	97102.6	32660.6	39284.5	39010.7	47124.5	48036.3	46558.2	56702	64596.6	53215.8	53211.4
A6NMH6;Q92599;Q92599-2;Q92599-4	2021-09-08	66991.9	102677	84576.3	92971.7	85345.3	85148.8	101794	84923.2	79558.9	72042.5	77859.2	81115.5	102400	97608.2	108293	112625	59118.7	98037	76836.2	70568.1
A6NMH8;E9PIF1;E9PJK1;E9PRJ8;H0YDJ9;H0YDL9;P60033	CD81	308114	253006	283112	353216	336952	321238	334905	381801	397557	401966	388511	428585	289159	273264	306175	242963	388018	381395	420375	385653
A6NMQ3;O43768;O43768-2;O43768-3;O43768-4;O43768-9;Q5T5H1	ENSA	245756	223239	235621	433361	209873	194393	188664	218773	151570	105549	169308	236761	175838	136108	157472	199997	139460	150763	233332	154176
A6NNK5;Q12888;Q12888-2	TP53BP1	896107	854670	872486	910321	826443	865382	821623	793928	772065	846653	755716	735334	738928	690779	676958	624894	763571	812968	799038	738949
A6PVH9;Q99829	CPNE1	1.49194e+06	1.29526e+06	1.49549e+06	1.71745e+06	1.33554e+06	1.37648e+06	1.44035e+06	1.44384e+06	1462301	1.42732e+06	1.4582e+06	1.65831e+06	1.5867e+06	1444669	1626047	1.56255e+06	1579125	1.64865e+06	1.85401e+06	1.72194e+06
A6PVM9;Q9BQI0;Q9BQI0-2;Q9BQI0-3	AIF1L	3564.99	2684.55	3013.36	828.568	1954.49	1000.85	1745.79	518.907	903.83	1720.03	649.697	388.743	5979.76	5362.83	1384.29	7618.94	5830.45	2852.52	3410.59	5921.8
A6ZKI3	FAM127A	310754	139386	280931	96277.8	366584	122033	85599.3	160070	92681.6	134226	300151	89600	423906	158518	128625	123168	156542	515808	133085	192291
A8DPD7;Q9C0D3	ZYG11B	30608	35999.9	37127.8	21908.9	25506.4	29334.2	24447.4	28861.2	25224.1	18221.4	22802.6	39098.6	36895.9	24380.8	26955.2	33778.5	18408.6	15491.9	23657.3	18405.4
A8K878;P55145	MANF	715135	573795	588031	711569	719061	672954	624081	602829	577507	610832	588244	648555	620676	684825	641561	574484	724174	768235	728218	634233
A8MQB8;G3V0J0;Q06787;Q06787-2;Q06787-3;Q06787-4;Q06787-5;Q06787-6;Q06787-7;Q06787-8;Q06787-9;R9WNI0	FMR1	185107	191169	203754	105921	179453	187296	202418	192274	201683	183668	174578	165165	204164	197369	201468	184350	182945	183247	190697	183420
A8MT37;P49840	GSK3A	578344	441546	534692	569921	567742	573451	612065	612282	521212	482036	575069	451621	464413	498476	592496	531811	443219	463349	574755	504113
A8MTY9;O14972;O14972-2	DSCR3	97336.7	104545	99078.6	1.45251e+06	72673.3	88182.9	109238	94689.6	102824	93791.7	95030.3	120459	91562.9	88907.9	119756	112297	99906.5	89141.4	93441.2	89439.8
A8MUM1;Q53HC9	TSSC1;EIPR1	175812	143652	128406	135532	118705	141479	117035	142235	140416	123139	148378	135126	120444	134545	141703	90838.3	130725	133271	120869	107575
A8MUS3;H7BY10;K7EJV9;K7ERT8;P62750	RPL23A	2.66871e+06	3.20661e+06	2.35806e+06	1.96657e+06	3.96703e+06	3835570	2.12849e+06	1.68133e+06	1.67771e+06	2502426	2177469	1.58543e+06	2.41159e+06	4.07546e+06	2.04628e+06	1.83099e+06	4.12131e+06	3.02563e+06	2194859	1.82899e+06
A8MVW0	FAM171A2	21968.9	47978.4	24264.3	16017.8	27464.5	30559.2	21441.7	21108.5	25604.2	18824.6	20958.7	21084.1	13001.5	21191.3	13226.4	14487.9	28979.7	20798.9	20404.8	18879.9
A8MWD9;F5H013;P62308;Q49AN9	SNRPGP15;SNRPG;SNRPG;SNRPG	28051.8	31005.2	17758.5	317141	18889.9	32132	27332.9	22929.4	24555.9	63862.3	31919	70872.9	21756.6	36883.1	27709.3	25641.9	50122.8	33056.2	36008.8	18441.1
A8MX49;P49593	PPM1F	26894.3	30713.6	31818.1	31936.8	36330.5	31739.7	32632.6	29065.3	36571.4	30722.3	27290.4	26316.2	24477	19950.4	32940.8	31346.5	37099	24948.3	37303.8	28329.6
A8MXB7;Q9Y343;Q9Y343-2	SNX24	43087.4	51611.1	22699.8	19279.9	45424.5	49797.5	29685.9	22824.5	46309.8	61254.3	48588	30565.2	48071.3	58295.6	42434.2	41685.3	70284.5	63994.9	25752.8	17775.3
A8MXB9;J3KQJ1;Q8NBJ7	SUMF2	51655.3	38654.8	40890.5	50604	49704.2	48968.8	43372.9	29625.6	45350.7	34953.5	43152.8	33401.2	50222.4	63244.2	38250.9	32881.8	40693.1	47576.7	44539.7	73546.5
A8MZF9;P55039	DRG2	208927	210143	209985	197937	168555	374596	178960	222284	231448	212069	217486	199788	225859	222368	229801	228533	261694	263823	231790	282992
A9Z1X7;Q8IYB3;Q8IYB3-2	SRRM1	142563	197193	188132	242425	206510	192121	159611	194770	168580	74874.2	145466	181137	167217	155062	198815	222458	97711.6	135016	224234	175551
B0QY89;Q9Y262;Q9Y262-2	EIF3L	560060	562160	528611	601122	594957	627830	571768	582654	557428	573908	544857	555679	601316	618963	658392	552949	594158	584856	640886	590976
B0QYK0;Q01844;Q01844-3;Q01844-5;Q01844-6	EWSR1	925882	676079	827261	637356	1.15074e+06	1.23885e+06	1.28026e+06	915114	929578	918718	1.03809e+06	783988	866442	911279	846839	629740	1.10065e+06	930750	1.00301e+06	783166
B0QYW5;F6RTR7;O43808	SLC25A17	87112.7	73718.7	62663.4	111946	100233	101681	112461	104388	103999	122678	113886	135970	87960	125243	98051.9	86329.1	127646	116722	79971.7	100622
B0QZ88;Q9H7B4	SMYD3	91241.4	75903.8	79136	92003.1	81335.2	85929.4	110835	90415.8	135796	84922.1	76099.9	131178	95555	84099.9	69700	78853.6	66769.4	135904	72769.1	76173.8
B0S8I6;Q14320	FAM50A	73962.8	83907.4	77316.4	67654.6	88177.3	75383.2	75562.5	69276.5	83864.3	88796.5	85910.5	77002.4	84424.6	89871.9	72067.3	57412.4	84641.2	86862.5	72324	67538.7
B1AH59;Q9H1I8	ASCC2	27051	31401.6	27730.2	30106.1	31419.9	36216.7	32580.6	39624.7	31165.3	28420.3	27770.7	38543.1	58078.1	112690	47402	48563.7	126989	26923.5	43925.6	41953.8
B1AHB1;P33992	MCM5	120163	152264	161514	138989	186701	191654	218925	271215	221485	195495	170701	148345	320094	309064	308222	393516	263854	289696	252376	330033
B1AJW0;Q92913;Q92913-2;Q92913-3;Q92913-4;Q92913-5	FGF13	54528.7	58894.4	59336	58361.8	86577.5	86029.4	83511	85039.8	27386.9	39039.1	41031.6	44892.2	41074.6	43253.7	39888.3	39540.9	37103.8	32461.2	42421.9	31954.5
B1AKJ5;G3V1R5;O43847;O43847-2	NRDC	181617	192327	221093	420335	222360	162000	428381	474060	165210	225567	167976	272308	235254	293936	463272	318557	259087	204864	424496	258416
B1ALU1;B1ALU3;H0Y5C0;O95490;O95490-2;O95490-3;O95490-4;O95490-5;O95490-6;O95490-7	ADGRL2	78280.1	89173.5	57492.9	104907	70950.3	73186.4	90149.4	83856.3	81420.2	111035	113758	113503	92412.8	86550.8	102787	92861.1	102794	115298	114934	121300
B1AMN7;Q9P2B4	CTTNBP2NL	167736	146465	177698	167131	125727	197690	147062	123148	160043	182359	192764	128615	181419	194166	160440	130254	110062	132137	113738	99906.5
B1AMS2;Q14141;Q14141-2;Q14141-4	2021-09-06	984198	863007	807118	919961	934500	948251	895828	925880	768644	843734	790281	815289	745529	722724	741267	706888	647465	633373	659783	648101
B1AMU3;B1AMU7;Q9Y3B2	EXOSC1	15776.8	86549.7	37793.8	169536	18045.4	112065	25623.8	24592.2	102269	153517	108264	15613.7	28675.5	104604	23977.6	29433.1	23544.7	26697.9	32352.6	95324.1
B1ANH0;B1ANH2;Q16774;Q16774-2	GUK1	220188	220970	166003	278483	205700	236636	220540	253428	267560	403948	277391	230377	193550	188567	202462	238223	305482	249435	184480	258702
B1ANR0;Q13310;Q13310-2;Q13310-3	PABPC4	327030	350627	340502	370859	353617	390688	363414	387951	372636	437290	330850	319491	386016	355170	371762	345738	454218	473357	442865	472796
B1AUU8;P42566	EPS15	16958.2	18647.5	20937.4	16451.8	3639.63	4815.78	2432.98	1417.96	15379.4	21824.2	17156.7	13617.9	7512.88	6772.02	4664.71	5562.06	17045.3	18488.4	13758.2	9877.7
B1PBA3;H7BXF4;Q9NXE4;Q9NXE4-2;Q9NXE4-3;Q9NXE4-4	SMPD4	70950.5	59299.6	80807	88400.1	60496.9	69101.1	72332.5	73702.3	86164.6	73404	83141.9	52390	99744.6	72902.8	97124.8	101852	94664	95276.3	109595	105534
B2R5W2;B4DY08;G3V4C1;G3V4W0;P07910-2	HNRNPC	8661818	8492358	8402154	8386680	8.2371e+06	7.6587e+06	8579136	9555046	8464355	9327769	8452995	8387670	9429064	9146079	9581027	10126365	8946069	8780876	8467115	9714572
B2RA97	N6AMT1	22012.4	15200.7	21486	17007.4	9692.63	12640.9	13124.3	15545.2	27445	25788.3	23795.4	24124.2	25932.1	23090.5	25302.7	28325.1	31166.5	26158.9	29019.5	29491
B2WTI3;B2WTI4;K7EJU9;Q6NYC1;Q6NYC1-2;Q6NYC1-3	JMJD6	197113	177790	222635	454369	191329	204747	178513	161005	172400	206231	177176	195295	200360	199008	187466	204896	160397	162079	183950	171828
B3KRD8;O76054	SEC14L2	122455	79219	107720	119932	52027.6	101761	51094.4	63091.3	78013.6	141555	121873	74003	86029.9	115394	123765	61428.6	109867	101684	56843.9	114141
B3KTM8;H0YLJ3;H0YM21;H0YMJ0;Q9UBU8;Q9UBU8-2;Q9UBU8-3	MORF4L1	30591.1	26827.1	25041.3	35092.5	27465.5	39934.4	30705.2	15888	15971.6	17780.7	21360.8	24781.3	32466.1	30857	36142	36913.6	32768.5	20398.6	35491	40666
B3KY94;O14735;O14735-3	CDIPT	203652	161479	211989	167882	241973	201216	247989	209467	118729	140121	104864	128885	173648	177292	131227	179416	202679	192400	116517	195219
B4DDF4;B4DUT8;Q99439	CNN2	339052	288157	361427	362573	295875	242555	250300	384400	270444	294656	264649	328369	238785	269769	257957	219204	381897	383479	325912	326973
B4DDG0;B4E171;P41732	TSPAN7;;TSPAN7	76959.6	37100.8	123162	161955	141954	205594	107892	238048	147132	188166	197455	9569.35	141947	186727	106514	134775	193634	180665	146981	153383
B4DEM9;Q9Y2S7	POLDIP2	164416	200453	170424	453881	220745	189797	168465	179203	165585	210218	207268	192856	190532	260783	214010	299181	173911	171754	471943	191474
B4DFZ0;H3BSB7;Q96S06	LMF1	178012	60335	67492.4	34990.6	114117	90618.1	43885.1	35388.7	157677	50562.1	91124.3	57520.7	76122.3	75705.8	46126.2	35007.7	78765.8	41180.3	69338.5	39651.8
B4DGM3;Q969G3;Q969G3-2;Q969G3-3;Q969G3-4;Q969G3-5;Q969G3-6	SMARCE1	208332	192995	176300	261436	167017	170324	195185	179346	175199	159241	178677	201554	203796	195306	197344	210094	145609	154479	187632	157067
B4DHE8;Q96DH6;Q96DH6-2	MSI2	391410	343526	388416	530878	368769	400610	407597	504250	476319	362510	513893	516126	562219	488469	524165	747925	400229	394988	483644	534902
B4DHR0;Q9H5N1;Q9H5N1-2	RABEP2	118267	63533.5	105324	117892	66783	86411.4	141238	33934.8	135773	54545.8	104894	87240.3	132115	78425.5	154871	143258	73922.5	72922.7	133128	108758
B4DHS6;O00534;O00534-2;O00534-3	VWA5A	84295.1	95015.2	91632.9	126915	91059.9	97086.8	107966	87589.7	95422.6	87136	88320	97941	51236.3	60850.3	50039.4	67487.7	82198.2	77752.8	88035.2	100475
B4DI03;K7EJQ7;Q9BY50	SEC11C	98305.8	75633.8	80313.2	86441.2	87944.9	83071.3	84279.5	83393.6	100803	97914	110056	106724	115243	110911	117498	111234	76769.3	77547.5	79621.3	58632.6
B4DJV2;O75390	CS	4.25649e+06	4313339	4.2728e+06	4275760	4.28533e+06	4.43047e+06	4.09089e+06	4402637	4.70305e+06	5.4594e+06	4.78373e+06	4700850	3.87055e+06	3.80634e+06	3919647	3.64811e+06	4.06722e+06	4.02217e+06	3.68749e+06	3.97165e+06
B4DJV5;Q13610	PWP1	215249	220648	159294	121830	274907	151680	197127	177331	187017	209449	203849	175224	205388	155930	185850	170032	225833	200438	178151	168637
B4DL54;P49356;P49356-2	CHURC1-FNTB;FNTB;FNTB	69206.9	48934.1	54879.2	39544.6	52859	26888.5	59807.9	66698.2	34813.4	13427.2	38261.8	57481.3	51258.5	62967.8	74343.2	50721.4	69809.6	72908.3	68387.9	64624.3
B4DLN1		512982	481816	411963	651236	530106	544053	500559	440341	457493	545104	499439	445592	410526	407882	384690	342324	474498	452944	409919	379161
B4DLR8;P15559;P15559-2;P15559-3	NQO1	401299	249530	300938	369646	74024.5	249490	89999.6	67230.2	505833	508716	358953	503312	68072	118464	144179	72708.8	568499	715005	616086	592935
B4DR61;P61619	SEC61A1	685303	672106	720370	645763	647875	637285	697149	695613	919087	887710	803654	754604	827374	808033	863042	811114	1.10229e+06	1090699	1.11166e+06	1.16018e+06
B4DR80;H0Y630;Q9Y6E0;Q9Y6E0-2	STK24	243528	244667	270414	272525	254390	247022	241801	256682	228073	226136	237670	305629	285807	286609	291759	315727	257421	272446	349880	288171
B4DUC8;J3QSB7;Q13126;Q13126-2;Q13126-3;Q13126-4;Q13126-5;Q13126-6;Q13126-7	MTAP	244730	238488	259110	323352	269528	266258	296969	294731	250496	192479	250275	280110	320938	304528	319815	350651	270915	281783	315131	274241
B4DXC8;E9PNU1;Q9Y5B8;Q9Y5B8-2	NME7	90923.2	118146	137786	147215	124883	93100.1	99435.5	141790	93376.5	131037	152457	211118	96135.1	125469	128106	141239	140207	134848	140058	174869
B4E0K5;Q16539;Q16539-3;Q16539-4;Q16539-5	MAPK14	56453.5	74350.4	45756.8	47174	39755.5	39481.7	48874	51623.8	62473.6	60166	52597.4	56146.7	63679.8	48664.9	67530	55626.4	77065.5	68942.6	83014.2	78049.4
B4E0T2;P50542;P50542-2;P50542-3;P50542-4	PEX5	124652	115881	104335	140367	104074	107516	116687	118587	113111	99346	99706.7	119010	100474	99700.1	115143	122682	103819	106119	119706	118114
B4E1G1;Q9BUN8;Q9BUN8-2	DERL1	188535	174747	193265	182722	202797	216548	202775	213333	168060	190435	176583	177797	243167	226028	257361	235431	243764	237860	258645	239139
B4E2Q0;H0Y9V7;P98194;P98194-2;P98194-3;P98194-4;P98194-5;P98194-6;P98194-7;P98194-8;P98194-9	ATP2C1	101159	165905	130109	130034	150650	117153	113638	169226	88738.1	182641	149912	148366	103828	123125	96722	175069	132098	122713	143268	147971
B5MBZ0;Q9HC35;Q9HC35-2	EML4	379227	439143	362384	254779	446129	372424	377428	306584	221713	222037	370074	311920	362937	340630	336483	287629	398955	326284	403556	302972
B5MC20;P0C870	JMJD7	4670.37	3912.15	3179.83	7446.26	6572.46	4952.15	7969.41	17782.4	14279.7	6547.12	1752.57	16811.9	4253.49	5750.04	2293.46	11975.3	14297.5	7653.1	9706.61	9113.95
B5MCD7;O43759;O43759-2	SYNGR1	183270	154473	171216	161478	185325	177299	168279	150138	142953	183516	163323	161110	121068	105342	117181	96286.8	123467	119732	128395	116338
B5MCF9;O00541;O00541-2	PES1	77360.4	112712	117322	120124	73706.8	87216.8	100730	122210	124242	134233	113995	121928	166564	155744	165040	183760	165390	178799	172259	191902
B5MD17;J3KS05;P83916	CBX1	619663	607231	609973	565510	584864	581131	562600	530602	518667	597425	530316	561781	552147	531887	528300	471501	550384	551712	523257	453459
B5MDE0;Q96AA3	RFT1	143573	121301	57533.6	162801	149060	146265	147816	165233	166795	180068	186044	161595	163316	57051.8	177080	187416	182681	185072	77121.5	198536
B5MDU6;Q9H6V9;Q9H6V9-2	LDAH	479741	431402	437150	484171	568683	519251	528574	506461	533543	465657	547040	487201	778387	601379	803516	692031	488825	538440	502291	488168
B5MEG5;E7EST9;O94966-5;O94966-6;O94966-7	USP19	8306.54	10063.5	7084.53	10833.8	7494.51	8410.76	5499.98	8050.27	8772.46	8770.6	7065.36	11872.2	3404.48	5524.4	9422.71	13473.8	11437.2	23816	8934.66	11151.3
B7WP74;Q9HCG8	CWC22	29742.1	28801.1	32664.4	42047.4	26677.5	31350.5	34127.8	38545.5	47305.5	29371.7	20409.7	38901.5	53382.1	49962.2	48477.6	62460.5	34144.2	33017.4	51502.8	44376
B7WPG3;C9IYN3;D6W592;Q8WVV9;Q8WVV9-4;Q8WVV9-5	HNRNPLL;HNRNPLL;HNRPLL;HNRNPLL;HNRNPLL;HNRNPLL	316755	236323	555612	1.04004e+06	200911	211393	782910	829794	454039	266038	493684	1.15779e+06	290561	277176	751002	1.17552e+06	256897	255026	924564	689728
B7Z1T1;H7BYE5;O00258;O00258-2	WRB	185118	168632	179284	144016	180684	206347	188292	218991	198686	191994	211479	161843	175180	205169	194605	180394	178345	169585	149862	155907
B7Z2R7;Q5T8D3;Q5T8D3-2;Q5T8D3-3	ACBD5	143439	137822	144782	168047	178523	231653	156074	135605	188877	159949	142885	144416	172141	160901	174762	132658	150066	153549	152996	140636
B7Z2Y2;Q14746;Q14746-2	COG2	38446	57182.3	61545.6	51091.9	63054.7	60460.4	40558.7	52951.4	57567.2	55623.1	43292.8	48442.3	78007.9	57103.8	62733.7	59340.8	63909.8	58214	64038	59440.6
B7Z3Z9;E7EPM6;P33121;P33121-2;P33121-3	ACSL1	153440	145507	157767	139191	156944	160680	161548	155856	143883	124495	132505	140449	103243	127453	127491	127104	130315	131166	125568	144316
B7Z4C8;B7Z4E3;C9JU56;H7C2W9;P62899;P62899-2;P62899-3	RPL31	1.20621e+06	1.07334e+06	1.04339e+06	1.08423e+06	1.1162e+06	1.14124e+06	1.13376e+06	1.02733e+06	1.04537e+06	1.14019e+06	1.01196e+06	976044	1.15112e+06	1.22504e+06	1.23437e+06	1.2727e+06	1.23676e+06	1.24716e+06	1.0921e+06	1.09796e+06
B7Z4G8;F5GZ08;P51693;P51693-2	APLP1	680543	104049	130908	649234	98207.5	691690	645460	537372	577638	621592	103569	612357	607110	587162	584421	613991	551324	564545	509588	548957
B7Z4L1;B7Z4U3;E7EPD9;H7BXS2;Q9NRC1-4	ST7	110403	109342	110106	19586.8	130630	138047	174655	100063	228500	125187	109126	131089	140085	129929	62951	64879	134928	196371	121147	100807
B7Z4W5;Q16773	CCBL1;KYAT1	38918	36822.2	42924.4	49842.6	35701.8	34889	32328.5	35449.7	27041.8	30343.4	29846.7	35656.7	36511.4	31627.3	41764	40246.6	30500	29538.9	36294.3	37285.7
B7Z5N5;Q15796;Q15796-2	SMAD2	133388	91679.4	144179	156199	98650.8	109150	108000	127350	107454	95173.1	74863.3	80406	125797	111050	118347	119485	124065	141080	126598	140865
B7Z637;G5E9V6;G5E9V7;Q8IUR7;Q8IUR7-2;Q8IUR7-3;Q8IUR7-6;Q8IUR7-7	ARMC8	51247.2	49885.5	46042.6	59982.6	44760.2	44158.3	42885.6	45598.9	34977.5	54105.8	49357.3	45074.8	48528.2	48603.2	53870.5	58589.4	48668.4	42506.6	42054.6	56774.8
B7Z685;D6RC99;E9PCN2;Q02153;Q02153-2;Q02153-3	GUCY1B3	14359.2	11259.3	14996.8	20333.6	12069	10919.9	14582.4	10832.6	11115.8	2381.74	13428.9	15570.5	13340.7	11823.5	13970.8	18721.9	3205.79	1180.16	11527.3	6400.97
B7Z6C8;E7EVY2;Q96AG3;Q96AG3-2;Q96AG3-3	SLC25A46	26891.9	27145.3	28317.9	25596.9	25337.7	27469.3	30156.3	26842.9	29371.5	31280.1	27521.2	28119.8	22001	17123.6	27617.2	19951.4	21437	20074.5	15628.1	17787.7
B7Z6D5;Q96GQ7	DDX27	30654.7	32914.6	34751.7	38331.7	32221.2	34187.9	33754.1	34816.9	42281.9	31245.5	37778.5	37313.9	56651.2	56495.4	56346	73640.1	46833.8	52575.6	64912.1	47407.4
B7Z7F3;Q9H6Z4;Q9H6Z4-2;Q9H6Z4-3	RANBP3	61271.4	50629.9	70295.6	95474.8	49023.4	48087	45966.3	41525.4	45670.2	43555.3	49851.2	39263.3	40146.4	40166.2	38368.1	36214.6	48058.8	50372.3	52231.5	35808.3
B7Z7P8;P62495;P62495-2	ETF1	1.03922e+06	984530	991078	1.09464e+06	1.02133e+06	1.16559e+06	1.183e+06	1.15643e+06	983813	1.01001e+06	1.05297e+06	1.39556e+06	981203	1.08457e+06	1.10961e+06	1.16605e+06	1.04601e+06	1049797	1093474	1.20339e+06
B7Z9I1;P11310;P11310-2;Q5T4U5	ACADM	571691	564538	526993	564954	500565	515518	518593	501016	697255	605946	662467	635148	711279	699592	682676	713933	621402	598768	700177	543036
B7Z9X4;Q9ULP0;Q9ULP0-2;Q9ULP0-3;Q9ULP0-4;Q9ULP0-5;Q9ULP0-6;Q9ULP0-7;Q9ULP0-8	NDRG4	134806	163806	149400	215068	184173	222332	209751	186808	91172	164182	86562.4	155358	88398.6	99170.8	102555	111848	72059	95097.9	119063	94320.6
B7ZAQ6;B7ZAQ6-2;B7ZAQ6-3;P0CG08	GPR89A;GPR89A;GPR89A;GPR89B	257799	198807	187030	184123	190744	160746	150331	211679	156384	273897	144499	165524	212433	237775	220515	221968	216543	205363	141686	259640
B7ZBQ3;Q9H944;Q9H944-2	MED20	36207	38346.6	38814.2	69763.6	28372.9	29506.4	30988.1	29439.3	31563.1	49036.8	30755	40811.1	39142	42190.7	42708.2	38320.4	57631.9	40230	36570.7	29287
B7ZL14;H0Y7W6;Q96RU3;Q96RU3-2;Q96RU3-3;Q96RU3-4;Q96RU3-5	FNBP1	32266.7	32712.6	37986.9	45062.5	31006.3	27304.8	27363.2	23933.3	28899.3	26235.9	35141.3	26577.2	30178.3	28302.6	22703	30057.7	26168.8	32947.3	30108.9	33982
B7ZLQ8;E5RFP2;E5RJM0;Q17RY0;Q17RY0-2;Q17RY0-3	CPEB4	146737	213865	160210	197787	167822	197406	217826	199549	194737	51771.9	166897	152173	129641	156313	207365	161718	180820	202004	182894	187505
B8ZZ50;B9A044;C9JEL3;O60573;O60573-2	EIF4E2	6660.21	7386.29	7352.75	7734.73	6449.23	6317.17	4970.5	6937.39	6479.21	4330.95	6062.25	6980.42	6843.19	7609.24	5518.83	7051	6055.97	6279.92	7629.53	7326.13
B8ZZB8;Q96F85;Q96F85-2	CNRIP1	180850	194656	223490	190245	203616	191311	194301	177212	147819	124725	177036	164836	137539	175223	134953	134220	120817	108765	133584	109513
B8ZZN6;P63165	SUMO1	178344	167266	167045	180798	156476	162042	149718	145539	123731	136474	138175	132351	185132	196979	154457	130230	173055	172298	163734	158131
B8ZZQ6;P06454;P06454-2	PTMA	1.47037e+06	1.54468e+06	1.57268e+06	1.69005e+06	1.42871e+06	1.30818e+06	1.21387e+06	1.16102e+06	1.08172e+06	1.0244e+06	1.14046e+06	1.13927e+06	1.14737e+06	1.21927e+06	982702	930131	1.35048e+06	1.42832e+06	1.20813e+06	1.21165e+06
B8ZZW5;H7C0I1;Q8NBF6;Q8NBF6-2	AVL9	55665.9	52766.5	55406.2	67480.5	75903.2	70874	55801.1	60303.2	57690	47685.1	49251.7	50431.6	60857	69650	53123.7	55446.4	48210.8	46019.2	47976.3	45061.2
B8ZZX4;F8WCJ3;O14530;O14530-2	TXNDC9	92528.4	93193.8	85463.2	98046.5	94786.3	92261.8	88180.3	86822.1	92763.5	91522.1	95327.2	99194.7	84362	81547.2	83064.5	82413.1	83948.9	77339.3	94982.2	80647.2
B9A008;E7ENR5;H0Y714;Q96G21	IMP4	39911.8	84868	58592.6	46331.7	68154.9	76524.6	30366.7	49665.1	60184.6	71125.4	34759.7	146931	70760.3	76231.8	34507.5	48133	84463.2	78060.7	67649.6	59679.2
B9A062;P13995;P13995-2	MTHFD2	45798.2	37821.4	43920.7	47830	53781	41442.5	36988.9	58918.6	35592.6	64649.8	40087.8	64126.5	64331.3	71603.8	58362.7	71563.8	72987.9	72444.7	75084.6	76689.1
B9ZVT1;Q8IXT5	RBM12B	243269	252961	258042	343983	222179	252038	253052	301583	293847	304101	278406	309577	376391	311134	359992	405102	302228	297519	334011	333229
C9IY40;Q5T653	MRPL2	58166.3	74909.4	70027.9	74594.3	65371.3	55889.2	62201.7	64107.5	63852.5	69971.3	62183.7	64411.7	66046.8	76297	61961.5	75840	65219.4	55758.7	57799.6	63959.3
C9IYK6;C9JTE9;Q9UHQ4;Q9UHQ4-2	BCAP29	51397.4	16336.2	1466.85	18574.7	15296.8	13219.9	20686.6	45146	7103.46	7456.11	33309	34627.4	16234	23485.1	25568	54676.3	12392.9	8833.55	32167.8	24470.8
C9IZC6;F5H3B6;Q13796	SHROOM2	74224.6	86615.9	83468.8	69242.4	76499	78872.6	77507.2	65689.1	69948.1	55121	69096	75415.6	73607	77163.1	65973.6	64086.2	58534.8	66759.5	66815.6	54386
C9IZD3;Q68EM7;Q68EM7-2;Q68EM7-4;Q68EM7-5;Q68EM7-6	ARHGAP17	58800.6	79773.6	85977	53399	84406.5	52789.3	63191.7	49487.9	76399.5	68274.5	70488.5	70181.2	73489	97537.1	109196	67084.1	77224.6	72625	53553.3	55221.7
C9IZQ1;C9J3L8;C9J5W0;E9PAL7;P43307	SSR1	489318	453088	492732	498552	483059	472198	488592	493413	583683	606414	552321	548401	568126	572922	567636	542288	700372	740846	743431	677286
C9IZQ6;H7BXZ5;J3QSW6;O60229;O60229-2	KALRN	83902.2	90075.2	76984.2	78473.9	92066.7	88845.2	78454.4	83589.6	65400.6	85618.7	64974.5	83593.4	86640.1	90718.4	92943.1	92777.5	95978	51944	86259.3	85755.3
C9J0A7;Q9UQN3;Q9UQN3-2	CHMP2B	142081	134847	148874	100461	120792	116561	117419	107009	113810	121829	123134	91948.7	109248	108526	98226.3	102978	113195	117292	103506	105256
C9J0I9;Q86WB0;Q86WB0-3	ZC3HC1	27188.2	38347.1	31115.7	24060.6	28077	37882	27178.7	49879.5	32173.6	77569.7	37172.8	177338	38701.2	34564.5	48545.9	168956	72048.4	64073.8	40755.7	168696
C9J0K6;P30626;P30626-2	SRI	2112033	1.91714e+06	2.00102e+06	1.95319e+06	2022652	1.98825e+06	1.85223e+06	1.90163e+06	1.70569e+06	1.96486e+06	1.91906e+06	1.82284e+06	2.30743e+06	2.30576e+06	2374654	2.02465e+06	1.84714e+06	1.8064e+06	1.63504e+06	1.67557e+06
C9J2Y9;P30876	POLR2B	515763	554832	571131	1325208	383232	320661	580642	658628	689582	498612	642849	859254	590882	507597	697398	639132	445625	535116	658637	689682
C9J3D7;Q9UKG9;Q9UKG9-3	CROT	181123	203290	175273	263990	193042	229997	163937	211863	237661	279925	268145	335499	220863	236492	221009	174760	285100	269509	197180	221081
C9J3F6;Q92609;Q92609-2	TBC1D5	18430	20486	23306.5	8969.22	16748.4	18038.2	17853.6	16551.3	16023.9	15621.7	14706	14051.7	17328.4	18394.6	19412.2	18667.4	11769	22869.7	23425.8	18199
C9J494;Q9H000;Q9H000-2	MKRN2	38188.6	40507.7	35892	41092.3	34221.5	35750.3	40193.6	46123	42715.6	36652.1	31192.4	26530.1	53490.3	50759.6	48636.1	54983	50110.7	51837.5	44171.9	58906.9
C9J4Z3;P61513	RPL37A	160919	203326	188746	151862	181628	187726	218966	272058	202354	233507	202007	212082	221686	243849	289307	268892	238857	255395	270636	304920
C9J5M0;C9JC07;C9JJV6;C9JZL8;Q96S97	MYADM	162337	144357	171482	176531	165312	169914	147142	152472	150451	179590	174167	183862	143757	140052	159166	128541	187387	201893	186597	193920
C9J5N1;Q9BTE6;Q9BTE6-2;Q9BTE6-3	PTGES3L-AARSD1;AARSD1;AARSD1;AARSD1	387979	313736	337877	377749	361689	376143	347729	354382	344512	363176	350791	329650	366426	334239	337560	325806	329622	365939	314031	291615
C9J5X1;P08069	IGF1R	82087.4	46298.5	59440	46006.5	83087.4	77938.4	98273.1	90940.7	71493.9	59965.2	54674.5	76176.5	108666	107781	109059	102114	64085	77469.3	76132.1	67283.8
C9J6G3;C9J7M1;O95749;O95749-2	GGPS1	117744	148987	88688.8	142462	129164	127171	98664.6	104269	74202.3	133412	75791	99975.2	95959	102117	108674	116375	121080	83995.7	104908	117853
C9J719;C9JJ78;Q15125	EBP	168594	256319	137960	87037.4	193518	186920	189537	166073	142047	163956	163831	161651	141681	111054	143625	152295	304676	181241	158208	184567
C9J8U1;F8WAN1;Q69YQ0;Q69YQ0-2	SPECC1L;SPECC1L-ADORA2A;SPECC1L;SPECC1L	144754	155133	163782	138935	207744	191964	180815	195622	139889	160157	157791	158755	192214	201366	183728	190118	160917	165617	155605	151500
C9JAW5;C9JNU6;Q9Y241	;HIGD1A;HIGD1A	198320	193815	229886	229012	169231	175981	181952	195565	267346	256804	247060	268159	241673	239114	247236	260423	211983	216306	232585	225818
C9JAZ1;O75431	MTX2	214561	207457	202057	256125	228505	203627	213422	229024	275245	251079	243283	253533	233123	212291	243297	242548	208958	202791	232949	213439
C9JB06;Q8N5I4	DHRSX	53768.9	39174.3	23457.7	11023.6	71532.9	21769	23278.5	8645.2	15673	5136.18	24941.5	15087.3	18499.8	31665.9	18696.3	29781.9	10830.7	2652.36	15730.3	17284.1
C9JBI3;P78330	PSPH	645555	515512	545328	500580	512309	539429	453509	483589	325670	380424	374835	396959	518054	544489	552433	452732	450257	480619	469276	429796
C9JC84;C9JEU5;P02679;P02679-2	FGG	274855	464423	619131	436014	282785	273195	347295	433161	385577	388753	319343	372006	629122	552455	660410	1.00368e+06	441451	542794	580098	904632
C9JCC6;Q14919;Q14919-2	DRAP1	291746	249055	263997	272417	270280	239111	269213	251260	235586	220784	232829	254003	242546	237223	233931	195308	199328	226324	205502	174726
C9JE82;C9JVC9;Q9NY47;Q9NY47-2;Q9NY47-3;Q9NY47-4;Q9NY47-5	CACNA2D2	54237.3	53706.8	64128.8	63707.9	57701.9	61457.4	58629.6	41052.6	54032.1	70743.3	64177	69775.9	29695.2	34370.8	32283.2	37745.4	51738.6	55380.5	47793.6	40282.5
C9JEH3;C9JG97;Q13685	AAMP	50417.5	47066.6	53518.7	35337.1	52301.1	49531.9	55770.3	36059.8	49912.1	40540.7	43131	48456.5	47399.9	50238.6	47677.1	45613.3	51592.7	48112.1	59639.2	39728.7
C9JEJ2;P49585	PCYT1A	115284	117731	109487	73003.6	83289.4	76806.4	89816.9	96809.2	85870.3	123629	123724	80008.6	98944.6	106201	104340	108138	134626	127704	136845	117550
C9JEX3;Q13614;Q13614-2	MTMR2	42474.7	24468.5	20897.1	27135.9	24327.5	27229.3	22141.7	27438.3	27144.2	36270.8	21338.8	31469.9	20629.6	28587.4	24278.4	25156.3	32705.8	23025.8	31790.5	25829.1
C9JFE4;Q13098;Q13098-5;Q13098-7	GPS1	683631	633405	671837	723604	772552	723992	756502	760227	677198	663067	700183	712412	738503	742247	794852	749221	717541	773180	746632	708562
C9JFR7;P99999	CYCS	3982324	4.01326e+06	3.63665e+06	3.64924e+06	3678240	3.71861e+06	3.34878e+06	3.46989e+06	3.27524e+06	4.16302e+06	3672320	3861121	2.84936e+06	2.75916e+06	2727630	2.28332e+06	3.32665e+06	3.20723e+06	3.21971e+06	3.05037e+06
C9JFZ1;J3KPK1;O43426-2;O43426-4	SYNJ1	364838	326661	337796	330524	350830	380641	356720	351909	341670	350983	342599	348452	294901	284297	302230	278131	248009	270779	262137	259096
C9JG87;Q9NYK5;Q9NYK5-2	MRPL39	86695.6	71607.6	117247	100414	145378	78609.5	121368	176107	146920	93425.2	102188	101453	106137	85015.4	133753	110906	91450.2	161951	120202	241176
C9JIF9;P13798	APEH	780005	738301	745197	767173	773109	790160	771227	684788	706017	810710	815889	774582	585110	636891	653530	550885	829212	836691	814046	753478
C9JJ19;P82930	MRPS34	151342	141529	162470	126413	149889	162226	150855	170531	197368	200531	188853	178178	183014	152667	172002	189018	148312	136715	166362	171729
C9JJN9;Q8N3P4;Q8N3P4-2;Q8N3P4-3	VPS8	130609	122151	116020	99390.8	132877	184606	149076	135576	150381	114643	140038	97075.7	113739	119629	299252	115887	100376	123236	283356	126629
C9JJX6;E9PDC3;O00192;O00192-2	ARVCF	332228	175858	223613	209805	304650	218326	206418	141072	252291	218904	249907	172096	288300	282088	207605	233076	235009	311433	155448	156763
C9JLU1;P52434;P52434-4	POLR2H	111758	92628.8	93884.1	144768	98497.8	100303	126074	101080	97941.3	110806	111803	139812	115261	103220	110578	104597	102741	133996	105038	90193.3
C9JM79;Q13427;Q13427-2	PPIG	126157	134177	174434	131883	131793	116085	201682	160767	174034	182344	147864	142927	200345	194311	201352	265589	253789	230622	247454	240356
C9JME2;Q9Y4F1;Q9Y4F1-2	FARP1	1.20985e+06	1.36855e+06	320147	397690	1.709e+06	2.28274e+06	748632	598035	767709	2.32164e+06	763988	405103	1.17134e+06	1.30715e+06	991495	389262	1.51844e+06	1.20455e+06	907766	372989
C9JMY1;P18065	IGFBP2	60322.9	51795.8	55357.9	61513.9	33213.9	36922.4	32555.5	34182.6	58828.8	56175.9	69748.7	60302	32452.7	33266.1	28344.2	28839	84236.9	84169.8	86248.3	78451.5
C9JNE2;C9JXC3;Q9Y530	OARD1	28920.4	18289.6	36681.6	32393.6	25610.4	30870	30590.1	39989.7	21792	12592.1	17036	18559.9	33125.5	30272.7	15177.6	45365.7	20490.7	32264.6	34829.1	34991.2
C9JNW5;C9JXB8;P83731	RPL24	915501	987089	987066	1.61593e+06	830520	879095	916949	1.10984e+06	1.11993e+06	988005	943333	991062	1.26147e+06	1184034	1317498	1.41838e+06	1.19153e+06	1.22268e+06	1.27152e+06	1.32011e+06
C9JQ42;G5E9W8;P46976;P46976-2;P46976-3	GYG1	306979	288173	252100	292123	221147	209904	212511	240919	280755	239883	283706	253220	205576	213937	196906	162500	268179	288209	385789	261240
C9JQS9;E7ETT1;E7EUY3;E7EX59;E9PDR0;P05166;P05166-2	PCCB	580988	612874	636689	660456	705368	701062	757485	685162	795393	836599	805688	795694	730118	688504	775138	726407	793776	773969	823891	753088
C9JQV0;Q9BRJ6	C7orf50	134989	144778	141731	168733	147856	153884	173655	167189	130542	94244.8	120528	123035	186795	147664	177936	196609	133262	133129	179256	165378
C9JQV3;Q8N1F8	STK11IP	32898.4	28808.1	16858.6	19348.6	30288.6	33797.4	6136.95	67207.7	16758.6	49442.2	25494.3	16734.4	29367.4	29398.9	14845.2	10185.5	34796.7	31575.5	14811.4	21878.2
C9JRD2;C9JXB9;P25686;P25686-2	DNAJB2	48804.4	48542.5	49122	69642.8	64364.7	46465.5	94047.8	66779.1	37090.3	47746.5	48995.7	57948.7	51881.9	37280.2	69426.6	51409	64176	68991.4	40826.7	41874.8
C9JRZ6;Q9NX63	CHCHD3	723997	761795	736451	815582	654968	632899	642684	727771	796736	813134	771722	837492	778317	803194	751213	805826	735582	721676	756929	801972
C9JS59;Q5XPI4;Q5XPI4-2	RNF123	39873.7	27549.4	49017.6	35446.2	33312.2	35445.2	36064.6	42040.1	46251.1	35489.4	39091	54529.2	39007.3	29288.8	41314	42665.9	26907.4	35850.1	25162.1	21191.6
C9JTN7;P31483-2	TIA1	313038	281036	307602	258930	324404	298294	346742	364718	323181	361978	293761	292846	351986	312999	340577	345411	304790	344530	321478	339170
C9JUJ0;Q9UFW8	CGGBP1	34776	34967	35663.4	33858.9	30863.7	32883.1	33389.1	29739.2	30983.3	26187.3	35726.6	36361.3	28744.6	31153.2	30185.1	31223.8	27801.8	31676.7	38043	30508.8
C9JUK9;Q13164;Q13164-3	MAPK7	49897	53270.5	40936.5	11977.2	43323.6	43610.1	29879.8	13436	42469	43534.9	45392	18909.3	55128.2	52446.6	49534	19627.8	50410.7	48362.6	42249.2	21583.9
C9JVE2;Q96GG9	DCUN1D1	313376	272832	293446	629054	322012	299003	266225	427929	233476	238062	278135	411150	315681	276794	285170	527249	292828	333057	292818	661280
C9JVN9;Q9H9P8;Q9H9P8-2	L2HGDH	35348.6	33182.7	31391.5	55119.8	25359.3	34784.2	23384.6	42708.4	59716.1	36900.9	56195	49762.4	31069	22620.9	15162	22525.1	4885.71	11890.5	19248.1	36574.3
C9JW74;Q5EB52;Q5EB52-2	MEST	445647	667345	638044	792751	797885	935852	826778	915530	1.19263e+06	1.20943e+06	1.13801e+06	1.14934e+06	1.53121e+06	1.45979e+06	1.65531e+06	1657683	1.01791e+06	926766	1167626	1.16929e+06
C9JYY6;Q92823;Q92823-2;Q92823-3;Q92823-5;Q92823-6	NRCAM	365939	360305	356462	341311	270338	275713	282806	229184	291112	332850	322414	321458	234021	223653	242225	218519	266158	265053	260138	235755
C9JZB0;Q9BT40;Q9BT40-2	INPP5K	35213.7	37177.5	42360.6	31708.6	45987.3	42963.4	39845.9	45896.1	36243.6	37943.8	41005.5	37545.7	39022.5	38351.5	38531.3	36915.8	35658	36489.4	31850.4	36897.7
C9JZG9;C9JZY6;P62256	UBE2H	104312	84259.2	71229.9	40023.6	71455.8	82258.3	57773.2	42250.5	53068.4	73442.7	71527.5	48254	48154.5	54185	51530.5	110393	90019.9	76976	74693	45657.7
C9JZR2;O60716;O60716-2;O60716-3;O60716-5	CTNND1	461735	451712	448610	420919	432539	429808	430171	426120	400907	414639	392136	391547	487448	458311	473570	452442	395540	389313	399422	402258
C9K0C3;Q6UWP7;Q6UWP7-2;Q6UWP7-3	LCLAT1	56887.3	60721.9	60428	53984.5	46832.3	52554.4	52259.9	62848.3	58346.6	59145.9	56485	64043.2	32052.7	51574.2	45840.1	55581.2	60765.3	61177.9	54210.2	56952.5
C9K0J5;Q70E73	RAPH1	190074	186057	163642	227487	188537	215897	173367	184404	178205	175206	146275	210972	165115	195382	184874	171405	183783	143755	195541	212908
D3DPN2;O75056	SDC3	30297.3	31417.3	29481.3	22988.7	20827.6	25276.5	21859.3	23090.2	19093.7	17451.4	21372.4	24168.7	14703.4	15492.4	20683.9	17705.2	16967	21162.4	32470.8	25370.2
D3DQ64;P27144	AK4	161894	241657	246737	109728	284112	186597	204995	140079	258506	414688	244285	170431	151795	165329	237486	111612	360054	286275	154270	384337
D3DTX6;Q96SB3	PPP1R9B	216533	177224	229073	237467	215305	191998	210230	201844	192398	154583	216370	225607	164457	180240	181998	162315	167844	148602	201774	173174
D3YTA9;F6U1T9;H7BYZ3;P63098	PPP3R1;PPP3R1;;PPP3R1	363924	324091	326873	455228	318764	301714	923228	848263	300709	322143	400315	447887	246378	283733	329594	470024	230777	213386	428349	688470
D3YTB1;F8W727;P62910	RPL32	514041	539059	603379	218386	562088	535477	567669	607581	654921	496116	559103	565757	750159	736357	855835	1.01457e+06	639860	624979	766135	658367
D6R905;D6RIY6;Q06265;Q06265-2	EXOSC9	47345.8	47533.2	55531.6	59168.8	50608.8	52363.8	51880.6	61676.5	49975.2	56032	48274.2	53833.5	64266.3	61459.8	67359.6	69142.3	63646.5	62927.4	58858.9	71792.1
D6R9C7;D6RCM5;D6RDH6;K4DI92;Q6NW29	RWDD4	36385.4	37951.6	36548	36567.3	11276.1	32929.3	33541.2	30221.1	30502.3	32469.4	30719.1	32589	34508.4	3628.04	32577.3	29746.1	32623.2	34910.9	37994	30361.8
D6R9P3;D6RBZ0;D6RD18;Q99729-2;Q99729-3	HNRNPAB	1.35261e+06	1.44343e+06	1.34392e+06	1232682	1.52011e+06	1517889	1.39365e+06	1.37169e+06	1.26608e+06	1.4799e+06	1.28555e+06	1199676	1.31116e+06	1.33524e+06	1.26343e+06	1.21166e+06	1.39376e+06	1.27387e+06	1.19866e+06	1.29777e+06
D6R9S7;D6RDB0;D6RHE3;Q96GZ6;Q96GZ6-2;Q96GZ6-5;Q96GZ6-6;Q96GZ6-7;Q96GZ6-9	SLC41A3	81703.5	49295	67700.6	102609	62262.6	43371	84500.8	84449	99843.3	68045.4	76932.8	100243	73419.7	57502.3	61012	56552.9	42705.6	93177.7	54940.3	39771.5
D6RA38;Q9UBS8	RNF14	97235	59509.5	49712.4	113223	62282.9	63763.6	119885	123293	68616	84416.3	96773.9	116340	105690	75209.1	115237	117216	66134.5	101777	72085.2	101831
D6RAN8;H7C5U8;Q9P0M9	MRPL27	10018.7	9420.79	10944.9	17939.8	16315	19844.6	25705.9	17746.9	29183.4	16214.2	29455.8	17062.4	22204.9	12914.2	18611.1	19021.3	12585.3	11784.1	22880.6	13102.4
D6RB01;Q9Y6X4	FAM169A	95912.8	95850.6	96425	106589	89501.9	116510	99295.6	117880	107394	118421	93351.9	121450	99085.6	89306.6	85180.9	82749	85209	82394.7	82108.2	88864.7
D6RB81;Q9UHK6;Q9UHK6-5	AMACR	8301.2	8274.82	9374.76	12777.4	4547.46	3471.68	7344.6	5618.16	9639.9	2546.99	10072.4	11169.7	7675.81	5074.25	5713.64	6668.44	6854.37	5493.52	1869.47	3566.57
D6RBS5;Q8IZ81	ELMOD2	445070	361693	184050	302995	385285	408593	411839	376357	420889	436346	433682	345548	426247	442040	490476	351600	300577	462200	482402	397321
D6RBU5;H7BY57;O94856;O94856-10;O94856-11;O94856-12;O94856-13;O94856-2;O94856-3;O94856-4;O94856-5;O94856-6;O94856-7;O94856-8;O94856-9;X6RKN2	NFASC	125137	84616.9	127032	132651	157530	150127	154967	133936	95823.4	117318	115760	115443	136731	130761	135051	120851	84852.5	119312	121017	104239
D6RC52;D6RCB9;Q9NX24	NHP2	614701	631824	709803	117061	679983	623106	665041	326509	579820	586004	634716	407163	669955	628015	630222	642284	651394	679903	625197	334036
D6RCD0;Q8NBQ5	HSD17B11	95226.4	103653	121498	221843	134333	125261	167611	167778	157569	125311	136983	142276	182192	183025	194627	197253	175086	141157	193753	197031
D6RCP9;D6RFG8;P27707	DCK	108325	124929	120778	99320.5	104896	133106	107191	141137	132128	103733	129731	99068.4	135031	95924	99848.3	126317	104538	114009	127871	131037
D6RD46;Q9UPQ0;Q9UPQ0-10;Q9UPQ0-2;Q9UPQ0-4	LIMCH1	50972.8	34011.4	60478.1	56620.2	47356.8	86641.1	67710.4	55585.2	59079	56857.5	60204.9	105867	44273	59634.7	31126.1	22477.6	57887.6	45881.9	25739.2	31604
D6REB5;P35475	IDUA	72072.2	76778.3	100270	68861.8	48174	48778.9	56949.2	53898.3	78376.8	83230.9	97874.1	70628.9	52445.3	42728.5	50784.3	20379.3	89077.7	98135.5	70472.7	78477.2
D6REK3;Q6UX04;Q6UX04-2	CWC27	16521.7	3785.73	15944	16106.7	14536.4	11697.1	14918.5	14000	12393.1	11194.8	11718.8	10148.3	14849.1	13725.2	12252.1	14333	15880.9	11813.8	13083.7	13495.4
D6REL8;P02675	FGB	248384	526224	753811	536072	266487	338419	361559	457020	393908	360887	367159	406571	674114	667494	733144	1125402	400221	551774	709156	942946
D6RER5;D6RGI3;Q9NVA2;Q9NVA2-2	2021-09-11	2.22536e+06	1.94026e+06	2335104	1.98484e+06	1.95136e+06	1.98939e+06	2.22348e+06	2.03933e+06	1.96569e+06	1.61925e+06	2.09485e+06	2.21499e+06	2.0675e+06	2.01059e+06	2.26697e+06	2.31629e+06	1.69636e+06	1.7776e+06	2.31026e+06	1.88074e+06
D6REX3;O94979;O94979-2;O94979-3;O94979-8;O94979-9	SEC31A	1.26091e+06	1.22304e+06	1.27704e+06	1.09895e+06	1.17243e+06	1210986	1.21387e+06	1.21212e+06	1.17844e+06	1.28308e+06	1.21532e+06	1.1853e+06	1.24064e+06	1.18234e+06	1.25862e+06	1.2362e+06	1.4201e+06	1.44696e+06	1.52133e+06	1409785
D6RF35;P02774;P02774-3	GC	257061	214239	203789	256486	380200	397370	366642	298543	296701	284103	348150	227625	281901	303866	322849	263010	384754	299701	340097	237818
D6RF48;Q9P2W9	STX18	35029.9	45383.1	60555	45331.9	41428	39411.4	48845.3	36546.2	73177.5	43697.8	51603.2	47981.7	52693.1	51224.9	39236.8	37572.7	50571	50899.9	41775.7	25268.3
D6RFM5;P31040;P31040-2	SDHA	477488	461794	441226	653176	472411	404378	468750	484281	650912	574127	485348	597904	460296	397478	427631	381964	456271	494684	504038	448065
D6RFW1;Q96EQ0	SGTB	147059	154219	148958	171047	150581	155662	138657	114511	107685	122988	119772	126836	117326	120270	128573	106357	107727	94424	112345	84080.6
D6RG39;D6RIT9;Q9NX40;Q9NX40-2;Q9NX40-3;Q9NX40-4	OCIAD1	252120	213832	221801	372537	257616	266224	234360	288876	358577	283512	293852	299092	204619	258902	315580	203026	279115	336580	262768	286893
D6RGG3;Q99715	COL12A1	302876	292385	280162	448890	164421	225467	187305	205564	223516	180296	286750	249853	197468	139640	280407	123087	1.01168e+06	1211448	1.07482e+06	980584
D6RGV5;D6RIE3;H0UI06;P14406	COX7A2	257803	206132	230260	291487	215407	190981	195594	232617	246291	258323	251194	320512	177104	162556	175367	180315	198685	194827	206461	200017
D6RGZ2;Q96J01;Q96J01-2	THOC3	62898.6	99555.2	51601.6	79807.2	71419.8	72415.6	64021.5	65230	69821.7	66477.3	78100.8	65900.4	84591.9	75872.3	92696.7	101626	55037.5	49841.6	78096.2	68754.2
D6RJ90;Q9Y6G5	COMMD10	438516	347733	332704	126033	368439	242892	394400	191169	301803	270152	266790	200254	351182	346708	292976	218902	422308	283422	277856	211230
D6W5Y5;K7EJV1;K7EJV5;K7ELT6;K7ELV6;K7EMY9;K7ENX8;K7EPM4;K7EQR7;K7ER40;Q14011;Q14011-2	CIRBP	386096	335328	343548	444125	274535	263781	284735	197681	248717	215438	315457	358264	202255	269846	225848	262273	160984	158376	271364	168740
E1CEI4;P48506	GCLC	32144.4	26419.2	27752.3	24765.7	17211.9	21214.6	30603.9	22946	25108.4	25564.7	29226.2	21932.6	25667.5	34010.3	30848.9	25117	51026.1	23629.4	29292.1	20985.8
E5RGN3;E5RIM7;O00244	ATOX1	354151	302848	309862	419676	265411	284090	762705	792680	791519	389265	356771	367437	190723	205915	581352	298291	314084	337143	561767	307404
E5RGQ3;Q9H446;Q9H446-2	RWDD1	26821.5	21738.7	40706.2	93230.3	21842.3	20535.7	39195.7	50469.3	13578.1	16258.9	46247.6	20227.2	17966.6	19923.7	55012.6	40805.1	14734.1	13504.8	29500.4	242727
E5RGS4;O60925	PFDN1	501401	427197	411679	365001	513572	452800	424364	463983	284968	309638	469342	424192	393947	408122	381337	396012	359381	381145	313896	361119
E5RGT2;Q96MH6;Q96MH6-2	TMEM68	156346	106832	120729	83178.9	122199	120124	100022	92174.2	127785	155346	129884	108656	168060	171410	160149	135770	136236	130406	193995	302965
E5RGX5;Q93045;Q93045-2	STMN2	425158	432140	465663	410489	501552	554561	439179	561702	376209	528128	423953	368139	304560	326091	277769	258186	427987	455092	270084	408613
E5RH53;H0YB83;Q96DB5;Q96DB5-2;Q96DB5-3	RMDN1	134066	544563	244135	314536	768938	173877	341174	176635	135857	337564	265759	286943	134426	623753	288723	273405	235433	224586	234772	250897
E5RHG8;Q15369	TCEB1	749087	737104	722039	702255	820019	787825	850976	780318	783647	801516	822531	700694	767970	825642	715872	690940	761716	799370	757393	752753
E5RHK8;Q9UQ16-2;Q9UQ16-3	DNM3	247803	238907	218104	210283	284922	294751	288512	261661	270364	293266	294423	294290	62487.1	60467.7	62771.4	59727.7	128008	103000	86392.2	120083
E5RI99;P62888	RPL30	590951	549051	555017	1.0098e+06	548919	506563	464169	734349	598787	595557	474959	670459	830081	544911	578163	760642	595468	644985	582993	785568
E5RIR6;E7EVN3;Q9H169;Q9H169-2;Q9H169-3;Q9H169-4	STMN4	18855.6	10585.2	16377.4	22598.4	21669.3	18124.9	12269.8	5372.32	12454	5264.34	17825.1	19136	8729.76	9648.54	10567.9	10878.5	7186.38	8593.49	8799.5	487.666
E5RIW3;E5RJD8;O75347	TBCA	2338017	1.74078e+06	1.90796e+06	2.25331e+06	1795098	1.58631e+06	1.58293e+06	1.81242e+06	1.21624e+06	1.14937e+06	1.54121e+06	1.98261e+06	1.44855e+06	1.56419e+06	1.49592e+06	1.63885e+06	1.2923e+06	1386407	1.59141e+06	1.41916e+06
E5RIZ4;Q9P015	MRPL15	93248.2	64826.9	136866	89862.5	110235	78577.3	73577.3	58154.2	105079	122464	93134.5	74189.8	89203.7	118678	59831.2	61298.6	80945.1	98516.7	56990.2	89419.8
E5RJI7;Q9BYD1	MRPL13	149397	117935	125040	108728	137876	109554	122891	125926	141037	139624	130428	134689	136257	134977	148181	173273	133785	111073	103949	108883
E5RJY0;H0YBC2;P27986;P27986-2;P27986-3;P27986-4;P27986-5	PIK3R1	46351.2	174154	39854.7	51219.6	38090.8	191042	43921.3	41452.2	151041	169140	168556	38172.7	59836.5	65835.4	39562	38250.8	36375.9	30684.2	35337.7	33720.2
E5RJZ9;O75525;O75525-2	KHDRBS3	402514	343340	407320	377008	351439	355381	343288	318600	378192	315510	440599	439124	395536	430900	412333	441549	293242	272526	361361	265214
E5RK69	ANXA6	26090	21801.7	26606.9	25719.3	13496.7	3936.23	9735.55	4843.45	23580.9	12868.2	30586.4	35225	12018	15968.5	13057.1	13418.2	24058.3	26167.4	55905.4	26545.3
E7EM64;Q7L5N1	COPS6	579286	568801	551149	659141	642607	612870	600145	594313	525900	558210	533398	592189	596067	621045	627109	599774	639408	616794	607130	539732
E7EM93;Q9BQG2	NUDT12	23701.2	31674.4	35932.9	31422.9	27244.8	33118	28746	33645.7	34506.6	33587.7	24300.6	28227	28200.9	38287.8	45859.8	44149.8	28180.8	28709.2	41368.6	44956.4
E7EMB1;Q9UH65	SWAP70	14319.6	18939.2	18244.8	12261.3	14396	16087.9	16000.1	12593	15759.1	8564.89	12070.7	11420.2	13975.2	11213	15070.5	13751.2	34281.9	33923.9	43363.9	23453.6
E7EMB6;E7ETB3;Q9ULA0	DNPEP	90651.4	77134.8	103005	83350.8	81908.9	67680.4	71216.7	77834.8	77964.7	90760.9	78667.5	94223	69250.4	64064.4	67574	74748.6	83832	103978	88524.5	92661.7
E7EMK3;J3QLD9;Q14254	FLOT2	802351	709366	756593	858756	962081	907579	908931	882053	1.09717e+06	1.22183e+06	1.18755e+06	1.25303e+06	843349	865256	912924	771237	883414	884461	891968	852768
E7EMR3;E7EN28;E7ENK1;E7ES20;E7ESV6;E7ETE3;E7EUP0;E7EUW2;E7EVD6;E7EW95;E7EX52;E9PBG4;Q9HAR2;Q9HAR2-2;Q9HAR2-4	ADGRL3	116271	98139.1	115822	121896	139925	123263	126133	117976	89885.4	104537	91694.2	99058.3	122607	121519	124009	122679	137935	135692	110537	125645
E7EMS2;G3V3D1;G3V3E8;J3KMY5;P61916	NPC2	1.86436e+06	1.7629e+06	2031689	1.88942e+06	1.72001e+06	1.70726e+06	1.66568e+06	1.64347e+06	1.76001e+06	2.26593e+06	2.49568e+06	2.43477e+06	1.42032e+06	1.63989e+06	1.62698e+06	1.40531e+06	2.01247e+06	2.20184e+06	2.04323e+06	2092399
E7EN77;Q15021	NCAPD2	3412.91	7030.1	6015.43	4558.7	8168.99	6534.56	10508.1	17367.9	10129.8	5404.52	8697.08	10299	23899.4	19954.7	22138.1	30326.8	13273.5	13524.6	16586.3	19026.6
E7ENY0;E7EV99;P35611;P35611-2;P35611-3;P35611-6	ADD1	1.33182e+06	1.22726e+06	1.12108e+06	1.17939e+06	1.25222e+06	1.25281e+06	1.18412e+06	1.03992e+06	1.05116e+06	1.06642e+06	1.14513e+06	1.04844e+06	1049865	1.03908e+06	1.02343e+06	906133	896845	791721	943209	854814
E7EPB3;P50914	RPL14	1.15999e+06	1.32039e+06	1.23444e+06	1.27048e+06	1.08092e+06	1.14537e+06	1.16973e+06	1392645	1.40932e+06	1.40608e+06	1317759	1.30673e+06	1.58181e+06	1.61139e+06	1.59256e+06	1.83466e+06	1.63428e+06	1.68308e+06	1485682	1.79426e+06
E7EPF5;O43639	NCK2	130043	116576	132362	140334	109217	107183	109796	101492	96209.9	98900.9	94237.3	95145.1	118666	110926	118733	107250	105520	113911	117453	111681
E7EPK1;E7ES33;Q16181;Q16181-2	2021-09-07	2.33033e+06	2.02749e+06	2.18404e+06	2.26064e+06	2.17736e+06	2.15255e+06	2.42655e+06	1.91137e+06	2.14287e+06	1.74745e+06	2.20536e+06	2.42509e+06	2.23484e+06	2.31557e+06	2.59779e+06	2.44157e+06	1.61842e+06	1.69014e+06	2.36989e+06	1.55364e+06
E7EPN9;Q9Y520;Q9Y520-3;Q9Y520-4;Q9Y520-5;Q9Y520-6;Q9Y520-7	PRRC2C	128282	107670	116994	83783.7	116381	93747.3	146336	81983.6	100333	49498.4	72620.8	140239	74706.5	104459	84386.3	51970.1	91729.2	76124.2	118678	91939.9
E7EPT4;P19404	NDUFV2	390890	755906	415873	426619	627557	439478	428447	380032	436063	437135	431054	393941	294680	869247	292917	226063	349817	328460	850462	330442
E7EPV7;P37840;P37840-2	SNCA	626954	566450	483454	647209	600034	598158	531511	534893	444188	401310	788065	419172	299392	451994	344437	278906	381542	416175	350122	316766
E7EQ34;I3L3V4;I3L4Z6;O14653;O14653-2	GOSR2	246793	495111	210719	471659	318368	371011	219927	298454	241434	262795	233494	259126	238768	433183	190194	263074	189615	239224	205013	249178
E7EQ69;Q9GZZ1	NAA50	136691	270647	66718.7	211763	135153	224392	69904.8	152576	257840	209382	164101	118045	145414	252337	209457	158457	209360	395500	111136	91639.5
E7EQB8;E9PF84;G5E9Q7;H7C1W2;P51553;P51553-2	IDH3G	206801	197470	186629	175465	178639	175258	171242	176655	230069	228570	224083	226907	172928	149513	151030	183651	188985	179138	184197	211637
E7EQH1;Q8NFJ9;Q8NFJ9-2;Q8NFJ9-3	BBS1	5711.24	6792.13	1380.41	790.868	2768.59	2026.13	1391.6	966.112	44931.8	5075.76	4117.6	58534.2	601.254	8458.68	1420.2	2636.64	735.42	26440.8	762.015	2662.9
E7EQM8;P43146	DCC	427895	393735	454654	399364	417231	434749	406578	396379	242169	368561	361051	349369	404653	404592	441439	350941	497747	503181	500476	471297
E7EQR4;P15311	EZR	567717	546036	654296	556945	352541	396065	345758	417787	475112	611014	587630	546553	459518	469539	455474	336999	638687	744949	550691	605212
E7EQT4;Q9UKV3;Q9UKV3-5;S4R3H4	ACIN1	281934	305701	319438	293970	252209	242026	266047	280952	301004	268026	272406	281593	333703	322238	342987	390329	283431	291725	297362	319677
E7EQU1;E7ES08;E9PES6;O15347	HMGB3	315729	280843	295522	370914	309277	306406	305288	255471	246648	256149	270676	276187	233908	233710	222822	214856	207076	224643	244406	194470
E7EQV9;P61313	RPL15	1794057	1.86785e+06	1.82082e+06	1.36582e+06	1.63496e+06	1756883	1772404	1.92941e+06	2.0788e+06	2.04122e+06	1.78378e+06	1.75226e+06	2376845	2211731	2.37339e+06	2.43399e+06	2.39727e+06	2.35106e+06	2.42493e+06	2.60874e+06
E7EQY1;Q96C01	FAM136A	116543	119991	139845	130919	95837.6	101377	124996	120553	109127	111846	119951	135061	90829.4	97084.3	107993	100046	105828	103832	134657	108273
E7ESA6;H0YBP1;Q05397;Q05397-2;Q05397-5;Q05397-7	PTK2	68749	54608.9	72324.5	103881	62369.1	58067.3	61047.7	65709.5	54737.7	47530	53754.6	65701.3	71905.2	59816.1	73626.4	78572.2	69578.5	60211.8	78431.9	70236.7
E7ESC6;Q9UIA9	XPO7	601758	563067	620357	568349	573050	579530	585851	490007	667155	701226	653560	610465	639956	677515	679536	596046	604655	636823	634908	588113
E7ESD2;F8W7U3;Q641Q2;Q641Q2-2	FAM21A	141288	143391	129151	357975	169249	125601	127632	133697	144144	161896	125684	119345	154247	180917	204878	108786	219190	102514	138169	122698
E7ESL0;J3KQY1;Q9NWU5;Q9NWU5-2;Q9NWU5-3	MRPL22	35188.8	36051.2	41632.9	6010.98	34391.3	34994.3	41035.7	30614.8	41544.6	34290.3	38936.7	28600.2	40194.7	44107.4	47086.3	38886.4	35146.5	33206.3	25054.3	31379.7
E7ESP9;P07197	NEFM	2.68872e+06	2561032	2.42177e+06	2628377	2.88671e+06	2.96169e+06	2.78669e+06	2.65397e+06	2.6119e+06	3.01152e+06	2804735	2866867	922914	846885	901179	834058	1.4237e+06	1.43663e+06	1.44671e+06	1.42674e+06
E7ESY4;Q13330;Q13330-3	MTA1	363500	220247	229826	251697	172757	172514	221769	229142	228918	190854	223349	227218	256788	216898	240241	313638	186574	200936	243703	242988
E7ET49;Q8NCG7;Q8NCG7-2;Q8NCG7-4	DAGLB	68522.6	53213.8	60494.7	48349	71389	73358.3	66376.1	63153	76407	71538	74667.6	73999.6	68554.5	65253.1	67130	70314.5	67961.5	61992.4	66144.2	60450.3
E7ETH0;G3XAM2;P05156	CFI	505022	424910	391541	1.53475e+06	441767	221311	512559	447810	438619	590659	540036	396238	162277	142854	302374	65509.3	131668	450340	489378	383805
E7ETU9;O00469;O00469-2	PLOD2	94402.4	138211	184301	116809	89895.7	89351.8	140503	145480	148066	126893	120029	161623	176035	164388	196510	242998	161559	168219	194022	239284
E7ETY2;J3KQ96;Q13428;Q13428-3;Q13428-4;Q13428-6;Q13428-7	TCOF1	61060	70160.4	62394.7	86336.3	65544.4	74557	70584.3	70554.8	39574.7	64899.4	65741.8	69341.4	69018.8	91477.5	79842.6	91577.4	71377.6	71294	92164.6	80805.7
E7ETY7;Q8TED1	GPX8	101314	182340	167919	98447.1	159622	162708	147346	98313.6	27289.2	179326	166569	144985	201766	190038	182335	169239	258280	219865	151140	166815
E7ETZ4;Q9Y6E2	BZW2	588517	567577	573648	694656	592341	618552	631980	621272	590536	724337	619958	611813	577577	669931	621544	558377	577069	587421	658352	605322
E7EU96;P68400	CSNK2A1	1.16342e+06	1119711	1.06853e+06	1.081e+06	1.37598e+06	1.51233e+06	1.31711e+06	1.41708e+06	1.25954e+06	1.60167e+06	1.36003e+06	1.30692e+06	1.29961e+06	1.2076e+06	1.37216e+06	1189002	1.41276e+06	1.41398e+06	1.38294e+06	1.51517e+06
E7EUU4;E7EX73;E9PGM1;Q04637;Q04637-3;Q04637-4;Q04637-5;Q04637-8;Q04637-9	EIF4G1	502070	482818	467276	466160	414843	486444	442615	387620	474741	503509	485889	432963	453726	473655	474670	376201	517234	506550	479071	505214
E7EV01;O15484	CAPN5	315598	292903	268448	361005	247625	269487	237234	255788	266604	310010	276738	288184	340200	319360	329921	334771	214395	186827	213199	238477
E7EV41;P32418;P32418-5	SLC8A1	66188.8	51692.8	85363.7	61855.4	70496.4	68414.9	87717.2	64157.4	59719.8	51429.6	56771.7	69244.7	58673.7	49708.4	50294.6	55145.3	41802.3	50269	39569.4	35099.5
E7EVA0;P27816;P27816-6	MAP4	1.54901e+06	1.27358e+06	1.46375e+06	1599973	893788	908198	858373	751288	917216	830100	1077436	1.13293e+06	863210	909648	788305	819332	1055565	1.12482e+06	1373185	991335
E7EVG2;Q86U86;Q86U86-2;Q86U86-3;Q86U86-4;Q86U86-5;Q86U86-7;Q86U86-8;Q86U86-9	PBRM1	27578.4	33250.1	28213.7	26399.2	27525.6	31235.6	11885.1	17620.1	32110	36367.2	27351.6	10884.9	44378.8	41542.1	36960.8	29360.6	37634.3	36374.5	31052.7	26387.5
E7EWP0;H0Y886;O43674;O43674-2	NDUFB5	127004	146330	143172	180527	173787	188610	208588	131010	163560	189127	193252	151679	247324	154422	155119	122849	149274	154113	289560	98475.2
E7EWP2;O75962;O75962-2;O75962-4;O75962-5	TRIO	548437	550763	481423	1.21189e+06	590578	620446	595060	587304	498521	524376	462263	625277	519203	499952	574996	492165	470097	439406	560516	480846
E7EWR4;E9PID8;P33240;P33240-2;Q9H0L4	CSTF2;CSTF2;CSTF2;CSTF2;CSTF2T	50903.9	54520	55757.5	63266.7	49975.3	48983.9	48319.4	47210.7	39858.6	45382.1	44818.9	44554.2	43699.8	48067.4	37841.4	41979.7	50879	55855.2	47836.1	52677.6
E7EWW0;Q7Z3J2	C16orf62	155131	163725	165372	137558	139156	142384	169703	171259	228950	171687	155637	195996	190419	166265	171831	168619	159707	172332	173005	163676
E7EWW5;H0YB53;O43312;O43312-2;O43312-4;O43312-5	MTSS1	50586.7	22623.2	16400.1	9834.77	15090.6	17765	16566.1	11601.2	11839.1	14104.8	13657.1	14512.9	12336.7	11690.4	12848.3	8160.57	16925.7	14710.9	11299	17145.5
E7EX17;P23588	EIF4B	724439	660199	740272	621279	656077	708717	568244	632646	487552	652174	640894	523963	606140	632224	504035	493105	614771	608201	546699	551309
E7EX44;Q05682-3;Q05682-5	CALD1	360548	292834	336198	253086	98843.3	101823	124107	178729	159806	152674	148241	167944	112614	82264.5	150814	95444.9	397652	491370	371440	412774
E7EXA3;Q6X734;Q9GZT8;Q9GZT8-2;Q9GZT8-3	NIF3L1	149891	105868	143624	121668	154840	152560	130281	139264	132475	126447	157315	185118	107687	153917	83150.2	131582	128711	117234	239252	115709
E9PAV3;E9PAV3-2;F8VZJ2;H0YHX9;Q13765	NACA	631612	636933	609153	914878	648703	626578	656643	594306	555768	552133	533505	630492	568708	603405	598754	539609	568850	585743	605462	553648
E9PBG3;Q9NQ86;Q9NQ86-4	TRIM36	100145	81516.3	53205.1	53071.3	120898	79953.9	85494.6	194226	58653.8	328629	73043.1	50362.7	67400.2	55757.5	37646	42880.3	212724	122886	30550.1	43470.8
E9PBP6;P55157	MTTP	100017	86624	298527	93840.7	125722	126789	141435	145171	82558.3	101616	289047	132945	324592	297109	337646	337677	131517	124353	149209	150258
E9PBW4;P02100;P69891;P69892	HBG2;HBE1;HBG1;HBG2	213674	241969	336642	127964	229835	257108	316543	392506	441864	317910	328239	358007	461015	430689	432611	650707	341613	339956	392418	544224
E9PC15;Q53H12	AGK	564283	501894	592756	552342	546958	537757	558839	579319	644280	637574	635948	650922	527710	492959	550827	545063	486486	508502	534920	511410
E9PC44;E9PDM8;O94855;O94855-2	SEC24D	53341.8	42043.8	44555.8	80438	24737.4	50425.2	30320.6	31325.8	34631.7	91031.1	41939.6	51073.7	36615.9	50542.3	27202.2	16242.1	56672.1	60569.8	59802.5	59702
E9PC69;Q7KZI7;Q7KZI7-11;Q7KZI7-15;Q7KZI7-16;Q7KZI7-4;Q7KZI7-5;Q7KZI7-8;Q7KZI7-9	MARK2	110759	118348	112409	127938	121983	130170	105074	115257	114343	125333	108720	112334	117207	110797	123760	111089	118317	127578	128738	141381
E9PC87;O94876;O94876-2;Q6N039	TMCC1;TMCC1;TMCC1;DKFZp686H13261	125223	129913	131596	144451	129616	127585	110325	115990	120357	123354	116793	122530	128441	135628	118652	131023	118841	109140	135079	115044
E9PCD7;Q9Y2E5	MAN2B2	70207	65766.8	63051.8	56217	83273.2	80135.7	75317.2	58339.4	67954.9	74387.5	68581.6	75946	67715.4	54430.8	60321.9	63488	68064.2	70311.1	57161.6	77057.7
E9PD53;Q9NTJ3;Q9NTJ3-2	SMC4	75603.2	67551.6	96994.3	56315.9	88477.5	68887.8	82444	59261.6	91606	96140.1	102570	46241.1	87725	106856	99139.6	115071	108987	104255	69977.8	77379.4
E9PDF6;O43795;O43795-2	MYO1B	430768	377356	466445	410925	443073	451813	491659	471569	654392	577975	598417	562670	442110	381201	479049	395179	307130	350171	393807	317420
E9PDG8;O60641;O60641-4	SNAP91	593938	538214	590968	656985	586158	547246	621536	535622	589849	608959	613601	663563	387185	345648	364084	352226	368851	421121	380256	373034
E9PE17;I3L0E3;Q9Y2R5	MRPS17;hCG_1984214;MRPS17	19688.1	26054.7	26954.2	57132.3	21258.5	19540.6	19887.3	27596.2	31889.9	29831	25751	31840.9	24050.7	25222.6	17694.4	29072.4	24793.2	25918.1	20652.1	26986.4
E9PEB5;Q96AE4;Q96AE4-2	FUBP1	881330	872876	922849	901031	916576	916603	908748	801694	753302	788369	782493	736954	824465	875454	785702	746506	771177	785265	749449	732725
E9PEP6;O14786	NRP1	100465	84579.9	87235.8	270718	102107	92740.8	107853	107911	90319.9	98404.5	80178.7	125877	135274	146681	146687	153128	128816	119558	129486	127340
E9PER6;O15530;O15530-2;O15530-3	PDPK1	161088	189127	203012	200383	247799	172468	168665	222347	199185	253555	236405	154343	179632	183517	191855	183468	154224	169555	186540	179466
E9PEX6;P09622;P09622-3	DLD	1.76083e+06	1.56422e+06	1.70828e+06	1.44935e+06	1.95301e+06	1932199	1.86503e+06	1.82195e+06	1.68886e+06	2.02416e+06	1.96618e+06	1.93528e+06	1.44895e+06	1.49016e+06	1.35131e+06	1.17768e+06	1.55961e+06	1.54173e+06	1.4049e+06	1.37861e+06
E9PF05;Q8NBK3;Q8NBK3-4;Q8NBK3-5	SUMF1	9560.55	5166.34	9746.41	626.123	1970.35	3912.19	6625.21	697.811	9600.8	12629.4	4874.29	2361.51	5681.81	4298.74	8096.98	2683.67	9299.58	11124.7	8022.42	8980.35
E9PF16;Q96CM8;Q96CM8-2;Q96CM8-3	ACSF2	41169.8	62542.7	54378.5	74291.3	59418.7	35416.5	67478.2	42897.2	46468.6	55973	61343.7	38964.6	53769.1	65042.7	55924	63007.7	47203	58177.1	46742.6	62123.9
E9PF19;Q9Y4P3	TBL2	141749	111817	190832	139140	142020	195260	196629	162841	142480	198869	174769	135892	160335	162335	184322	154578	191883	196799	169863	181053
E9PFR3;Q14738;Q14738-2	PPP2R5D	999257	908664	1.11926e+06	1.06797e+06	901944	1.04805e+06	992750	997838	940773	852765	1.05641e+06	881445	950152	841475	941411	902326	765627	845600	943852	898674
E9PFT7;P25054;P25054-2	APC	210810	212888	285903	188235	206831	208297	197861	213373	257525	177156	235740	207776	304658	282621	303600	265657	254046	290766	272446	304055
E9PG22;H7C4Y5;Q8IW35;Q8IW35-2	CEP97	14054.8	12602.1	12604.9	17493.8	14352	11615.9	14218.9	15969.1	12269.8	12178.1	12731.4	16193.4	13016.8	14108.9	15492.9	19293	9338.55	11403	12285	12838.6
E9PG35;E9PHF7;G5E9X5;Q96RQ3	MCCC1	202803	182688	148866	278246	165850	170583	152626	213024	150625	360021	156232	245250	90739.9	169168	95391.9	188914	290608	186358	409438	146273
E9PG40;P05067;P05067-9	APP	995692	994974	885222	864713	1.00906e+06	979194	953046	981269	930299	995911	998245	992271	716958	737044	614451	664902	746836	737657	720138	696497
E9PG71;P54764;P54764-2	EPHA4	143582	172045	161448	126255	183192	147878	192890	164587	171555	175584	149438	144453	91833.5	111161	134200	97830.6	124822	94447.1	99261.3	98900.8
E9PGC0;P20936;P20936-2;P20936-4	RASA1	186812	176305	168575	189308	198447	251685	194682	223132	180909	158136	193810	197403	212890	202067	234256	240251	155362	183450	192872	193399
E9PGC8;P78559	MAP1A	440662	424432	441031	498709	441878	474385	415393	450311	457564	516646	513692	491070	277895	283147	285527	274435	410816	422956	379963	391735
E9PGT6;Q99627	COPS8	463707	535501	550228	499961	516441	527893	542866	539719	442339	458680	548463	492773	503271	546640	546773	510660	521677	514932	542136	505685
E9PH82;Q8NCA5;Q8NCA5-2	FAM98A	185917	190912	158273	145501	146759	124825	115531	120337	161933	200956	158163	140642	198011	166076	165512	139194	192515	219467	157145	158205
E9PHI4;H0Y6N5;H0Y742;H7C2K3;O94901;O94901-5;O94901-6;O94901-8;O94901-9	SUN1	33061	42033.1	46326.6	43634.8	25247.5	38108.6	42281	55682.2	43373.4	24465.9	59902.7	51431.4	54712.7	52790.3	51169	57162.2	49792.2	53759.6	44691.7	43151.2
E9PHN6;F6XZQ7;P28161;P28161-2	GSTM2	1.13021e+06	993582	1.13241e+06	1.06518e+06	822076	833802	888289	954647	1.20907e+06	1.11098e+06	1.0862e+06	1.12156e+06	1.09076e+06	987242	1.09677e+06	1.11349e+06	1.24268e+06	1.36163e+06	1.32439e+06	1.30732e+06
E9PHS0;O43813	LANCL1	465906	517773	436233	392049	607819	650379	684766	589671	519268	529722	506865	516318	682374	760293	890879	697578	680506	655411	918272	584470
E9PHY5;E9PII3;E9PK52;O43491;O43491-2;O43491-3;O43491-4	EPB41L2	40073.9	60437.1	72821.2	104805	84278.1	101112	78175.5	65736.2	91055.6	124389	109239	111027	87506.7	90873.3	74279.4	104483	131846	109070	90369.8	121205
E9PHY8;Q8NDA8	MROH1	128453	128370	148912	139138	156824	146318	133222	128355	134034	85499.4	107154	101846	86527.5	94492	115678	84122.5	65878	58291.2	73027.7	74234.8
E9PIK4;E9PIN5;E9PKN9;E9PKZ4;E9PMW4;E9PN66;E9PPM1;E9PQ46;E9PS55;O14683;U3KQ32	TP53I11	93122.3	98382.4	96364.6	90456.9	83236.1	75190.8	71015.8	54990.9	61450.5	73318.4	75477.7	53425	62026.5	70317.9	56633.3	44662	74861.2	62770.9	68383.3	68931.2
E9PIM6;E9PNQ8;P04216	THY1	384149	359042	305386	310983	139900	147386	142382	152845	258968	281433	296076	127482	112409	127969	118488	101357	419203	442263	450670	413105
E9PIN3;Q9UBU9	NXF1	1.66385e+06	226706	1.61976e+06	1.67851e+06	263717	325811	1.64555e+06	1.64209e+06	1.60749e+06	465498	1.69741e+06	1.60461e+06	427066	1.6406e+06	1.72217e+06	1.22654e+06	1.60032e+06	1637179	1.80245e+06	711724
E9PJD7	CYHR1	16055.4	17507.7	15066.6	17345.6	9346.84	12073.6	10826.5	18328.8	14847.7	4456.23	12852.1	9202.29	10417.6	14804.2	15759.9	17882.3	17687.5	20825.2	8851.48	11019
E9PJN0;H7C5A7;O14734	ACOT8	162490	126306	172069	124086	162377	127158	167287	123319	178020	137688	150296	144800	168151	152117	167154	146463	114204	138891	151994	129673
E9PJP2;Q5TF21	SOGA3	973244	939548	1.06982e+06	981321	1.00592e+06	1.02105e+06	998046	942216	836732	893440	899716	913504	829602	843158	870694	808794	685541	676169	708953	665910
E9PK01;P29692	EEF1D	1.3564e+06	1.31396e+06	1.30503e+06	1.18777e+06	1295890	1240858	1.16289e+06	1.12939e+06	1085588	1.18638e+06	1.18357e+06	1.0904e+06	1.16413e+06	1.25761e+06	1.19381e+06	1.14613e+06	1.43072e+06	1.43967e+06	1.32823e+06	1.3101e+06
E9PK09;E9PK91;E9PKI6;E9PQN2;Q9NYF8;Q9NYF8-2;Q9NYF8-3	BCLAF1	423883	426797	361551	165252	380788	351843	409806	393951	422571	377669	381473	365572	464341	430336	458370	441926	442417	393306	415616	393791
E9PK19;E9PMA1;E9PN88;H0YCR6;Q86TM6;Q86TM6-2;Q86TM6-3	SYVN1	170766	152650	155893	110953	105052	204102	196212	92086.8	138947	171346	220833	113117	160624	96627.7	191590	102205	184039	163585	126663	115876
E9PK26;E9PMW6;Q9NRS6;Q9NRS6-2	SNX15	84278.7	79893.3	74826.3	193511	78356.8	81053	72929.1	84908	87809.6	84558.4	78209	83486.2	80617.5	84903.5	89071.7	89664.6	80770	90683.6	86775.4	102803
E9PK59;E9PS17;Q96KG9;Q96KG9-2;Q96KG9-3;Q96KG9-4;Q96KG9-5;Q96KG9-6	SCYL1	210980	211110	233450	231634	167622	170551	172600	174507	213958	214279	207252	218505	201054	203881	203346	229792	233226	235056	228394	266297
E9PKF6;E9PQP7;H7BXH2;Q5H9R7;Q5H9R7-2;Q5H9R7-3;Q5H9R7-4;Q5H9R7-5;Q5H9R7-6	PPP6R3	146244	133772	140924	155004	162906	149861	151143	148715	149584	110635	144728	144256	137572	163731	176091	163095	139409	121663	150807	137439
E9PKP7;P17480;P17480-2	UBTF	266735	245669	250485	163756	250162	366248	211227	185453	301202	286865	307957	149824	300721	273595	294415	235353	353183	288284	243345	288776
E9PKS9;E9PN70;E9PQE8;Q9Y296;Q9Y296-2	TRAPPC4	105435	83325.6	99601.8	112415	86726.5	101746	113432	102216	115245	95125.1	117383	68418.1	111764	96118.1	124553	107484	108671	108560	129379	108240
E9PKZ0;P62917	RPL8	2.01259e+06	2.01036e+06	2.09828e+06	1.85096e+06	1.90337e+06	2.00259e+06	1899446	2221393	2.22773e+06	2.12078e+06	2073196	1920483	2.50987e+06	2.41464e+06	2.42998e+06	2.50922e+06	2.60363e+06	2586108	2423365	2.62071e+06
E9PL57	NEDD8-MDP1	3528.14	5115.99	6448.9	6522.8	4663.31	5011.17	9255.83	3056.64	3079.41	3346.63	3377.26	10295.3	5855.89	3268.46	5379.75	5056.83	6529.93	10840.8	3286.58	4301.63
E9PLE4;E9PS47;Q9BVG9	PTDSS2	32838.8	44644.8	47050.4	33619.4	40806.2	45810.6	43815.2	35093	48620.5	50531.3	46402.8	25467.3	52668.1	52264.4	34922	48653.6	51866.2	50529.5	47540.6	43553.6
E9PLK3;P55786	NPEPPS	3863996	3.56929e+06	3.45712e+06	3356687	3.63938e+06	3.72321e+06	3.43961e+06	3.40326e+06	2980015	3420227	3.28919e+06	3.18044e+06	2.94769e+06	2.91599e+06	2965098	2.50804e+06	2.90365e+06	2.94357e+06	2.73893e+06	2.69208e+06
E9PLL6;P46776	RPL27A	944305	998864	913363	684904	812017	907232	963407	1.10521e+06	1.16504e+06	925411	978973	960950	1.27946e+06	1.21949e+06	1.27007e+06	1.44641e+06	1.16396e+06	1.15186e+06	1.37069e+06	1.30196e+06
E9PLM6;E9PPJ5;P21741;P21741-2	MDK	47764.4	44801.8	39764.6	34469.7	50438.2	44542.5	43372.5	34363.7	46837.5	48715.2	46016.8	37455.1	70125.7	64373.7	54318.1	55051.1	99556.5	114010	120220	103087
E9PLM8;Q8N336;Q8N336-3	ELMOD1	128976	126938	150335	200219	107011	118051	138567	121987	128942	143958	137783	172757	107569	131344	119327	130233	126577	100164	123784	101350
E9PM62;Q5T9L3;Q5T9L3-2	WLS	151716	148957	145815	149907	86885.4	60750.2	80219.8	89717.1	138725	154024	143850	151932	120009	146711	123812	137533	152201	166375	203800	191467
E9PM90;E9PQR7;Q9UK41;Q9UK41-2	VPS28	149348	146109	190230	168422	153445	152343	178863	161630	147511	131765	170203	154843	140911	141418	148749	141857	136788	144924	149106	130100
E9PM92;E9PRZ9;O00193	C11orf58;C11orf58;SMAP	83510.6	86112.9	88251.7	56740.9	93052	88720	86502.6	51241.1	73039	45682.9	67551.4	67278.3	91060.4	98555.9	77668.3	74280.1	61894.9	51830.3	72326	40141.1
E9PMG1;Q96D71;Q96D71-2;Q96D71-3;Q96D71-4	REPS1	83676.6	114153	84387.2	276430	95832.2	94214.2	83942.9	83040.9	100488	102858	71634.9	106611	94199.2	86932.6	68047.8	73242.7	84328	74160.3	67786.4	55583.5
E9PMJ2;G3V179;J3KP39;Q9BPY3	FAM118B	69064	102840	89536.6	56188.7	95200.4	73369.2	87942.6	71472.8	82269.4	258369	96309.6	92792.3	72067.1	113598	78152.4	83752.3	123610	71035.2	89929.9	70910.3
E9PMR4;P48509	CD151	32699.3	31010.2	25974.8	41981.9	53836.9	51378.7	40903.6	53973.2	37927.1	51986.5	50360.3	50373.5	43730.5	44347.8	40970.4	39059.3	31658.9	29052.1	31057.9	30977.9
E9PMR6;Q9NZN5;Q9NZN5-2	ARHGEF12	174181	178415	158783	526676	201222	336521	111754	235358	178444	181015	167323	415989	145781	162787	126431	520398	166039	179394	232734	320441
E9PN04;J3KMZ8;Q92785;Q92785-2	DPF2	28844.5	31305.5	41010.6	31603.7	32785.5	29283.7	28654.3	32653.3	24077.3	25952.6	25755	17243.6	47353.9	40384.9	37542.1	44748.1	40176.6	35702.5	36533.6	42208.3
E9PNP3;E9PR47;Q9H7C9	AAMDC	88678.5	83015.2	77490.9	172830	48909.8	33595	49431.8	51756.4	54397.8	69228.5	98690.7	176188	32798.2	62335.2	58479.5	62854.7	42217.8	54100.2	111269	95150.7
E9PNU4;Q13190;Q13190-2;Q13190-3;Q13190-4	STX5	32230.8	28809.2	28325.3	15456.1	27058.6	29670.9	26348.3	18501.3	30156.1	20188	28262.2	27642.1	29700.4	32474	26965.4	20088.5	20484.8	21259.3	27043.1	14698.4
E9PNW4;E9PR17;P13987	CD59	107345	105881	99617.6	117459	134775	121977	109291	130840	135502	164132	159829	174540	102294	111052	101351	93232.7	122301	124154	102534	116481
E9PNW8;Q8WVX9	FAR1	73352	76568.6	86488.4	97947.7	60731.8	61556	61246.3	75220.9	56533.7	67228.6	59842.7	59180.6	55398.9	58718.2	54770.1	67712.8	56440.3	63017.7	64333.8	78295.5
E9PNY1;E9PQ47;E9PQA5;O95159	ZFPL1	93393	96127.9	94910	41218.5	109410	110579	77828	100264	72996.4	99233.5	100666	44060.1	102136	112204	108087	83115.1	105446	66609.2	84346.7	112647
E9PP13;E9PSG9;Q6EEV4;Q6EEV4-2	POLR2M	131527	89271	99549.1	110010	101124	73919.7	35055.5	133068	150749	113152	129619	119838	100214	87389.7	149049	156709	127833	135898	137410	133910
E9PP76;J3KNF4;O14618	CCS	69904.5	66759.6	69767.7	76600.9	43215.7	42783.8	39827.3	208594	54726.6	55539.7	54929.3	62447.4	29705.8	22518	24486.3	262159	71655.7	74725.3	77654.3	252905
E9PPJ0;Q13435	SF3B2	580779	535848	581331	540483	584099	579074	514351	489712	505157	492779	517163	474471	591110	570062	537082	490174	555049	557736	545902	487873
E9PQ57;P78406	RAE1	89215.3	72688.7	110324	45321.9	114952	104224	116760	106370	43285	81539.9	96122.4	44722.8	105904	88473.6	83920.1	35277.9	111377	93294.6	81238.5	63174.8
E9PQ73;Q8TDW7;Q8TDW7-3	FAT3	17984.8	16008.2	18889.4	16417	25080.5	20072.2	19534.6	24774.7	15699.9	20164.5	23289.9	19589.9	16187.7	19403	16644.8	21631.5	10703.9	15678.2	13742.8	7785.2
E9PQP6;P49354	FNTA	131965	127999	133509	86162.7	176764	160903	231176	148743	209217	151322	151687	146541	155829	185419	148736	139257	172568	201949	181386	148098
E9PQY2;Q9NQP4	PFDN4	279641	273109	245588	342175	285347	244302	230954	278752	171255	190725	194023	258428	225882	224145	208542	230537	210615	214458	199435	223896
E9PRQ7;Q04323	UBXN1	134091	146726	165304	231561	129507	130509	137835	126794	163963	128063	156913	168636	144613	153249	124568	136701	115709	135254	147547	114593
E9PRV7;P25098	GRK2	48366.7	50681.6	45872.6	42882	48490.8	48527.8	47191.1	52376.1	41129.3	52714.9	47245	51655.3	44241.9	42998.8	41044.6	45343.3	42066.5	37645.3	41450.7	45894.1
E9PRY8;P29692-2	EEF1D	28775.5	21447.7	28117.6	22843.4	26677	28020.4	28935.5	24241.8	23269.4	22996.9	26008.8	30414.5	21536.4	20954.9	23252.5	22496.7	16460.4	16612.6	19515.3	19380
E9PS97;J3KNQ4;Q9NVD7	PARVA	136591	113816	166347	98717.4	97774.6	120202	66422.4	70985.5	116658	108140	116439	178151	117683	112326	143361	81757.2	154155	155646	173725	81453.8
E9PSD3;O43427;O43427-2	FIBP	131635	100352	125995	73443.3	132843	131463	127568	139614	129995	122224	122537	123262	145953	124158	150373	149318	120225	132281	117386	130634
E9PSI1		26963.2	25040.9	31310.9	37259.3	28256.8	20587	23698	29366.5	31045.7	23775.2	24729.7	33100.4	32512.4	29854.3	28501.7	32365.5	36751.4	32693	34465.2	39418.5
F1DAL9;P10589;P24468;P24468-2;P24468-3	NR2F1;NR2F1;NR2F2;NR2F2;NR2F2	99634.3	77789.8	86201.9	94044.5	57746.3	69052.4	85527.3	96132.6	83804	64706.3	74256.7	82922.6	106027	91776.9	107931	114991	82294.3	87249.8	67469.1	95268.7
F1T0E5;Q9ULU8;Q9ULU8-2;Q9ULU8-3;Q9ULU8-4	CADPS	599290	571110	574571	569410	747135	737297	705808	705586	644164	733821	708300	658527	281263	282581	280152	267416	352012	364585	351232	334209
F1T0I1;J3KNL6;O15027;O15027-2;O15027-3;O15027-4;O15027-5	SEC16A	223159	229229	181105	209634	201684	262525	203513	190793	249172	252462	189249	209330	256593	243340	252072	238402	257475	235578	248314	264807
F2Z2B9;Q9BSJ2;Q9BSJ2-4	TUBGCP2	76559.9	71586.1	69137.3	63007.3	62493.4	73430.2	57577.7	80325.1	75694.3	83629.2	65974.9	53132.6	100064	89637.4	83007.4	88152.6	86793.8	79796.3	89948.1	76722.5
F2Z2X0;O00746;Q4TT34	NME4	43942.7	66519.7	43379	43445.3	52044	28732.4	46644.3	26029.4	151731	137252	164958	136615	88242.6	72954.5	80250.4	83684.3	125350	120037	141736	94713.5
F2Z393;P37837	TALDO1	1.24674e+06	1.19846e+06	1.11394e+06	890793	1.12546e+06	1118416	1.13146e+06	1.04267e+06	946416	1.06199e+06	1018170	1.01261e+06	993581	1.0218e+06	993469	909528	1.00731e+06	991315	1.01145e+06	949074
F2Z3A6;F8W8C2;Q9HBM0;Q9HBM0-2	VEZT	103561	82368.9	141683	167712	95724.4	80473.1	169351	166218	125851	136331	207267	180156	98112.3	97908.5	95117.7	162862	82126.8	104759	183109	146666
F5GWR7;P23468;P23468-4;P23468-5;P23468-6;P23468-7;Q3KPI9	PTPRD	242155	262827	262494	264589	327519	336313	308623	332235	287475	273573	251750	233701	335495	338260	374220	293178	252278	254477	230437	206615
F5GX23;F5H5V4;F5H7X1;J3KN29;O00233;O00233-2	PSMD9	158757	164769	168358	125478	148275	178337	174219	139701	151697	178292	158095	143851	172388	161583	130837	151595	190887	185956	158274	176524
F5GX71;H3BPB8;P34949	MPI	200772	194121	188540	169848	202980	224805	159232	117807	186481	189005	186878	190579	184104	197270	173960	144281	192703	192619	139395	130346
F5GXJ9;Q13740;Q13740-2	ALCAM	295535	351707	296599	470249	343001	367210	303493	327835	325594	332896	346161	374123	222201	240921	219828	192942	365068	360818	361041	329317
F5GXU9;F5H5P2;P12694;P12694-2	BCKDHA;;BCKDHA;BCKDHA	53059.3	57940.2	40430.5	86359.9	19227.6	17593.9	26186.7	28421.5	50218.8	16773.2	41397.1	25356.4	59863.5	52072.6	52906.7	28514.2	36406.2	54767	16761.8	25172.8
F5GXX5;P61803	DAD1	962177	895173	987778	1.01616e+06	973783	984415	924804	1052363	1100071	1.07878e+06	1.01243e+06	1.0122e+06	1.21152e+06	1.17906e+06	1.24994e+06	1.16048e+06	1.25043e+06	1.24771e+06	1.27283e+06	1364043
F5GYQ1;P61421	ATP6V0D1	872693	699517	905125	953388	821859	845940	1.03801e+06	902591	889650	1.00781e+06	963410	1.08516e+06	719550	724323	736244	659281	789990	793770	937528	715190
F5GYQ2;Q9UI30	TRMT112	182626	146150	188740	183928	143840	162527	174713	170181	207157	213658	172378	176336	173360	169285	172910	193929	199600	185600	211048	210912
F5GZ09;Q9BW83;Q9BW83-2	IFT27	251264	213740	209346	402038	247250	221764	212906	214356	207145	205725	221144	221756	248610	238379	271127	268722	262023	259271	244708	313496
F5GZ28;M0R0Q7;P18858;P18858-2;P18858-3	LIG1	4901.53	20250	5252.72	27797.5	4028.97	29613.9	13497.2	11309.3	12447.6	20686.9	1394.51	12836	10243.8	34416.5	5407.42	12885	38338.8	21396.1	13611.7	28944.3
F5GZS6;J3KPF3;P08195;P08195-2;P08195-3;P08195-4	SLC3A2	1.38798e+06	1.26795e+06	1.28404e+06	1.40293e+06	1804050	1.90629e+06	1714847	1.71034e+06	1.10823e+06	1.3139e+06	1.28085e+06	1.30952e+06	2.09685e+06	2.22187e+06	2.27078e+06	1.86393e+06	1.60981e+06	1535567	1.61112e+06	1480502
F5H039;Q9NQX3;Q9NQX3-2	GPHN	351944	335191	366172	406972	395817	414642	375574	350824	322682	328918	392835	362543	348280	364612	330917	295794	252976	275141	265877	258499
F5H0C4;Q9BRP4;Q9BRP4-2	PAAF1	75172	65612.8	80238.7	95542.1	54091.8	54239.8	53339.9	63358.5	77548.3	79486.5	78585.8	76757.4	55746.1	57300.1	68865.8	66873.4	87667.1	87435.5	84502.6	90074.3
F5H0U5;Q9NZD2	GLTP	74897.5	63279.3	69019.1	67639.9	44705.7	39797.4	39109.8	41564.9	53670.8	41638.8	61646.1	48501.9	53800	44888.4	42835.5	38658.1	47631.6	52144.1	44959.6	53715
F5H1N7;Q6ZU35	KIAA1211	219306	206648	199832	245412	208105	202383	191118	173759	151449	158500	173225	190267	160825	175216	148690	148384	138437	132297	163018	127381
F5H1S9;G8JLB3;Q9Y606;Q9Y606-2	PUS1	12551.4	17725.4	23646.4	32968.5	15084.2	7294.87	21757	23028.2	20198.7	17742.1	17038.5	24196.4	20078.5	20038.7	19847.8	27515.2	16099.8	21559.2	18641.9	23315.7
F5H2F4	MTHFD1	1.12056e+06	1.00833e+06	2.72298e+06	3.04495e+06	3.93976e+06	1329430	4034857	3.35763e+06	3.42442e+06	1.07208e+06	4.05294e+06	2.95731e+06	2.66404e+06	3670470	2714568	2413777	4.02353e+06	1.40284e+06	1.27217e+06	1.77647e+06
F5H365;Q15436	SEC23A	647599	626806	719253	679834	526959	548193	504412	585913	608414	617643	610833	601493	689407	557766	618169	662439	750764	814507	665776	811608
F5H442;Q99816	TSG101	514964	521507	514084	513224	514668	520238	485360	505562	469258	489285	512399	513268	468994	475466	457147	434253	485954	486517	471738	451220
F5H4B6;Q8IZ83	ALDH16A1	118424	118221	93858.4	56906.5	91203.3	75507	80021.2	89312.8	120717	122340	107958	114393	143403	132265	129824	129452	175913	148403	142681	138449
F5H4R6;F8VY35;H0YIV4;P55209;P55209-2	NAP1L1	1575476	1.28853e+06	1480140	1.41823e+06	1.39414e+06	1419062	1.29892e+06	1.25273e+06	1372983	1.40428e+06	1.45062e+06	1325440	1.79215e+06	1.67395e+06	1.59749e+06	1.56865e+06	1.83096e+06	1.90179e+06	1.88937e+06	1.69208e+06
F5H5D3;Q9BQE3	TUBA1C	42437804	35283928	33422828	13154374	39803956	39187900	34142308	39885092	37724268	36777752	39602508	31769246	39052256	36192928	39628080	33827052	38377888	35825156	36116872	35221652
F5H5G1;H3BLU2;Q13449	LSAMP	188826	133199	147206	211611	177885	170558	266957	201189	233787	162923	241962	318328	110387	122093	157855	142007	126686	115567	192741	141649
F5H5I6;H0Y8R1;H0YAK1;Q12849;Q12849-5	GRSF1	221314	263206	196524	253180	233009	255290	255572	255911	270345	251504	255124	281204	287999	264431	246705	284331	204394	235814	269693	229855
F5H6I7;Q6DD88	ATL3	47013.2	49244.2	64019.6	57204	24913.7	20200.1	36231.4	36837.5	50078.4	19062.9	48030.8	57081.4	34698	33188	39820.1	37443.4	60893	67513.5	75806.3	90406.2
F5H6L7;Q9UPR5	SLC8A2	48726.5	48902.7	37306.4	65137.2	43933.6	58311.9	41411	39802.6	40503.6	48593.7	43727.6	48271.2	32270.8	39918.1	44292	38599	34716.7	21661.6	32945	41558.8
F5H6U7;Q9Y3E0	GOLT1B	48820	62188.2	59872.1	121087	66783.5	70356.5	79922.4	81987.6	72270.5	53366.7	66928.6	82269.1	84647.6	67745	105073	99000.4	71057.9	86959.1	82150.9	100624
F5H702;Q96GC5;Q96GC5-3	MRPL48	41824.8	56821	42039	38858.1	50924.5	53052.6	62356.1	54900.8	46556.9	63432	52456	33571.6	66054.5	56236.3	46749.8	47426.1	52324.2	74734.2	29962.4	76540.9
F5H7C5;H0YFW7;Q9NS93	TM7SF3	16177.2	20554	16399	19323.4	16660.5	18794.3	12008.2	9065.15	24489.1	9426.38	11752.3	10149.1	34802.7	23363.7	33266.3	30494.3	28041.7	7726.83	10647.1	25576.2
F5H7S3	TPM1	703429	294513	251307	269896	228858	254271	215972	679644	349245	143800	379107	377866	632943	190546	191111	650156	251371	208528	312359	727970
F5H8D7;P18887	XRCC1	83453.1	89106	97811.4	101151	77794	85110.6	88534.7	92853.2	97575.6	98477.3	85695.9	83257.4	105268	98921.8	112338	108704	104134	113854	118596	118847
F5H8F7;H0YBF6;Q9UBL3;Q9UBL3-3	ASH2L	28527	28627.3	29283.3	65624.7	33967.5	29865.1	30748.7	41035.9	29527.9	31500.8	38984.7	41630.7	39629.6	38775.8	47452	51229.3	33912.7	34066	46954.1	41318.6
F5H8H2;Q03426	MVK	382254	368737	417933	472319	359933	377334	333299	369756	337623	310624	325066	372491	394732	393819	404862	438679	408235	385013	375385	347575
F6SDV2;Q9GZM7;Q9GZM7-3	TINAGL1	22679.6	56694.5	33034.7	42351.3	39329.4	52434.5	20139.1	40881.3	22793.1	52413.5	26051.1	27903.5	42923.8	46805.6	67173.6	75625.5	61189.5	25400.8	69286.1	112843
F6SFB5	AP1S2	3739.03	20538.9	11020.6	15443.4	14224.6	22530.5	11093	38634.2	10918.4	62874.4	3686.13	14966.5	18003.7	10889.4	14052.4	4053.02	40800.7	40073.3	12231.7	36145.5
F6SYF8;Q9UBP4	DKK3	74489.5	119331	54002.8	107599	142345	88746.9	114049	148216	105728	72969.6	34786.2	41966.1	36102.4	158166	171131	60995.9	59532.6	27872.5	65089.1	107097
F6T1Q0;Q6L8Q7;Q6L8Q7-2	PDE12	231996	260005	452796	593741	243222	363268	320683	340212	433419	409938	404237	431018	320543	391813	434336	432029	417474	436354	474038	391655
F6VRR5;F8WCX5;Q9BY77	POLDIP3	78258	110939	94579.5	64914.9	71209.9	71492.8	67509.6	77401.5	87484.5	69216.9	54042.9	55540.2	81412.8	64668	52679.8	85485.8	63459.8	78310.2	79984.9	82112.4
F8VNQ3;G3V106;Q9NT68;Q9NT68-2	TENM2	43554.7	47471.7	44344.9	54244.7	54813.3	51454.1	62592.8	39832.8	56622.8	49899.1	60410.8	63979.4	66408.3	72310.6	83171.3	70400.9	35320.3	44948.1	61871.5	42380.8
F8VNT9;F8VV56;F8VWK8;F8W022;P08962;P08962-2;P08962-3	CD63	91447.9	103951	73962.7	573268	122128	113618	89330.5	107185	111009	142424	104927	248352	113594	139055	128823	125315	119435	109593	117720	115017
F8VNX8;O14545	TRAFD1	4007.11	1086.16	1746.12	2895.4	18601.8	983.584	4519.6	2781.97	2367.62	24391.2	1838.85	2160.38	19554.1	3263.61	4621.25	2582.25	2823.39	1871.42	1422.48	1449.33
F8VPD4;P27708	CAD	508647	500934	553082	651354	481562	483839	439919	474946	440108	498588	442022	400996	451187	449773	378360	423138	767123	845145	683909	707746
F8VPI1;F8VQQ5;F8VQW0;F8VR05;F8VSI7;F8VVJ4;F8VX73;F8W086;F8W201;P55061;P55061-2	TMBIM6	27329	37458.6	41351.9	36104.1	33095.6	33661.7	40194.1	32733.7	47465	28740.6	44876.5	44914.3	62301.8	54705.6	55094.7	59248.2	42771.2	52793.3	53186.4	53710.9
F8VRH0	PCBP2	65496.1	51702.4	42683.8	72595.6	51331.3	33295.7	13718.5	35305.1	31166.7	43705.3	49212.6	42535	32374.1	30416.8	45087.7	35333.6	16283.6	20556.6	31516.9	21957.2
F8VUA2;F8VVT7;Q9HD42	CHMP1A	398628	324662	410857	357716	376493	392188	395060	373125	382690	285078	412575	392453	409820	396136	407226	394888	404532	403159	397470	394756
F8VVA7;P61923	COPZ1	554504	448484	490689	599283	390325	392185	635221	459334	868468	531497	418288	702488	558676	481235	366218	378147	469408	816031	444609	425629
F8VW41;Q86VP3;Q86VP3-2;Q86VP3-3;Q86VP3-4	PACS2	94027.7	97574.8	70061	74032.8	60959.4	81184.9	76800.5	79411.8	74752.1	78946.1	71828	100332	72896.3	67320.3	88741.4	82381.9	58267.4	67845.4	83146.1	61087.6
F8VX04;Q9H2H9	SLC38A1	114043	85471.2	91458.3	90511.7	130581	126243	113428	118452	81728.8	90840.9	96173.6	89627.3	102351	103618	116570	93192	77289.5	61862.1	61847.6	68990.4
F8VXC8;Q8TAQ2-2;Q8TAQ2-3	SMARCC2	527409	475388	570132	503522	496475	495019	487750	506827	487801	553450	478799	498421	452380	490010	544329	544795	403574	429939	488522	467411
F8VXI9;F8WAK2;Q14161;Q14161-10;Q14161-3;Q14161-4;Q14161-5;Q14161-8	GIT2	83225.7	84695.6	74832.4	76740.5	66956.5	64569	49537.7	85933.9	97687.2	76015.2	82937.5	114728	80028.5	84143	91819.5	92070.6	87959.3	104726	75842.5	99612.6
F8VYE8;P36873;P36873-2	PPP1CC	951911	864055	939304	1.17365e+06	915214	899079	967304	1040727	1.00496e+06	916603	982593	1.08183e+06	966166	922917	1.06278e+06	1.15206e+06	882408	907731	998593	986514
F8VZ44;Q9NRG9	AAAS	410204	561844	359244	948974	246758	984494	887066	967626	398246	994686	200240	996054	877098	584677	503020	283395	1.02317e+06	1.03068e+06	394218	301238
F8W1A4;P54819;P54819-2;P54819-5	AK2	500324	466040	485351	385925	447504	424061	438164	419861	414458	466306	476336	449266	383347	380690	341362	332309	472368	507838	420603	428251
F8W696;P02647	APOA1	2219239	1.76889e+06	1.3098e+06	1.40922e+06	1.92351e+06	1.97838e+06	1.51436e+06	1.74319e+06	1.59554e+06	2.10276e+06	1797137	1.45081e+06	921878	1.53986e+06	1.82021e+06	1.42688e+06	1.88788e+06	1715665	1.92503e+06	1.78356e+06
F8W6I7;P09651;P09651-2;P09651-3	HNRNPA1	6346572	6.67538e+06	5.96943e+06	5404844	6.25072e+06	6396571	6.40931e+06	5.53998e+06	6047935	6357449	5586525	5.61153e+06	5863078	5738897	5911867	4.51195e+06	5.5838e+06	5420251	5617358	4.86211e+06
F8W6L3;Q07866-8	KLC1	3.09391e+06	3029429	2.77856e+06	3284427	3.15044e+06	3.20805e+06	2929045	3.17361e+06	2.76603e+06	3.11941e+06	2.8349e+06	2.91647e+06	3.01189e+06	3090907	3.3047e+06	3085600	2848547	2587867	2787919	2.85474e+06
F8W703;Q9HCK4;Q9HCK4-2;Q9HCK4-3;R4GMM8	ROBO2	165993	162515	160264	167095	158284	159399	154320	158165	209175	209263	224904	240641	76150.3	78595.6	75928.3	88404	108502	112960	124075	112035
F8W717;O00423;O00423-3	EML1	80280.7	181255	170024	202423	154738	258127	179899	168561	186088	258883	268515	165077	174767	368901	168124	168693	222066	109042	172874	194152
F8W726;Q14157;Q14157-1;Q14157-3;Q14157-4;Q14157-5	UBAP2L	457210	471242	452811	473791	420252	414564	400861	403135	361264	399780	375540	405451	351924	387850	335813	338278	375540	406086	366957	356862
F8W733;Q9NXR7;Q9NXR7-1;Q9NXR7-3;Q9NXR7-4	BRE	212784	163803	1.73615e+06	283059	101086	361783	285039	257946	256437	408673	72097.7	99456.8	56121.4	84680.5	93147.8	5.85472e+06	389766	367312	8.14615e+06	275150
F8W785;O00461	GOLIM4	17083.2	16394.3	15313.6	15698.2	15762.6	15097.8	11790.1	12889	10638	15685.2	15309.2	15860.5	21314.5	23165.5	18357.7	21338.3	23054.5	24419.6	18210.7	21256.4
F8W7Q4;Q96A26	FAM162A	152546	163356	128463	66724.5	176398	209638	198745	163086	197953	172430	264039	244821	197199	200280	201386	170669	119675	132542	188357	149169
F8W7U8;P49959;P49959-2;P49959-3	MRE11;MRE11A;MRE11A;MRE11A	244831	42399.3	144470	111819	283934	70177.4	63442.2	55271.7	259067	178372	270055	54407	203290	68118.1	181137	68748	81474	188860	201444	87164.8
F8W8D4;Q8TBC4;Q8TBC4-2	UBA3	602034	552098	575782	563797	580382	590001	604531	612162	625978	609181	618651	649292	601392	617719	666853	641516	562328	596987	611417	594290
F8W922;Q9H7P6;Q9H7P6-2	MVB12B	199719	391458	209578	276878	318459	486819	327104	154447	168878	390643	276228	163539	299630	466018	395146	234287	353359	175117	165715	330329
F8W930;Q9Y6M1;Q9Y6M1-1	IGF2BP2	864211	759154	954837	867174	862854	906580	910073	933745	1.09296e+06	888365	1.03256e+06	1.00592e+06	1.01245e+06	1.02416e+06	1.00403e+06	1.02704e+06	1.1002e+06	1.15592e+06	1.14246e+06	1.18223e+06
F8W9J4;Q03001	DST	111673	95366	119321	97033.6	130717	115648	138783	87562.7	87175.4	54556.7	106862	113365	97852.8	114267	128279	92567.3	58681.1	61062	83747.9	69808.6
F8W9S7;Q14C86;Q14C86-2;Q14C86-3;Q14C86-4;Q14C86-5;Q14C86-6	GAPVD1	448386	405219	455505	453500	429666	436266	391219	389682	417439	428559	425803	406730	404617	411049	408166	392411	288191	396681	370932	359573
F8W9U4	MAP4	181528	164323	174397	170732	81376.6	81739.8	92558.5	88979.8	98927.7	107167	93064.6	116702	35394.8	43004.2	37683.9	47750.1	72216	74556.9	68290.8	66098.9
F8W9X7;Q567U6	CCDC93	204251	182379	148876	173415	201597	134876	174686	202714	174709	139813	132403	133995	187022	188474	191812	140463	217786	187674	174498	120924
F8WA11;Q7Z460-2;Q7Z460-3;Q7Z460-4;Q7Z460-5	CLASP1	633355	672809	607814	714408	676599	717507	713836	845080	439447	770715	641579	500075	639822	574615	597784	662691	718553	575058	564810	801953
F8WA39;Q13613;Q13613-2	MTMR1	174124	164332	134419	233637	160592	255234	145360	141346	147982	154509	163608	212454	147825	169132	147048	150254	147179	149822	189725	101376
F8WBJ6;Q9NRX1	PNO1	11475.8	17287.7	13893.3	21072.9	11547	15208.6	18980.4	21947.4	23775.2	18361.4	16636.7	16501.8	27134.3	24707.2	22352.4	33750	25427.6	32102.4	20240.6	29641.2
F8WCA0;J3QRU4;L7N2F9;P63027	VAMP2;VAMP2;;VAMP2	1.55175e+06	1.46206e+06	1527698	1.73484e+06	1.82455e+06	1.853e+06	1692933	1.73831e+06	1.34764e+06	1.57977e+06	1.54555e+06	1.74217e+06	1.23773e+06	1.27488e+06	1.31622e+06	1.10636e+06	1.07714e+06	1.10322e+06	1161546	1.07505e+06
F8WCF6;P59998;P59998-3	ARPC4-TTLL3;ARPC4;ARPC4	3.75425e+06	3.23848e+06	3.47565e+06	3.61893e+06	3.29604e+06	3.20198e+06	3.14989e+06	3253514	3.25167e+06	3465725	3493755	3.36326e+06	3137057	3.06419e+06	3384587	2.90335e+06	3.18227e+06	3119908	3501679	3.25221e+06
F8WCJ7;F8WF48;Q99442	SEC62	254172	243032	245589	262808	269198	262083	286114	296650	284426	296460	281292	288071	304131	305754	318681	296400	308544	303843	301970	317219
F8WDH1;P56557	TMEM50B	61095	46392.8	65022.7	51353.5	58000.2	60480.6	58988.7	43815.4	72220.3	78873.7	74643.2	64979.3	58847.1	55391.8	57479.5	40378.7	54889.7	46854	54176.8	34159
F8WF14;P06276	BCHE	15389.1	28899	28268.2	30006.4	8844.78	11272.1	20074.4	25697.5	39426.9	49054.9	46237.8	42348.1	33569.2	28950.9	29896.8	4868.02	40535.4	34091.5	34495.4	33038.2
F8WJN3;Q16630;Q16630-2;Q16630-3	CPSF6	124844	164838	147427	193650	177042	170040	200154	162457	136854	194448	122104	175503	134247	151988	183890	135500	219567	269034	109607	243612
G0XQ39;Q13586	STIM1	94322.3	259197	98404.4	239695	216308	229276	227028	214362	91635.3	274078	102922	238782	252070	254771	245554	248400	247317	254167	251029	206755
G1AUC5;P41236;Q6NXS1	PPP1R2P3;PPP1R2;PPP1R2P3	35313.6	34384.3	35141	3291.05	33979.6	30508.6	49963.2	23988	23496.7	21542	31529.8	41947.2	23733.6	25722.8	29946.9	15931.5	22493	19325.8	36063.3	19977.7
G3V0G5;Q8IV38	ANKMY2	513822	545072	340262	152973	464906	535421	580798	516673	436836	459564	299836	428686	512015	444105	441120	392350	395097	449978	401793	465942
G3V0I5;P49821;P49821-2	NDUFV1	460260	426803	473078	415879	449004	445277	456835	486474	515448	539751	553111	528799	453209	366501	395837	408497	416268	416703	435170	421717
G3V150;O94766;O94766-2	B3GAT3	67945.6	81407.1	80488.6	87175.9	89757.4	84221.4	101571	77975.4	106717	100298	88062.2	72555.2	103680	84905	112576	85166.7	112082	103529	113087	102066
G3V1P3;Q969J3	BORCS5	88799.5	66656.1	84054.1	83782.9	73516.6	71676.3	60652.4	60637.8	60244.7	62078.3	60749.7	63647.9	57220.4	53715.1	53996.1	58944.6	61293.2	65954.1	60472.7	58154.3
G3V200;O75334;O75334-2;O75334-3;O75334-4	PPFIA2	77663.6	78267.6	92192.2	95662.4	87877.5	92213.7	132430	52835.6	68700.9	56930.6	82047	63544.5	66494.2	89086.7	80078.3	81261.9	72508.8	59562.6	123146	50430.1
G3V203;J3QQ67;Q07020	RPL18	1.85713e+06	2.08509e+06	2.07602e+06	1.92987e+06	1.76043e+06	1.82834e+06	1.59506e+06	1.96562e+06	2.14634e+06	2.4335e+06	2.02786e+06	1.68511e+06	2.76456e+06	2.58895e+06	2.50218e+06	2.58442e+06	2.72382e+06	2796570	2.2834e+06	2659013
G3V2L5;G3V434;G3V4A6;Q9Y2Z9;Q9Y2Z9-3	COQ6	36570212	31992944	38353540	35508700	49158196	52021172	48350436	46250192	36266964	43267960	45691900	39462960	54330664	55160868	53285900	49694532	44698388	44452520	45035400	42302860
G3V3A4;Q13573	SNW1	48077.2	52177.3	75544.3	109104	54080.2	91100.1	70143.5	169745	62949.6	74444.3	115778	144143	54096.7	65867.6	64504.5	97968.7	51185	75178.2	81657.8	151824
G3V4K3;Q9H9C1;Q9H9C1-2	VIPAS39	33740.4	48736.8	40179.7	53872.4	42188.8	40226.1	68342.9	32629.4	48690.9	47495.5	47489.5	73326.3	57128.7	121771	53519	29199.5	44559.3	52550.6	39233.1	49319.8
G3V5N8;Q9HBF4;Q9HBF4-3	ZFYVE1	50724.8	60066.7	65047.3	52743.5	54893.3	63284.8	58735.8	55410	65810	59967.8	48051.1	61210.7	71962.4	66742.7	59069.3	61113.1	49249.1	68747.7	66309	66042.1
G3V5T9;P24941;P24941-2	CDK2	57180.2	45451.7	63865.1	96685.8	62510.3	54822.5	60018.2	65055.8	61238.8	46396	62212.4	67179.9	78377.6	57417.9	101390	109049	70676.1	68426.6	85639.6	70000
G3V5Z3;Q6IN85;Q6IN85-2	PPP4R3A	348993	180898	329571	246329	206994	215864	118479	137051	147052	157317	244310	150132	258882	225820	170429	392854	317518	170085	371580	359217
G3V5Z7;P60900	PSMA6	2.48982e+06	2.33526e+06	2.3044e+06	2342143	2.65524e+06	2.71063e+06	2.56209e+06	2378676	2.03338e+06	2385287	2.29056e+06	2296276	2.4268e+06	2.46539e+06	2639675	2077581	2.38611e+06	2350607	2.34085e+06	2.1618e+06
G3XAG1;Q96ME7;Q96ME7-3	ZNF512	466169	460615	441259	476779	491435	509286	494389	578789	494656	473230	454468	470800	703091	671278	697432	728692	493480	502148	536553	536671
G3XAH6;P51003	PAPOLA	58988.2	49480.3	65333.6	65553.2	56762.3	58183.1	54823.1	77758	73475.5	67749.1	53886.2	68730.7	91510.2	70258.5	69298.3	91357.8	74230.5	75198.7	69267.5	90911.4
G3XAI2;P07942	LAMB1	3.7776e+06	6.28033e+06	8270492	6.12539e+06	4430941	4.14694e+06	4522650	5122763	6521999	5426331	5624806	5386310	9385618	10175038	9198543	12428800	7.60232e+06	7.45577e+06	8115268	12096529
G3XAL9;P55011;P55011-3	SLC12A2	66729.7	180356	194311	101239	130231	77126.1	160597	85417.5	84196.6	128600	112505	96085.1	120619	72268.7	177465	67992.9	123745	116931	180773	126935
G3XAN4;Q15629;Q15629-2	TRAM1	70384.4	81930.4	75256.9	69734.2	50638.5	66847	45213	51862.4	90451.2	69403.7	66942.2	63977.9	103139	71520.5	64365.8	89097.2	100502	116106	100041	105980
G5E933;O95248;O95248-4	SBF1	164775	188418	171356	187981	169637	165007	168637	189287	182787	175787	183571	203962	171303	169021	166453	179242	133560	131686	141782	112329
G5E9A6	USP11	350938	318295	337657	409979	367775	362906	388742	366826	332775	348807	356334	325954	456749	450025	433657	410524	345214	345378	335013	276696
G5E9C8;Q07889;Q07889-2	SOS1	70881.2	55518.9	50402.9	70402.1	72040	78484.8	64614.5	74630.2	53911.2	64113.6	118145	65227.5	47742.4	40725.3	73535	63108.2	78131.8	58275.7	49853.1	58805.6
G5E9G7;Q9P2S2	NRXN2	71528	71476	68211	94400.5	74418.5	66537.9	76678.3	57381.7	77031.7	70973.4	81623.7	74157.5	63799.1	59409.2	50249.5	65745.6	61806.7	64495.8	60933.6	63929.2
G5E9Q6;P35080-2	PFN2	287959	293864	278775	163802	145702	159728	179122	187542	283833	265266	295526	272291	269104	261490	259646	291893	318341	324906	304596	341885
G5E9V5;G5E9W7;P82650	MRPS22	588070	1.10413e+06	366280	969366	365076	719958	680090	454926	790914	613418	868100	1.16978e+06	821044	339981	849484	386367	567895	695736	486482	529984
G5E9W3;Q9UKF6	CPSF3	91550.3	109793	108621	101744	100915	104398	127338	114756	123222	223693	131768	99419.5	129977	131674	141222	137663	495796	121523	124401	121020
G5EA06;Q92552;Q92552-2	MRPS27	225112	206234	233549	292182	227165	226720	258558	248235	320059	272240	284430	308020	264753	253378	286006	302102	219865	241579	255810	232383
G5EA30;Q92879;Q92879-2;Q92879-3;Q92879-4;Q92879-5;Q92879-6	CELF1	331463	327509	364079	566072	382581	396282	417466	407912	367079	308260	332967	326274	449154	464661	410639	437188	346847	358555	319831	406573
G8JLB6;P31943	HNRNPH1	5.26183e+06	4.77477e+06	5026569	5.91364e+06	4402622	4710716	4.63609e+06	5.33117e+06	5861734	5623434	5066946	4952985	5.71265e+06	5.28032e+06	5.72867e+06	5.98415e+06	5489408	5.78726e+06	5341953	5.29769e+06
H0UI80;Q8IXH7;Q8IXH7-4;X6RLT1	TH1L;NELFCD;NELFCD;NELFCD	155644	183740	149094	229260	132285	122076	154949	181945	177726	164421	149065	178719	208077	188500	208397	249681	156852	176252	183994	237247
H0Y2P0;H0YD13;P16070;P16070-10;P16070-11;P16070-12;P16070-13;P16070-14;P16070-16;P16070-17;P16070-18;P16070-3;P16070-4;P16070-5;P16070-6;P16070-7;P16070-8	CD44	53539.3	60474.3	59902.5	77528.6	32705.3	33499.2	27112.9	20134.4	122950	130928	138398	144231	10975.8	18067.9	13473.3	15075	52556.9	58544.6	56913.4	39621.4
H0Y2Y8;Q15942	ZYX	750817	747736	786254	699348	722520	717287	662347	673731	565484	633096	667865	643000	546905	594753	501778	499361	675671	718718	653580	672010
H0Y360;Q01433	AMPD2	502118	454893	538498	496453	409729	405742	401108	392272	461370	493483	494278	462164	409241	379615	418054	387164	511947	530819	516331	509119
H0Y368;O60762;Q5QPK2	DPM1	390140	376728	390890	390422	401106	399677	438965	435190	472890	458330	425516	461890	472344	466899	551709	503991	512084	496309	534897	486558
H0Y3A3;Q5VWQ8;Q5VWQ8-2;Q5VWQ8-3;Q5VWQ8-4;Q5VWQ8-5	DAB2IP	68540.7	76434.6	63281.4	112593	50903.2	57777.7	58477.2	194614	61149.7	69623	64769.3	75151.6	40812.7	34466	30760.2	91489.9	52473.4	54465.7	50279.7	83687.3
H0Y3V9;H0Y5B4;H7BY91;H7BZ11;J3KQN4;P83881;Q969Q0	RPL36A-HNRNPH2;RPL36A;RPL36A;RPL36A-HNRNPH2;RPL36A;RPL36A;RPL36AL	39290.5	24644.5	44391.8	92459.7	15006	21271.4	58975.3	63520.8	19648.1	16681.3	2370.36	94079.6	41266.2	32029.7	69291.2	55697.7	23594.3	25403.2	84852.8	64648.2
H0Y430;Q6ZRP7	QSOX2	63586	40297.1	58589	22519.1	20551.3	62701.5	51588.9	27763.1	58250.7	58878.9	62877.6	28769.8	58356.6	71106.8	51124.6	41178.8	73611.2	49333.8	50440.8	40061.4
H0Y465;P21359;P21359-2;P21359-6	NF1	239740	235196	190591	183373	160320	158470	146769	252736	153567	209168	233674	224855	237392	188987	149060	173834	158902	140939	173682	197376
H0Y4W2;Q9Y4A5;Q9Y4A5-2	TRRAP	30962.7	24265.6	38773.7	59451.9	42885.8	36541	31984.8	25196.8	27667.5	21991.3	43497.3	33566.3	49741.2	48939.5	34740.2	37437.6	20987.5	31334.2	16608.9	31436
H0Y5K5;H0Y621;Q9Y282;Q9Y282-3	ERGIC3	70065.5	46489.8	91641.7	74941.8	49928.7	48191.3	96032.6	50521.6	104636	53672.2	43324.4	70359.6	51833.9	56126.8	135762	128570	40150.2	96000.4	125948	112782
H0Y623;Q5SZQ8;Q5SZQ8-2;Q5SZQ8-3;Q5SZQ8-4	CELF3	37952	51922.5	34298.7	88874.7	52505.8	43544.1	36407.1	31629.2	94032.3	66712	24141.4	90997.4	51505.7	52611.4	25344.1	35350.8	30184.1	63957.9	23043.5	57213.9
H0Y7A7;P62158	CALM2;CALM1	12981442	12220190	12284404	11662731	12535119	13037584	12503085	11164884	11089109	13059585	12081601	12324436	10124452	9497672	8286802	7863302	10494573	10905603	10494624	8561102
H0Y861;H0Y870;Q5SSC2;Q8TDQ4;Q9H0R3	TMEM222	111709	180687	166238	78011.1	180077	178224	180560	160425	93487.8	115646	143048	126194	148128	166416	144472	123056	169327	137229	158241	170396
H0Y8E6;P49736	MCM2	445488	225817	215393	400489	338640	278764	347625	451931	303530	236684	337644	268255	442885	377238	378403	440107	384031	431741	421656	445889
H0Y8G5;H0YA96;Q14103;Q14103-2;Q14103-3;Q14103-4	HNRNPD	8521934	7.67826e+06	7213419	7322290	8566771	8752510	8.28922e+06	8481229	7.70601e+06	8.04432e+06	8.35602e+06	7.52715e+06	8.0462e+06	7.97838e+06	7925219	7882140	7178393	6843059	7755696	7581948
H0Y8N7;Q9BYD6	MRPL1	154337	175633	164132	276588	130565	148855	149718	126964	143579	140036	143360	141775	141859	127052	156418	200410	126633	140720	134891	172857
H0Y8P4;Q8TED0;Q8TED0-3	UTP15	37413.5	41501.4	56811.8	34978.9	47393.6	38665.9	38994.6	44945.8	41905.9	62818.3	72393	61748.9	51329.8	48442.5	69386.6	51231.7	49658	43011.9	58353.9	109454
H0Y8X4;O43598	DNPH1	241915	228991	231674	309851	331396	293800	282180	221370	242307	279991	332634	200253	199484	194578	405071	311641	291340	236755	239401	253218
H0Y931	ANK2	1962.09	3510.87	4164.77	3911.09	384.576	2519.13	864.339	54214	2848.93	3519.53	2041.17	16760.3	685.535	5026.79	997.232	19472.4	1032.5	6220.23	2190.07	9519.74
H0Y9H3;P53779;P53779-2;P53779-3	MAPK10	178505	144357	157482	112053	155224	134734	148719	152651	184688	186507	158954	144840	185662	158263	154396	140365	172363	206233	147187	130491
H0YAR1;Q9Y4K0	LOXL2	22564.9	23347.5	19096.3	16860.1	14561.8	11611.5	5361.98	5863.29	22827.6	13397.8	5863.08	7347.59	10364.7	13256.7	4282.45	4569.06	30767.6	32193.7	36366.9	48403.2
H0YAV9;H0YBT3;Q9UIV1;Q9UIV1-2	CNOT7	115197	147535	112781	112442	109608	142360	100687	117950	100059	112360	112047	105223	125497	111213	142848	145524	126909	103656	128025	131285
H0YBC7;O60238;O60238-2	BNIP3L	18623.7	21327.2	17096.2	34283.1	16209.2	14919.5	12470.8	12179.6	10322.9	9032.36	9069.27	14895.4	10129.9	12378	6125.22	12037.4	15476.8	15625.9	11097.9	14471.2
H0YBN5;Q69YN4;Q69YN4-2;Q69YN4-3	KIAA1429	5465.64	15283	4865.17	5249.22	11096.2	12187.1	7966.95	8688.59	4736.13	9196.75	8708.22	11833.8	7675.79	10005.8	10095.2	9501.08	12678.8	10835.7	8672.36	8636.66
H0YBR0;Q96Q05;Q96Q05-2;Q96Q05-3	TRAPPC9	9428.35	11535.5	12547.4	1	12442.6	12395.9	13541.2	13293.9	14487.3	8976.66	13201.7	11893.9	12350.6	11397.2	10542.3	1247.76	6763.6	7528.39	10754.8	9298.46
H0YCN4;Q9BTE7	DCUN1D5	99513	89129.5	71201.4	66301.5	107407	98831.8	54805.7	91619.9	111046	69704.8	109811	106295	113465	99546	126033	109612	93857.9	98641.9	91808	110009
H0YDR3;Q8N5M4	TTC9C	124990	136261	79701.7	96870.5	123694	133916	112782	118622	130110	141489	118878	109982	132024	134635	111184	100621	138986	134901	119646	116289
H0YDU8;P53041	PPP5C	530020	533143	468820	593104	565559	526188	477253	551805	466300	520547	514966	504219	523979	476790	444275	435448	488076	492166	506919	488142
H0YER1;Q96T23;Q96T23-2	RSF1	21672.9	18289	19590.2	36894.3	16906.7	18455.8	20977.1	22211.4	26706.6	18679.2	17826.5	29739.4	21050.4	22552.9	20216.4	24453	18782.8	30304.7	21639.1	19571.6
H0YF06;Q9GZT6;Q9GZT6-2	CCDC90B	56346.9	55410	66903.4	57976.6	37763.1	69983.5	73650.7	48041.4	116319	64274.3	64412	77488.9	64498.2	65450.4	77181.9	72065.1	54748.9	62621.5	48377.5	94637.4
H0YGM0;Q9H078-4	CLPB	206255	231618	247943	153440	225054	238833	193501	228523	212288	245290	213112	227355	244337	211822	243567	223644	203531	193066	219215	223628
H0YHG0;P82979	;SARNP	1.20728e+06	926379	1.07756e+06	1270817	797477	921673	984355	768293	916164	845386	1.00272e+06	945292	767498	918090	849076	736670	946564	790759	972183	789682
H0YHS6;Q9Y2Z4	YARS2	277814	174267	166786	226447	138434	166036	147136	163497	162799	155450	186380	167495	169124	165384	190229	246094	151009	135057	332277	255673
H0YI09;Q9H8H3	METTL7A	94075.9	88702.5	89819.9	86960.8	98080.4	69182.9	68030.8	65113	112036	110067	99614.4	97750.5	127068	125342	121806	129365	121561	121753	115043	129307
H0YJ75;Q13362;Q13362-2;Q13362-3;Q13362-4;Q13362-5	PPP2R5C	143210	168971	155472	127102	168006	153221	157932	187307	162455	191108	152914	151512	149631	147755	178118	218369	155619	179894	159988	176414
H0YK42;Q13596;Q13596-2	SNX1	258213	248748	260881	355396	236122	230453	244988	247303	263876	248576	251082	249740	248588	251707	252748	260876	268864	264372	264483	273041
H0YK61;H0YNK0;H0YNK8;Q5J8M3;Q5J8M3-2;Q5J8M3-3;S4R329	EMC4	65679.2	63498.3	19103.9	24309.6	25370.2	40902.3	60409.3	32220.8	27399.5	25335.7	59938.3	29594.6	49155.5	69679.2	59877.3	39460.7	65540.3	26950.5	30467.4	32611.9
H0YKD8;H0YMF4;P46779;P46779-2;P46779-3;P46779-4;P46779-5	RPL28	653596	710611	646227	461756	472887	650723	628117	764825	713034	683301	598726	619522	806721	693613	805023	919114	789222	849576	791042	872299
H0YKJ9;O60637;O60637-2;O60637-3	TSPAN3	146980	172236	182246	262855	179501	291380	248254	281919	205590	313074	287305	329697	183887	258273	336291	249391	208238	238337	269552	236657
H0YM23;O75179;O75179-2;O75179-6;O75179-7	ANKRD17	70079.1	39930.7	66752.3	89707.6	41965.5	70898.4	75281.8	65582.6	77437.5	38648.8	84134.5	81136.7	95481.9	128486	52689.3	73093.5	42072.8	98328.2	96640.1	81341.1
H0YME5;Q9P2K8;Q9P2K8-2	EIF2AK4	18593.6	19480.2	10136.1	11589.9	16831.6	14984.5	10467.9	12175.8	8299.21	14204.6	8951.71	2988.33	15648.2	11425.7	11410.4	20569	12197.7	14991.7	9319.57	12733.3
H0YMV8;Q71UM5	RPS27L	734609	773308	870826	792548	680807	706250	678267	843158	847856	808161	708436	682938	1.0568e+06	923965	916402	996003	963607	1.00042e+06	871113	1057245
H0YN26;P39687	ANP32A	1.23754e+06	1.10179e+06	1.08614e+06	1.22745e+06	1.02735e+06	1.0448e+06	978650	1.08516e+06	1.10054e+06	1.20203e+06	1.14006e+06	1.10964e+06	959564	980332	962084	814755	1.11991e+06	1.22252e+06	1.08157e+06	1.06993e+06
H0YNE9;Q92930	RAB8B	204760	178482	183496	215278	177141	188004	189457	168450	197451	197537	185585	190546	197214	183054	209501	183275	184681	169986	186478	173468
H0YNG3;P67812;P67812-3;P67812-4	SEC11A	865074	841853	859077	853492	1.02006e+06	1.03669e+06	996219	1.07762e+06	1.02764e+06	1.10681e+06	1.02808e+06	1.00479e+06	1.14626e+06	1.11708e+06	1.20061e+06	1.07261e+06	1.28731e+06	1.24289e+06	1.22751e+06	1315307
H3BLU7;O43488	AKR7A2	795331	709877	808396	903485	553728	597071	559352	576207	739693	707308	680416	656365	697490	643293	697591	744550	860656	774407	812630	877356
H3BLV5;O43602;O43602-2	DCX	7187211	6085415	6637942	6.27302e+06	6505699	6550008	6.81551e+06	7047288	5820893	5.95166e+06	5893191	6.12824e+06	5696368	5067696	5.8769e+06	5.1236e+06	5363858	5600548	5725740	5.42725e+06
H3BLW6	TMEM63B	74007.4	71614.9	65492	58943.1	84621.9	72378.5	82314.8	64300.7	64620.3	67615.4	87255.5	74757.6	50076.3	56441.5	48523.6	61658.1	55938.2	62423.6	59410	65640.4
H3BLZ8;Q92841	DDX17	2.58176e+06	2.40963e+06	2.70526e+06	2.63615e+06	2.45117e+06	2.53952e+06	2.56293e+06	2.88477e+06	2.71611e+06	2.64136e+06	2.47961e+06	2.54709e+06	3.17779e+06	2.98684e+06	3.15403e+06	3451393	2.53201e+06	2.79353e+06	3.00831e+06	2949287
H3BM38;H3BNE1;H3BPJ0;H3BR18;O00161;O00161-2	SNAP23	52516.2	67590.9	94225.6	27090.7	46450.4	55761.1	30466.4	26158.4	49663.8	68567.3	65244.6	36339.4	59299.8	63816.8	56073.9	40142.8	68013.7	82330.4	54106.7	40342.8
H3BMD8;H3BQ52;P56211	ARPP19	276720	244924	245088	226818	270184	206164	180779	154707	244997	132255	197999	216643	156086	129468	127362	127924	296730	186358	151264	128075
H3BMM9;H3BTC0;H3BV80;Q15287;Q15287-2;Q15287-3	RNPS1	333208	366102	459609	339407	341458	376537	411949	366013	456878	361039	365448	340489	490475	479533	447901	526105	431570	430236	397294	427293
H3BMQ0;P49815;P49815-2;P49815-3;P49815-4;P49815-5;P49815-7	TSC2	160515	154898	152863	192788	143739	218410	130329	166621	159746	237583	124307	152477	165100	150195	183814	152328	162695	174356	135686	143267
H3BN86;Q8TD49;Q9H1A3	METTL9;PAP1;METTL9	48842.7	50165.4	49104.7	28419.2	40377.9	48197.5	39626.9	39632.9	59433.8	58107.9	59118.8	50540.2	49723.1	53348.7	49134.6	48015.5	49777.9	51398	45405.2	57749.1
H3BND4;Q6P996;Q6P996-3;Q6P996-4;Q6P996-5	PDXDC1	109713	116315	132624	111173	136054	114315	330137	131238	241807	95326.9	122790	110510	159164	117608	115560	116657	112832	154227	144653	87555.7
H3BNQ7;H3BRN4;P80404	ABAT	937358	906118	936397	985266	866736	900303	909724	988822	1.2976e+06	1.30953e+06	1205281	1.1631e+06	863948	807472	937257	867817	682714	615954	595096	655010
H3BNU1;Q9ULP9;Q9ULP9-2	TBC1D24	626426	601082	550007	510881	641183	662955	592361	614403	574088	574552	638518	590226	507987	526208	601311	539818	534705	417575	530142	485992
H3BP20;P06865	HEXA	495438	467311	466160	347954	423818	378887	404052	375417	582381	632410	645784	587903	338722	350735	307687	331836	644879	669488	687648	605005
H3BPE1;H3BQK9	MACF1	1.08226e+06	942737	1.00408e+06	741576	1.06193e+06	1.17307e+06	1.12637e+06	835299	1.06879e+06	1.10853e+06	1103825	999554	948022	962121	1.21435e+06	966584	1.02619e+06	1.00218e+06	1.00199e+06	715111
H3BPG8;Q96QU8;Q96QU8-2	XPO6	12725	20334.8	20956.6	14022.6	16647.6	15764.2	17466.2	13655.2	22868.1	20262.3	19503.8	19061.8	24039.9	21942.7	24271.7	23803.5	25501.1	20759.9	17072.8	18953.8
H3BPJ9;O96000	NDUFB10	275049	308220	237319	315600	288101	316518	314349	290888	289792	341156	291904	299605	243330	267525	254731	226466	231703	255395	258910	239359
H3BPK3;Q16775;Q16775-2	HAGH	383749	337752	398390	408788	323448	352179	303393	283693	292538	323550	415353	371632	234957	267820	237988	197230	205838	247549	260842	205534
H3BPU4;Q9UGJ1;Q9UGJ1-2	TUBGCP4	16853.9	20699.2	25147.5	27373.1	19564.4	15366.5	18065.2	24635.4	24608.2	26641.8	21683.3	18346	31226.5	24352.7	38900.2	36892.9	33786.2	22860.4	26904.9	36470.9
H3BQZ7;Q1KMD3	HNRNPUL2-BSCL2;HNRNPUL2	1725989	1.47596e+06	1.55851e+06	2.08184e+06	1.48701e+06	1.64812e+06	1.41791e+06	1.4977e+06	1.73594e+06	1.39988e+06	1.75864e+06	1.74279e+06	1674367	1693057	1.76235e+06	1.82388e+06	1.34671e+06	1.33577e+06	1.77508e+06	1.49041e+06
H3BR29;H3BSM7;Q96GQ5	C16orf58	163569	160869	177706	70925.9	192424	165152	193192	144326	177518	159483	184542	211951	140432	164701	154676	149472	178836	151348	210093	163729
H3BRE8;Q9BWH6;Q9BWH6-2	RPAP1	31165	41244	34020.2	42168	38839.4	22747.8	34353.2	34504.9	33208.2	42682	31160.2	29287.9	40520.5	33433.4	34137.6	30052.9	48107.5	53341.4	36875	36360.7
H3BRH0;Q9Y653;Q9Y653-2;Q9Y653-3	ADGRG1	748634	460657	642243	929766	729410	613353	573849	653498	743153	725668	582107	664823	669556	793850	900568	621050	631343	603268	538914	435579
H3BRL3;O14562	UBFD1	485309	498445	456855	640208	548362	555970	429430	467867	286798	488369	450740	420704	339842	394728	435666	464402	430561	432374	364590	362891
H3BRR0;Q9NZD8;Q9NZD8-2	SPG21	122447	254959	299158	361626	387295	149636	268452	174689	153516	348550	204443	190830	99352.7	173343	208513	177984	246091	359300	180566	125760
H3BS51;Q9NY59;Q9NY59-2	SMPD3	14723.2	16439.4	13072.7	1777.29	20654.1	20745	17003.4	14687.5	9546.52	11060.7	12765.7	6882.39	17716	12950.1	13429.5	21131	12283.6	7501.84	9450.14	11745.9
H3BST1;Q9UL45	BLOC1S6	64649.1	76167.1	89563.1	123670	54259.6	77437.8	59809	92444.9	76015.4	71069.7	98344.6	108441	59312.3	80129.6	81664.8	83710.2	68062.3	63578.9	102195	94178.8
H3BSW0;Q8N9N7	LRRC57	146270	369191	431567	78294	1.43425e+06	1.52603e+06	1311666	748519	141006	1.05889e+06	1.32696e+06	195099	1286994	1.34811e+06	1.14637e+06	222036	271708	1.31844e+06	1.09906e+06	211294
H3BT57;P29590;P29590-10;P29590-11;P29590-12;P29590-13;P29590-14;P29590-2;P29590-3;P29590-4;P29590-5;P29590-8;P29590-9	PML	38928.6	155868	127301	113966	21702.7	62819.1	97225.8	34873.8	55622.1	150497	51582.1	52213	32624.2	46006	42523.1	50638.6	27820.3	37705.5	41251.2	47854.3
H3BT71;P38159	RBMX	2.67338e+06	2.29478e+06	2.52864e+06	2.47638e+06	2.06789e+06	2.11079e+06	2271086	2.34581e+06	2059514	2.21544e+06	2.28e+06	2295219	2.05094e+06	1.96636e+06	2119757	2.06792e+06	1.87534e+06	2.01209e+06	2.09806e+06	2169607
H3BTN6;Q9H6L2	TMEM231	26610	32566.6	32492.9	34247.3	23639.9	20941.6	27360.9	17043.4	41759.5	44875.4	35319.9	38381.2	21263.5	21448.3	29849.1	23977.9	39205.9	52528.3	38921.2	43449
H3BU86;O14662;O14662-2;O14662-4;O14662-5	STX16-NPEPL1;STX16;STX16;STX16;STX16	291123	200472	128519	92826.4	252027	217352	183639	231966	143200	258748	248738	220147	210511	209830	200855	197618	237687	236777	236546	192647
H6UMI1;O95166	GABARAP	103652	102028	41201	84656.6	111611	107651	93290.6	81874.6	68419.1	99706.3	127743	63982.7	86386.9	86845.3	74072.5	67142	119831	92738.8	52987.8	71415.2
H7BXK9;Q9NP58;Q9NP58-4	ABCB6	151788	160701	110893	199439	131674	125909	159010	117889	152630	306661	175543	189549	150133	138634	159111	123241	169451	129461	192023	166025
H7BXP1;K7ERG2;Q9NYR9;Q9NYR9-2;Q9NYR9-3	NKIRAS2	67005.7	65280.4	66441.8	73582.5	59425.6	59789	62521.8	78735.5	73895.3	79588.5	65503.9	59304.8	75012.2	61844	59679.1	61591	71168	73960.1	55527.2	65691.7
H7BXY3;Q7L2E3;Q7L2E3-2;Q7L2E3-3	DHX30	395292	375588	392320	381799	388909	400262	377484	399035	370617	419028	406524	386788	420662	411537	416439	412320	405481	411222	381427	378426
H7BYD9;P19021;P19021-2;P19021-3;P19021-4;P19021-5;P19021-6	PAM	55899	64639.9	58576.9	56090.2	52464.8	54436.2	70749.6	59193.2	60442.8	60565.1	65857.2	76166.1	51718.6	71357.7	51079.2	36156.6	59915.9	75124.6	78356.6	74190.9
H7BYF2;Q5JRG1;Q9BVL2;Q9BVL2-2;Q9BVL2-3	NUP58	53668.6	80450.4	59032.1	110968	55100.2	77132.6	50188.2	44049.2	59700.8	62699.3	53418.8	59155.5	38936.5	52555.6	64989	58421.5	83975.3	63111.3	77928.1	57650.7
H7BZK6;P62068;P62068-3;P62068-4	USP46	43672	71424.7	56509.8	69207.5	40980.5	65435	46143	48327.9	44889.2	53325.5	52807.9	57213.6	69920	40124.6	50387.6	99773.7	44952.9	28844.7	75851.4	79859.6
H7BZM7;H7C0E5;O75312	ZPR1	114823	165281	138972	74027	161512	171823	123115	190396	141491	138765	96758.3	78988.3	158070	186685	130342	204441	139628	140880	117183	133523
H7C0D5;Q9BSR8	YIPF4	74989.1	71105.3	77814.7	75241.2	82644.8	87790.9	86606.4	77829.5	77151.3	80128.9	84951.3	79277.8	91083.6	93645.6	99878.4	74381.8	97248.2	93697.8	98870.5	81309.4
H7C0G1;Q9H330;Q9H330-2	TMEM245	217721	174691	161540	178342	200286	198132	212764	202192	199993	223185	213541	223738	175056	185620	212249	218750	211396	172592	241857	225694
H7C155;P04049;P04049-2	RAF1	64100.8	61229.2	73330.2	69714	72995.7	73256.7	68730.9	29173.9	75196.8	78365.2	64346.7	72414.7	88342.2	77755.6	66994.4	37614	71714.6	66724.8	58380	33279.8
H7C1E4;P61966	AP1S1	245926	252877	264926	162998	278688	281181	253917	228652	216541	290764	285622	183692	261960	281383	275008	206853	328082	263119	297664	187815
H7C1G6;Q7Z3C6;Q7Z3C6-2	ATG9A	36017.6	32452.4	29173.4	26342.5	35531	30513.1	32196.3	34446.6	40867.5	39648.4	38457.8	42930.3	31581.7	29329.7	29136.2	29755.1	35443.9	31040.4	35276.6	31977.7
H7C1N3;O15155	BET1	96240.6	80186	112900	1804.11	82402.9	85515	91529	83079.6	84887.7	62315.5	79853.4	77548.6	93891.8	76182.6	88337.1	88728.2	67945	75666.5	93616.7	67649.1
H7C1U8;Q9BUR5	APOO	319790	224442	305183	367781	238354	254298	307188	334490	285492	233433	326726	257146	215330	206360	369565	302990	299464	166088	366995	372637
H7C279;O00506;O00506-2;O00506-3	STK25	24947.1	35647	32811.7	25451.5	29451.2	20752.7	43284	28831.2	62392.9	38066.1	31000.8	39511.4	55426.6	44886.1	33065	28556.3	32387.3	50074.5	29617	23092.4
H7C2Q8;Q99848	EBNA1BP2	107207	115796	136523	72743.2	106052	122651	118132	88360.7	134023	116745	129842	93016.5	177999	169854	162460	122418	149661	169587	156141	125533
H7C386;Q9BW91;Q9BW91-2	NUDT9	65679.8	65442.2	59522.6	41932.1	57794.8	57334.6	59214.8	50985.7	58020.6	56388.4	62379.2	58303.5	51749.4	54499.5	43624.6	43665.8	59586.5	66920.1	55131.9	50455.5
H7C488;Q9NQ48;Q9NQ48-2;Q9NQ48-3	LZTFL1	91167.9	76182	87019.5	78859.2	70961.9	68818	62120.2	128169	50462.9	107858	51459.3	60742.8	70718.7	66304.2	108650	86779	81568.9	85588	56407.2	161670
H7C562;O00400	SLC33A1	29220.7	30042.9	28595.8	16676.4	32299.5	26657.3	24178	25252.6	31102.5	35267.4	17915.2	32883.6	40537.5	38643.4	42504.5	27999.8	38248.5	37813.4	34792	35741.8
H7C5D1;Q6ZWT7	MBOAT2	36016.2	31766.7	32522	32058.7	32166.8	32673.8	33743.9	45569.8	39256.4	36052.9	38234.1	37572.8	38299.8	33553.3	38055.6	31116.6	29523	28581.9	41385.5	48821.8
H9KV31;O15394	NCAM2	413254	431095	371675	552541	440044	466237	418212	382874	469499	518193	468206	404830	445601	295682	354956	286747	390117	355897	376503	280747
I1E4Y6;Q6Y7W6;Q6Y7W6-3;Q6Y7W6-4;Q6Y7W6-5	GIGYF2	148256	131535	128614	133083	137386	125297	139035	121503	132005	118861	123002	89904	121695	115410	102098	82938.6	112012	132917	113205	113250
I3L0A0;Q13404;Q13404-1;Q13404-2;Q13404-7	TMEM189-UBE2V1;UBE2V1;UBE2V1;UBE2V1;UBE2V1	1.8982e+06	1.81187e+06	1747429	1468543	1.81799e+06	1821761	1.77547e+06	1.38963e+06	1.60161e+06	1.62942e+06	1.75004e+06	1.46268e+06	1.47371e+06	1494908	1.48774e+06	1173710	1.45878e+06	1381528	1.43301e+06	1.07667e+06
I3L0H8;Q9NUU7	DDX19A	31175.1	41388.9	47573.6	56477.2	27299.4	67430.6	38084.8	31463.5	29492.2	28652.5	30158.2	71156.5	37813.6	80920.8	38640.3	61944.1	35023.9	39686.6	25380.8	65932.1
I3L0N3;P46459	NSF	1.72249e+06	1.66424e+06	1.66798e+06	1.92149e+06	2.05622e+06	2.10097e+06	2.04073e+06	2.12104e+06	1.77062e+06	1.88525e+06	1.92376e+06	1.89482e+06	1650195	1.6966e+06	1.74422e+06	1.73939e+06	1.27371e+06	1291937	1.41811e+06	1.33307e+06
I3L0W4;Q96F10	SAT2	740900	744546	703818	720435	962252	778899	800264	805249	62157.7	681557	75048.2	85885.4	749363	882524	611003	741524	658114	68135	59056.4	568072
I3L139;I3L2G3;Q9HA64	FN3KRP	88396.8	86520.6	98368.5	113489	107834	81562.6	125964	102417	102419	79799.8	95489.3	115687	112453	110931	96692.6	112989	121087	88954.5	121412	117634
I3L1L3;Q9BQG0;Q9BQG0-2	MYBBP1A	95965.6	110673	100822	113428	101999	91751.6	105499	110830	159805	140536	127606	129088	176614	155686	187301	184582	191108	204768	200165	212632
I3L1R7;Q99447;Q99447-3;Q99447-4	PCYT2	172309	184200	163929	222602	169740	141928	171728	220391	168904	160740	171952	225895	127593	142234	136568	199244	152084	155490	174241	205835
I3L2B0;K7EIG1;O75153	CLUH	54939.6	58948.1	72752.2	77036	62827	47974.5	116281	77807.2	57845	61921.3	68908.3	87383.8	54336.3	54245.3	66009.5	65624.4	64823.9	63359.9	72353.5	81611.8
I3L2C7;P57678	GEMIN4	20973.8	23792.6	31755	16944.8	18089.9	15264.5	15232	17804.4	36974.6	21574.6	11789.7	27643.7	32484.6	31179.1	33654.5	39160.8	34971.8	31569.5	40714.9	35679.3
I3L2N2;O14641	DVL2	77425.7	79303.5	51032.1	37096.2	87837.5	46964	77225.1	57973.3	55970.4	79085.9	32686.4	52008.9	80991.4	85810.8	55746.4	61659.8	83544.1	91780.9	92717.7	102197
I3L3E4;I3L4A1;I3L4G8;Q96FZ7	CHMP6	56163.7	63238.1	88364.2	236206	88732.8	100218	105900	68256.2	52748.1	84991.8	86266.2	57627.4	71757	77308.8	84252.1	56501.4	73876.2	62703.6	66039.5	49349.7
I3L3R1;P17481	HOXB8	60289.4	49054.2	56090.7	55612.7	21318.7	22972.7	29226.7	19743.1	97594.9	71670.9	88991.2	101733	7789.61	1726.45	14679.5	4852.26	8829.84	14276.2	17473.2	23328.9
I3L3S0;Q9Y5R8	TRAPPC1	5122.95	8299.46	13038.1	563.662	9756.93	6965.33	11098.4	11334.3	10352.1	4215.06	8909.75	11773.6	9087.44	9949.02	10868.5	16962	7196.96	9316.58	9027.34	13761
I3L4J1;Q9UN37	;VPS4A	367869	329950	377195	315104	369671	372294	364055	376813	360465	400849	370176	346519	371900	352778	366052	368589	364886	373072	405719	378606
I3L4N6;Q9UP95;Q9UP95-2;Q9UP95-3;Q9UP95-4;Q9UP95-5;Q9UP95-6;Q9UP95-7	SLC12A4	29305.7	26872.9	31004	23884.8	21799.2	20937.3	19435	27455.2	34677.6	38623.7	24053.5	21595.2	31150.9	23200.2	31455.5	22623.5	28638.6	30852.6	28781.9	31539.3
J3KN01;P55196;P55196-1;P55196-2;P55196-3;P55196-5;P55196-6;Q5TIG5	AFDN	5.52749e+06	4651706	4180547	4.55833e+06	5.0992e+06	5.35184e+06	3819515	4186042	4.63178e+06	5.3095e+06	4.19273e+06	4085926	4891515	4942680	4389460	3.40708e+06	3.3432e+06	4.57911e+06	3.82176e+06	4.12931e+06
J3KN36;P69849;Q5JPE7;Q5JPE7-2	NOMO3;NOMO3;NOMO2;NOMO2	54506	118899	80933.8	62974.7	86963.3	58787.6	47938.5	44214.7	52692.8	66370.8	45816.2	44754.2	76404.6	56787.8	39009.3	45899.4	73067.2	88987.7	98756.4	101098
J3KNA0;Q15070;Q15070-2;S4R3Q9	OXA1L	27429.5	28662.7	27780.2	27139.9	27574.4	25602.7	27251	24125.4	24721.3	33280.9	24164.4	24473.7	27188.8	24300.7	25754.2	23045.7	23055.6	26084.8	18766.2	22228.4
J3KNF8	CYB5B	1.52282e+06	1537634	1.23781e+06	1.32195e+06	1.68847e+06	1.70745e+06	1.67929e+06	1.55e+06	1.70921e+06	1.4596e+06	1.58807e+06	1682743	1594641	1.84195e+06	1.898e+06	1.78604e+06	1.54658e+06	1407258	1753504	1.46501e+06
J3KNN5;Q9UJV9	DDX41	39750	39999.5	50377.9	23290	51422.9	31656.6	39234.1	43904.4	53834.9	24859.9	35892.2	49427.2	46846.7	41136.6	42641.6	55016.2	47399.1	44315.2	49973.8	53161.1
J3KNP2;Q12788	TBL3	52609.4	67085.1	35046.3	98581.5	21008.3	45231.4	28319.6	40646.6	40480.7	30451.3	45773.3	49025.4	30712.4	38257.1	35871	63302.5	29891.3	34829.3	51868	43030.5
J3KNS1;Q9UPW5;Q9UPW5-2;Q9UPW5-3	AGTPBP1	25004.8	22696.3	29952.5	35832.1	25233.5	23775.2	27765.2	21479.9	19845.4	19864.9	18867.9	27548.9	22995.6	19470.9	25804.4	23575.5	16978	19660.6	18155.2	13909.7
J3KNV4;Q13683-7	ITGA7	243256	256477	181825	95621.8	200682	265699	111563	163975	200976	177319	199248	132316	122102	191577	169820	277403	243763	138748	222130	191408
J3KP15;J3QL05;Q01130;Q01130-2	SRSF2	1.66874e+06	1.60324e+06	1.79024e+06	1.81147e+06	1.94601e+06	2.02592e+06	2.00994e+06	1920453	1.75402e+06	1.95094e+06	1.94907e+06	1.87028e+06	2.02013e+06	2.10747e+06	2019106	1933874	1.85907e+06	1.86649e+06	1.90772e+06	1833156
J3KP58;P30622;P30622-1;P30622-2	CLIP1	180450	168576	185046	155877	142403	138523	110565	138963	161759	148951	152599	171665	121495	146284	116170	68582.5	144058	131630	126177	141052
J3KPF0	HECTD4	248998	228436	243278	265390	243492	249480	245490	251038	212825	213321	209954	225500	232958	232420	230219	230023	194404	185778	180362	189040
J3KPP4;O95232	LUC7L3	139621	160209	165388	294769	154800	229124	179341	172442	150663	161140	157698	205645	168252	206469	194553	194276	156807	162171	188896	166764
J3KPX7;Q99623	PHB2	2.97066e+06	3.23864e+06	2760182	4009970	3634604	3.66122e+06	3.06852e+06	3.21458e+06	3.11001e+06	4277223	3.82805e+06	3.61989e+06	3.04743e+06	3.39772e+06	3.85347e+06	3.19775e+06	3.95105e+06	3.1007e+06	3.18413e+06	3.2216e+06
J3KQ12;Q96G97-4	BSCL2	930170	892040	783442	870184	986070	806334	940935	703421	1.04434e+06	814903	831172	957969	986170	909697	963421	905454	901368	910991	931558	729192
J3KQ32;Q9NTK5	OLA1	785006	718385	725508	741353	782251	794486	866583	894646	811691	743595	741788	824055	778306	722642	829741	767582	698669	723909	775120	757827
J3KQ48;Q9Y3E5	PTRH2	248782	215384	241659	256814	195318	203443	214087	250118	295824	309638	280733	288885	253398	226921	277581	280010	280839	294563	319622	338866
J3KQA0;P21579	SYT1	1.02658e+06	1.09072e+06	1.03058e+06	1.14566e+06	1.173e+06	1.17661e+06	1.18619e+06	1.18093e+06	977728	1.15741e+06	1.13843e+06	1.32103e+06	928376	1.03971e+06	996970	873812	615061	665100	626480	606524
J3KR44;Q96FW1	OTUB1	2.09515e+06	1.99621e+06	1.87761e+06	1.86154e+06	1.92097e+06	2.00267e+06	1.95375e+06	2.11162e+06	1.93944e+06	2.2697e+06	1.90296e+06	1.9253e+06	1.92536e+06	1.84964e+06	2.02304e+06	1.80006e+06	2.07097e+06	2062957	1.94366e+06	2.09469e+06
J3KR97;Q9BTW9;Q9BTW9-4	TBCD	436580	391718	422084	467843	397884	414948	459161	453193	456328	441657	460822	445074	470756	478322	513086	507672	395030	398840	461498	419100
J3KRA9;Q96Q15;Q96Q15-2;Q96Q15-3	SMG1	73198.2	62167.5	59763.2	69803.7	59944.9	82881.8	64669.9	65331.3	76694.6	81502.2	52122.6	59018.4	82089.1	76844.7	78359.7	66881.9	69086.8	57139.7	52266.7	78150.2
J3KRC4;Q8TCD5	NT5C	63475.5	59341.6	78987.1	78735.5	76682.2	78984.8	72185	74110.8	78183	90723.9	94308.6	70098.2	75754.8	76581.6	75627.6	84038.7	89396.8	91148.4	71904.8	77832.2
J3KRW7;J3KS81;Q8N511	TMEM199	16070	18491.8	17245.3	16359.7	15118.1	15352.4	12597.5	17453.2	17686	21400.8	21036.8	23850.6	13689	11852.6	13419.5	15424.5	19891.4	20085.3	23933.6	24241.2
J3KRY8;Q9BZE9;Q9BZE9-2;Q9BZE9-3	ASPSCR1	14414.2	12939.5	20553.4	22937.3	15541.7	12161.4	13580.3	8047.42	12890	13502.6	1708.92	8913.56	19168.5	15603.4	14160.4	16442.9	16219.2	14584.4	13244.3	22242.3
J3KS22;Q7Z4W1	DCXR	467521	399061	508892	339528	462399	509046	550178	588268	616090	557614	550186	596879	423022	471576	444046	450043	706723	575140	759687	665595
J3KS23;Q13951	CBFB	155159	111788	155219	220132	141584	131765	167362	162853	133087	157077	205455	118224	108489	117252	187620	129559	119801	134501	205230	164937
J3KS31;J3QRS9;O43670;O43670-2;O43670-3;O43670-4;X6R4W8	ZNF207	86883.4	82255	84109.5	82476.3	67056.8	65507.1	61322.9	67515.3	58824.7	63133.3	66013.8	67932.8	61579.5	61675.5	50587.5	50992.6	68010.2	79098	60682.2	64841.7
J3KSJ5;J3KTF4;J3QRG5;Q9BQA9;Q9BQA9-2	C17orf62	28330.2	37884.2	9423.79	22554.3	26755.2	25082.2	39061.1	21506.5	30992	31250.6	18108.8	36195.5	26219.5	30597.2	18528.9	30275.8	36561.4	29860.1	38529.1	35448.4
J3KSX5;Q9Y662;Q9Y663	HS3ST3A1;HS3ST3B1;HS3ST3A1	44678	47750.6	58106.8	43957.6	25546.1	57477.4	21739.6	43949.3	67945.8	67168.1	52136.1	42019.1	89684.1	72094.3	85691	100461	38791.9	65866	34488.1	69425
J3KT10;Q9BW27;Q9BW27-3	NUP85	162923	177636	158891	169320	168053	180285	193022	178233	207320	145258	173181	173449	228518	212544	240443	246397	188753	192500	216677	266454
J3KT68;Q5BJF2	TMEM97	581204	509074	561963	415262	551930	661337	673750	712313	640460	604949	256800	598843	721524	662910	790581	662535	631566	533592	705210	685427
J3KTA4;P17844	DDX5	2.84763e+06	2.89697e+06	3.02152e+06	3.06798e+06	2.8489e+06	2942899	2.87795e+06	3.66873e+06	3643393	3.54732e+06	3.17008e+06	3.09459e+06	3896789	3.6656e+06	3.70181e+06	4170674	3.47516e+06	3.50693e+06	3.29025e+06	3842707
J3KTE4;J3QR09;P84098	RPL19	755920	842643	713523	564973	820368	783572	676757	877514	740360	844493	782176	677719	981408	976606	765838	998691	1.01574e+06	907680	788483	1.05719e+06
J3KTL2;Q07955;Q07955-2;Q07955-3	SRSF1	3.59926e+06	4.37297e+06	3.86742e+06	5.00665e+06	4246007	4.76213e+06	4.44262e+06	4331640	4247727	5.10968e+06	4643837	4389737	4.7838e+06	4.8217e+06	4.90078e+06	4646656	4.17096e+06	4.41191e+06	4.8547e+06	4.66454e+06
J3QK89;Q8IWX8	CHERP	107222	80408.4	75075.6	62806.9	70701.5	67115.2	83060.6	87454.7	80040.4	75674.9	82740.1	73508	91717.1	69395.8	79752.4	96107.7	91792.7	85428.6	85231.3	90009.3
J3QL56;O75880	SCO1	78470.9	99563.5	76914.8	60489.2	78191.7	90244.6	74115.2	109659	73657.6	166528	73073.4	59041	90124.4	72369.8	73465.6	52297.4	157459	153667	59657.4	129759
J3QLQ6;Q9H8H0;Q9H8H0-2	NOL11	21014.6	23959	25246.7	42845.7	23584	22097.6	24630.5	24163.7	24172.3	24409.4	22528.7	23059.4	36102.1	27377.2	28273.6	35407	29804.6	31356.9	52292.2	46803.6
J3QLQ8;Q9NWM3	CUEDC1	34777.6	36711.6	34426.5	37402.6	27555.8	31151.6	26081.3	27348.5	31344	36501.4	31462	33631.2	21577.6	29208.2	23795.5	27720.9	29185.3	30964.4	35567.8	21615.1
J3QLR8;Q9Y3D9	MRPS23	122025	105294	123102	118811	141432	154141	151834	141544	153267	116947	145444	155575	121494	126519	134313	123397	95155.9	111256	101551	120406
J3QLS3;J3QQS1;Q9Y2R9	MRPS7	199845	98256.5	200934	114605	192237	220110	166161	111295	255595	108625	232117	235599	169708	127854	270123	134880	133902	200008	136557	99556.7
J3QQJ0;Q9UHR5;Q9UHR5-2	SAP30BP	50652.2	48953.3	49620.7	42669.6	41691.2	39705	36988.6	37391.8	40940.4	41454.9	42970.6	43763.7	43771.5	42680.5	40608.3	40372.8	49132.1	47508.2	45925.6	40225.3
J3QQY2;J9JIE6;Q9UM00;Q9UM00-2	TMCO1	397106	354474	371457	330642	431980	446671	400743	397413	435079	468437	452490	369509	472361	424704	471320	383419	485815	460672	439621	396738
J3QR07;Q96MU7;Q96MU7-2	YTHDC1	71078.2	85470.4	89284.8	84562.2	88245.1	84785.5	83801.6	484906	98582.7	106837	56369.5	94344.8	112114	106206	95456.2	124028	95224	112554	98191	397469
J3QRD1;P51648;P51648-2	ALDH3A2	466201	448378	489840	468719	514158	498646	487193	461497	572576	563709	539111	492477	524944	517589	537132	465214	511165	505955	528991	445627
J3QRG6;K7ENC6;K7ES20;P42771;P42771-2;P42771-4	CDKN2A	48181.6	57337.8	48501.6	36779.8	21346.3	39056	32580.7	21691.2	41265.9	37158.6	37583.2	45312.3	20274.8	21450.4	48033.6	21591.3	55843.5	39937.4	47690.7	52897.8
J3QRP6;O14745	SLC9A3R1	52196.1	48738.9	55647.9	69235.3	70231.5	35241.2	23835.7	23584.7	33120.6	40168.4	34329	37406.4	25050.2	30184.2	23295.4	116388	43971.1	53217.7	46988.5	53123
J3QRS3;O14950;P19105	MYL12A;MYL12B;MYL12A	1.40337e+06	1.32079e+06	1431277	1219813	1.29058e+06	1.24911e+06	1.34942e+06	1.23506e+06	1.08749e+06	1153002	1.09496e+06	1.08322e+06	1.18779e+06	1.28673e+06	1.25399e+06	1.09236e+06	1.27544e+06	1286831	1.3287e+06	1.19835e+06
J3QRU1;P07947	YES1	282387	211570	250071	289598	227280	264047	393347	178650	426292	263270	573105	280351	330544	152158	306084	264754	271448	406208	300888	268523
J3QT28;O43684;O43684-2	BUB3	984422	1018828	1.05648e+06	713865	1.01037e+06	1.02745e+06	1.03755e+06	1.02701e+06	1.00975e+06	1.04655e+06	1.04723e+06	942976	1163443	1.15272e+06	1230373	1.13866e+06	1.05457e+06	1.0645e+06	1.09296e+06	1.10648e+06
J3QTA6;Q9BRQ6	CHCHD6	81804.3	80916.5	85820.6	91364.6	98287.5	88440.3	94750.3	79618.3	86932.1	68512.1	83596	86640.4	77162.4	86732.7	77806.7	87244.6	54373.4	70312.9	71549.9	72137.1
J9JIC5;Q9HAS0	C17orf75	61463.9	37037.1	50228.3	29870.3	41338.8	37751.5	40513	53359.1	39949.9	32709.5	44659.4	30724.7	30961.1	44716.5	31945.9	45815.4	38427.4	41455.8	46256.4	51308.7
K4DI93;Q13620;Q13620-1;Q13620-3	CUL4B	482078	498968	426818	405774	482267	477931	459564	413065	404729	477944	440929	421545	474134	478722	458169	406760	451691	425048	450412	369770
K7EIE8;O95983;O95983-2	MBD3	49854.4	57442.6	63305.4	53665.1	54048	54132.8	65084.1	62360.5	46479.8	45162	51399	64734.3	53383.8	66327.1	60604.3	57729.1	55467.2	54815.4	62669	63087.8
K7EIN2;Q9BRJ7	NUDT16L1	144532	137962	157553	162225	148984	133413	127906	160574	148018	140431	141620	146181	144053	140283	138795	156728	131595	122444	126571	156638
K7EIY6;Q9BV68;Q9BV68-2	RNF126	65852.8	48449.1	66592.9	77524.7	52921.2	52438.8	66608.2	61885.9	48643	37030.7	68381	78722.3	56772	66169.2	66079.9	80682.8	37952.9	39857.5	57694.5	45160.2
K7EJE8;K7EKE6	LONP1	1.10661e+06	979509	1.06237e+06	1.14436e+06	788726	827810	833525	877050	1.16048e+06	1.17928e+06	1.0912e+06	1.09251e+06	938665	881666	965438	855962	993302	1.04638e+06	1.01396e+06	967386
K7EK33;K7EQ02;K7EQ55;Q96EP5;Q96EP5-2	DAZAP1	306125	280639	299262	269902	329099	324498	346169	369448	281143	287204	303814	281437	302026	292374	305745	316238	341411	319689	332825	340827
K7EL20;O75821	EIF3G	132236	111781	127982	128921	143447	119879	155018	111105	98776	73878.1	110250	122831	117307	130293	123287	90157	53883.4	57472.5	113129	78995.7
K7EL81;Q9BZL4;Q9BZL4-2;Q9BZL4-3;Q9BZL4-4	PPP1R12C	9691.83	18649.2	17911.9	15547.3	4120.1	8053.08	10077.4	12707.7	14713.3	3773.67	12172.4	12957.6	14530.1	5392.93	14356.1	3230.88	8500.58	7381.84	15711.2	19022.7
K7ELC2;P62841	RPS15	519099	526208	536116	102961	536533	563057	523468	532740	546763	477141	491308	360809	501871	505030	474135	475215	541681	565115	442763	481888
K7ELG9;Q3MHD2;Q3MHD2-2	LSM12	398774	280424	333177	531307	221472	427825	367552	444058	513388	266359	475437	438546	413577	443038	527520	524267	420205	485154	505273	405750
K7ELH8;Q6ZPD9	DPY19L3	164932	150521	108907	149918	159310	156873	108870	115686	185796	171918	158250	166312	161114	139635	136780	156162	166831	155681	153656	144357
K7ELL7	PRKCSH	2532088	2.05451e+06	2265795	1.15955e+06	2.72829e+06	2.71316e+06	2601133	2.29873e+06	2.17347e+06	1.97768e+06	2.43006e+06	2.24145e+06	2.45338e+06	2.44412e+06	2.30099e+06	1.98369e+06	2.5204e+06	2.47689e+06	2.66421e+06	2.23737e+06
K7ELQ9;Q6UW68	TMEM205	94334	87212.6	78030.4	101088	103393	96146.5	117390	117828	137360	135984	117966	125817	95535	84801	113591	103162	122328	133544	168837	155065
K7ELV2;Q96EE3;Q96EE3-1	SEH1L	130475	145176	134620	96919.6	131592	132123	118875	124960	139242	108547	119284	118466	152610	146787	139492	138671	151464	167396	169696	154360
K7EM18;P41567	EIF1	405544	230829	283200	324443	400157	132803	268336	178021	302454	164696	170542	196566	183584	252969	275853	199385	238110	324142	295589	199900
K7EM38	ACTG1	9413429	6577322	9360576	1.45228e+06	6.83314e+06	5292141	9234518	9171998	9821035	9032825	7.08712e+06	9497799	9097377	7.9214e+06	6233723	6.2335e+06	7867527	13957827	7979500	5423912
K7EMM8;Q49A26;Q49A26-2;Q49A26-4;Q49A26-5	GLYR1	60619.4	48851.5	73179.2	266988	93497.7	93258.1	153130	147067	71286.9	58975.5	68513.9	35710.3	90830.1	71837.9	66799.2	90145.6	76373.5	70971.3	82737.2	50643
K7ENI6;K7ERE1;Q8N2U0	;;TMEM256	341331	260283	324019	197850	407331	348483	356638	404478	367904	417528	438449	358265	421253	400148	422160	333129	334934	370470	358324	326780
K7ENP1;Q7Z4G4;Q7Z4G4-2;Q7Z4G4-3	TRMT11	58148.4	53515.1	61906.2	61151.4	49780.3	53708.4	55248.1	66265.9	64504.4	62089.3	58685.2	63410.3	70337	64553.1	59704.6	77171.9	54691.4	67457.2	51469.1	59251.5
K7EP32;Q9BZV1	UBXN6	169435	138807	194322	231078	138912	138097	190812	160575	168274	145716	163011	210587	174040	145891	156564	168693	153273	125371	168587	149961
K7EPE7;Q96GC9;Q96GC9-2	VMP1	30221.8	34171.8	42229.5	89279.3	45706.5	70879.6	46580	42589.5	87070	31201.8	35969.6	55050.2	110488	45374.2	55976.7	48239	56387	76747.9	59930.6	52718.7
K7EPP7;K7ESP1;Q99615;Q99615-2	DNAJC7	78856.5	147203	116944	154228	120737	120477	139364	66890.1	118743	88464.8	104656	94444.9	110605	121139	126575	72083.5	93319.2	108087	107407	84176.6
K7ERC8;Q06136	KDSR	278043	288568	280372	167291	257575	268413	232582	253091	247078	272549	264105	247043	293893	273284	255164	254497	288881	287465	254912	282879
K7ES61;Q9BYD3	MRPL4	208080	186244	170796	169092	188610	199878	166136	183882	180082	202952	187126	192235	198173	219697	208096	219287	182482	173969	178531	159497
K7ESE6;Q9BUM1	G6PC3	154033	154059	192902	227919	145634	166025	195889	196173	165191	182035	206546	220744	142608	158781	193717	225160	165400	231056	232189	256594
K7ESP4;Q8WVC6	DCAKD	577245	569104	486091	704591	532786	422131	454898	466390	615313	722875	720199	587062	386268	324025	371150	363174	636226	637341	571357	551551
L0R6Q1	SLC35A4	200342	155443	185408	162528	224903	223522	207449	211555	244549	269861	288919	297980	187775	176059	172934	164748	216211	231504	231168	226115
M0QWZ7;Q9NP81;Q9NP81-2	SARS2	157632	161445	173014	203414	150972	168279	160399	166507	190825	189041	181142	189056	180757	155240	136613	171179	128737	160298	173811	163538
M0QXB5;O95571	ETHE1	150541	139519	160972	157706	136521	140217	149161	155661	174576	156028	163231	161398	137817	125341	141838	151031	176001	200827	204728	209627
M0QXN5;P37198	NUP62	225652	210323	240612	293176	193907	199122	265214	225087	293837	157877	221250	295030	270813	268347	234092	258104	248052	342786	227456	199473
M0QXZ5;Q96B54	ZNF428	346427	380254	427624	352437	388173	353422	285114	365323	300132	376547	336855	364551	264866	269295	243689	252219	368648	381656	303550	361465
M0QYN0;Q969H8	MYDGF	906231	812007	714912	758965	805053	829438	811182	711418	724685	857977	782939	744378	760719	786328	832307	574586	971279	943914	966474	788024
M0QYZ2;M0R0N4;P53680	AP2S1	798119	841379	743182	771710	888207	858750	807384	749771	744291	926416	906493	789147	720374	756811	689890	599488	871966	889274	783109	738561
M0QZ12;Q96CP6;Q96CP6-2;Q96CP6-3	GRAMD1A	69054.4	45539.7	87507.7	45340	62380	69719.8	94461.1	79609.3	51165.6	71587.6	108275	121804	60226	59256.8	112207	50013.8	47190.8	50321.5	51535.5	66931.9
M0QZB7;M0QZB8;M0R205;Q14653;Q14653-4	IRF3	11285.9	13981.1	16690.4	25917.9	13235.9	13528.2	14331.1	14059.6	10364.3	10003.7	13583.1	11804	9766.68	12883.8	11207.3	15612.7	14886.9	11758	13508.8	17965.6
M0R0F0;P46782	RPS5	1288527	1.10455e+06	1.4028e+06	1.24021e+06	1.16996e+06	1208159	1.17382e+06	1.44984e+06	1.27031e+06	1.07269e+06	1.30633e+06	1.2387e+06	1.57475e+06	1.44598e+06	1.44973e+06	1.784e+06	1.35829e+06	1.53926e+06	1409191	1.53622e+06
M0R0P8;Q13459;Q13459-2	MYO9B	132508	152811	143648	112333	116823	112915	68047.9	98828.5	118741	125899	95040.1	67444.1	137614	91653.5	118830	165509	151631	129402	131590	165675
M0R117;M0R1A7;M0R3D6;Q02543	RPL18A	1.37988e+06	1.47286e+06	1.46018e+06	1.26583e+06	1310887	1.34565e+06	1.441e+06	1.81547e+06	1.88213e+06	1.6653e+06	1.55879e+06	1.53747e+06	2023073	1935826	2.13386e+06	2399393	1.95298e+06	1.90327e+06	1.98808e+06	2.38102e+06
M0R1B0;O43402	EMC8	36822.5	26509.5	20022.1	19534.2	22136.4	23902	39119.7	54667.9	29711.1	20856.9	32023.2	58525.4	26275	33013.9	30961.2	104234	10681.1	66265.6	27049.8	80700.5
M0R1E3;Q8WUY8	NAT14	59507.2	70139	77271.3	99932.9	68584.3	64710.7	67280.2	67792.2	90191.5	64931.9	74616.3	80443.3	70498.5	68131.2	94640.8	65057.3	81841.5	72076.7	92011.7	82781.7
M0R1T5;O43633	CHMP2A	205741	190657	192753	200860	210664	211064	196609	224404	180687	209424	205384	199549	220425	231049	233957	213166	208533	202575	208819	208708
M0R2Z9;Q8IX01	SUGP2	395047	389033	428755	465883	356750	360030	358767	368262	362275	369565	356919	384463	415301	374317	365206	403396	350133	360521	373549	349091
M0R344;Q9NRA0;Q9NRA0-2;Q9NRA0-4;Q9NRA0-5	SPHK2	32046	29135.6	25159.8	34462.4	22757.5	22914.1	22234.4	28479.8	31008.6	38609.9	35346.7	33634.3	28255	30507.2	32311.2	29724.2	25746.3	23852.9	19034.5	27844.7
O00115;O00115-2	DNASE2	31710.2	133611	255209	395508	30734.2	131388	54615.4	355919	190253	372073	349631	258491	44736.5	31811.4	225663	296715	34933.2	209358	306654	344336
O00116	AGPS	674387	632583	726732	606744	682790	705743	789129	866206	807028	691318	760652	872317	682760	624681	738351	726086	618963	638872	747811	713705
O00139-2	KIF2A	1.06409e+06	976070	1.08187e+06	1.11088e+06	1.09778e+06	1.13192e+06	1.11742e+06	1.15944e+06	1.00223e+06	1.06887e+06	1.06479e+06	1.07743e+06	1.07947e+06	1.05176e+06	1.10495e+06	1.06335e+06	884490	911417	965821	927935
O00148	DDX39A	326938	351778	327077	398909	324863	337195	347134	338390	324077	346518	327029	344071	387666	414334	410923	411525	333532	324156	335867	336109
O00154-4	ACOT7	4.0311e+06	3.50006e+06	3.25118e+06	3.57348e+06	3.95411e+06	4230660	4.2645e+06	5.33821e+06	3.70616e+06	3569658	3.52455e+06	4.28616e+06	3362913	3.21725e+06	3.21567e+06	3.69121e+06	2772576	2773356	3.8015e+06	3.90625e+06
O00165;O00165-2;O00165-5;Q5VYD6	HAX1	17059.6	18619.5	16129.9	15304.4	15696	14063.9	24540.6	15964.2	48918.6	12314.4	13653.6	30472.7	17331	17008.6	14005.5	14202.1	12582.1	25693.7	10817.5	11953.3
O00170	AIP	257141	267828	324623	354385	270760	227283	311760	322296	279253	297513	299707	318285	296134	272774	288819	306439	303521	265257	329632	326615
O00178	GTPBP1	204945	204773	209113	164262	221147	206594	193502	191079	196572	194190	187207	159183	236288	241247	192819	215898	216188	208295	186915	190800
O00186	STXBP3	222626	377645	363760	418516	289512	442816	220490	198982	258540	294403	260501	298673	251922	398780	297948	338685	301025	290332	251558	353184
O00203;O00203-3	AP3B1	255174	269888	387454	351391	245480	347927	341129	368542	308014	310321	382194	309931	390999	374902	429852	427085	341105	381734	385940	450555
O00231	PSMD11	1.9065e+06	1.86514e+06	1.90351e+06	1.95887e+06	1.75131e+06	1.86173e+06	1.7454e+06	1.95612e+06	2.04895e+06	2.04488e+06	1.9438e+06	1.9419e+06	2152658	2.17212e+06	2267274	2.13704e+06	2113379	2138698	1.99501e+06	2.0565e+06
O00232	PSMD12	1.01939e+06	1.0349e+06	974665	835011	982276	998535	1.03792e+06	1.08804e+06	1.1472e+06	1108649	1087131	1111450	1.18948e+06	1.22232e+06	1226760	1.25738e+06	1.08587e+06	1.02078e+06	1.16375e+06	1.07301e+06
O00264	PGRMC1	4413606	3862466	4180345	4.17895e+06	5553794	5689694	5.7183e+06	5.30501e+06	4.18132e+06	4.36616e+06	4321479	4.19249e+06	4612265	4491107	4.84706e+06	4.10608e+06	4.9011e+06	4833804	5.33394e+06	4.81563e+06
O00267;O00267-2	SUPT5H	348176	404755	423272	401118	393004	327407	421826	301506	383028	413940	378568	326031	422979	387790	378287	336668	391943	405710	351785	288423
O00273	DFFA	250816	239850	208631	211944	208523	238511	156188	173445	192214	225716	217692	203305	251398	263682	183017	187082	261785	257227	184126	207692
O00291;O00291-3;O00291-4	HIP1	30321.1	30566.7	27747.7	44451.4	34736	33028.6	24976.6	31642.2	26775.9	21933	21891.3	32689.8	26974.4	29515.2	21166.7	34462.1	23178.4	27980.5	16831	28284.6
O00299	CLIC1	2198504	1.97032e+06	2.30719e+06	2.72861e+06	2137750	2.14975e+06	2360063	2645734	2.11882e+06	2.09138e+06	2.07395e+06	2.04781e+06	2322229	2.24904e+06	2.4838e+06	2507073	2.4325e+06	2.64801e+06	2554263	2.76591e+06
O00303	EIF3F	783680	748404	881111	750629	897679	1.00751e+06	1.03083e+06	939572	939134	814034	876863	844183	951065	1.03822e+06	993531	976921	929570	985082	942803	886098
O00308;O00308-2;O00308-3	WWP2	30525.1	30146.8	33003.7	33614.6	38305.6	36890.7	37275.5	44273	26241.2	38706.3	33875.8	34938.2	33092.1	39125.8	36665.6	47195.7	35443.5	27995.4	34927.3	36698.7
O00330;O00330-3	PDHX	377699	296044	385125	163316	230581	218536	361150	392849	230938	393072	345710	533799	242873	234790	351885	427238	366723	349189	400150	372075
O00399	DCTN6	7575.34	11489.8	5598.14	86061.5	8945.43	12694.4	10554.2	37488.8	3817.14	17146.6	8039.25	23730.8	8556.14	8921.58	53303.9	19822.5	3352.25	15267.1	15877.5	17699.4
O00401	WASL	390314	366547	532394	599702	420011	290592	536834	452565	423510	459190	417012	553226	373760	425963	481251	542784	436010	382929	541786	607917
O00410	IPO5	1.08686e+06	866955	994253	985365	824291	802961	1.03713e+06	954485	1.07807e+06	913464	958030	952391	1.08919e+06	984827	1.06351e+06	948051	947097	1.32969e+06	1.11918e+06	866845
O00425	IGF2BP3	699663	649282	783154	757378	749261	768523	784726	929826	808190	768597	747090	684985	1.11904e+06	1.04505e+06	1076341	1.16105e+06	906138	946031	944323	992672
O00429;O00429-2;O00429-6;O00429-8	DNM1L	1.36761e+06	1.27862e+06	1291189	1449317	1248276	1.31891e+06	1.267e+06	1.25741e+06	1.32889e+06	1.39575e+06	1.38818e+06	1.4275e+06	1.2824e+06	1.23851e+06	1.32371e+06	1.21323e+06	1.09093e+06	1.09299e+06	1.1739e+06	1.03114e+06
O00442	RTCA	737172	764587	845641	664290	873828	853125	802047	899833	980526	1.03498e+06	661614	850051	586072	635384	728397	639952	669659	680192	724229	713762
O00443	PIK3C2A	22969.8	54401.2	31443.7	82766.6	17727.1	28752.3	25782	77150	31281.7	131333	49779.8	55542.4	58486.6	41825.6	36448.6	79553.9	54931.3	78570.5	121007	97371.1
O00445;O00445-2	SYT5	15607.7	15133.8	12977.8	12175.9	14707	18487.4	15687.1	27309.6	12213.4	12556.3	15616.6	21893.6	15694.6	18552.7	14633.6	21911.6	15732	15211.6	15314.1	20895.3
O00462	MANBA	149751	215264	229723	213339	222548	173736	175002	187013	206388	184754	235204	225085	136586	176545	183028	300003	244843	164702	277139	258691
O00468;O00468-3;O00468-4;O00468-5;O00468-6;O00468-7	AGRN	388264	426650	474279	469371	461031	472124	470739	528466	605051	646248	569892	590867	664660	672848	662042	690164	597918	569469	588382	655555
O00487	PSMD14	1.3064e+06	1.17801e+06	1.38789e+06	1.50959e+06	1.32623e+06	1.36864e+06	1.47573e+06	1.53385e+06	1.4827e+06	1.50375e+06	1.48917e+06	1.58503e+06	1.52618e+06	1539623	1.57104e+06	1.49403e+06	1.5295e+06	1556595	1472188	1471648
O00499;O00499-3;O00499-5	BIN1	372450	466343	379529	393850	343128	427888	378369	281667	267493	305424	362730	279560	346737	322019	366042	260784	296715	209445	281137	256452
O00505	KPNA3	1.00384e+06	807184	1.01328e+06	1.00761e+06	919261	964713	867852	954871	917030	879808	801335	946123	1.0332e+06	915189	923357	988647	816322	1.00058e+06	970066	884636
O00560-2	SDCBP	773632	686798	749207	947458	769791	788337	909649	767816	966244	942450	944732	948782	706325	688067	737542	697901	878232	853820	1.02553e+06	752270
O00562;O00562-2	PITPNM1	66582.7	62007	59521.4	78217.5	57681.3	64916.4	65299.7	65224.5	45855.7	46349.6	53603.2	53264.4	46953.1	47926.6	51617.5	56686.5	57148.3	56556.6	51970.1	56822.8
O00567	NOP56	909671	901298	932302	950998	877522	879073	892633	1.09132e+06	1.17152e+06	1.06617e+06	1.00874e+06	1.02044e+06	1.18066e+06	1142327	1.15644e+06	1.30761e+06	1.11999e+06	1.23458e+06	1.14762e+06	1212108
O00592;O00592-2	PODXL	99622	87972.3	98808.8	102584	189868	178067	165828	158488	152813	177130	192069	178228	157602	166561	182528	136975	185053	171024	170530	174449
O00625	PIR	90677.9	83245.8	29817.7	75666.7	27799.8	80453.7	39910.2	14746.2	99238.4	101184	89544.9	101890	55956.9	58804.6	16759.3	19876.5	128117	154623	108119	42738.6
O00629	KPNA4	253241	226378	257656	323226	261553	253584	472271	285944	468770	244792	250327	405161	300734	278807	233229	224805	218358	372126	223701	194414
O00743;O00743-2;O00743-3	PPP6C	241107	190049	216416	138629	203994	227366	248547	246460	221378	214632	227326	215974	228657	221922	215218	234847	192645	230179	240953	236161
O00754;O00754-2	MAN2B1	362336	316317	318036	371320	354544	334083	324629	287890	476643	504168	469047	446394	284779	298552	292296	228590	534437	529554	494614	438866
O00764	PDXK	560259	471151	513127	637100	539535	516655	639248	627094	635468	484118	493581	621519	469312	433664	434757	456020	441043	646469	505851	443583
O00767	SCD	184104	165883	170035	203448	122427	123689	129414	116903	159192	153254	157622	141072	143316	137145	153856	136109	200150	186634	211587	166300
O14495	PLPP3	39958.8	48604.8	44474.7	57107.6	15694.2	28114.6	24845.1	9831.45	36973.2	39463.1	38446.3	57390.1	72247.7	74085.4	55072.5	68069	32730.5	37017.7	36447	24085.3
O14497;O14497-2	ARID1A	94665.1	83803.4	91115.3	100432	98442.7	92250.5	82690.5	71275.2	79772.7	58221.9	66110	91085.1	76510.2	78717.9	71579.7	91663.9	107038	94529.4	80551.2	47292.3
O14531	DPYSL4	3402151	3.25976e+06	3.15195e+06	2778473	3.65071e+06	3.69679e+06	3.33602e+06	3.47439e+06	3.14534e+06	3.50411e+06	3.22175e+06	3.03639e+06	3.27887e+06	3.46685e+06	3.16355e+06	3.02357e+06	2.87109e+06	2.88855e+06	2.45323e+06	2.61954e+06
O14579	COPE	482309	394065	440743	654224	420726	444110	489233	411176	441949	393851	442199	469774	476732	402919	434982	429836	420496	399429	530810	412825
O14594	NCAN	33293	42840.6	39855.6	60296.6	47422.6	40087.3	49611.3	50932.7	45641.7	43225.3	35808.1	41468.9	62784.9	56092.5	56820.5	74226.1	46736.1	46725.5	52287.7	47798.5
O14617;O14617-5	AP3D1	559402	489735	535749	569867	485208	481636	478895	482467	474111	421976	489923	515202	450680	421173	458447	468442	401143	435880	484841	410527
O14656	TOR1A	241519	287261	291244	189994	266391	238826	274940	246176	202794	277616	342833	296290	192455	279136	294628	277377	306183	315244	334464	312030
O14657	TOR1B	13330.4	17608.5	20219.7	16334.2	11898.7	11679.6	3277.41	16320.1	7360.51	16446.6	15906.3	12020.1	9277.21	8895.13	14644.2	15668.5	12577.9	9605.57	12914.4	10620
O14681;O14681-3	EI24	118224	137183	154408	160911	152345	120320	125574	170579	119818	100269	168146	139877	141656	158427	173298	194301	101991	101360	138100	167040
O14682	ENC1	58450	63338.3	51528.2	64096.9	38784.1	25703.6	30183.7	33130.3	84454.6	82086.5	76992.9	94814.9	57481.4	36968.5	57153.9	60321.7	39220.3	34777.5	42048.8	62063
O14727;O14727-2;O14727-3;O14727-4	APAF1	760.724	8503.84	3999.91	1865.99	2315.69	9167.9	2249.57	6193.58	2032.21	7123.83	9344.87	4072.61	5375.5	11252.9	6251.57	8040.23	6418.21	445.599	4623.82	8875.73
O14737	PDCD5	427470	371157	406619	550886	382754	373792	362072	335874	305761	360833	344008	403272	288913	282996	289271	290839	285803	309824	303617	289321
O14744	PRMT5	642579	547469	574428	495034	554492	562429	578887	556796	609811	541637	584216	565421	633848	627385	706070	719843	515118	544093	625740	586090
O14773	TPP1	612854	599038	620902	657868	528332	370231	330300	347204	632956	559819	865787	709967	410772	379826	453778	386978	589848	595812	704703	594324
O14776;O14776-2	TCERG1	317303	316370	293431	301848	285550	291274	334814	277355	264388	271708	292285	280794	328062	324509	325506	316477	295970	294045	282998	265104
O14787;O14787-2	TNPO2	511380	557707	436964	386818	540609	541470	444779	485331	644709	592791	612946	502621	579873	643479	549715	564952	562958	473952	535894	590220
O14807	MRAS	53948.9	8964.86	55003.3	78256.2	59286	59316.9	57573.5	58942.6	47148.6	38089.3	51017.6	60010.6	41697.6	49955.2	44338.2	34897.7	9610.38	45871.8	9466.62	41050
O14818	PSMA7	2.15671e+06	1.89904e+06	1824629	1.86975e+06	2262144	2.37799e+06	2.05009e+06	2.00832e+06	1.76379e+06	1.67361e+06	1.95773e+06	1.8461e+06	2.12179e+06	2.06996e+06	2.05899e+06	1.81555e+06	1.83044e+06	1.86202e+06	1.77968e+06	1.78884e+06
O14828;O14828-2	SCAMP3	301244	285444	278690	267491	336904	351438	315506	268642	277059	335345	323063	275584	290950	306357	264155	215087	306767	306614	287759	266224
O14880;Q5VV89	MGST3	783117	765752	678559	631047	845868	837248	895430	755348	1.19245e+06	1.0923e+06	1225264	1.24661e+06	950337	1.02681e+06	1153518	1078864	933805	813616	1.12747e+06	892983
O14908	GIPC1	231142	215633	225017	183998	227568	230516	244233	179912	239227	269667	244248	208363	225625	262440	208131	255104	210032	221785	207586	230680
O14910	LIN7A	519204	730580	866580	638612	577333	545125	653185	679856	604000	666238	707773	561200	822129	886059	833021	944801	709945	717916	832145	1180752
O14920	IKBKB	78223.3	70818.5	61743.5	82123.5	67489.3	75395.1	46734.5	73201.8	85741.2	84884.5	86216.8	85517.7	80650.7	100694	78974.9	88822.8	79796.8	75039	113470	88630.9
O14925	TIMM23	126543	135128	100851	79341.2	129861	132492	109846	110186	104886	128803	98409.3	98842.8	112263	118379	148956	140884	128528	102679	134450	122355
O14929;O14929-2	HAT1	92449.3	140971	136215	136589	123465	144383	111651	137889	150170	146501	95770.3	189186	152494	144419	150579	192270	160925	162674	152515	164130
O14933;O14933-2	UBE2L6	115242	135026	126779	121686	96923.3	149825	151086	161617	139595	85971.4	129561	140249	132049	133670	135757	146639	164243	108279	115607	143583
O14936-2;O14936-4;O14936-6	CASK	629978	600017	580569	531865	603964	625410	598145	507554	532557	599562	584611	577687	513112	511968	496612	485461	520068	563301	522438	384917
O14949	UQCRQ	163879	160817	168082	148290	177857	177907	193083	191639	203080	238363	219621	212017	149249	144882	154358	133374	137553	139150	151626	147104
O14964;O14964-2	HGS	543727	477444	442433	373039	559834	509967	505769	501193	436017	458719	445670	415194	469486	470070	422803	349245	489688	462978	443942	447695
O14967	CLGN	320015	277754	319178	227534	306272	317296	334457	320284	303706	269261	305491	288947	245346	241291	260267	277413	260616	277011	287379	229404
O14974;O14974-3;O14974-4;O14974-5	PPP1R12A	90528.1	71577.1	145159	71995.8	75381.4	86782.1	226765	41187.3	55136	76048.6	78625.3	56381.2	65182.1	58695.6	78346.5	45166.9	103748	75438	115907	35953.4
O14976;O14976-2	GAK	108021	99869.3	123356	92503.8	118822	112870	126636	123110	116656	106426	114172	121333	120635	116040	124368	123511	107616	108918	100277	115748
O14980	XPO1	781218	839644	812198	947708	830469	837176	864748	1.0677e+06	858434	892033	856082	936632	970998	969803	987725	1.0608e+06	899098	974138	929077	939075
O15020;O15020-2	SPTBN2	441254	447122	436149	481006	469003	483180	425935	455883	361142	420460	351558	370692	446570	444372	448205	408225	338809	304111	328476	313556
O15031	PLXNB2	650318	593641	655965	648352	632463	633845	641369	658955	647401	648678	709373	676093	675175	700910	739694	643552	620498	667275	734641	657241
O15040;O15040-2	TECPR2	12914.1	25168.1	19570.1	28346.8	31019.8	35515.5	17522	44300.5	10864.8	31206	16615	22309.3	28411.4	41449.3	48697.9	31375.4	19798.6	20587.2	30400.9	30107.3
O15042;O15042-2	U2SURP	213757	230404	253652	245834	229824	234800	314228	244568	308726	270139	252073	271402	304793	278011	340733	289610	266855	285158	297677	260955
O15061	SYNM	385650	364879	393945	561578	340385	365071	349486	269611	542574	502564	595144	536680	285276	352117	315550	287213	391583	371831	453314	359307
O15066	KIF3B	392703	503941	603347	454953	442014	366315	413721	373422	452465	369300	459173	428547	635719	690453	624844	747029	358506	357221	506450	475227
O15067	PFAS	381605	382329	403255	370812	472888	478963	482258	528424	418778	426302	399923	371847	487810	418581	462555	460998	489781	485718	463965	485972
O15069	NACAD	306606	279379	303577	136592	296729	280903	308328	264368	222140	198729	236856	260779	261587	270789	229212	226385	204993	205505	242889	187104
O15075;O15075-2	DCLK1	2.56156e+06	2.4189e+06	2503232	2.50544e+06	2.2277e+06	2.32797e+06	2.22938e+06	1.99552e+06	2.06108e+06	2129511	2265361	2.16841e+06	1.89439e+06	1.8116e+06	1.90724e+06	1.61131e+06	1.84868e+06	1.87775e+06	2.02674e+06	1664553
O15116	LSM1	261025	252185	212120	225212	222320	247294	232672	240758	210114	256680	234155	250795	237945	232873	215999	191643	187945	194168	224201	171491
O15118	NPC1	70554.3	57960.3	60667.1	45003.1	84606.5	84524.6	74424.6	62504	101792	84814.6	114129	88951.6	94372.1	94245.9	96906.6	62762.9	82503	80781.7	89692.4	70096.1
O15126	SCAMP1	419492	393748	397977	666738	384253	417009	309382	396351	337756	367038	366024	366602	321399	252208	435576	335160	385108	378114	273839	308607
O15143	ARPC1B	157492	161597	151632	124699	83679.8	103043	100229	121950	156549	144810	164350	153719	116728	105135	118650	120563	171865	197427	195313	209636
O15144	ARPC2	1.38924e+06	1.29414e+06	1107516	1080078	1330943	1.36696e+06	1.07606e+06	1.16009e+06	1.12409e+06	1.20728e+06	1.29536e+06	1235826	1.21472e+06	1.27434e+06	1.16209e+06	1.18413e+06	1.32285e+06	1.21979e+06	1.01449e+06	1.14376e+06
O15145	ARPC3	1.30226e+06	1.21414e+06	1637247	1.04481e+06	1.40044e+06	1.30318e+06	1.51759e+06	1.17562e+06	1.01267e+06	1.20886e+06	1.41549e+06	1.2681e+06	1.32068e+06	1.10171e+06	1.37654e+06	1.09396e+06	1.22388e+06	1.31764e+06	1305219	1.0796e+06
O15160;O15160-2	POLR1C	175310	154020	163295	141380	153486	182929	152475	163954	194839	199700	181369	158479	191337	172469	193804	187131	210869	197153	299848	188990
O15164;O15164-2	TRIM24	67783.5	72944.4	77851.3	73971.9	60592.6	63822.3	62429.8	65876.5	80108.1	69995.4	70852.8	70643	93163.5	85703.4	88213.5	102613	77998.8	70820.7	72564.5	75151.4
O15173;O15173-2	PGRMC2	1.44127e+06	1.29062e+06	1457855	1.50475e+06	1.43213e+06	1.45946e+06	1.41762e+06	1.52798e+06	1.52904e+06	1.41569e+06	1630330	1.61036e+06	1.53505e+06	1.52583e+06	1.45698e+06	1472614	1.53612e+06	1568726	1.70452e+06	1.47664e+06
O15212	PFDN6	277603	218935	202705	287932	188711	175096	186424	250837	222176	176019	167686	209062	168780	208930	160071	152430	173773	175471	165346	177938
O15217	GSTA4	356323	351769	340506	310353	408472	415306	453873	396057	391439	367341	401999	492844	385643	375449	355800	287665	341807	371006	339746	190918
O15228;O15228-2	GNPAT	141301	169904	112032	178351	135290	78483.1	139969	110239	162545	167107	113617	125537	112295	140745	119132	135904	119979	126653	108720	97831.2
O15230	LAMA5	24624.5	24332.3	18568.3	38656.6	23418.3	34436.1	7731.98	20502.9	5521.01	46179.1	22699.1	21376.9	23544.3	20742.8	31442.1	25197.3	30529	24218.8	27117.5	29381.2
O15240	VGF	1.33619e+06	1.21557e+06	1254322	1.31287e+06	2541474	2.71101e+06	2.53758e+06	2.43069e+06	1.55014e+06	1.99454e+06	1.78016e+06	1.74231e+06	2948955	3.11374e+06	2.60776e+06	2.43218e+06	1.19476e+06	1.11124e+06	1.05949e+06	979008
O15254	ACOX3	191693	218495	179455	168142	150330	153719	155694	151791	155902	197285	178647	169299	131399	153692	148438	131499	159032	148315	176455	160107
O15260;Q5T8U5	SURF4	773220	729343	822265	1.50966e+06	736539	745192	701912	829788	790598	823302	858563	984053	817534	852522	819969	825633	910372	903530	912962	905980
O15269	SPTLC1	145686	140723	144483	151148	111788	123059	132013	148820	158782	140577	150101	155373	138700	150829	143215	176088	171889	191942	145087	202954
O15294	OGT	685013	647348	678761	742526	645954	677662	607931	598033	619357	645520	622047	684403	544858	539146	534092	474790	599373	619800	654253	571314
O15305;O15305-2	PMM2	37503	71888.4	90345.5	83307.2	64202.5	80357.8	58759.5	61948.3	81883.9	65199.5	83878.8	88806.2	51526.5	50565.8	82474.7	67293.9	64178.2	86308.9	75291.6	65136.2
O15355	PPM1G	557578	512451	599594	412326	535938	545055	531884	500228	495324	505156	510377	527643	540316	536957	540214	552362	523469	521427	553137	483077
O15357	INPPL1	68044.1	95016.2	36304	29116.6	63026.8	60556.3	9624.12	21962	35089.7	94814.7	53364.2	34688.8	54108.2	85350.6	33367.9	32852.2	74860.2	55456.4	30196.3	28283.4
O15371;O15371-2;O15371-3	EIF3D	666072	592367	688784	750402	670621	655419	799808	743911	790052	669433	746269	748889	683175	731648	740911	730731	701530	765211	756067	754543
O15397	IPO8	36118.6	36950	44838.6	44535.1	36363.6	30051.5	32736	35401	38374.9	24869.6	37477.1	41822.2	39072.5	35955.5	37145.1	48900.4	31555.8	34167.8	43658.4	39870.3
O15400;O15400-2	STX7	1.37653e+06	1.30554e+06	1.31236e+06	1.63775e+06	1.17975e+06	1.33676e+06	1.24283e+06	1.20265e+06	1.20626e+06	1.26693e+06	1.28071e+06	1.24762e+06	1.04641e+06	978234	1.06112e+06	886239	1.06001e+06	1.23733e+06	1.1708e+06	1.09888e+06
O15460;O15460-2	P4HA2	28223.1	39775.8	45022.6	19927.5	14293.5	9335.15	28009	41500.1	21245.9	101423	12444.4	17933.5	17747.5	20485.7	16089.5	23416.5	87780.8	86578.2	89330.4	116613
O15498	YKT6	1.27874e+06	1.01234e+06	1020704	1.27847e+06	1.02737e+06	1.12353e+06	1.01141e+06	985260	905256	1.18297e+06	1.13976e+06	1009593	850396	933250	921905	873702	1.16793e+06	1.22551e+06	1.21302e+06	1.14899e+06
O15511	ARPC5	320962	347234	231798	495768	339643	453674	352258	314827	303372	415191	391025	295815	251634	281342	279550	249505	392183	390040	222892	252042
O15523;O15523-2	DDX3Y	36718.7	45130.9	45924.9	47186.7	31991.1	39697.6	62334.9	62214.3	99722	49874.5	49394	90366.3	59576.9	56534.6	46186.2	52713.2	44860.4	74061.7	50206.4	43024.8
O15540	FABP7	5.34568e+06	4786741	4803654	4.178e+06	4669486	4509688	4.86784e+06	4534253	8.07058e+06	6.84178e+06	8.04729e+06	7631493	3.83222e+06	3.92919e+06	4.25272e+06	4.00245e+06	2.31969e+06	2.29744e+06	2.63408e+06	2.1724e+06
O43143	DHX15	1.64879e+06	1.63327e+06	1.75933e+06	1939616	1.61009e+06	1.63143e+06	1.76184e+06	1937358	2029296	1.81245e+06	1.80543e+06	1.93484e+06	2.18161e+06	2.16497e+06	2.35311e+06	2.51859e+06	1.84281e+06	1.95853e+06	1.92379e+06	2.00363e+06
O43148;O43148-2	RNMT	330780	351665	400532	515825	361965	405690	428201	451962	306014	384797	374645	389057	406798	347004	401712	490912	379142	394260	873051	448218
O43149	ZZEF1	37919.1	46655	43613.4	31221.2	59232.1	59601	35657.2	19571.5	29895.8	43620.1	34356.2	19138.6	40161.2	62818.9	60169.2	27968.3	43495	37651.5	40390.1	42302.7
O43150;O43150-2	ASAP2	8002.02	6515.27	7115.68	12826.2	9987.93	10155.9	3337.44	6224.39	2245.62	6177.65	6801.55	831.445	6074.9	9561.83	7576.92	8106.08	11803.9	2985.66	9871.49	10409
O43156	TTI1	51580.8	24400.1	80630.3	16371.9	61948.9	50029.9	65286.7	61478.6	75001.7	31377.2	58307.7	58204.3	47415.9	58851.7	63579.9	84483.9	31055.2	77546.5	55912.9	43462.2
O43157;O43157-2	PLXNB1	154408	153058	149118	124051	171432	163076	182937	187065	123280	116326	130108	134413	210613	203109	205996	198857	98688.6	108181	107988	97866.8
O43172;O43172-2	PRPF4	180757	179247	226610	219702	183870	174882	191297	188814	210344	140195	231560	176969	219369	209978	219833	239846	170291	187930	213450	190070
O43175	PHGDH	5793331	4874825	5.90034e+06	5727063	5330125	5631307	5059019	6.28791e+06	4.81037e+06	4.55403e+06	4.58763e+06	4.19756e+06	8653759	8541473	8650226	9175433	7.57475e+06	7.94965e+06	7.61679e+06	7933325
O43237	DYNC1LI2	1.88014e+06	1.74961e+06	1.71442e+06	1.71392e+06	1.83368e+06	1.88961e+06	1.72575e+06	1.76908e+06	1545611	1.76433e+06	1.68464e+06	1653923	1.96725e+06	1.98485e+06	2000420	1.88347e+06	1.86406e+06	1.80321e+06	1.8258e+06	1776644
O43242	PSMD3	2.08328e+06	1.85585e+06	1.94376e+06	2.31147e+06	2.0652e+06	2.29731e+06	1.98313e+06	2.19774e+06	2.01394e+06	2.32655e+06	2.26215e+06	2.16787e+06	2.31745e+06	2387353	2609437	2.4472e+06	2.21519e+06	2.09433e+06	2.48927e+06	2.36916e+06
O43252	PAPSS1	275537	340497	479054	669747	502488	258532	509162	590968	522267	289707	555251	564070	457119	295824	506542	654303	326585	374221	540549	582536
O43264	ZW10	508261	486300	293730	284172	450853	428578	234503	299795	677844	514450	350526	334435	349174	453965	426601	504530	416145	219076	418468	499155
O43290	SART1	103277	103560	121060	147086	93788.5	110798	121092	149310	94984.8	153498	103556	131699	106106	107283	147084	133089	149770	110144	109954	157412
O43292	GPAA1	635531	738537	788592	725377	758338	924010	794598	833751	945857	1.11641e+06	864115	938567	950082	998701	939480	1.26171e+06	963072	949548	998162	1.15262e+06
O43295;O43295-2	SRGAP3	433738	500227	539252	647942	614153	615455	618886	612630	499275	526852	517638	529239	672668	654833	702237	664903	510187	444790	526706	489676
O43301	HSPA12A	903496	831670	886392	1.00701e+06	904025	929101	914212	939145	546772	591385	575547	561827	570121	541208	599977	552055	538112	523768	539562	512595
O43310;O43310-2	CTIF	379305	285825	420259	503018	546663	522413	420247	217050	423021	392922	502863	271468	422382	538687	308514	255134	291708	441356	421500	298240
O43324	EEF1E1	547087	558796	610743	663755	618747	642718	597388	659415	608642	615946	532694	602687	652918	652141	660744	682220	580905	645588	619276	633039
O43347	MSI1	776094	736525	858905	874365	652862	703719	863205	801107	954013	802299	745752	723977	1.26064e+06	1.16715e+06	1.19402e+06	1250085	890215	903773	899055	896114
O43390	HNRNPR	2190328	2.10485e+06	2.06182e+06	2392544	1.93977e+06	1.97403e+06	1991794	2.2955e+06	2.23236e+06	2319558	2098382	2.15088e+06	2.26031e+06	2.10501e+06	2242301	2.23102e+06	2.10395e+06	2.22858e+06	2.00757e+06	2252140
O43395	PRPF3	78974.1	78682.9	77860.7	77816.8	70985.7	72419.6	78188.4	145963	71103.2	119493	78959.2	86317.6	78139.8	82315.9	71011	93059.4	68969.2	63768.3	65528.9	77642.7
O43396	TXNL1	1.59345e+06	1.52609e+06	1.63464e+06	1.52624e+06	1.54455e+06	1.61375e+06	1.49931e+06	1.58408e+06	1.55468e+06	1.59227e+06	1585619	1.53863e+06	1.4523e+06	1.45075e+06	1.4294e+06	1.36467e+06	1.40521e+06	1.39405e+06	1.37546e+06	1.34991e+06
O43447	PPIH	222813	207583	239312	390807	186663	207205	215840	200153	234561	182907	211683	219691	223255	211015	224214	246033	193260	220422	225132	198264
O43490;O43490-2;O43490-3;O43490-4;O43490-5;O43490-6;O43490-7	PROM1	153564	154821	179842	433630	303381	515381	167167	152389	188926	184961	201210	400947	150850	322685	140137	326350	256256	133583	306226	415450
O43505	B4GAT1	124731	131069	144478	119870	115098	121160	120256	118369	149746	158380	155437	132574	102597	94379.9	103099	98333.6	121645	129188	124789	127137
O43567	RNF13	134661	167917	122028	162261	153186	156241	193639	159223	191860	208874	225456	202927	155031	205714	152736	141525	178794	148732	148136	144248
O43583	DENR	125521	120108	130136	93978.6	112513	114588	140916	128251	97898.9	85259.1	111055	91893.1	121539	104862	112330	85003.4	95986	90924.4	125236	93619.9
O43592	XPOT	441667	413804	487937	577208	462458	417112	516995	572385	584099	495027	464835	538748	606280	540190	573636	593633	497106	663142	533415	506301
O43615	TIMM44	812406	553883	661467	537000	587727	654148	568420	697684	647976	588080	738900	702460	668729	605783	677408	751671	527343	603857	712822	588799
O43657	TSPAN6	175538	154281	149906	210154	244346	228695	292786	299335	223344	201483	224995	317290	305237	354491	334289	354070	198237	203940	286100	230244
O43660;O43660-2	PLRG1	236194	228593	194724	125510	245420	305082	302616	244202	270703	169640	303129	326531	223269	198435	593965	316674	226365	225413	319847	277376
O43676	NDUFB3	245421	259241	264088	298677	250771	294761	293359	292136	329626	303919	345792	353820	247112	222639	247282	224282	236309	225089	239140	231809
O43678	NDUFA2	224127	187460	243795	269646	266611	220088	190645	179002	174655	132601	225616	210173	162254	156209	155663	125227	156934	158875	121982	160786
O43681	ASNA1	2.13166e+06	1.83112e+06	1.90924e+06	2.20877e+06	1.75717e+06	1.83701e+06	1.60379e+06	1.90288e+06	2221625	2285432	2.25624e+06	2200920	1.99885e+06	1.88643e+06	2.00259e+06	1.91937e+06	1.98937e+06	2.06902e+06	2.02768e+06	1.95595e+06
O43707	ACTN4	1.10494e+06	940411	978783	1.11004e+06	1.00512e+06	971823	952499	866896	821208	832996	946699	1.1147e+06	816067	869775	873405	749331	817021	862400	954981	834725
O43719	HTATSF1	132498	117747	137910	165647	122130	120115	137781	98914.9	134061	96558.7	111319	101223	128943	128667	123136	158527	114925	126131	111650	103989
O43747;O43747-2	AP1G1	965555	913027	914811	850151	1.0036e+06	982737	942478	909779	752696	949717	868295	898307	903164	892953	905627	814471	865112	858369	819516	775508
O43752	STX6	70840.3	60354.2	68093	63704.5	72869.5	80839.3	80262.6	59297.3	63693.2	53765.3	69790.9	61714.7	57069.2	60172	57847.8	51297.8	48963.1	49791.2	60640.1	36534.3
O43765	SGTA	1.65448e+06	1.51945e+06	1.67037e+06	1.60947e+06	1.73304e+06	1.90938e+06	1.81117e+06	1.89795e+06	1.69188e+06	1.82496e+06	1.68988e+06	1.56552e+06	1.90176e+06	1.84533e+06	1.89245e+06	1.68333e+06	1.81876e+06	1760954	1.7676e+06	1.6848e+06
O43772	SLC25A20	154563	215866	156101	205415	144289	262986	139286	117798	118730	199801	163008	150659	161639	213697	141871	178027	179251	147026	119823	122112
O43776	NARS	2.62084e+06	2.4273e+06	2554986	2.89808e+06	2.69984e+06	2.55962e+06	2.79389e+06	2.68974e+06	2.60226e+06	2.00864e+06	2.40118e+06	2.5944e+06	3.07955e+06	3.41346e+06	3.50938e+06	3.43179e+06	2569762	2557128	3.24504e+06	2.7359e+06
O43809	NUDT21	672126	741419	680731	868450	695656	703954	704751	640805	569943	690826	681937	653370	621573	627933	677695	576630	671224	691464	631301	593077
O43815;O43815-2	STRN	94336.2	87235.9	83857.5	108621	79752	75573.1	86441.8	50293	92730.9	78096.5	97631.5	102322	89713	87667.8	100370	103033	76355.8	92812.7	105848	92582.8
O43818	RRP9	422547	142374	199642	220512	143433	210270	553834	235337	359979	209240	529810	218940	219289	209590	583880	251538	226250	289850	539778	263724
O43852;O43852-3	CALU	1.29592e+06	1.21438e+06	1.09571e+06	878278	1.10838e+06	1225815	1.04789e+06	1.03398e+06	1.20249e+06	1537227	1.2442e+06	1.07607e+06	1.16605e+06	1.16206e+06	1.04705e+06	822007	2.0213e+06	2.01306e+06	1.69772e+06	1727622
O43852-2;O43852-4	CALU	118417	98886.1	118513	106920	84354.4	84729.4	79621.2	64681.9	103116	74570.3	127766	128119	55507	56189.2	47205.9	55117.3	133137	125862	170199	112396
O43854;O43854-2	EDIL3	1.34611e+06	1.2645e+06	1.3005e+06	1.23511e+06	1.63477e+06	1.58807e+06	1.5638e+06	1.54628e+06	850230	989144	1.01619e+06	962425	1.45124e+06	1495369	1.518e+06	1.3104e+06	1.48392e+06	1.45818e+06	1.42656e+06	1.41403e+06
O43865	AHCYL1	807062	794706	648141	468512	822861	718682	568119	509262	607199	827855	757916	511652	658768	604045	602710	427910	653688	692205	644474	539900
O43913;O43913-2	ORC5	12152.5	11500.1	17233.3	16486.4	11480.6	8604.64	15384.1	21755.4	25439.7	12408.2	16235.4	18654.1	23595.5	22344.2	23018.2	32178.9	21559.9	22767.3	22172.6	30314.5
O43924	PDE6D	57244.3	49653.9	57970	82439	57631.6	59038.8	60665.4	59011.7	54669.9	47882	50143.4	58561.2	53131.7	50829.3	55586.8	51966.2	48825.4	53365.2	50902.6	47427.7
O60216	RAD21	39275.6	57035.2	42377	52823.8	46495.4	63418.7	47994	47543.1	44983.5	36103.1	20139.9	106499	55249.9	41914.8	60137.6	79844.4	50115.4	38056.1	47002.3	71131.3
O60245;O60245-2	PCDH7	55318	49401.4	56561.2	72429.1	75399.1	61384.8	62164.2	58956	70546.9	72730	83057.9	79299.9	43386.6	65028.7	35801.7	36345.8	74969.1	68909.2	62731.1	44973.5
O60256	PRPSAP2	605973	553571	600982	692243	597977	597888	658294	607876	708482	716340	717492	643538	594777	526613	602432	501815	548295	526508	558284	534347
O60264	SMARCA5	473691	426237	522550	559348	460966	462389	530684	529988	594675	492237	503404	515349	624855	608801	680753	696238	470087	528335	593797	559431
O60268;O60268-2;O60268-3	KIAA0513	114091	93913.7	110363	101211	126475	129618	109857	81692.8	115189	78374	110315	102509	87349	91369.8	99006.1	80686.4	65451	63347.6	116482	62945.3
O60271;O60271-4	SPAG9	339150	331714	333159	336765	334997	346015	323608	316687	296189	310807	320930	287088	337350	347740	344831	312746	346124	350058	333302	336407
O60282	KIF5C	4692170	4.0685e+06	4539048	5466127	4.39876e+06	4.47041e+06	4378224	4.54923e+06	4.17006e+06	4.3779e+06	4235051	4407699	4512159	4378084	4.44428e+06	4255671	3.86126e+06	3.99976e+06	3.87831e+06	3.6363e+06
O60306	AQR	83004.8	88785.5	88359.1	83782.4	78149	76804.7	83635.3	105626	142747	78818.6	90777.8	97785	105748	102041	114450	161620	98397	112975	104441	128650
O60313-2	OPA1	509156	478777	480022	466008	445435	466924	442987	438021	532973	530320	511979	499432	391802	370369	383398	351162	389194	388891	403338	374810
O60331;O60331-2;O60331-3;O60331-4	PIP5K1C	277174	229170	200169	289786	251418	227293	245954	245283	252008	255652	187090	232647	184746	239283	166579	203723	242676	145427	254436	259134
O60333;O60333-4;Q4R9M9	KIF1B;KIF1B;KIF1Bbeta	9246594	6.87987e+06	9169927	10860695	8884623	8628557	10666870	11896488	7.88017e+06	10230115	13259164	6.25843e+06	7678211	8427161	13805386	9033821	9848389	9212017	13950700	11495492
O60341;O60341-2	KDM1A	371043	278169	284864	275895	319118	284418	261253	417706	328851	333960	307881	324261	337302	335240	365723	539928	288198	287137	247957	455704
O60443	DFNA5	345908	371215	333354	403796	157992	220918	167879	235118	296899	342647	300079	320574	426120	427512	432978	464918	407845	407550	397129	398096
O60488;O60488-2	ACSL4	840616	771096	845587	952709	812828	820177	864784	865125	732373	664488	728258	728004	649925	656085	717451	669731	650589	665122	709076	658995
O60493	SNX3	818428	811023	838240	771849	673164	707829	692944	737086	879622	989099	974194	882226	680134	652417	656534	649459	841593	818286	809236	835410
O60502;O60502-4	MGEA5	607778	659146	657336	646336	720983	750211	786385	759664	671550	698565	638460	619282	746532	717740	694145	744694	598095	664083	687739	626477
O60506	SYNCRIP	2.92103e+06	3.09121e+06	3067767	3.28399e+06	2.92871e+06	3.09421e+06	3232724	3.32918e+06	3.00772e+06	3.38746e+06	3.13493e+06	3134201	3.20738e+06	3.25493e+06	3.43747e+06	3254418	3.03064e+06	3159526	3.11853e+06	3133335
O60518	RANBP6	336327	319318	361320	339144	344256	349503	405458	358337	358080	348596	360151	415538	297097	267870	295800	289668	272057	274295	262083	247168
O60524;O60524-3;O60524-4;O60524-5	NEMF	736564	892390	1.07396e+06	416307	846470	860268	443892	683648	1026008	738969	766896	465472	743129	965492	495271	197869	594613	420631	63068.4	297109
O60547;O60547-2	GMDS	16486.2	19073.9	18266.5	25768.5	20088.8	18696.2	18100.5	17257	17244.2	17466.8	15917.5	18911.4	18385	23859.5	15189	25395.9	15640.5	16561.7	15608	26021.6
O60551;Q5VUC6	NMT2	33644.4	32469.7	30857.1	40523.7	24554.8	23060.3	29234.6	30305.9	42824.3	37987.8	29339.9	33867.5	47160.7	34583.4	37429.1	47662.3	31382.5	31241.5	30299	35039.6
O60568	PLOD3	115217	128016	139052	113042	122302	135792	132629	115623	137832	140952	128921	117512	302064	125998	140092	148713	190455	218213	207489	194181
O60645;O60645-2;O60645-3	EXOC3	1.70939e+06	1.80008e+06	1.50559e+06	1.40576e+06	1.79141e+06	1867030	1.55952e+06	1.68346e+06	1.71246e+06	1.81646e+06	1748285	1.43686e+06	1.81687e+06	1.78508e+06	1.62351e+06	1573184	1.7656e+06	1673911	1.5354e+06	1.58313e+06
O60664;O60664-3;O60664-4	PLIN3	534917	450017	450316	367550	249047	239156	231789	221425	318646	318322	335703	323871	266738	258999	257670	236181	398543	425653	429473	370370
O60684	KPNA6	205494	194023	236792	236532	221072	192809	265531	279037	244893	148921	202191	301132	250056	268133	292881	353220	180797	180128	274545	288442
O60701	UGDH	705614	800886	894727	910895	704455	756446	813280	985967	1.03661e+06	896935	878613	870197	1.23708e+06	1.21484e+06	1.29695e+06	1.52486e+06	1.19642e+06	1.25585e+06	1.32806e+06	1.47512e+06
O60739	EIF1B	430946	333994	437789	534507	429646	361911	374683	286176	328625	184911	348032	399908	441898	414421	383367	441839	348259	298224	478160	257469
O60749	SNX2	1.2741e+06	1.19292e+06	1.30442e+06	814494	1.2537e+06	1.43683e+06	1.19038e+06	922471	1.26518e+06	1.29237e+06	1.34559e+06	720188	1.2383e+06	1.30357e+06	1.28743e+06	649713	1219084	1.23991e+06	850884	638530
O60763;O60763-2	USO1	956641	857301	968329	989011	859846	866673	868742	892513	830318	811438	871830	810637	987919	908701	1064447	964382	938181	945358	1.02788e+06	987108
O60783	MRPS14	14432	14009.3	17240.2	12752.6	18070.2	17359.8	16241.2	18759.6	23717.3	22670	19716.4	21547.1	19664.6	18343.5	16297.2	22039.5	15080.4	16929.6	16474.4	17843.1
O60784	TOM1	322955	370406	349616	282015	312306	308920	350683	292414	414804	282721	355516	391302	287339	292519	299226	237481	331098	347575	305835	293013
O60814;P57053;P58876;P62807;Q5QNW6;Q5QNW6-2;Q93079;Q99877;Q99879;Q99880;U3KQK0	HIST1H2BK;H2BFS;HIST1H2BD;HIST1H2BC;HIST2H2BF;HIST2H2BF;HIST1H2BH;HIST1H2BN;HIST1H2BM;HIST1H2BL;HIST1H2BN	1.65885e+06	1.66183e+06	1.62811e+06	1.7298e+06	2772427	2760180	2570237	2.57465e+06	1.82355e+06	2.23426e+06	2396785	1.76017e+06	2807656	3.08409e+06	3.00247e+06	2.66772e+06	2.59302e+06	2.57273e+06	2.2174e+06	2.46123e+06
O60825;O60825-2	PFKFB2	115406	134723	346085	280999	144607	125109	108747	323493	109781	349037	109594	296392	69428	73145.7	390896	401808	202139	384164	93813.7	463757
O60826	CCDC22	175195	165800	185724	144039	137826	155849	155357	161526	309738	114938	176211	169855	159004	167877	165363	156117	177722	194846	169174	132292
O60831	PRAF2	1.06329e+06	1.03572e+06	1.11507e+06	1.07252e+06	1.19245e+06	1.19074e+06	1.2904e+06	1.25575e+06	1.51714e+06	1.28639e+06	1.14877e+06	1.3421e+06	1.22197e+06	1.19142e+06	1.19072e+06	1.0979e+06	1.23664e+06	1395332	1.29251e+06	1.31149e+06
O60832	DKC1	439234	410037	486603	433738	416353	441194	461115	451551	486141	430625	460503	424750	601714	547196	547277	666119	548849	595243	587986	516958
O60858;O60858-3;X6R9U5	TRIM13	75127.2	141045	71051.6	127996	223607	146166	92436.5	48096.8	69888.4	1.73955e+06	89625.9	68678.4	83106.1	113218	84509.6	82281.5	93547.1	59655.7	65631.2	182212
O60869;O60869-2;O60869-3	EDF1	32677.8	32409	31644.5	13409.6	31867.1	29774.9	33163.9	16896.3	29706.6	21427.9	19064.9	29306.4	26881.7	25459.1	21465.4	20549.2	26587.1	30488.5	28995.8	26473.2
O60884	DNAJA2	457224	551325	297166	212706	522726	541072	404203	475766	679034	986155	448759	306461	546133	520996	385360	309263	696500	1.02528e+06	422953	394089
O60885	BRD4	6749.95	7846.82	7151.11	7483.86	8840.46	7088.89	8020.3	6162.01	4483.15	5143.49	5906.72	2603.2	4069.15	5134.69	4156.15	3879.4	5394.91	5884.68	6094.54	4418.68
O60888;O60888-2;O60888-3	CUTA	1580404	1.2983e+06	1.53172e+06	1.66123e+06	1471899	1.5421e+06	1.43114e+06	1.39662e+06	1.08278e+06	1.27194e+06	1.33277e+06	1.4011e+06	1.26284e+06	1.2391e+06	1.42366e+06	1.20958e+06	1.40367e+06	1.28036e+06	1.44819e+06	1.29468e+06
O60942;O60942-2;O60942-3;O60942-4	RNGTT	38144.8	37092.8	35731.5	42366.4	32798	29821.7	31359.5	37571.5	42818	39543.1	38544.4	43204.4	46727.8	49868.5	41847.4	51868.8	41963.5	38551.8	41504.2	37473.7
O75027;O75027-2	ABCB7	196589	179671	209207	223134	137820	148237	173477	172103	235743	198799	197004	231876	210310	214859	182789	220840	159308	192023	171096	185784
O75037;O75037-2;O75037-3;O75037-4	KIF21B	532099	450253	503705	446232	474280	466678	475955	405870	379932	387298	423278	387702	362254	346989	311445	343663	363944	354368	349133	323023
O75051	PLXNA2	460840	405202	421882	434670	391396	426742	360486	384375	379324	415461	425138	393614	389577	395208	411312	370815	401080	384133	384944	365445
O75052;O75052-3	NOS1AP	31946.4	36040.5	31276.5	35415.2	9900.85	9243.57	13720.9	6175.15	57562.2	56164.8	46339.3	52051.9	34736.8	33838.3	27201.8	44102.3	51113.9	48186.1	57724.7	53662.7
O75054	IGSF3	428807	375818	399777	404379	323722	326055	318981	310552	306766	348957	331190	331899	193011	222003	221153	223890	323114	323292	267912	305924
O75061;O75061-2;O75061-4	DNAJC6	458058	203409	207905	263266	231174	253912	477016	164074	206071	420593	358842	233685	175000	276397	175906	163691	150553	270721	311713	232653
O75083	WDR1	2084118	2.13876e+06	1.80113e+06	2581564	1.74492e+06	1.84533e+06	1762409	1809727	2.27874e+06	2.48503e+06	2.17907e+06	2.09551e+06	1.6664e+06	1697130	1.85218e+06	1.56089e+06	2.43422e+06	2.23358e+06	2.18473e+06	2.20596e+06
O75110	ATP9A	409402	428445	441268	375289	476826	492248	467086	315768	385692	404941	431922	324029	327364	324521	307261	295050	355047	341854	329726	299960
O75116	ROCK2	914205	815020	824712	977142	784077	823514	853323	645545	752778	544324	884703	887343	756295	834601	826232	809545	501340	546562	824595	161658
O75131	CPNE3	921583	867895	980941	876821	791089	838268	771787	890673	1.03027e+06	1.07224e+06	975480	972976	1.20427e+06	1.11448e+06	1.22976e+06	1.16614e+06	1.01659e+06	1.08105e+06	1.08632e+06	1.10088e+06
O75145;O75145-2	PPFIA3	506619	491833	540171	447471	576938	577780	536806	412464	472098	423387	494625	331025	441954	428964	401262	352533	384531	391925	383680	350076
O75146	HIP1R	339234	298506	395590	427333	413813	438948	432531	422381	313980	277688	327382	302620	333677	339993	338016	360226	291664	321364	343031	346780
O75150;O75150-3	RNF40	50877.7	56330.9	72285.2	62112.2	59617.7	69351.4	64160.3	55095.4	87370.9	60288	67225.7	53185.2	62536.9	88060.5	89058.5	80556.3	80743.1	70624.9	61968.3	55635.2
O75151	PHF2	145902	264971	108930	131342	659779	480449	163444	169068	81399.3	382511	143003	133446	147235	512563	168900	222918	650801	507664	315922	279164
O75165	DNAJC13	159412	135280	154630	113523	147069	178357	137260	156457	161398	184323	162851	150064	180348	158056	184936	190037	179012	170257	181816	176840
O75208	COQ9	35078.1	36365.4	37527.8	28661.4	35536	32890.6	34046.6	36786.4	37007.1	38045.3	42897.5	35945.6	34909.8	28626.1	27705.7	32395.5	27443.7	31968.2	27747.5	28032.1
O75223	GGCT	193248	164616	166916	88041.3	177305	170406	151314	111026	161360	208080	208242	184236	124080	128902	119948	94009.9	116907	133830	112497	122256
O75251	NDUFS7	78187	71333.2	82230	54257.7	72363.6	64679.5	104977	136316	83400.7	68022.9	72048.5	116860	64728.3	60317	79810.2	118054	72023.9	50922.1	100951	146782
O75306;O75306-2	NDUFS2	844272	641789	912962	689123	730624	704930	838613	806959	916830	806692	981893	833042	880617	645250	760334	756657	684889	688190	761447	840688
O75323	GBAS	634260	592071	900661	919105	594864	586780	835142	748694	952300	809995	721047	998990	637745	607201	757998	825181	704429	701270	779019	1.02109e+06
O75340	PDCD6	825304	688097	786844	868971	858950	773758	735711	781494	806801	844978	786651	823386	791992	803747	865513	781843	848921	823608	922164	807810
O75348	ATP6V1G1	363796	291772	374604	1.22922e+06	383635	372693	385377	376279	305634	319698	356970	471720	299096	330041	306617	294867	276105	290896	292260	293917
O75351	VPS4B	586165	547753	548973	591139	514995	543226	533902	559486	579909	587199	568498	561015	629556	593172	655600	604732	621223	607328	680926	626050
O75367;O75367-3	H2AFY	11034230	10597706	10494948	11877261	12278569	12224104	11954115	11727391	11407671	13439139	12470437	12492938	12684278	13364250	13491664	11732716	11761169	11447226	11295872	10671594
O75368	SH3BGRL	1.22176e+06	1.152e+06	1.17518e+06	1.13269e+06	937597	947616	930866	874141	1.06095e+06	1.29515e+06	1132639	1.103e+06	1.07912e+06	1.0216e+06	998169	877466	1.50284e+06	1.48129e+06	1.45621e+06	1.32644e+06
O75369;O75369-2;O75369-8;O75369-9	FLNB	247760	302534	331711	330225	207851	210396	221724	244628	226018	232775	210493	225085	225508	236762	225647	246751	281317	315635	289462	310092
O75380	NDUFS6	91574.7	87741.3	93565.9	96496	101100	90548	89035.7	82045.5	85028	87779.1	88744.3	96584.2	56710.2	62096.1	41880.4	57029.4	67587.4	66279.9	59120	62675.7
O75381;O75381-2	PEX14	297795	234309	228114	233029	281824	319749	291420	239466	260182	290461	271668	258366	270782	242036	266936	246589	328011	269907	282501	259295
O75382;O75382-2;O75382-4	TRIM3	293537	291850	273928	301417	303655	305925	303740	283404	293822	281008	259576	328918	235807	257844	250142	242510	240768	232464	244869	217260
O75396	SEC22B	1.1448e+06	1.34258e+06	1.3407e+06	1149190	1.24995e+06	1181424	1.12289e+06	1.07387e+06	1.08168e+06	1.16692e+06	1.16497e+06	1.05636e+06	1.23264e+06	1.42407e+06	1.11721e+06	900606	1.50452e+06	1.48534e+06	1.26965e+06	1436619
O75400;O75400-2;O75400-3	PRPF40A	384382	264082	466593	381818	268777	346843	334005	300639	411354	340099	375511	374807	295169	280922	393034	382134	325453	311552	334759	339338
O75410;O75410-2	TACC1	11655.9	7423.37	19899.5	6281.03	9795.54	6230.38	13768.3	7249.52	3512.87	6006.67	17708	13625.7	12654.4	7257.02	6479.92	14677.7	7356.58	2634.78	8384.41	10003.9
O75436	VPS26A	747130	719099	754282	668124	819445	876731	859610	813713	719320	723808	690051	755694	750575	749033	845275	779178	669925	650399	770817	713154
O75438	NDUFB1	31400	23626.2	31215.8	2.04049	28431.4	26879.3	28607.6	20762.5	26931.7	24513.1	31082.2	25184.4	26620.4	23821.9	27048.1	24755.5	23070.2	21419.9	19853	1296.84
O75439	PMPCB	357945	321209	368947	396986	340401	280331	325038	321049	417187	365399	385674	430655	271098	326241	298194	381471	361127	371926	358197	391359
O75475	PSIP1	1.19095e+06	1.20298e+06	1.03171e+06	1.04448e+06	1.07916e+06	1.08988e+06	997158	1036491	858080	1.03301e+06	1.01302e+06	1.0046e+06	978034	975472	959302	869651	1.0265e+06	970552	1.0337e+06	1.02189e+06
O75477	ERLIN1	67195.9	67487.6	68602.5	58989.2	77177.6	84645.1	77357.2	91895.6	92011.2	101105	80476.9	80017.1	103380	101722	96393.6	102789	127427	125766	111401	127521
O75487	GPC4	342672	360389	317102	479173	257828	242484	262316	311235	409537	507109	335756	393791	334455	505951	409769	450696	515741	743985	577033	640890
O75489	NDUFS3	807085	697052	675041	690924	802682	777241	815636	727783	828395	979773	859906	779965	674617	678353	691549	631218	845541	688932	817382	751057
O75494;O75494-2;O75494-3;O75494-4;O75494-5;O75494-6;Q5JRI1	SRSF10	587864	517508	523911	633746	519711	554675	504451	502615	570853	609433	600847	605854	653996	699894	691894	740153	564030	590361	650398	575986
O75531	BANF1	793890	649190	776937	974367	891342	843645	844159	861948	808853	672095	809235	924606	981463	977982	906938	1.06327e+06	831932	831402	963715	785563
O75533	SF3B1	1.12249e+06	1.04187e+06	1.18365e+06	1.03923e+06	1.11975e+06	1.12325e+06	1.11299e+06	1.10729e+06	1.12233e+06	1.17595e+06	1.12236e+06	946728	1.32365e+06	1261828	1.38183e+06	1.39238e+06	1.19882e+06	1.20948e+06	1.11981e+06	1.32398e+06
O75534;O75534-4	CSDE1	704165	688956	698300	739393	664456	711517	746495	747294	760082	684909	761828	762487	781432	787252	805883	811446	686354	738410	828892	749233
O75569	PRKRA	1182677	1051854	1.10254e+06	1.20978e+06	1.1235e+06	1.14142e+06	1.27529e+06	1120293	1.21005e+06	1.01976e+06	1.10935e+06	1.18576e+06	1.22246e+06	1.15397e+06	1067046	1.15125e+06	1.05953e+06	1.17426e+06	1.0777e+06	1.11726e+06
O75592;O75592-2	MYCBP2	120139	133105	102059	110677	131576	113618	75934.8	88901	115769	133312	77832.8	69483.3	122091	137099	71935.4	88310.1	107334	116920	66857.4	70143.5
O75600;O75600-2	GCAT	14857.6	23854	24078	27448.7	18702.2	23194.1	26417.4	35348.6	35524	25941.8	27623.1	25974.5	36583.7	30945.1	35608.3	34111.9	28531.4	28156	25016.7	40108.9
O75607	NPM3	80463.3	64212.7	60490	74467.6	79855.1	70664.5	79099.7	89368	110362	103152	73210.9	95325.9	89444.4	78178.8	62197.4	71565.5	97123.8	122124	85706.4	78830.3
O75608;O75608-2	LYPLA1	860631	891545	916944	1080892	1.04926e+06	1.0694e+06	1.02018e+06	1.17879e+06	991420	1.02061e+06	988112	922804	1.09232e+06	1.02423e+06	1.13154e+06	1.18514e+06	990942	981327	1.01535e+06	1.16813e+06
O75643	SNRNP200	1.36751e+06	1.47203e+06	1.47602e+06	1.46854e+06	1.43039e+06	1.4869e+06	1.08775e+06	1.45279e+06	1.25767e+06	1.59819e+06	1.52066e+06	1.19751e+06	1.70866e+06	1.78119e+06	1.29643e+06	1.80132e+06	1.67595e+06	1.73061e+06	1.79243e+06	1.78939e+06
O75663	TIPRL	831469	770471	802222	952370	838987	856580	893422	936415	788765	786975	883386	819153	745767	730264	753867	724548	722677	768193	765447	750822
O75688	PPM1B	575664	595418	597985	639010	638512	621979	598658	551562	489060	532318	547568	509424	547038	639697	505508	455079	539440	538443	454320	435669
O75694;O75694-2	NUP155	209397	225609	242954	255948	178119	210797	214226	268826	279154	245129	213119	235622	308093	284036	297879	361306	302860	300662	305166	300197
O75695	RP2	390476	337329	365225	325473	366388	372769	345462	444432	286803	376495	379458	337302	393928	387536	383162	356433	368883	338121	378102	388867
O75718	CRTAP	355012	367256	364036	220981	319795	367410	417496	365155	309429	373066	302599	332531	344071	344715	350408	536684	497436	443672	529357	472898
O75746	SLC25A12	1.33755e+06	1.26011e+06	1.29006e+06	1.33596e+06	1534708	1.52703e+06	1.50554e+06	1.41957e+06	1.59756e+06	1.75925e+06	1.67614e+06	1.72334e+06	1.21443e+06	1.21266e+06	1.27722e+06	1147338	1.25871e+06	1.20885e+06	1309882	1.21863e+06
O75781;O75781-2	PALM	1.34172e+06	1.39638e+06	1.31642e+06	1.42503e+06	1.45132e+06	1.57422e+06	1.52758e+06	1.38506e+06	1166434	1.31442e+06	1.21186e+06	1.00249e+06	1.22399e+06	1.31544e+06	1.17201e+06	1022194	1.10339e+06	1086219	1.03526e+06	1.06164e+06
O75794;X6RA30;X6RF82;X6RKY7	CDC123	42640.4	75724.2	35341.4	35840.1	18672	36594.7	33022.3	38093.5	61712.4	111954	34636.3	56988.9	52671.2	71292.4	48141.6	64657.8	78237.3	74746.7	58657.6	55911.3
O75822;O75822-3	EIF3J	647625	603329	728850	687071	664172	679153	673485	643883	635883	541855	688781	636562	583346	579552	613237	595223	603356	623731	682096	630055
O75832	PSMD10	442127	427536	380392	357008	367714	378731	340619	382931	398993	437930	428230	407480	403715	397359	391729	371042	427681	445310	379019	460007
O75844	ZMPSTE24	391189	372606	398593	459061	446282	430636	504184	498203	429329	403006	426182	539860	430153	424677	400681	437710	421000	404669	464383	415989
O75874	IDH1	6.69899e+06	6170996	6231282	5501144	8328718	9331645	7342423	7271180	4828007	4.98157e+06	5609247	5.03939e+06	8517452	8.07313e+06	8.35624e+06	8.12115e+06	6.43593e+06	6438501	6.53441e+06	6.70971e+06
O75882;O75882-2;O75882-3	ATRN	77851.9	77296.5	78152.1	47506.1	98461.5	96353.5	70598.4	88493.9	109501	127722	119470	115550	92831.2	100419	102850	89470	88939.4	85464.5	95597	85336.9
O75886	STAM2	197142	224062	308447	243304	386955	395862	337929	333021	243040	281097	320589	191740	239048	300042	283949	160053	160996	248033	251421	277982
O75891;O75891-2;O75891-3	ALDH1L1	152098	174306	231544	167515	185178	225810	226264	240870	339224	276358	274824	239445	288643	283050	311618	342316	245699	251958	254039	265535
O75907	DGAT1	68304.9	60693.8	71674.9	148980	69233.4	72989	66659.2	66708.1	54302.5	52120.5	61298.4	76616.5	55828.2	61284.4	58494.9	71908.2	58230	50095.3	61891.7	72195.6
O75914;O75914-2;O75914-3;O75914-4	PAK3	1166207	1.15643e+06	1.16357e+06	1.01559e+06	1243008	1.272e+06	1.19145e+06	1.16368e+06	948035	1.01995e+06	1.04188e+06	954246	1.13552e+06	1.13182e+06	1.072e+06	962611	1.04477e+06	1.03165e+06	913212	939878
O75915	ARL6IP5	2.7393e+06	2.51211e+06	2.63143e+06	2411119	2682215	2665420	2.60739e+06	2.64143e+06	2802437	2.94311e+06	2.85165e+06	2.72844e+06	2568775	2.44569e+06	2626577	2.36806e+06	2.733e+06	2.6827e+06	2.56249e+06	2501969
O75934	BCAS2	92925.1	746746	210703	105173	492109	168740	102234	504582	116766	1056064	112137	101999	136601	137812	180598	492399	180291	365795	117067	200364
O75935;O75935-3	DCTN3	1.10667e+06	1.0095e+06	1.05429e+06	1.03698e+06	1.11086e+06	1.05227e+06	1.07923e+06	1.15177e+06	1.0122e+06	1.1312e+06	1.11862e+06	1.07015e+06	1.06638e+06	1056565	1.13718e+06	1.03996e+06	1.05393e+06	1.03269e+06	974997	1.02342e+06
O75936	BBOX1	31431.3	33299.9	29795.3	29026.9	12456.9	1901.43	15062.9	22271.7	14845.9	41023.3	10853.1	12735.7	12803.8	10872.5	15033.8	13369.4	33931.4	11418.9	11823.9	13951.9
O75937	DNAJC8	363135	321019	327571	325834	290851	346114	278765	284668	275956	322876	340231	287685	294918	292510	268971	225360	316220	326268	294094	282737
O75947	ATP5H	1501735	1.36178e+06	1.26701e+06	754676	1.27669e+06	1.35491e+06	1.38791e+06	1.7315e+06	1.67158e+06	1.98729e+06	1.59514e+06	1.54278e+06	1.3975e+06	1.23393e+06	1300597	1.20145e+06	1600860	1.59351e+06	1380224	1.70005e+06
O75955	FLOT1	357052	434713	404152	390227	516137	455637	486686	420280	524208	557049	673278	621373	364644	478999	479174	338329	451952	512677	447652	327102
O75964	ATP5L	2.5167e+06	2.23613e+06	2497104	2207857	2.42128e+06	2491045	2362658	2.5112e+06	2.90369e+06	3.16033e+06	3.02072e+06	2.71925e+06	2.48208e+06	2.28975e+06	2676976	2314157	2.42762e+06	2333899	2.47943e+06	2.51854e+06
O75976	CPD	164028	162317	166003	188763	205936	205763	220996	233529	187886	232466	201991	209704	233891	163913	206719	243609	235597	256326	263381	269728
O76003	GLRX3	920373	733521	936881	1.01452e+06	900725	948229	755219	866413	796285	573421	824922	906912	692908	708022	758002	652518	509001	617685	750293	547959
O76021	RSL1D1	466592	480405	519261	513991	429705	475091	494604	542830	558065	502622	564226	574498	672327	672491	697707	750556	645918	706076	864832	728700
O76024	WFS1	441485	731298	1.30992e+06	45339760	10091938	10545518	24904120	26660100	1.28534e+06	286526	28995742	18806430	194294	233990	31607082	18845860	267870	13918660	24864686	27014188
O76031	CLPX	70890.5	73168.7	97087.9	82586.7	91415.5	77216.4	63161.9	86119	66483.3	79980	88532.1	88404.5	97890.7	96466.8	88343.3	88181.3	63719.3	76647.4	69258.8	107910
O76062	TM7SF2	280382	230183	274469	245217	251014	244400	281843	316102	328584	290540	288006	320972	268803	266200	280548	297016	248161	274514	247081	255934
O76071	CIAO1	159154	280683	211877	329782	167761	153216	189121	125354	144374	387761	194880	169096	119088	200186	145605	137572	119659	119827	123686	124064
O76094	SRP72	429373	412742	372153	435515	405613	379265	424122	388394	459993	455051	440750	446901	487256	470543	443028	405906	451080	480129	459394	376976
O94760	DDAH1	959264	842560	896966	961631	610794	606382	581126	538480	701785	726390	828553	823909	879078	909623	831457	784793	522580	587675	557422	459252
O94772;O94772-2	LY6H	39293.4	67398.2	39937.9	9631.39	58267.1	68039.1	39986.2	40837.9	36882.1	39446.4	35651.5	46903.2	20538.1	33420.9	41813.3	37536.7	42773.5	20902	44001.9	50821.9
O94776	MTA2	217046	228440	234240	222949	169281	202264	201580	214947	267128	277299	244003	228032	260503	257801	255123	296704	314898	255922	242788	217579
O94805	ACTL6B	307744	269436	300622	476958	231839	226696	230098	228033	225416	255482	231130	257081	182975	192766	183709	222773	174317	201296	188632	200245
O94811	TPPP	95851.7	98437.9	77629	136734	89630.6	100929	90031.8	101484	81492.7	90924.2	67417.2	95142.8	59016.4	64494.2	49207.3	47195.1	87584.9	93377.7	68133.5	84462
O94819	KBTBD11	336914	334458	330722	453801	348433	336971	313754	395022	274451	299223	294070	295811	324266	335509	340442	320071	310860	304315	278562	277863
O94826	TOMM70	601162	609310	596138	485769	697006	686007	714976	702967	622379	658643	626364	618645	634457	586713	623338	601761	592582	589303	603753	622957
O94829	IPO13	40558.9	33481.5	39999.7	52286.2	39434.8	37915.1	44369	35304.4	45203	38025.9	41959.6	40601.4	40160.4	47642.3	48487.8	42867.3	24519.2	48751.2	40211.8	40869.4
O94830;O94830-2	DDHD2	27143.3	23220.1	13178.2	21249.9	34661.5	39769.1	21995	25377.8	15298.7	17490.5	13521.4	8116.84	30823.3	31742.7	28791.1	33623.4	27324.1	21017.2	22949.7	37108.9
O94874	UFL1	189911	196989	219624	208369	191064	198253	211975	221835	249943	211570	212598	211116	265550	249936	254388	269365	301887	300744	321972	333901
O94875;O94875-11;O94875-7	SORBS2	64459.9	62233.5	64670.7	87501.1	59529.9	61936.6	36355.4	55662.7	46113.6	41350.7	37256.5	28416.5	37068.2	28532.7	22840.4	31021.8	24080	20683.1	29628.2	22784.4
O94888	UBXN7	229800	218029	219958	131281	214227	212013	208524	215537	204175	200197	195422	177306	211261	214102	193930	215866	220614	242383	221592	214641
O94903	PROSC	198254	206670	218890	202402	225912	226276	230334	223214	201014	201879	195620	175257	220520	217760	192936	190584	203644	209859	186495	183210
O94905	ERLIN2	799608	710673	773140	892005	688421	721271	795277	813338	899646	794306	826580	835918	1.01218e+06	984908	1.02331e+06	1.0816e+06	939155	1.07906e+06	1.09066e+06	934731
O94906;O94906-2	PRPF6	342980	373163	409480	359712	271104	344169	368402	425740	465755	430079	399472	378197	490063	442126	471303	542039	458243	471212	467442	499992
O94915	FRYL	453519	596617	487293	1.77217e+06	103310	457434	448783	400178	310714	680329	491507	500444	436407	397276	528022	402139	405595	456607	502640	251167
O94919	ENDOD1	323950	233960	281529	352079	280114	413368	346912	427443	286021	237798	274031	207021	191375	195065	202617	215841	286062	192579	322376	222706
O94925	GLS	122596	124154	141377	231481	111390	120683	100996	121373	77665	84168.7	86431.1	115106	88678.5	92125	103986	90003.3	94261.4	93159.6	100862	92796.1
O94952;O94952-1;Q4G104	FBXO21	60747.6	57333.3	62697.2	70231.2	45314.8	65477.1	68837.6	47980.1	106955	87315.8	89927.1	73949.6	69908.9	94726.1	156711	70227.9	85177.6	99079.4	54658.6	73422.6
O94973;O94973-2	AP2A2	1.29448e+06	1.30627e+06	1.21773e+06	1.38527e+06	1.3258e+06	1.33809e+06	1.28232e+06	1.31902e+06	1.19304e+06	1.38048e+06	1.30921e+06	1.31577e+06	1.09972e+06	1.1526e+06	1.16415e+06	909568	1.2625e+06	1.3601e+06	1.2517e+06	1.20549e+06
O95057	DIRAS1	1.10173e+06	453653	1139989	579796	3.02141e+06	183501	1596769	1.11427e+06	1.62274e+06	1.03896e+06	2.65342e+06	666809	694573	829993	2.33593e+06	582950	1.20591e+06	763429	2.47168e+06	1.48764e+06
O95140	MFN2	160279	136909	119764	141110	115573	116211	110450	146415	147462	93399.5	121059	139728	104362	137908	133290	149817	87906.7	98279.5	128258	89380.2
O95155;O95155-2;O95155-3;O95155-4	UBE4B	108462	127415	163977	142639	206938	163061	187306	133086	184805	137053	155272	127614	166281	152703	228829	145375	124119	134146	132863	115035
O95168;O95168-2	NDUFB4	338312	303343	338988	393774	383954	350318	337521	345048	400497	455267	424886	438404	303974	305982	292402	279215	314977	307980	279777	277541
O95169;O95169-3	NDUFB8	200130	149535	260637	99407.8	119391	115155	276251	189934	136885	98550.9	183896	157448	121855	90167.6	211469	147792	130039	145079	234572	140732
O95182	NDUFA7	6004.48	5031.3	6923.94	6881.07	7842.56	6177.74	7558.75	12776.8	5679.38	11541	6104.29	9637.79	3478.79	3833.54	1045.88	6708.79	3676.04	4679.58	3495.81	5454.99
O95197;O95197-2;O95197-7	RTN3	1.14558e+06	1.13379e+06	1.13907e+06	1.17449e+06	1.32745e+06	1.24555e+06	1.14153e+06	1.18946e+06	1.12575e+06	1.38206e+06	1.11663e+06	1.05949e+06	1.32235e+06	1.33795e+06	1358692	1.03656e+06	1.33171e+06	1.24918e+06	1.2144e+06	1.19506e+06
O95202	LETM1	952910	902380	977185	1.00935e+06	930082	927732	894989	863785	955550	935425	1.04134e+06	1.06489e+06	691789	717283	679943	687525	671492	655981	718132	637559
O95218;O95218-2	ZRANB2	181863	504403	119571	165454	180442	191572	235156	197768	201352	128025	145239	216499	180085	176220	417955	157534	275122	132217	177471	155880
O95219	SNX4	281863	280736	254809	436924	300901	317201	309532	281643	253392	262336	247538	300033	335622	329498	345641	331544	312040	279625	306879	291037
O95260;O95260-2	ATE1	46079.4	43525.7	58232	49525.7	54550.5	53155.5	59455.2	54505.5	46379	38143.4	43383.7	40406.2	71539.7	70715.3	64875.8	83264.1	40674.4	47755.2	45513	45287.2
O95292	VAPB	718929	620461	516338	648459	610756	760928	448786	505593	328583	728062	639222	336139	357357	591847	423461	383015	513799	589531	344875	504597
O95295	SNAPIN	36924.2	32516.1	41481.9	35997.1	37859.8	33842.8	32150.3	24353.6	34832	35304.8	38518.4	21710.5	32149.1	39973.2	36394.8	25062.4	30681	33299.7	31390.4	20542.2
O95297-3;Q9UEL6	MPZL1	19807.7	21614	15158.4	18094.2	34998.8	24535	40475.8	16560.3	19366.1	13057.6	20125.4	27363.2	17148.5	17269.1	20963.6	17957.6	9322.47	6544.05	27246.9	7617.15
O95298;O95298-2	NDUFC2	159303	150520	128235	142727	161047	180558	134651	150931	155927	167608	135593	196400	137429	149130	118611	104057	130480	92308.4	127624	100965
O95302	FKBP9	212175	105128	93799.5	191911	348203	254638	147913	2.24982e+06	105503	230091	95236.7	388988	158274	98199.1	88989.5	1.92016e+06	182482	128509	275568	2365861
O95336	PGLS	2.37454e+06	1.99952e+06	2.1263e+06	2.404e+06	1.91736e+06	1.92138e+06	1.78976e+06	1.84401e+06	1.67109e+06	1.9545e+06	1.94322e+06	1829839	1.61197e+06	1.52801e+06	1.58037e+06	1.35247e+06	1.97009e+06	2.04941e+06	1.89536e+06	1.7566e+06
O95347	SMC2	89428.1	114817	94585.7	96625.7	170782	78673	86351.4	125149	110338	126434	101942	65748	154922	169082	157000	172473	141268	138356	112954	147673
O95352;O95352-3	ATG7	142674	163601	157230	131871	142258	146043	135268	149892	158729	165469	152988	158157	166469	156403	151330	137735	129875	160967	147675	154468
O95372	LYPLA2	1.13015e+06	1.19502e+06	1.17353e+06	682555	1.29421e+06	1.38159e+06	1136310	1.22745e+06	1.19042e+06	1.25141e+06	1.14737e+06	998175	1.03225e+06	1042832	1.00484e+06	1.09031e+06	1.18992e+06	1.13019e+06	1.07494e+06	1.31065e+06
O95373	IPO7	1.46415e+06	1.37807e+06	1.42413e+06	1.42803e+06	1445470	1.47743e+06	1449478	1.53543e+06	1.5218e+06	1.52253e+06	1.54887e+06	1.5208e+06	1.58757e+06	1.5667e+06	1.72242e+06	1.64272e+06	1421772	1391244	1.46284e+06	1.46893e+06
O95376	ARIH2	28019.4	42966.8	35204.6	37275.8	35658.9	38804.2	44782.1	40765.5	30088.2	45675.5	35829.5	28996	36476.6	33867	41977.2	39351.2	41206.7	36492.7	39206.3	41200.5
O95394;O95394-4	PGM3	747793	768389	895204	492606	570134	675186	824991	734817	702337	730663	1.00125e+06	805565	678798	738063	904212	809028	760534	867924	997563	690523
O95396	MOCS3	108974	127737	126285	118761	229614	274622	125824	127792	158880	138304	132143	115975	162562	197490	134297	157274	134528	146505	140685	110316
O95400	CD2BP2	79356.9	44514.4	90753.8	80053	42570.1	40416.9	56568.5	70071.7	46225.6	51860.4	67180.2	107275	33645.1	56608.9	56583.6	75704.2	42817.5	53622.2	82740	68879.5
O95433	AHSA1	1164691	989369	1.06445e+06	1184747	1.03644e+06	1.10401e+06	1.04712e+06	1.02553e+06	1.02947e+06	1.10009e+06	1.10686e+06	1.08874e+06	911705	888582	1.03076e+06	844514	910528	947424	1.04512e+06	880836
O95456;O95456-2	PSMG1	4504.07	8096.43	14507.7	10088.5	9071.87	13685.1	8324.44	16917.4	7671.59	13691.8	8825.5	12119.2	15526.5	11773.5	12725.6	16173.7	15324.9	16144.7	11951.5	20996.9
O95470	SGPL1	538784	561641	558420	550587	451316	566011	453162	560046	662061	668239	625177	583809	712764	669316	695553	748727	769053	746855	800299	863285
O95479;R4GMU1	H6PD	258446	126211	311642	149046	191484	275906	334040	270649	329370	428984	415908	183857	110212	121848	196086	170026	223490	196752	545710	299610
O95486	SEC24A	193677	191773	182243	201290	190973	195710	244604	208568	283572	172209	194069	227992	195073	187738	214286	178852	170945	204978	199631	179846
O95487;O95487-2;O95487-3	SEC24B	192426	299762	331934	238251	188933	424659	338710	252375	351983	190630	177997	340852	211244	250340	390094	306520	207054	226204	222935	228855
O95563;Q5R3B4	MPC2	194114	174437	155439	84975.4	247640	201018	197640	180660	185263	190969	201652	160715	170808	166582	152051	150127	149862	146039	134536	161317
O95573	ACSL3	823803	800430	888745	1.0747e+06	825968	820033	819208	933236	908466	793133	904911	953564	732880	774176	773163	819610	795340	812497	878743	835106
O95630	STAMBP	144468	155210	185975	185590	199217	186111	158667	171302	218796	199518	220686	130226	179507	135779	197228	194117	181271	177130	69998.2	114207
O95631	NTN1	330906	195864	257135	294360	239294	300231	213551	311469	250912	182047	288586	174654	266751	233060	282205	228527	331674	213464	199253	151203
O95670	ATP6V1G2	451702	370623	437947	435997	468422	466873	439910	402340	365169	343474	390579	404671	340283	332843	325696	280805	274375	255001	344216	244545
O95671	ASMTL	253035	212430	268108	252535	237298	217490	257512	243563	182559	148590	177235	172248	298662	308993	313491	288611	200922	251408	251547	228130
O95674	CDS2	639345	593710	648272	609197	707892	612446	688990	596855	776531	558451	707082	687333	773946	736029	678863	752735	549244	552343	569794	445917
O95721	SNAP29	271151	205860	210680	310810	252731	226540	211540	208947	170771	203846	191608	198301	203936	209494	192575	172177	227391	196239	230390	172412
O95747	OXSR1	851710	788374	836129	970763	793523	823914	993205	812502	917359	761518	744110	815057	827015	832004	777527	793844	724398	839490	857375	731197
O95757	HSPA4L	445939	412112	462629	485457	378035	407446	431028	464184	433978	424295	404158	404391	533115	501364	572776	568580	501796	535010	532799	543201
O95777	LSM8	351244	302693	355974	247255	239743	194879	358532	313408	343362	435771	441046	299135	415041	446180	317933	297114	182975	352295	313514	321707
O95782;O95782-2	AP2A1	1.09369e+06	1.04711e+06	990626	1.21454e+06	1.037e+06	1.0776e+06	1.02395e+06	986141	1.02981e+06	988755	1.14553e+06	1104388	844594	845426	868311	778127	990039	1.00932e+06	996504	944168
O95807	TMEM50A	70116.8	52987.5	77742.8	60040.1	93694.8	83776.2	76794.7	83345.3	70091.2	78940.4	80791.2	74080.5	87654.9	79228.5	78563.3	90852.6	72826.7	76411.1	81919.1	79475
O95817	BAG3	76877	67786.7	66664.7	82644.8	111104	51537.8	84557	98990.7	64825.3	60330.2	62386.6	74327.5	57525.7	46045.9	69045	58544.1	41195.3	93883	46241.9	71740.8
O95831	AIFM1	609768	587986	584800	729608	580222	577939	573671	490635	581952	588357	630289	686874	510995	567308	514623	569395	519155	533380	545358	530362
O95861	BPNT1	504939	473144	460625	453028	496645	467958	463337	411669	458888	494221	456278	463780	496755	488876	455224	396796	464829	468550	384173	402379
O95864	FADS2	412153	332499	404690	313547	354685	351457	369625	616585	435860	385467	375826	383780	388646	348063	374966	388772	417677	382913	435207	535989
O95865	DDAH2	2505368	2.26842e+06	2.2522e+06	2.94588e+06	2.30849e+06	2.53961e+06	2.55396e+06	2.371e+06	1840605	1.97268e+06	1.87565e+06	2.03944e+06	2.62555e+06	2.6477e+06	2.51967e+06	2560026	2.05963e+06	2.17325e+06	2.14778e+06	2.10407e+06
O95881	TXNDC12	397442	361991	361424	411841	396456	362451	326285	322947	341675	422156	358922	381629	360072	399922	306562	320140	430222	481032	369396	414375
O95989	NUDT3	885722	745833	776310	930136	1.10763e+06	1124156	1.21507e+06	782509	775308	808687	1.0117e+06	1.8434e+06	771267	840526	1.79595e+06	670031	829045	689288	2.39873e+06	699598
O96005;O96005-3;O96005-4	CLPTM1	238824	246417	268479	136165	279517	310865	284451	223233	290770	316807	290649	203622	256505	234268	225996	217518	310204	279884	280321	299027
O96007	MOCS2	9988.99	13117.6	11421.1	5353.13	7276.68	7100.46	6629.75	4514.75	11728.7	9809.18	10100	6766.46	7417.51	8439.63	10214.7	5547.45	9733.4	9794.83	5955.05	3373.99
O96008	TOMM40	1.06977e+06	971349	908755	629285	1.26815e+06	1.09224e+06	1.15755e+06	1.11424e+06	1337534	1.17778e+06	1.25194e+06	1.28471e+06	1.13872e+06	1.13962e+06	1.10237e+06	974943	1.16295e+06	1.06029e+06	1.1292e+06	942995
O96011;O96011-2	PEX11B	111413	118353	107671	151097	107867	130841	161478	93003.6	87439.6	163983	140430	102475	162736	136382	154955	110231	177156	128550	142869	84289.7
O96019	ACTL6A	365178	444026	1422185	1217137	1330929	1329752	354719	1.40816e+06	1.21684e+06	1.30552e+06	1.41331e+06	1.26085e+06	1.40639e+06	1.41268e+06	1.45556e+06	1.44306e+06	1.38823e+06	1.36972e+06	1.32517e+06	1.39378e+06
P00167;P00167-2	CYB5A	344442	298399	311890	358283	341486	342369	290274	343820	370479	344382	363887	370889	306186	310775	318178	312006	390477	392362	352116	423592
P00338;P00338-3	LDHA	3.66033e+06	3.55528e+06	3.60958e+06	3586092	3.5786e+06	3.40435e+06	3139968	3.48527e+06	3.14533e+06	3.58167e+06	3640906	3.54e+06	2.99032e+06	3.13933e+06	2.86596e+06	2.73554e+06	3.8775e+06	3818878	3.7245e+06	3.71422e+06
P00352	ALDH1A1	481112	605176	716352	756081	581146	717319	728289	905097	1.03063e+06	771415	631432	849782	1.02374e+06	1.03802e+06	1.05738e+06	1.38029e+06	640996	716457	883681	920473
P00367	GLUD1	2.89238e+06	2.78989e+06	2.83195e+06	2.75664e+06	2993778	3.21379e+06	3.03674e+06	3.1877e+06	3.60359e+06	3.99113e+06	3.83183e+06	3.64178e+06	3.21572e+06	3154111	3.16492e+06	3.03656e+06	3.21501e+06	3.09727e+06	3.17474e+06	3.1044e+06
P00387;P00387-2;P00387-3	CYB5R3	2.09537e+06	1.87513e+06	2.0197e+06	2.18347e+06	2.01817e+06	2.11505e+06	2.13797e+06	2.0241e+06	2.202e+06	1.93859e+06	2246106	2199853	2.07401e+06	2.0595e+06	2.24279e+06	2.20086e+06	1.74196e+06	1.81158e+06	2.10761e+06	1795075
P00390;P00390-2	GSR	891570	836669	799181	947422	894154	876591	820258	787381	826838	986630	839217	899750	745279	717189	696047	621961	743524	767758	688393	668138
P00403	MT-CO2	912195	902005	969654	1.03925e+06	1.07248e+06	942118	958267	1.01387e+06	1.36916e+06	1.42583e+06	1.46482e+06	1.36273e+06	871887	850960	928033	803751	952526	956967	880674	854992
P00441	SOD1	2683009	2.55193e+06	1.7146e+06	2878212	2.25955e+06	2.3173e+06	1.41842e+06	2.5159e+06	2493524	2967771	2.68971e+06	2.18691e+06	1.8667e+06	1.96458e+06	1.82527e+06	1.81459e+06	2413433	2401886	2130184	2.38905e+06
P00480	OTC	263881	194085	270815	292255	231721	251180	245118	293258	368787	352613	298548	232194	361519	382046	368275	417886	322400	309253	356522	357594
P00491	PNP	354555	349549	338649	451058	352777	347454	367442	346003	346370	334736	285587	310121	326200	295413	302122	281662	321306	329704	314717	319851
P00492	HPRT1	664319	490456	592766	674579	728486	869734	932144	982866	656195	544238	687451	692276	636411	681568	782969	760919	527422	592599	1402156	1.05812e+06
P00505	GOT2	3.40286e+06	2991158	3170271	3.30752e+06	4.17353e+06	4223544	3.95168e+06	3700702	3.20107e+06	3.29617e+06	3.92292e+06	3.58061e+06	2581735	2623808	2671575	2.17237e+06	2.56681e+06	2687075	2.55426e+06	2192203
P00558	PGK1	7026581	5905032	6868703	7568682	6549428	6.67832e+06	6.59891e+06	5921655	5774314	4935510	6692902	6.64658e+06	6.09559e+06	6.46078e+06	6.70504e+06	6.56165e+06	5.15691e+06	5.15506e+06	6599009	4790385
P00568;Q5T9B7	AK1	2.65281e+06	2333275	2.36406e+06	2.09231e+06	2.19935e+06	2.12088e+06	2.46796e+06	2.15477e+06	3.42553e+06	2.6131e+06	2.59056e+06	2928244	2.1896e+06	2.09091e+06	1.94164e+06	1.67882e+06	1.90218e+06	2404567	1.9591e+06	1.70383e+06
P00750;P00750-2;P00750-3	PLAT	2471.87	12953.4	11481.1	8434.75	1676.67	3627.41	2008.84	5935.05	12599.8	22681.5	15714.5	21740.3	1961.1	11679.5	26428.8	6755.3	4057.28	5175.38	5337.07	1908.96
P00918	CA2	879700	772709	831820	993745	569541	565437	627398	599949	973200	1.02362e+06	1.05938e+06	1149178	484926	475628	556796	462768	490120	528174	608598	516899
P01008	SERPINC1	193917	147833	177662	227702	258050	260145	296977	166684	243734	162364	317746	222316	192673	239418	228424	190989	187699	170209	241369	130552
P01023	A2M	137235	121984	118367	181632	139406	131191	152485	136577	171241	123601	122343	173329	190873	161560	136431	139375	192843	218559	161380	185904
P01111	NRAS	333781	315256	519899	539626	304576	205659	262087	242886	264571	392041	200529	272403	250474	317047	327973	275002	237534	272726	344255	256312
P01116-2	KRAS	1412167	1366716	1.34971e+06	1.62309e+06	1.32051e+06	1.37265e+06	1.30105e+06	1.32247e+06	1.26804e+06	1.3489e+06	1.17485e+06	1.282e+06	1.30262e+06	1.12883e+06	1.36735e+06	1.22852e+06	1.22749e+06	1.23053e+06	1.29588e+06	1.30169e+06
P01889;P30462;P30475;P30480;Q29836;Q95365	HLA-B	126500	114596	111305	353692	127024	106252	976930	1.85427e+06	191365	155264	168781	481602	457281	108598	568694	1.69637e+06	126477	177334	378837	2.10115e+06
P02452	COL1A1	1753075	1.4985e+06	1774349	1.88848e+06	1.20562e+06	1.40707e+06	907497	1.03213e+06	1.03102e+06	989914	1.03566e+06	1.07864e+06	1.25612e+06	1.09676e+06	1.01577e+06	1.21108e+06	2.33176e+06	3058580	3.15418e+06	2879909
P02461	COL3A1	86900.3	85633.2	85975.4	89378.4	83510.8	73781.3	76863.7	45565.5	58420.8	54113.8	47370.2	65503.1	40737.8	25813	67850.3	39375.5	318838	334230	328791	286185
P02462;P02462-2	COL4A1	210172	391098	285657	178698	158897	163264	191532	253840	326441	351244	245328	224210	370764	379820	361154	403954	391301	394410	414989	731462
P02533	KRT14	352313	424014	160407	391372	285598	397880	248878	219805	218006	538749	292736	202170	269650	1.08381e+06	188585	158134	324926	313710	327227	307861
P02538	KRT6A	2.39237e+06	1.15848e+06	1.3923e+06	1.57998e+06	1914890	2.24778e+06	2.00953e+06	1.85847e+06	1.09617e+06	2397948	2201616	1.4815e+06	1.76007e+06	3156096	1166975	1.36571e+06	2.08444e+06	2201091	2.09592e+06	1.44046e+06
P02545	LMNA	733339	678596	747483	730293	459207	444856	483338	428568	563326	547838	656948	637052	259277	290975	305903	299827	668921	735809	887871	707282
P02649	APOE	98187.3	87755.9	100397	92506.7	196056	90548	49237.6	73506.9	222690	260152	231868	215241	93329.7	105901	75138.3	138960	284530	267393	277067	276590
P02751;P02751-15;P02751-17;P02751-3;P02751-5;P02751-6;P02751-7	FN1	673092	588339	863968	888190	287114	313661	341243	91505.4	340889	309887	354994	247123	274336	356816	312930	154235	460916	704752	655668	716085
P02768	ALB	57234552	51221072	52895836	55222428	87181320	88384224	95856880	62529968	63822396	69034056	95838424	47772052	56806716	71429224	63650532	49360360	84239360	68718488	70407736	50264052
P02786	TFRC	1.0898e+06	915590	985982	981816	1.39707e+06	1.37276e+06	1.10824e+06	955917	1.17293e+06	1.22117e+06	1.3034e+06	1.19239e+06	1.17709e+06	1.09469e+06	1.23239e+06	947752	1.32902e+06	1.23816e+06	1324875	1.1506e+06
P02787	TF	2.28193e+06	2.01633e+06	2.01848e+06	2.07259e+06	3.2872e+06	3.56636e+06	3.45067e+06	2.28857e+06	2.70302e+06	2.49981e+06	3.30243e+06	2.05852e+06	2.32083e+06	2.82352e+06	2.55491e+06	1.79011e+06	3.20557e+06	2.41213e+06	2.82248e+06	1.85e+06
P02790	HPX	267344	290108	200396	237578	426881	317523	300639	236071	267380	248636	340959	201289	324278	317714	309348	213430	314586	252559	270145	190570
P02792	FTL	858260	701901	758451	776876	812662	853744	825355	697526	794655	884852	921947	877258	1.05255e+06	1.04856e+06	998160	860279	1.00162e+06	955622	990408	819020
P02794	FTH1	1.82178e+06	1448122	1.76141e+06	1422583	1.46172e+06	1.49365e+06	1.70943e+06	1.56621e+06	1.95419e+06	1.8269e+06	2.30554e+06	2.33396e+06	1448533	1.46889e+06	1.53006e+06	1.47346e+06	1.92587e+06	1.9406e+06	2.343e+06	1.9768e+06
P03905	MT-ND4	53981.9	51725.3	51689.5	73760.6	55231.5	53158.6	60153.4	50648	83956.2	55560.8	60928	113293	47861.3	47497.2	50707.7	46802.4	48082.9	51160.2	47953.9	44093.5
P04040	CAT	2010434	2.37782e+06	2692326	2.72341e+06	2.50763e+06	2782433	2.70442e+06	3.45514e+06	3.81453e+06	3668041	3341194	2.96659e+06	3.90666e+06	3.74737e+06	4062501	4.8679e+06	3.55342e+06	3.27885e+06	3.61943e+06	4.34198e+06
P04062;P04062-2;P04062-4	GBA	723782	678789	723044	729612	545033	558128	510618	557274	730801	851215	892607	849147	515345	568250	584666	516193	827454	792883	774719	810211
P04066	FUCA1	170001	175077	192337	193403	190698	177364	170351	167950	209367	188216	214558	223134	160177	122875	156278	156807	174280	187793	239341	216513
P04075	ALDOA	8928573	8.0231e+06	8.17338e+06	8572414	9313510	9311006	9022693	8.20576e+06	8.34037e+06	8424782	9311954	8943924	6572883	6.9323e+06	6869112	5.6691e+06	8468868	8.33116e+06	8714097	7739900
P04080	CSTB	1.72246e+06	1514239	1.35853e+06	1.74795e+06	1.74639e+06	1.7218e+06	1.61318e+06	1.53178e+06	1.41342e+06	1.67784e+06	1.47382e+06	1543533	1.37639e+06	1.34599e+06	1204948	1.13567e+06	1.55639e+06	1.58857e+06	1.45025e+06	1.48197e+06
P04083	ANXA1	594776	527580	551278	504575	397227	373510	353058	298641	850992	906862	1.04069e+06	992985	181220	197836	173828	143285	442349	473321	495788	404946
P04181	OAT	814234	719059	679693	620365	888479	908879	856669	881870	785329	755929	762010	767174	939350	887624	903548	898150	794388	799742	787890	825788
P04259	KRT6B	61234	65657.3	30719.7	64650.2	68741.2	65130.4	46509.9	32849.9	33498.6	102555	64020	71522.3	50655.1	355465	27481.1	27167.7	58760.1	51779.8	39388.7	27066.9
P04264	KRT1	11064502	12148806	4457894	9376444	8972569	11870210	7.09011e+06	5999301	7453552	13306994	8406893	7263501	8.06223e+06	14559394	6.94115e+06	4.43349e+06	9101972	8785655	13957299	9884956
P04271	S100B	64678.2	128280	118058	84962.7	93480.1	117740	95773.4	104269	117255	175012	180399	191083	107453	118826	116934	117792	232401	196901	216218	198641
P04350	TUBB4A	11989740	9500632	11462576	10010807	8909186	9186004	8861764	9354661	9006024	10632771	9951479	8910081	9009297	7.08272e+06	8566466	6.13177e+06	9168569	8633670	7923992	6439499
P04406	GAPDH	38316048	35366608	34180104	34499000	35132292	36393836	33957992	36783308	38600388	44093536	38342616	34421684	37645900	37576168	38941596	35194056	38810256	39516324	38451440	38098304
P04424;P04424-2	ASL	571839	641605	790709	549482	663113	737548	726759	926034	1.03365e+06	905155	823677	750348	1.13578e+06	1.01932e+06	1.09971e+06	1.3496e+06	934463	869861	975487	1.00528e+06
P04792	HSPB1	418577	436056	348591	497660	319069	171322	162160	340059	405365	327823	464726	469129	178036	225227	202030	184960	572521	595063	728724	624248
P04818	TYMS	174399	112885	175103	85305.3	214210	130613	108781	100069	215756	119964	178905	219375	161312	188380	272855	189466	179919	264741	166746	129639
P04843	RPN1	3.41343e+06	2.95144e+06	3.41644e+06	3.18937e+06	3.33993e+06	3.51484e+06	3.24983e+06	3379411	3.72753e+06	3.60095e+06	3.57958e+06	3.27864e+06	3.75347e+06	3.57959e+06	3.81848e+06	3.53145e+06	4.04361e+06	4094595	4.22366e+06	4026192
P04844	RPN2	2071097	1.93499e+06	2.07526e+06	2.40962e+06	1.91807e+06	1.78943e+06	2144248	2.30904e+06	2.62262e+06	2323242	2.24495e+06	2712369	2.37287e+06	2.40786e+06	2511112	2.61487e+06	2.54628e+06	3.01034e+06	2.73718e+06	2419516
P04899;P04899-2;P04899-3;P04899-5;P04899-6	GNAI2	1845946	1.81587e+06	1.86862e+06	2.34662e+06	1.6618e+06	1.72231e+06	1.74605e+06	1.77922e+06	1709388	1.88036e+06	1.6922e+06	1.84771e+06	1.81221e+06	1.91222e+06	1942480	1869395	2.10454e+06	2.10792e+06	2.17974e+06	1.96768e+06
P05023;P05023-4	ATP1A1	441927	424937	439373	471692	515377	540425	512798	489920	461515	536855	550153	503808	393698	404457	421603	400536	420837	385428	425294	401958
P05026;P05026-2	ATP1B1	1568503	1.47372e+06	1.45122e+06	1.63001e+06	2.19251e+06	2.23686e+06	2.07359e+06	1.84588e+06	1.54971e+06	1.81724e+06	1.7534e+06	1.7643e+06	1.35067e+06	1.38994e+06	1.36846e+06	1.19792e+06	1.18991e+06	1.03685e+06	1.12789e+06	1.06457e+06
P05062	ALDOB	202380	288306	351800	224330	283603	346137	358349	425541	450641	362694	418962	391622	558703	520953	563179	676930	425669	390808	447631	488097
P05089;P05089-2	ARG1	51318.4	105239	49449	59649.4	47771.7	51940.4	52960.6	66322.4	75265.1	84001.4	54464.9	64362.6	79876.5	90710.4	71000	99452.7	72287	83852.9	85706.8	87802.4
P05091	ALDH2	1.96263e+06	2.12178e+06	2503986	2.54754e+06	2569089	2.79904e+06	2.87967e+06	3.39214e+06	2.82823e+06	2547299	2505513	2.37741e+06	3.84095e+06	3.551e+06	3.83677e+06	4519652	2.50602e+06	2.56391e+06	2.6623e+06	2.81569e+06
P05141	SLC25A5	862192	870912	929431	848926	936130	1.0616e+06	903073	1.07996e+06	989504	1.54208e+06	1134124	1028038	1.00416e+06	934065	989898	891631	1.02505e+06	1.09549e+06	910884	1.04945e+06
P05165;P05165-2;P05165-3	PCCA	295384	251961	312181	243702	385964	375752	358377	307264	417650	370828	420275	361469	381270	379139	371556	380612	360949	360756	399352	340664
P05198	EIF2S1	424272	377003	407470	705698	399345	373794	480797	512885	439053	446042	472227	549222	424489	434009	553372	536749	535507	463406	535015	519051
P05386	RPLP1	1.8792e+06	1.35958e+06	1.61465e+06	1.32203e+06	1.56787e+06	1.45665e+06	1.47906e+06	1.99505e+06	1.59856e+06	1.39914e+06	1.53463e+06	1.52787e+06	1.79394e+06	1.41555e+06	1524929	1.77216e+06	1.79421e+06	1.86292e+06	1583932	1.93141e+06
P05387	RPLP2	2049374	1.82258e+06	2.02322e+06	2.24954e+06	1.84462e+06	1.72893e+06	1.8008e+06	1773541	1.51178e+06	1.43156e+06	1.6328e+06	1.80085e+06	1.73573e+06	1.7645e+06	1797162	1.85445e+06	1.71838e+06	1.77992e+06	1.86758e+06	1.73831e+06
P05388	RPLP0	2.87514e+06	2.503e+06	3.06288e+06	2.64036e+06	2.72257e+06	2.8322e+06	2805167	3.01695e+06	2.95689e+06	2.68535e+06	2.85817e+06	2.59424e+06	3.36822e+06	3.08096e+06	3.69189e+06	3.26193e+06	2932411	3.15538e+06	3716237	3.17024e+06
P05413;S4R371	FABP3	153298	169217	169861	897137	318183	271351	352426	337752	218767	79013.2	152719	208356	142757	162987	186391	176384	106222	151660	160576	126909
P05455	SSB	982857	971610	961862	908609	1.03602e+06	1.05323e+06	1.08096e+06	1.0572e+06	978369	882264	1.02283e+06	1.0438e+06	1.10198e+06	1.15102e+06	1.07282e+06	1.15785e+06	904592	948336	1.09782e+06	966869
P05534;P16188;P30447	HLA-A	239310	185110	219763	172067	226153	259560	209299	101745	282852	306547	139674	104424	178242	196183	99137.4	149963	307869	161926	208969	75589.7
P05556	ITGB1	371912	359430	373548	488786	360798	351242	404415	476526	454597	433270	420021	523475	409578	427919	404250	527644	487794	518744	516718	557819
P05787;P05787-2	KRT8	33903.6	18089.6	17607.3	25160.4	20081.8	15362.1	13705.6	13659.5	37662.5	34229	27073.4	26668	23324.4	15327	17304.8	13526.5	21391.3	19145.2	17384.1	13529.1
P05937	CALB1	216672	230051	204461	132249	134842	199241	183810	236302	184103	158212	210335	203067	278158	243623	268950	238825	244820	272500	266297	236470
P06132	UROD	215212	237395	130738	115704	134869	138215	147980	165162	202702	159946	128528	158234	157260	122476	150894	116622	187811	126007	155393	236021
P06241	FYN	593674	573563	575951	540085	643688	645748	734228	680482	505740	617637	727333	577902	625718	740300	761974	701217	687952	724401	673301	517791
P06280	GLA	3980.88	2447.09	2553.72	1060.74	2804.85	1848.93	8124.93	2683.97	22105	2668.78	3746.6	9477.64	5993.62	3160.05	1682.55	2074.6	2198.07	7418.49	2401.11	1330.15
P06396-2	GSN	1.22717e+06	1.26938e+06	1.27336e+06	1.44106e+06	1.44791e+06	834715	775119	1.48611e+06	757326	1436632	972407	1.07648e+06	695150	986328	597542	723165	1.32037e+06	1.34235e+06	1545850	1.49007e+06
P06576	ATP5B	18382388	16466910	17926616	21810702	17064254	17814016	17407002	18259764	19739232	20554382	20496280	19651212	17745488	18253604	18829790	17874428	17216160	17679554	17655788	16966744
P06702	S100A9	57194.1	38611.3	27189.6	44301.8	41475.1	33169.5	49146.5	44967.7	41213.9	52234.4	22934.3	29817.9	34931.3	75265.8	44989.5	27012.3	45707	24867.6	268495	66949.8
P06730;P06730-2	EIF4E	149946	135432	150632	147082	135328	179044	147876	144954	151336	133644	134368	148111	186633	122980	157187	139450	143893	126103	145766	143312
P06733	ENO1	12754364	11847024	11680738	13785558	12164146	12799316	11368732	11622274	10680068	12482833	11512040	11767484	10242789	10596863	10494122	8936027	12926265	13933445	12760138	11849269
P06737;P06737-2	PYGL	675428	751247	937444	1.00016e+06	712720	772200	881679	992161	1.3425e+06	1.00442e+06	986989	1.04032e+06	1.27348e+06	1.20503e+06	1.26424e+06	1.51821e+06	959930	1.08667e+06	1128926	1.12785e+06
P06748;P06748-2	NPM1	6966923	6.96978e+06	6.66411e+06	5653993	7.60377e+06	7.78807e+06	7.46377e+06	8.34763e+06	8.32179e+06	8934521	8141425	7.28903e+06	9413946	9252808	8431869	9057955	9889684	10394229	8713409	8845904
P06753	TPM3	2.08743e+06	2.06122e+06	1.82415e+06	2.58187e+06	1.78213e+06	1.65803e+06	1.70463e+06	2272425	1.2558e+06	1.50495e+06	1364134	1.86261e+06	1.61776e+06	1604062	1.40902e+06	1.74172e+06	2.27929e+06	2.4125e+06	2.14378e+06	2.82725e+06
P06753-2	TPM3	1.46372e+06	1.4267e+06	1.41304e+06	1766610	1.37645e+06	1.34724e+06	1.25253e+06	1.53912e+06	949496	1.11541e+06	1070641	1.46669e+06	1.33408e+06	1.29498e+06	1.20126e+06	1330704	1.42639e+06	1527401	1.45294e+06	1.68371e+06
P06753-3	TPM3	76906.6	77495.9	75024.1	112912	82157.3	111404	72923.1	108895	65611.5	73902	59986.4	89241.3	67106.4	74216.1	77176	91350	44375.9	59948.6	37224.2	91407.7
P06756;P06756-3	ITGAV	253921	575568	306519	195338	627329	599604	436448	273074	309216	390197	496710	370452	488974	682634	364399	323882	514502	625378	305949	304372
P06899;P23527;P33778;Q16778;Q8N257	HIST1H2BJ;HIST1H2BO;HIST1H2BB;HIST2H2BE;HIST3H2BB	56700904	51209116	53650104	44399788	76229456	77477152	70049344	67982648	55461928	69272760	65482360	55352328	82193840	80546920	81492432	70058712	70203888	65127484	70581832	62555584
P07093;P07093-2;P07093-3	SERPINE2	15206.3	19225.9	19590	15595.6	11893.1	15920.9	14938.7	15402.7	14315.6	14558.3	9738.68	15977.3	27003.3	28521.1	25589.6	31047.8	16003.6	14531.7	15638.8	25628.8
P07099	EPHX1	1.03994e+06	1.08232e+06	1.03256e+06	892054	971673	1.0944e+06	834715	911161	1.65387e+06	1.97425e+06	1.77318e+06	1593367	753493	804902	865227	631374	1.24906e+06	1.09288e+06	998946	997453
P07108	DBI	971559	858788	767389	930896	703499	658138	585750	626325	546362	656787	664917	609914	616779	583321	523813	545265	796893	770006	638041	724765
P07195	LDHB	20645344	17778720	18045412	21365802	20929806	20609818	20823112	20374810	16870398	17620168	19386860	19129614	18387796	18804460	18787566	15851072	16716412	18324542	16454886	14532463
P07196	NEFL	2.04548e+06	2.05999e+06	2.02413e+06	1.94579e+06	2324974	2.43226e+06	2352585	2.22041e+06	2.20761e+06	2.45497e+06	2.46978e+06	2.53181e+06	655867	782176	653216	629930	1.08578e+06	1104587	1.16161e+06	1.12534e+06
P07237	P4HB	5490245	4541662	4692080	4.28425e+06	4086098	4.27846e+06	3.75451e+06	3829822	4.4323e+06	4.44526e+06	4715344	4579616	4873726	4.72614e+06	4897804	4.30686e+06	6.32438e+06	6434468	6885130	6.13374e+06
P07305	H1F0	422.253	2046.99	294.572	25820.2	1169.88	652.907	1665.05	1028.34	461.048	2105.63	315.418	1420.41	4640.24	3567.27	8220.71	10360.3	22826.5	26212.4	28653.4	24846.5
P07311	ACYP1	299315	286812	281295	237982	293428	273596	284413	251355	262393	255910	253888	256736	244574	227594	235575	214156	258859	298064	282778	266939
P07355	ANXA2	2419051	2295519	2.49542e+06	2.14918e+06	2350323	2.13981e+06	2140947	2.02224e+06	2.75986e+06	2.89087e+06	2903767	3295986	627628	808927	737512	638504	2.63302e+06	3.17326e+06	3592589	2.87564e+06
P07384	CAPN1	948162	879423	871987	757945	690432	718899	676099	654542	805631	814171	850387	800769	699888	701297	729284	480038	762880	763626	843131	729730
P07437;Q5JP53	TUBB	46404852	36092648	38716808	41798252	39952632	40039704	37163984	36814236	40082968	43046244	37342800	39413236	39285200	40818992	45566428	34602656	39624812	38030120	42855192	37515728
P07602	PSAP	1.8087e+06	1.78936e+06	1.95285e+06	2.5255e+06	1.68309e+06	1.52873e+06	2486683	1.97053e+06	4.32955e+06	2.5695e+06	2.43325e+06	4949730	1.74146e+06	1.85345e+06	1491427	1.5765e+06	1.94484e+06	2.84335e+06	2.30043e+06	1842258
P07686	HEXB	706069	701335	699330	691952	603081	650485	598913	548174	896951	986254	994085	1.01434e+06	523325	563933	555434	481628	809459	888035	865832	753634
P07737	PFN1	5.46931e+06	5646689	5.50928e+06	3.62979e+06	5335041	5.33805e+06	5020502	5.19884e+06	5.00671e+06	5280089	5147312	4910929	4.95337e+06	5048828	4797171	4.47199e+06	5774352	5.81985e+06	5272257	5.69333e+06
P07738	BPGM	68518.2	57825.8	65985.6	81915.9	69116.3	66078.9	75008.2	77555.7	65604.1	54818	71470.8	63965.6	64791.2	60149.3	65376.1	71707.1	53715.5	62959.7	69005	57736.1
P07741	APRT	819821	780597	938874	944777	548932	570511	630756	680171	1.03731e+06	988427	913561	901462	704216	646431	758778	687727	1.01743e+06	1.12864e+06	1.06507e+06	935654
P07814	EPRS	754421	760275	833280	620146	746390	788361	743240	790101	690606	755617	712119	626764	870128	866174	860563	904387	960827	935880	969117	1.02106e+06
P07858	CTSB	1.66338e+06	1.5097e+06	1601697	2.00452e+06	1.04521e+06	1.04507e+06	1.0803e+06	1.02708e+06	1473066	1.62389e+06	1.70616e+06	1.67682e+06	955865	963150	990024	924258	1.3078e+06	1.36176e+06	1410830	1.39563e+06
P07900;P07900-2	HSP90AA1	16092641	14250102	14199911	13568455	16736237	16587761	16384915	14506160	14399884	13382123	15100461	14970400	16294599	15986926	17096540	14732222	13391128	13701034	15741351	13099991
P07919	UQCRH	211751	162544	180587	231561	205966	227890	198777	261581	228882	204631	226943	286691	170108	183672	163935	191110	223948	187784	172614	215760
P07951-2	TPM2	351334	277072	313955	465512	128556	165012	164008	194789	185476	215663	198821	210146	124007	143396	147656	170689	341110	382672	404357	446749
P07954;P07954-2	FH	989637	1.05939e+06	910756	986979	1.08407e+06	1.08895e+06	1.33749e+06	1.12541e+06	1.1694e+06	1.06854e+06	1.27743e+06	1.10548e+06	415917	450477	614621	375236	1.18306e+06	1.09169e+06	1.07135e+06	940624
P07996	THBS1	61362.6	83513.3	90335.5	66777.6	46041.5	35407.3	33893.4	39718.7	43552.3	37544.3	32590.8	74456.5	34367.4	42225.7	43715.6	37917.7	141077	157555	182509	120054
P08133	ANXA6	2.65537e+06	2.3801e+06	2456028	2.43163e+06	1.99061e+06	1.85351e+06	1.66238e+06	1.70609e+06	2692299	3309570	3.14523e+06	3.22974e+06	1.79799e+06	1.98712e+06	2.00227e+06	1.6082e+06	4.6831e+06	4.77057e+06	4817200	4270105
P08134;Q5JR08	RHOC	2.61711e+06	2.45996e+06	2.67126e+06	1.79896e+06	2.4576e+06	2.50646e+06	2484441	2828591	2.49958e+06	2.74096e+06	2660003	2.40629e+06	2.68775e+06	2.78623e+06	2.69688e+06	2.78307e+06	2.97094e+06	3.08529e+06	2642578	3.17086e+06
P08236;P08236-2;P08236-3	GUSB	120977	159764	95451	47406.9	207112	208844	181236	132525	172081	177930	203190	131827	213244	239431	264038	153166	206729	167352	195214	162403
P08237;P08237-3	PFKM	1.53646e+06	1.50692e+06	1440821	1.25834e+06	1.32164e+06	1.33572e+06	1282709	1.35587e+06	1.44673e+06	1.63272e+06	1.59871e+06	1.47613e+06	1.67463e+06	1.74782e+06	1.80279e+06	1.75473e+06	1.63504e+06	1.53537e+06	1.47764e+06	1.48522e+06
P08238	HSP90AB1	18149274	16993628	18200728	20081320	18355206	19338698	18024738	19043058	17604792	18813216	18584424	18296998	18514798	18321650	19242608	18272316	18797488	19790220	20673322	19652234
P08240	SRPRA	140069	136934	135399	68632.5	158857	161466	127283	72711.2	139345	66041.2	105804	58584.2	168297	85487.3	144982	82782.2	113255	157650	86172.1	117539
P08243;P08243-2	ASNS	709981	638462	750859	737256	836764	856668	940802	1.01473e+06	659005	674930	608709	537249	1.51073e+06	1.46004e+06	1396384	1.62189e+06	1.13382e+06	1353112	1.31818e+06	1.39244e+06
P08247	SYP	357956	414105	298684	211750	434570	493521	482603	421817	389347	349370	442395	373410	234260	223567	259581	185341	239198	280183	286384	255555
P08476	INHBA	63212.9	73714.7	61122	74652.5	82652.4	89259.1	77578	91540.6	118892	121735	111928	86207.8	108927	110472	113063	129893	74342.6	82519.9	94389.2	93711.2
P08559;P08559-2;P08559-3;P08559-4	PDHA1	848058	677923	693098	1.42497e+06	830454	829672	659377	1.29093e+06	948170	755499	735074	1.30912e+06	724052	664155	642401	1.22862e+06	937264	781573	615961	1.12507e+06
P08572	COL4A2	530370	798743	887735	704426	413984	485726	421999	507029	744733	712712	588787	620115	761459	701478	726604	981381	746326	762578	813889	1.17825e+06
P08574	CYC1	1.24454e+06	1.14372e+06	1.15741e+06	1534758	1.42244e+06	1.41825e+06	1.28285e+06	1.35498e+06	1.33323e+06	1.73398e+06	1.59413e+06	1.31927e+06	1080555	1.14874e+06	1.3522e+06	988758	1.34521e+06	1.20172e+06	1.24768e+06	1.16852e+06
P08579	SNRPB2	96076.6	112852	91965.7	83361.9	119548	109962	99139.4	105380	99822.1	110107	99108.3	85798.8	111778	120430	132178	113060	124463	83084.4	107695	114673
P08621	SNRNP70	1.36649e+06	1.2745e+06	1.40432e+06	1.47252e+06	1.34259e+06	1.41961e+06	1.48527e+06	1401986	1.25441e+06	1.25244e+06	1.1875e+06	1.3717e+06	1.64984e+06	1.60752e+06	1.76174e+06	1880868	1.31233e+06	1.44301e+06	1.61664e+06	1.52228e+06
P08648	ITGA5	32218.3	54686.1	50956.9	75491.4	47227.3	65368.9	42827.5	14098.8	55060.1	58163.6	50596.4	51780.9	26663	44541.4	27600.7	21873.7	111031	105953	93255.1	93589.2
P08670	VIM	27008368	24736922	23969722	24962710	14870027	14696627	13862700	13281188	24738560	29938948	27161450	27056928	12755430	13036578	12717065	10901094	24127730	23692920	23658510	21114800
P08708	RPS17	764538	917627	998788	2008140	914286	759526	1.00687e+06	1.00966e+06	985879	764007	937950	1.0568e+06	875807	1.03078e+06	986145	1086996	1.08746e+06	1.18017e+06	970315	942891
P08754	GNAI3	4.04148e+06	3614919	3.76301e+06	4566149	3.57699e+06	3743937	3.63439e+06	3.83063e+06	3763840	4.09032e+06	3744969	3.65462e+06	3.84891e+06	3773377	4.20595e+06	3.81419e+06	3.43123e+06	3.52206e+06	3.81379e+06	3.30727e+06
P08758	ANXA5	7.08464e+06	6.16222e+06	6.74457e+06	7869203	6698056	6.49751e+06	7178175	5.87432e+06	7395936	8.04323e+06	8055790	8694216	5171845	5518741	6.16415e+06	4.45818e+06	6584141	7.3312e+06	7.07393e+06	5.23545e+06
P08779	KRT16	1.28276e+06	1.63141e+06	552958	335876	957600	1.36014e+06	784719	704927	701818	1.16715e+06	1.03422e+06	393711	784084	2.33269e+06	636231	383852	983880	796152	1.53469e+06	872093
P08842	STS	8340.41	3884.08	8185.31	3706.9	8254.23	5313.92	5845.96	4876.56	8136.5	6362.52	7808.33	4878.06	5854.82	4447.55	4644.73	3285.02	8375.76	8324.42	9018.22	3379.19
P09012	SNRPA	884575	1.14628e+06	796894	719941	913933	875701	769646	730070	696909	959182	761840	678749	776966	920469	774715	553595	794879	834673	792885	688632
P09104	ENO2	14099814	13993218	13394844	17212226	14805500	15381918	14588782	13706517	11819480	13672115	13061875	13648235	9822827	10884027	10137875	8864788	12277320	13209805	11411144	10834656
P09110	ACAA1	754757	643044	836289	922487	592594	666356	665993	730228	965062	899042	858425	856511	795311	677534	765262	872560	793998	863182	839341	812060
P09132	SRP19	69653.1	49583.5	71313.4	178754	69558.9	94643.9	51936.4	104119	68412.1	63011.8	74751.5	102159	81984.7	85418.7	83959.4	77693	87509.5	80615.9	73034.2	64685.6
P09211	GSTP1	7400051	6216749	6371284	6.15183e+06	5684063	5524718	5.67038e+06	5182505	5.49477e+06	5565486	5632650	5725551	5.32484e+06	5184944	5447763	5462012	5415523	5.66175e+06	5.68402e+06	5793575
P09382	LGALS1	1.13346e+06	1.09275e+06	1.25979e+06	1.29452e+06	150258	193106	181755	226213	528930	465101	431050	490830	102916	219790	157752	256100	2.75429e+06	3.36254e+06	3119269	3.53593e+06
P09417	QDPR	1.04838e+06	985197	1002727	1.38301e+06	958284	987000	958048	970223	1056692	1.06297e+06	1.03713e+06	985538	845253	852162	862895	886177	885407	916958	824727	885443
P09429	HMGB1	3660436	3.41699e+06	2.93038e+06	3.21119e+06	3.1157e+06	3.05389e+06	3.0406e+06	3.05596e+06	3.07452e+06	3.22121e+06	3.03263e+06	3.19846e+06	3.16679e+06	3.09747e+06	2.92256e+06	2.75488e+06	3052857	2.92145e+06	2.71901e+06	2.72399e+06
P09455	RBP1	2752908	3.17227e+06	2.74443e+06	3.34769e+06	1.93797e+06	1.93207e+06	1826089	1.84514e+06	1.83608e+06	2.24753e+06	2.02065e+06	2212173	1.48253e+06	1.66429e+06	1.50017e+06	1.29421e+06	1.14139e+06	1.23045e+06	919961	1.01207e+06
P09471	GNAO1	1.76156e+06	1.63639e+06	1.65277e+06	1.48262e+06	1.73693e+06	1.87757e+06	1.82395e+06	1.66878e+06	1.74718e+06	2.03189e+06	1.82301e+06	1750115	1199174	1.16614e+06	1.2365e+06	1.00745e+06	1.15768e+06	1.10278e+06	1.11746e+06	1.04231e+06
P09486	SPARC	763022	766077	767045	740777	338028	325595	395425	333242	746930	840160	787256	858965	327952	342423	444664	320452	1170328	1.29557e+06	1.15137e+06	1.14017e+06
P09496-3	CLTA	2.08929e+06	1.89316e+06	1.90753e+06	1.84949e+06	2.37435e+06	2361079	2.29953e+06	2.01484e+06	1.76547e+06	1.70978e+06	1.99468e+06	2.00441e+06	1.92408e+06	2.00778e+06	1.84852e+06	1.76974e+06	1.48458e+06	1.43993e+06	1.63561e+06	1.41042e+06
P09497	CLTB	305385	282588	312966	259435	257256	310494	316722	293340	207894	283994	258506	248582	161013	198161	215426	204177	368703	220514	237347	178417
P09525	ANXA4	67825.8	66454.2	104051	172330	117504	106813	122122	132928	181474	151567	195989	171954	105703	142068	170414	105857	186455	218429	234617	197203
P09543;P09543-2	CNP	960735	925434	880509	1.06725e+06	885077	848844	811745	821387	982157	1.05181e+06	1.2085e+06	1.02789e+06	1.00028e+06	988523	1.15813e+06	839334	662216	533542	588658	483971
P09601	HMOX1	201489	304860	217681	39901.5	246407	259514	118535	35011.4	47176.9	282515	239672	31040	245538	318110	282979	275100	264114	263310	262181	162531
P09661	SNRPA1	392998	490061	428761	430675	460466	405099	467994	524051	384798	428521	454133	441481	511423	511674	451930	431026	420667	497828	524613	563031
P09669	COX6C	122960	201878	112696	81019.2	212317	129669	139556	124308	171127	282045	184657	135124	109601	138332	111533	86805.3	137218	107039	90409.4	95697.5
P09874	PARP1	998449	1.01798e+06	1.08341e+06	932990	914582	967904	978236	1.14017e+06	1.07643e+06	994447	971226	964288	1.25477e+06	1.20929e+06	1.29022e+06	1.29033e+06	1.15848e+06	1.21486e+06	1.27368e+06	1250336
P09936	UCHL1	18614486	17867692	16494748	17273446	18140036	18003922	16701773	16712817	15063807	16486096	16798178	16251356	14891685	15398367	14550253	12892167	16104816	15782815	15606352	14233565
P09960	LTA4H	711810	643199	648281	812717	655524	661300	628094	531281	571181	574059	629613	648842	532614	537773	594231	468629	664459	678941	748228	586210
P09972	ALDOC	200039	200658	216423	195816	222479	237673	219196	190167	187625	259950	216719	169408	173688	149348	160435	144220	248756	229090	194159	216962
P0C0S5;Q71UI9	H2AFZ;H2AFV	4.38668e+06	3.89346e+06	3.55459e+06	3.67299e+06	5832733	5.96801e+06	5.52822e+06	4851735	4339729	4.90706e+06	4.76589e+06	4.411e+06	6591958	6.7128e+06	6777305	5154293	5668183	5277467	5253525	4.60235e+06
P0CG34;P0CG35	TMSB15A;TMSB15B	167595	144002	160680	178378	173309	137615	129101	97410.9	96772.3	76783.7	118468	138184	98853.9	120977	86877.6	113505	65526.6	72946.7	91983.6	63214.4
P0CG38	POTEI	8.21921e+06	7.23432e+06	3668966	1.43077e+06	9431672	7.83428e+06	6989903	8.26536e+06	7.47023e+06	11991870	9323696	6.87559e+06	10166750	8675710	7313859	6575994	8138292	8899733	9792536	8277139
P0DN76;Q01081;Q01081-2	U2AF1L5;U2AF1;U2AF1	1.3818e+06	1.04682e+06	1.13123e+06	1.66301e+06	1.0405e+06	961405	2.06524e+06	1.45247e+06	4.18634e+06	1.34627e+06	1.33317e+06	2.75612e+06	1.92803e+06	1.60047e+06	1.20818e+06	1362969	1.16153e+06	2738033	1309071	999918
P0DN79;P35520;P35520-2	CBSL;CBS;CBS	426861	393104	341940	381824	430636	444784	406029	423403	276147	304140	272475	223309	515741	507579	474097	421406	396749	416714	411598	351785
P10114	RAP2A	82392.3	67408.3	84955.7	80589.4	82739.6	80892.8	85820.5	77716.6	85260.3	64529	89255.9	79659.8	89889.8	85790.8	80492.7	77952.1	70143.4	82729.1	78842.6	55545.1
P10155	TROVE2	1.17772e+06	1.07894e+06	1.04684e+06	1.07299e+06	1.12061e+06	1.07304e+06	992807	993268	1.02019e+06	1.17799e+06	1.09207e+06	1.03592e+06	1.14148e+06	1.1012e+06	1077837	1.03011e+06	1.09206e+06	1.13284e+06	1.01024e+06	912717
P10253	GAA	592444	493919	538532	530578	449777	449650	481441	488369	593613	535346	600177	654183	293667	253424	386976	326436	578797	625874	640617	629408
P10301	RRAS	32757.8	26383.1	35102.2	46495.1	16258.8	29131.4	5384.16	34878.1	41477.7	47530.4	12007	45404.3	26960	21828.6	25662.8	34364	33784.8	28296.3	24269.7	53491.7
P10398;Q96II5	ARAF	146632	159620	142859	137480	139197	149775	131648	133069	161380	174210	141849	136323	183870	187216	166841	169425	168398	149844	127266	144642
P10412	HIST1H1E	9699933	9241163	10004550	9983651	12695533	12356547	11811512	11125707	9048289	10981031	10217288	9939511	14273422	14371255	14539393	12528694	14682377	14734272	14204340	14302891
P10515	DLAT	1.50251e+06	1.40525e+06	1.61139e+06	1.71618e+06	1.4783e+06	1.51143e+06	1.57295e+06	1.80161e+06	1.58448e+06	1.74962e+06	1759043	1.77243e+06	1.51846e+06	1.54284e+06	1.60096e+06	1644628	1.44887e+06	1520248	1.53897e+06	1.60687e+06
P10599	TXN	2.1945e+06	1.86363e+06	2143341	2.61977e+06	1.8832e+06	1.84952e+06	1.8346e+06	1.31081e+06	1.51229e+06	1.23179e+06	1.89498e+06	1.99223e+06	1.28146e+06	1.47417e+06	1.41499e+06	1.36476e+06	1.18554e+06	1.17526e+06	1.778e+06	1.02232e+06
P10606	COX5B	694800	590927	688855	635004	654261	589129	687363	725583	830774	683339	915471	1.05431e+06	501794	496552	528136	581119	546224	496865	695558	466285
P10619;P10619-2;X6R5C5;X6R8A1	CTSA	510980	429389	358360	354671	460137	327338	253380	211116	381948	472297	527462	437559	414724	287360	386143	212110	461831	426583	673390	518656
P10620	MGST1	140173	140588	112764	734754	148290	158578	163679	214617	189514	98162.1	155771	252718	121790	290824	144011	175487	185357	213583	150981	146700
P10636-2	MAPT	3631128	3.7241e+06	3.43379e+06	6.58028e+06	4.75671e+06	4288838	4202375	3.91399e+06	3319852	3.57221e+06	3.72559e+06	4441782	2.6791e+06	2936777	2.34233e+06	2.74898e+06	2.26615e+06	2.44774e+06	2.65796e+06	2.28618e+06
P10644	PRKAR1A	276983	345951	302269	303010	311900	384584	322830	348796	245346	340431	342552	278267	297441	359573	346108	373235	412265	350165	382838	405495
P10746	UROS	52765	109448	52107	69088	107715	100779	38517.2	44333.1	77513.6	67653.2	64773.4	68594.2	58988.6	58745.6	63311	62649	67931.6	80052.7	66679.8	69928.4
P10768	ESD	2.2324e+06	2.31996e+06	2006286	2.47243e+06	1.9787e+06	1.95671e+06	1.79051e+06	2.33741e+06	2521223	2.51835e+06	2.24358e+06	2.53528e+06	2.32706e+06	2.20956e+06	2.38504e+06	2628921	2487848	2.40012e+06	2671462	2.74986e+06
P10809	HSPD1	16603844	15682819	16043261	18892732	19923490	19312950	23048118	19399860	25281860	20044934	23053860	25604582	16157335	16829046	16257299	15009668	15782214	17821548	16496613	13991226
P10909;P10909-2;P10909-4;P10909-5	CLU	1.06722e+06	1.50066e+06	1.5356e+06	1.8572e+06	388180	314138	454844	527166	2417027	2.15428e+06	1.79615e+06	1.70724e+06	357126	381930	448938	700186	1.47632e+06	1.71291e+06	1.55017e+06	1.98817e+06
P11021	HSPA5	7405716	6985707	6721991	5995612	6.47382e+06	6741597	6893713	6444383	7594043	7.2057e+06	7713150	7489288	7.71643e+06	7.85347e+06	7.92296e+06	7.52505e+06	8747525	8732616	9585822	8277748
P11047	LAMC1	3547129	5.76552e+06	7192047	5970577	4.07373e+06	3.90415e+06	4.02168e+06	4.86243e+06	6125157	4.9743e+06	5101379	4.94588e+06	8619649	9261963	8560300	11089883	6993737	6749840	7.37303e+06	11029464
P11117	ACP2	734082	689684	681920	676292	676240	685618	667079	646824	391252	461824	471429	436385	558173	590982	580192	524236	804439	767646	750167	733749
P11137;P11137-3	MAP2	9889183	8886004	9093116	9325324	8715755	9066627	8188824	7190879	7217485	7586375	7.77674e+06	7845703	7.21038e+06	7525059	6.71703e+06	6.14413e+06	5.94994e+06	5897615	6.14299e+06	4.69721e+06
P11142	HSPA8	22406786	24444566	22279204	22245590	23420860	25025820	23008852	27523908	23995940	31082470	23270484	22353672	24522098	23238994	24577976	21350902	28772948	28410894	25322070	28334410
P11166	SLC2A1	152416	124749	107600	137778	250592	244637	204265	231852	110313	140791	133173	137859	202072	194288	198618	189848	133636	114241	128929	132795
P11169;Q8TDB8;Q8TDB8-2;Q8TDB8-4;Q8TDB8-5	SLC2A3;SLC2A14;SLC2A14;SLC2A14;SLC2A14	353883	216936	324493	100221	485100	491357	414906	330284	324407	503742	479365	359889	401697	392060	381524	295615	533758	539348	455070	384721
P11171;P11171-2;P11171-3;P11171-4;Q4VB86	EPB41	126723	130399	131793	101016	147882	139190	136417	146104	105116	121604	116375	110078	135982	153913	141162	142318	151223	121341	132727	119252
P11172	UMPS	486015	664816	651057	388936	576638	424044	666639	343098	720899	625864	511851	424281	544920	685889	508977	598880	559003	770896	521252	379195
P11177;P11177-2	PDHB	1295593	1.20881e+06	1.41031e+06	1.25249e+06	1179214	1.16127e+06	1.15892e+06	1.20706e+06	1.36314e+06	1.40847e+06	1397288	1416987	1.24398e+06	1.15509e+06	1192565	1176880	1.19784e+06	1.18597e+06	1.29105e+06	1.22779e+06
P11182	DBT	251767	319064	332070	188495	221402	164422	210597	218969	291575	456533	288352	179600	427421	355493	240179	264423	228765	265552	200411	291793
P11216	PYGB	3393398	3320554	3.36388e+06	3.34219e+06	3276842	3.34089e+06	3.14238e+06	3.20173e+06	3.29918e+06	3.54795e+06	3.58429e+06	3.23051e+06	3633674	3702808	3.75743e+06	3.54931e+06	3399569	3.51413e+06	3.33438e+06	3183190
P11217	PYGM	464304	480563	473954	482784	429638	462353	443392	477461	462205	415184	464788	447655	509281	526698	529346	551734	433840	463896	413516	414864
P11233	RALA	43508.7	43529.7	40124.5	101182	44749.5	42785	40291.3	30722.4	40980	36681.5	37796.2	32295.4	43808.7	38943	31809.6	32435.6	41207.4	31123.1	23199.3	26293.7
P11234;P11234-2	RALB	541582	511563	518669	1.10755e+06	522248	599308	534261	397111	513392	684671	660234	636615	512384	554183	581742	536658	612097	599055	644389	488294
P11274	BCR	344706	344415	335376	324272	330003	330440	337006	264261	358885	295752	372654	343353	337335	311751	331167	293167	309577	297137	345900	208926
P11279;P11279-2	LAMP1	968540	871192	847911	642606	1094938	1.02858e+06	1.05333e+06	1.00447e+06	1.27763e+06	1.56417e+06	1.59282e+06	1.4212e+06	1.12082e+06	1.16643e+06	1.09306e+06	879129	1.47055e+06	1.41314e+06	1.34224e+06	1293329
P11387	TOP1	427710	459269	457795	393668	506421	556312	498496	524477	537683	512735	509191	540295	528554	550930	615656	608644	506802	441305	565037	563656
P11388;P11388-2;P11388-3;P11388-4	TOP2A	26438.2	19413.5	33232.1	77659	5942.73	21909.3	19924.9	28637.9	29039.6	12006.2	14801	14829.4	60819.8	38921	46837	61255.2	28858.4	32442.1	47120.2	47168.6
P11413;P11413-2	G6PD	1.01171e+06	1.00156e+06	1007269	996159	1.09951e+06	1.10773e+06	1.06263e+06	1.07611e+06	1.40649e+06	1.54122e+06	1.43063e+06	1.29952e+06	1.08456e+06	1.07091e+06	1.13245e+06	1.00259e+06	1.39252e+06	1.41176e+06	1.29887e+06	1.28728e+06
P11441	UBL4A	13785.2	20609.5	13839.4	6780.86	17004.3	14400.1	21506.4	14912.4	15141.9	15859.1	12196.3	19509.7	17427.8	26205.2	17218.7	23841.8	25608	17488	58913.3	61266.2
P11498	PC	423952	400335	344293	402979	357848	341113	347398	292652	530349	481035	467222	379507	352216	352221	346424	337531	364395	282061	392584	364973
P11717	IGF2R	462888	448524	465195	473757	542615	523442	507583	516082	572039	696216	614891	614583	463232	472423	479400	404672	656317	661192	601776	594904
P11766	ADH5	3.57216e+06	3.12836e+06	3395370	3580649	3457830	3.55916e+06	3.40695e+06	3.68692e+06	3.37205e+06	3196438	3.62898e+06	3.42304e+06	3.64645e+06	3.60265e+06	3.86946e+06	3977206	3.44005e+06	3.59606e+06	3.90142e+06	3.52991e+06
P11802	CDK4	152109	182404	162738	162028	104323	113519	106440	151166	245271	180202	187453	224077	229585	184072	205336	247488	182801	206773	217869	266299
P11940	PABPC1	2.91052e+06	2.74645e+06	2.79051e+06	2.99546e+06	2.78566e+06	2945074	2899981	2999689	2.75903e+06	3068408	2777873	2.75742e+06	2.9956e+06	2.96305e+06	3.20961e+06	2.94882e+06	2.98496e+06	2.90123e+06	3.03267e+06	2.98624e+06
P12004	PCNA	459548	551574	508766	462473	522207	543336	626241	607804	637085	590132	578682	534724	783065	709781	781980	696417	690375	751928	808502	741739
P12081;P12081-4	HARS	944508	877637	845910	788868	871523	913748	822970	808101	798234	972174	900381	804672	831412	811062	827242	623543	991870	1.02275e+06	921375	903342
P12110	COL6A2	91179	79559.7	80272.8	134347	59729.9	71445.9	136297	136172	86770.3	88272.3	51806.6	68128.6	74846	66909.8	65911.7	70220.1	90212.2	101891	112794	106932
P12111;P12111-2	COL6A3	369177	359889	381623	402272	133536	106465	97664.2	74032.4	139855	138987	109797	146183	94573.2	128896	113096	133948	374117	410936	388587	421469
P12235	SLC25A4	4.24742e+06	4.06951e+06	3.65353e+06	3221666	4.53048e+06	4717788	4.61717e+06	4.83183e+06	5000461	5361276	4969986	4.75348e+06	4.16688e+06	3.83213e+06	4581034	4.10272e+06	4150140	3.76944e+06	4215639	4332147
P12236	SLC25A6	4495825	4202335	4.29155e+06	3.84993e+06	4990409	5.10974e+06	5.35916e+06	5206740	5.37668e+06	5244420	5.51011e+06	5593547	5.01279e+06	4812353	5.56612e+06	5274517	4618536	4425084	4994634	4912283
P12268	IMPDH2	1.08039e+06	1.00567e+06	1.1277e+06	1.23687e+06	1122538	1.23196e+06	1.21578e+06	1.30165e+06	1258549	1.30823e+06	1.29723e+06	1.29352e+06	1.46021e+06	1.46709e+06	1.53164e+06	1.57873e+06	1.20915e+06	1.26037e+06	1.34412e+06	1.29007e+06
P12270	TPR	252573	197618	325111	417088	170583	167443	293744	235601	254008	191991	260326	288389	279942	206639	308478	272049	154472	201652	319103	204276
P12277	CKB	26897202	20969124	25331530	30581068	21279504	20339690	24379024	20218770	20563840	15838347	19923546	22644808	26220320	25399610	24551076	24714864	14108776	18237522	18932636	13191324
P12532	CKMT1A	591612	721605	767621	889655	967491	908379	706742	872998	752994	723371	849141	921553	490111	535854	653570	898385	574672	471759	770847	532410
P12814	ACTN1	1.20485e+06	1.01208e+06	949302	1.00704e+06	868369	829136	845285	790060	949766	1.02609e+06	1.04038e+06	1.1083e+06	748333	775622	808114	729546	993728	1.09935e+06	1138305	1.0318e+06
P12931;P12931-2	SRC	511764	498022	641365	534208	542003	495272	532016	738277	492929	502601	484148	445874	537502	509620	576610	489431	533167	674818	518151	991312
P12955	PEPD	1.3164e+06	1.05297e+06	1.13914e+06	1.05675e+06	722152	736354	732257	684990	832546	929444	952552	877339	582769	530650	586407	485700	800313	827537	770926	769944
P12956	XRCC6	4042125	4436050	4.73137e+06	5.13378e+06	4810188	5096304	5053828	4998803	5.00828e+06	4.17183e+06	4.58715e+06	4863621	5.89424e+06	6146002	6.08074e+06	6229421	4604661	4893225	5.52087e+06	4.21139e+06
P13010	XRCC5	1.88791e+06	1.76994e+06	1.87023e+06	2.05975e+06	1874922	1.948e+06	2.0884e+06	1.93894e+06	1958407	1.80957e+06	1.80386e+06	1.89474e+06	2323130	2.2611e+06	2482964	2.24133e+06	1.947e+06	1971069	2303150	1.90909e+06
P13073	COX4I1	1.8403e+06	1.53774e+06	1.7029e+06	1.03436e+06	2.02851e+06	1.95232e+06	1.88419e+06	1825220	2.2921e+06	2.13748e+06	2.36352e+06	2.21977e+06	1.56875e+06	1.55342e+06	1.51012e+06	1.46367e+06	1.66365e+06	1619894	1.59619e+06	1.60607e+06
P13473-2	LAMP2	2184448	1860785	1.97666e+06	2128005	2090259	2.01117e+06	1.8643e+06	1.73506e+06	2.69607e+06	3.06202e+06	3.08522e+06	3284070	1.9195e+06	2102383	1.92117e+06	1.67446e+06	2.39751e+06	2.46741e+06	2.5145e+06	2187305
P13489	RNH1	1.80311e+06	1.60401e+06	1840765	1.94141e+06	1.53598e+06	1.65166e+06	1.58078e+06	1699759	1.81166e+06	1725022	1.72926e+06	1.85087e+06	1.64395e+06	1.67446e+06	1.69451e+06	1.65364e+06	1.74853e+06	1.8884e+06	1.91464e+06	1.75947e+06
P13521	SCG2	510311	494130	535999	598564	678733	686918	616650	610104	506216	554361	581659	560490	502973	511320	453183	383550	623134	321340	426563	393422
P13591	NCAM1	6.74258e+06	6617323	6014917	6.07588e+06	7.13319e+06	7061616	6821612	6339259	5.53874e+06	6.2794e+06	6308131	6034346	5090251	5.28699e+06	5060153	4.42729e+06	4736875	4.65972e+06	4.46351e+06	4227028
P13639	EEF2	6.15377e+06	6.02651e+06	6795972	7373694	6.54756e+06	6.57123e+06	6877147	7.11439e+06	7.24456e+06	6.5868e+06	6708708	6.91866e+06	6621289	6757050	6.99354e+06	6706777	7.01137e+06	7927555	7374347	7157641
P13645	KRT10	4.66228e+06	6.99546e+06	2.0378e+06	2.33825e+06	2.98938e+06	4615997	3.13608e+06	2.45134e+06	3.67549e+06	4545944	3751231	2.75394e+06	2.75956e+06	5.6914e+06	2.89073e+06	1.90887e+06	3.45278e+06	3.00664e+06	7423483	3388520
P13647	KRT5	1.89069e+06	2.57539e+06	779772	1.81565e+06	1209374	1.73182e+06	1.18182e+06	1.06367e+06	1.38769e+06	2.54002e+06	1.86223e+06	1.2469e+06	1.28426e+06	3.49107e+06	1.07625e+06	747144	1.57665e+06	1.49431e+06	2.72143e+06	1.60221e+06
P13667	PDIA4	2.24372e+06	1.99008e+06	2.01773e+06	2374765	2087180	2.1597e+06	2.05444e+06	1874062	2082949	2.07209e+06	2203620	2.2591e+06	2271959	2.31543e+06	2.30115e+06	2.06756e+06	2.51815e+06	2.61191e+06	2.64218e+06	2242180
P13674;P13674-2	P4HA1	307027	315921	366458	493492	152458	141575	160598	174797	236363	215611	281253	275432	152433	192458	200709	205767	524208	531877	574054	487484
P13716;P13716-2	ALAD	26506.3	31458.9	29303.6	32878.8	31862.1	32100.5	29555.6	37604.3	29007	34887.1	34337.9	38615.9	38013.5	37839.5	38441.8	45822.1	52240.8	52474.8	48285.3	57212.9
P13797	PLS3	367952	333152	349070	354718	178189	195010	187038	158302	375338	407195	383225	461220	124699	153380	175526	161912	382758	349158	410890	342354
P13804	ETFA	937137	874270	948030	1.34405e+06	830000	836912	900785	844918	1.15475e+06	1.14445e+06	1.08023e+06	960718	866133	800092	814050	737644	1.01187e+06	1075096	952186	895982
P13807;P13807-2	GYS1	341347	266305	393358	371461	382175	475559	435160	414400	343397	305015	297558	369938	372695	353530	362658	467144	355351	368209	379140	414045
P13861;P13861-2	PRKAR2A	733226	716559	722090	698934	700834	708653	719698	662983	680680	760824	739352	707554	501969	514727	490951	444787	653058	674680	637079	613530
P14136;P14136-2;P14136-3	GFAP	1.08297e+06	1.0604e+06	1.03543e+06	946976	681279	902234	752128	672872	1.5115e+06	1.74865e+06	1.68111e+06	1.55751e+06	842796	622518	837746	469206	1899331	2.08887e+06	1.81519e+06	1.79084e+06
P14174	MIF	4.05648e+06	3374815	3.97172e+06	2.35318e+06	3.47508e+06	3.3999e+06	3.43318e+06	3.14078e+06	2.81767e+06	2.52297e+06	3.09309e+06	3.09582e+06	2.27588e+06	2337939	2.35506e+06	2.24555e+06	2.7223e+06	2860721	3192102	2.98432e+06
P14209	CD99	130983	99500.8	110610	58348.8	156383	120059	129526	105148	89922.4	51058.1	86603.5	86850	128373	128974	100005	107368	83106.8	84544.2	108966	60759.5
P14324;P14324-2	FDPS	791492	818040	724859	1.18311e+06	746939	769777	720959	731226	580942	612815	608430	690178	723101	771140	840144	739582	837612	839291	886388	852690
P14543;P14543-2	NID1	863173	1.33945e+06	1.21911e+06	924980	1089279	1.0012e+06	946845	1161665	1.465e+06	1.24802e+06	1.32756e+06	1.08882e+06	1.93619e+06	1.96694e+06	1.88282e+06	2.15859e+06	1.67072e+06	1.55138e+06	1.58272e+06	2411244
P14550	AKR1A1	1.81268e+06	1.50497e+06	1.62731e+06	1.83415e+06	1.55263e+06	1562540	1.51891e+06	1.49777e+06	1.83284e+06	1.6271e+06	1.83437e+06	1.74324e+06	1140698	1.11322e+06	1.24786e+06	1.17389e+06	1.45622e+06	1523650	1.60968e+06	1.42103e+06
P14618	PKM	16155120	15778135	16135160	17281316	16325726	16989330	16814036	17293232	17855212	17894468	19099520	19229110	15988687	16776934	16934186	16728239	15915386	16783480	17977178	16894574
P14618-2	PKM	1.98063e+06	1.84692e+06	1.86903e+06	1295753	2536696	2360684	2298673	2.14782e+06	1.80428e+06	2.03689e+06	2.01599e+06	1.90124e+06	1.69432e+06	1791335	1.52634e+06	1.47018e+06	1.35183e+06	1.36616e+06	1.33581e+06	1.28526e+06
P14621	ACYP2	195693	169406	160278	117888	302850	307406	282646	266683	257597	257717	291430	290702	147693	172727	153844	165119	223532	184226	255093	186902
P14625	HSP90B1	10386280	10187074	10193360	11149744	10589376	11155320	11079673	10480383	11234941	11253727	11210541	11025197	11919421	12147292	13019433	11305153	12359457	12927834	13865843	12135951
P14649	MYL6B	88165.7	59007.3	70286.7	11936.2	71272.4	70406.1	82291.2	76153.4	72024.9	82996.5	72442.3	62816	67899.3	69140.4	77193.6	63186	79201.7	66205.4	80387.8	71580.8
P14678;P14678-2;P14678-3	SNRPB	1.70988e+06	1.46638e+06	1.5499e+06	1.94438e+06	1.54692e+06	1.63999e+06	1.68862e+06	1.76179e+06	1.50335e+06	1.40989e+06	1.55977e+06	1704031	1.74941e+06	1.94767e+06	1.81592e+06	1.88147e+06	1.68794e+06	1.65607e+06	1.96976e+06	1.58135e+06
P14735	IDE	111602	99373.1	123695	132906	91604.4	97705.6	127113	143571	104036	113908	98794.1	139123	104857	103984	134961	137261	122439	117572	150228	156422
P14854	COX6B1	176659	143649	127864	98709.4	188051	167291	165329	146770	158459	141529	168149	161732	164671	127721	92499	138581	113330	229941	154404	149977
P14866	HNRNPL	1.57401e+06	1.49142e+06	1511697	1.63606e+06	1.56993e+06	1.60612e+06	1.6531e+06	1.7098e+06	1.72257e+06	1.39145e+06	1.66366e+06	1720178	1664148	1.7519e+06	1.83156e+06	2.09321e+06	1360322	1.3316e+06	1.68627e+06	1.64828e+06
P14868	DARS	1.59121e+06	1.66126e+06	1.75024e+06	1663480	1.62436e+06	1731618	1.75986e+06	1.88024e+06	1951504	2.03873e+06	1.82382e+06	1.82561e+06	2.15497e+06	2.10076e+06	2222720	2.25777e+06	2.2096e+06	2.30281e+06	2.35747e+06	2407476
P14923	JUP	191636	189064	136742	202533	168040	177855	173810	173511	129599	138943	152363	138818	143715	202831	141437	131985	127281	140041	161119	138526
P14927	UQCRB	933500	857363	886791	853729	810712	1.11989e+06	1.14431e+06	1.24381e+06	1.15956e+06	850668	1.18681e+06	1.17987e+06	945416	794925	928526	835247	803027	591790	924718	613364
P15056	BRAF	89839.6	89394.8	102702	87577.3	96287.9	93663	92616.2	89390.5	98264.4	83952.2	95786	97435.1	100304	108350	107907	106177	78001.4	99267.3	55507.6	90178.7
P15104	GLUL	61840	56628.3	60926.5	66013.8	73282.4	54881.6	63050	69733.8	53452	64349.3	54073.5	55178	61143.4	67349.3	66782.1	63404.9	48574.3	51570.3	52566.1	55020.1
P15121	AKR1B1	1489017	1415274	1377349	1304535	1.441e+06	1.46107e+06	1.39038e+06	1.21838e+06	1.21344e+06	1.29547e+06	1.4319e+06	1.28548e+06	1.17285e+06	1.23456e+06	1.25412e+06	1.0019e+06	1.45191e+06	1.42757e+06	1.60052e+06	1.27829e+06
P15170-2;P15170-3	GSPT1	845459	762652	694492	867045	785432	777637	799062	741319	741328	701704	761497	816302	792101	787706	789631	881256	755598	725457	735052	574512
P15374	UCHL3	402371	412834	367334	465486	380650	386818	400756	371530	315944	307346	314350	369645	302210	321187	292810	275136	322006	327373	320762	279502
P15531;P15531-2	NME1	830737	727568	618644	411723	860687	846025	654392	364792	725840	526438	769979	389861	732700	723976	659098	391266	575190	469228	527483	256134
P15586	GNS	1.20194e+06	1210132	1.11187e+06	1.08858e+06	1.11866e+06	1.2122e+06	1.12453e+06	985538	1.29276e+06	1.66029e+06	1.56711e+06	1.48406e+06	1.10486e+06	1.21022e+06	1.22371e+06	995769	1.82631e+06	1.69961e+06	1.86977e+06	1.6879e+06
P15848	ARSB	217894	200319	190559	155613	213493	215738	191431	184543	197287	232927	230015	193714	180548	195111	198771	193877	217785	209770	211578	222982
P15880	RPS2	2.64014e+06	2.44467e+06	2748615	2.54711e+06	2.0822e+06	2.2121e+06	2.27744e+06	2.57597e+06	3117733	2.73088e+06	2661468	2.49744e+06	3.13146e+06	2916480	3.36885e+06	3.41282e+06	2.72786e+06	3051200	3.21385e+06	3.35475e+06
P15882;P15882-3	CHN1	288934	207578	281873	420248	281972	212146	346481	354252	288824	261944	262751	418096	292865	278272	368377	479707	225608	231713	375858	335560
P15924;P15924-2;P15924-3	DSP	438499	456656	399338	461382	352092	354890	342493	336590	390954	186042	430736	384973	379788	493527	386515	352237	125827	509581	554047	511784
P15927;P15927-2;P15927-3	RPA2	101320	99255.4	104872	173732	104990	118055	123328	134932	122442	116641	110813	105323	132800	131551	128506	135319	137593	136459	130429	142520
P16035	TIMP2	45500.7	43497.9	48079.9	36121.7	38589.8	38437.2	30889.3	20003.5	43078.3	21217.2	51386.2	41920	13712.4	27296.4	26346.5	15775.9	27339.3	29970.1	33819.8	19268.1
P16144;P16144-2;P16144-3;P16144-4	ITGB4	5484.74	90208.5	10903.2	99649.5	1793.73	83554.3	10504.4	19877.8	3561.21	108397	8108.84	9026.59	23540.3	64295.6	11931.8	4336.75	92577.8	95063.6	9649.29	27413.8
P16152	CBR1	198182	420835	309927	394691	354153	245106	505634	318608	293892	351557	351550	445903	331300	345723	411100	306521	492323	384141	396413	325591
P16278;P16278-3	GLB1	539473	519522	520014	630187	367865	375139	353802	317064	541197	582896	560997	595960	333106	292072	326278	295288	620046	627821	657952	600431
P16298;P16298-4	PPP3CB	1.31648e+06	1.31923e+06	1.32549e+06	1.07812e+06	1.27241e+06	1.31572e+06	1.25419e+06	1.19064e+06	1.20454e+06	1.37243e+06	1.31998e+06	1.1819e+06	1.12288e+06	1.11961e+06	1141873	955491	1.13254e+06	1174804	1.07051e+06	1.11569e+06
P16333	NCK1	23074.8	28250.8	29734.1	40183.7	22415.8	15700.5	22811.4	15933.9	24646.3	36396.9	24840.9	30730.9	24983.9	15789.5	16345.8	25009.4	41498.9	26247	26419.3	20728.7
P16401	HIST1H1B	12720200	5.29765e+06	12377882	14227066	20160834	18884862	17710828	8177949	14184659	9061139	16578760	7.90792e+06	18202700	20009896	7694158	6387040	10861438	11607570	12848432	10885254
P16403	HIST1H1C	17242826	16680703	16254834	18017698	25471988	23971768	22491768	20370464	16289459	25470130	18546672	17722978	28859140	30508512	28889948	25617926	28634922	29393150	29713918	26656036
P16435	POR	958881	916184	935680	893480	1.01679e+06	1.08685e+06	1.0351e+06	1.10525e+06	972693	1132028	1.04153e+06	1.01361e+06	1.00778e+06	1.01329e+06	1.04203e+06	959218	1047007	1.07087e+06	1.03956e+06	1.10045e+06
P16615	ATP2A2	1.13895e+06	1.15015e+06	1.15779e+06	1.1042e+06	1.1073e+06	1.0483e+06	1.10145e+06	1.21347e+06	1.51912e+06	1.64922e+06	1.41812e+06	1.31727e+06	1.37994e+06	1.31303e+06	1.38698e+06	1.3216e+06	1630286	1.65591e+06	1.50512e+06	1.68325e+06
P16870;P16870-2	CPE	434802	379334	427645	442991	436279	453988	426828	334988	411034	422090	441660	438558	300892	332395	317480	302806	322318	322349	341022	313540
P16930	FAH	91813.9	120790	114985	118583	108944	170338	99773.8	145110	229717	126469	121195	193042	162428	98500.5	186757	117333	137549	125020	236450	125843
P17050	NAGA	324314	347418	327909	266557	398581	398877	376098	241623	452865	361950	396547	384538	296159	338324	314051	188535	410441	473748	497913	451026
P17096	HMGA1	759239	706076	748131	849384	800428	786516	865406	793257	486231	551792	618022	644095	539919	556464	607141	556006	404773	433704	503462	426874
P17152	TMEM11	143945	137796	145919	148421	236215	232678	226239	261383	181807	189650	182386	177901	264773	247873	273728	110450	159609	156376	156602	154268
P17174	GOT1	1.63538e+06	1.43287e+06	1519217	1612001	2194984	2319932	1.94995e+06	2.03016e+06	1197189	1.43538e+06	1.48072e+06	1368544	1.60052e+06	1.6777e+06	1.6191e+06	1.38299e+06	1.75208e+06	1870504	1673933	1.57313e+06
P17252	PRKCA	109924	72946.5	113922	86538.6	58795.5	73645.5	64675.3	33429.5	91310	80059.2	86149.4	70852.7	66741.4	48101.4	58318.4	32723.2	52546.6	76010.3	78633.9	43956.9
P17302	GJA1	46772.6	42274.5	36923.5	81900.4	305828	178849	88598.1	201907	49905.5	62163.1	55812	64696.6	293692	57661.1	104078	147084	55748.4	57855.2	65278.3	59946.8
P17405;P17405-4	SMPD1	62746.9	67808.7	118749	124841	62733.7	67537.5	64469.7	59049.4	79429.4	96406.3	101938	74574.8	61406.9	71017.2	72789.9	44504.8	59478.4	74882.9	79780.9	53506.8
P17482	HOXB9	16940.4	16718	13057.2	14545.2	8536.78	4501.22	2281.89	3697.61	29878.7	28862	26730.7	19831.2	4336.91	1776.86	7079.15	1513.6	2702.2	4385.77	3217.23	3362.28
P17568	NDUFB7	118900	104086	118975	144460	137515	132588	127336	132105	147513	155081	152248	143086	111591	113271	115981	99055.1	120611	120675	116273	112029
P17600	SYN1	1.11495e+06	1.08146e+06	997051	912001	1.42344e+06	1.35855e+06	1.26254e+06	1.20871e+06	1.08117e+06	1.18922e+06	1.12449e+06	1.20361e+06	933662	985685	950311	839077	913720	846167	935885	817068
P17612;P17612-2	PRKACA	202086	196670	148529	101397	213513	160810	225174	140843	130131	134879	141433	149821	184734	182237	169645	134115	218103	185169	183358	200269
P17655	CAPN2	517568	493506	502299	481028	466212	485757	492700	479109	550340	513657	531703	503454	495226	484907	499192	521325	494888	518233	556719	524423
P17677;P17677-2	GAP43	10693420	10317744	9846586	11458809	10590271	10944630	10059250	9565511	9574840	10040584	10295759	10148132	7086246	6.97546e+06	6.33413e+06	6242913	6.80706e+06	7.58201e+06	7.71422e+06	7.02917e+06
P17812	CTPS1	913720	852574	888549	849977	949069	1005840	957571	1.00314e+06	947334	891141	906998	872587	983044	935993	1.06473e+06	1.02032e+06	936151	889955	1029713	976628
P17858	PFKL	837833	837810	759023	643494	726897	700368	727362	657873	743336	702475	713028	692594	820884	839948	852756	839753	742326	749026	894829	780758
P17900	GM2A	577375	528502	566036	485998	479632	474382	449948	462670	615902	696444	798970	673816	395772	407595	384139	326759	806105	931338	884529	838749
P17931	LGALS3	57425.2	229762	71164	75906.5	220684	227394	50792.1	46191.8	64811	252793	64013.8	67344.9	266396	205522	286226	258678	219017	261191	227649	87740.4
P17987	TCP1	3.45091e+06	3.57403e+06	3.40012e+06	4.0937e+06	3721404	3.79354e+06	3.72329e+06	3.8707e+06	3.42758e+06	4.02908e+06	3.66577e+06	3699715	3676441	3.83508e+06	3.81521e+06	3545789	3.52489e+06	3461299	3431803	3325564
P18031	PTPN1	523799	474518	386301	445665	529413	570633	557288	540634	659479	616432	518066	545210	537579	496951	564354	554802	580653	560459	591166	567947
P18077	RPL35A	1.13033e+06	1.13277e+06	1.3022e+06	1.41173e+06	1.01792e+06	1.18395e+06	1.17712e+06	1297030	1.32696e+06	1.28182e+06	1.28647e+06	1.06365e+06	1.54708e+06	1.45964e+06	1.6007e+06	1.63272e+06	1.50696e+06	1.56096e+06	1.50354e+06	1.62619e+06
P18084	ITGB5	159414	133779	236495	157231	162656	152839	85165.6	102132	204225	95277.2	280792	129419	157355	125509	179403	168700	109372	99755.9	156526	279100
P18085	ARF4	3.44446e+06	3.34027e+06	3832011	3.0531e+06	3.37797e+06	3.5008e+06	3444989	3636763	4145666	3.8026e+06	4.05675e+06	3.67166e+06	4.15047e+06	3.9684e+06	4215585	4.21116e+06	4027624	3.96673e+06	4.04325e+06	4.18556e+06
P18124	RPL7	3.52192e+06	3.5623e+06	3.79542e+06	3.67796e+06	3.228e+06	3.37115e+06	3.19947e+06	3.93116e+06	4.0917e+06	3735189	3.8209e+06	3.51578e+06	4703006	4497442	4793893	4.78995e+06	4714188	4.41559e+06	4770165	5086202
P18206;P18206-2	VCL	953429	860152	940237	974685	644988	604612	835978	590599	1.14013e+06	774133	767992	1.07542e+06	705804	685921	684225	569104	1.16563e+06	1756160	1.35546e+06	1.1212e+06
P18433;P18433-2;P18433-3;P18433-4	PTPRA	252362	226179	76095.8	101378	75922.7	87488.9	47010.4	81015.2	97967.3	131697	79086.7	98668.8	55188.7	109096	57259.1	104658	51386.9	51180.9	77806.4	78737.7
P18583-2;P18583-5	SON	168646	132141	116361	120005	111470	111091	131362	113490	113839	135639	133823	108430	110319	142775	89773.2	105821	90585.9	108217	80920.9	86717.4
P18669	PGAM1	6602222	5237849	5406547	3870850	6069392	5771368	5.77935e+06	5.70648e+06	5216442	5.18096e+06	6.18592e+06	5334472	4664628	4.32473e+06	4.35446e+06	4.24576e+06	5.28341e+06	5428902	5.29148e+06	5011130
P18754;P18754-2	RCC1	818543	623044	800878	563444	765103	672075	711117	703259	684333	581670	670398	573600	906538	758254	948818	843557	824995	628259	711306	705346
P18859;P18859-2	ATP5J	391558	270261	344621	490562	326379	281401	279162	374863	277393	251272	333748	382771	292401	237073	257682	278986	257612	254275	260490	328813
P19022;P19022-2	CDH2	1.089e+06	910531	956690	1.04731e+06	1.14248e+06	1.12459e+06	1.08733e+06	966379	954102	1.09971e+06	1.16854e+06	1.19475e+06	911832	989738	865839	861824	805788	833366	836599	776804
P19086	GNAZ	573299	455588	544162	609656	526448	557196	578847	459942	562235	439903	551949	542337	499001	449536	415824	498701	425547	461215	459670	400334
P19174;P19174-2	PLCG1	393977	324935	380683	298962	390225	412944	410646	375943	332167	304639	344898	309054	434485	422019	401484	396369	403156	362820	428652	340109
P19338	NCL	3861352	3.92377e+06	3745734	4.46585e+06	3.89487e+06	3.93341e+06	4.0775e+06	4.03056e+06	3.72645e+06	4.12301e+06	4.14733e+06	4.26316e+06	4.32019e+06	4703726	4431729	4288260	4309452	4.47292e+06	4869963	4274922
P19367	HK1	3.00214e+06	2.89754e+06	3.04417e+06	3.04105e+06	3.09334e+06	3.05017e+06	3023828	2.93304e+06	3.32255e+06	3.81726e+06	3.76515e+06	3.60343e+06	2.20733e+06	2.33285e+06	2402103	2055479	2.36652e+06	2.41582e+06	2.37242e+06	2.19721e+06
P19387	POLR2C	177998	166907	197826	408386	183397	255304	192509	193286	208477	176972	159345	203473	203438	213796	184602	226022	198932	171923	212280	191913
P19525	EIF2AK2	264012	313127	318589	308815	323638	309076	290613	293114	361394	324813	356980	310580	374962	343632	347831	338159	321200	362879	327028	308305
P19623	SRM	724514	831618	704678	885508	675488	801373	623034	752526	790708	1028107	787974	682602	806723	877833	685977	771065	1040035	1.02194e+06	915049	881659
P19784	CSNK2A2	721603	710943	649116	659655	549934	901970	845171	722215	673468	560765	747506	764521	609078	594032	826352	765929	529689	701479	782586	752938
P19883;P19883-2	FST	127340	116750	94242.3	133885	160162	119261	149726	94211	90252.1	80350.6	113078	96128.1	147975	151190	118180	128753	130744	119177	136564	139551
P20020;P20020-2;P20020-3;P20020-4;P20020-5;P20020-6	ATP2B1	922392	849136	814286	985659	945120	958532	870874	906618	920636	1.0679e+06	932682	1.04011e+06	651605	641211	609845	561064	885854	922419	875460	785909
P20042	EIF2S2	547308	529627	566674	598498	524954	652683	555862	595309	504724	559903	565477	543361	599628	624133	675001	639092	550234	597742	646620	596670
P20073;P20073-2	ANXA7	556479	516573	508356	489858	641181	656629	601935	566975	574120	666991	700900	677801	635288	671660	691600	567027	705792	662371	695132	646854
P20265;P20265-2;P20265-3	POU3F2	86672.1	105535	102531	124213	83436	92287.2	103621	116849	98841.7	91580.1	72921.5	72126.5	208162	221293	212138	242104	177805	185385	176479	177723
P20290	BTF3	413698	476013	383434	414125	468403	530972	422301	259516	354122	493703	485372	331824	469532	557194	283332	235483	511080	563737	372370	228779
P20336	RAB3A	1.50796e+06	1.4933e+06	1.38335e+06	1721720	1.50894e+06	1.60559e+06	1545501	1.57897e+06	1.38268e+06	1.37944e+06	1.38497e+06	1.19276e+06	1.17936e+06	1.22764e+06	1.15805e+06	1.21683e+06	1.10798e+06	1108239	1.13371e+06	999264
P20338	RAB4A	547501	574192	589824	381796	536378	581156	573235	618700	468546	534711	556592	624682	569749	564277	539753	590792	488241	545364	547598	533826
P20339	RAB5A	1.31677e+06	1.29493e+06	1275262	1.08123e+06	1.33803e+06	1.33175e+06	1.23262e+06	1211673	1477567	1.34183e+06	1282733	1.16785e+06	1.24295e+06	1.26938e+06	1.34263e+06	1.12513e+06	1.26106e+06	1.21936e+06	1.21565e+06	1.21744e+06
P20340-2	RAB6A	1469906	1.661e+06	1.4367e+06	1.5483e+06	1576254	1.38034e+06	1.44556e+06	1241534	1.37938e+06	1.80525e+06	1547294	1.32957e+06	1.32484e+06	1.48317e+06	1.23523e+06	1.22442e+06	1.54725e+06	1.34497e+06	1.40966e+06	1.15623e+06
P20618	PSMB1	1865421	1.74102e+06	1.67612e+06	1.80424e+06	1.95474e+06	2.02482e+06	2.07657e+06	1.86405e+06	1.68682e+06	1.76467e+06	1.73538e+06	1.72321e+06	1.73884e+06	1.78956e+06	1.9097e+06	1.54055e+06	1.74585e+06	1.74374e+06	1.88817e+06	1.60036e+06
P20645	M6PR	167714	157104	157035	159857	221478	219614	205173	191369	190532	226266	214872	193508	146344	169322	162371	123497	239449	225620	209203	206854
P20674	COX5A	1.74339e+06	1.69397e+06	1.63804e+06	1.64616e+06	2.00576e+06	2.11845e+06	1806426	1.6997e+06	1963703	2363951	2.32871e+06	1.88223e+06	1.52043e+06	1639775	1.43089e+06	1.27794e+06	1.82083e+06	1.60549e+06	1.46009e+06	1.48582e+06
P20700	LMNB1	3.0169e+06	2.83266e+06	3093118	3.27676e+06	2.69304e+06	2.67945e+06	2.76773e+06	2.60323e+06	2337958	2472970	2.63426e+06	2.606e+06	2.99984e+06	3.04989e+06	3096904	2.9302e+06	2.50436e+06	2614597	2.89057e+06	2.50756e+06
P20933	AGA	174393	291591	104471	170274	343650	364686	366769	165202	353491	163847	214508	210360	235583	189736	66687.5	166494	276375	218328	186251	169682
P21281	ATP6V1B2	1.3648e+06	1314082	1.32829e+06	1.28577e+06	1.50943e+06	1.35567e+06	1.42866e+06	1.63442e+06	1.10661e+06	905962	1.37914e+06	1.31035e+06	1.29863e+06	1.23719e+06	1.36402e+06	987765	1.3209e+06	1.30627e+06	890050	1.23608e+06
P21283	ATP6V1C1	668671	523653	612198	629014	599078	524244	694893	675884	727131	635240	655628	753531	554180	513461	540495	440579	477841	623244	458929	370388
P21291	CSRP1	31589.1	58895.8	35226	45062.4	73543.8	39869.8	42759.6	52931.2	57625.7	71683.5	60401.7	51243.1	37572.6	61532.5	31886.3	40477.3	45808.6	60481.2	45559.6	53436
P21333;P21333-2;Q60FE5	FLNA	3.75549e+06	3588936	4013343	4.08223e+06	2.1612e+06	2.34847e+06	2.32908e+06	2642510	3.37985e+06	3.41236e+06	3287529	3.16409e+06	3.22471e+06	3.13814e+06	3256051	3252115	4262635	4642467	4581788	4558056
P21399	ACO1	164896	145579	167832	184681	112312	107541	134613	155486	176763	202693	182898	165896	145890	156425	157175	140097	162124	166076	164378	191470
P21796	VDAC1	5.44356e+06	5439075	5135427	5178449	5.8724e+06	5626891	5480836	5909952	6572270	7.40618e+06	6.31169e+06	6.0358e+06	6.20148e+06	6463398	6489550	5.89651e+06	5844840	5944070	5658467	5.71783e+06
P21912	SDHB	105031	127318	176840	134893	111748	116951	138883	127230	169895	157018	180491	159834	134444	109763	109921	124553	116757	118043	126222	128693
P21953;P21953-2	BCKDHB	36349.5	42551.1	26206.5	93334.6	41625.9	60250.9	26211.2	23355.1	26596.4	26528.6	29241.8	30130.7	29946.5	29997.5	45450.7	49120	32470.2	26732.2	37142.6	41711.6
P22033	MUT	420296	406330	393500	355474	397209	415107	393613	381047	407972	448833	431615	428844	344397	360223	360473	340586	394328	376851	354213	374821
P22059	OSBP	419543	412706	430689	474854	414807	449866	465139	377125	369312	313182	399622	464274	394000	424472	433252	368013	379734	374163	418893	362032
P22087	FBL	1.01017e+06	1.06913e+06	1.03737e+06	1.04683e+06	885278	917333	965869	1.23341e+06	1.34122e+06	1.1995e+06	1.09971e+06	1.09943e+06	1.45403e+06	1.33718e+06	1.40808e+06	1.60939e+06	1.38696e+06	1.39526e+06	1.40431e+06	1.65017e+06
P22102	GART	1.09102e+06	1070737	1.18565e+06	1286649	1.14736e+06	1.18814e+06	1.16644e+06	1416021	1247530	1.2489e+06	1.18235e+06	1.19316e+06	1.39446e+06	1.34429e+06	1.40745e+06	1.5455e+06	1285155	1.40519e+06	1.31399e+06	1.45701e+06
P22234;P22234-2	PAICS	2.0109e+06	1.96418e+06	2.00063e+06	2152087	1.93268e+06	1.90574e+06	1999068	1.87074e+06	1.87667e+06	1.68167e+06	1.90779e+06	1.97943e+06	2.40767e+06	2.46983e+06	2.40878e+06	2.32158e+06	1.86735e+06	1.92376e+06	2.10084e+06	1.79336e+06
P22304	IDS	89255.8	105816	139872	103789	98112.6	91332.4	139972	93483.6	134737	110695	187993	161765	147640	117246	75730.1	107408	145455	135443	137900	138878
P22307;P22307-2;P22307-4;P22307-6;P22307-7;P22307-8	SCP2	924126	867102	806657	701458	783635	757786	929862	797642	928145	965475	1.00717e+06	844292	830803	796323	828524	734712	823668	815254	822898	790717
P22314;P22314-2	UBA1	10456848	8759831	9954091	11245158	9619009	9933617	9421363	10509756	9246414	9540844	9462932	9337557	9767920	9041983	9824556	9494920	9881822	10455914	9929090	9697036
P22392-2;Q32Q12	NME2;NME1-NME2	3.22581e+06	3.44479e+06	2.88228e+06	2256325	3.707e+06	3.63718e+06	3529333	3524717	2.90882e+06	3.37385e+06	3.36547e+06	2.74062e+06	3082225	3229709	3.22273e+06	2.56264e+06	3.14407e+06	2.95441e+06	2.94457e+06	3.0277e+06
P22570;P22570-3;P22570-4;P22570-5;P22570-7	FDXR	604120	642345	776320	798047	496645	524515	552330	608204	811661	731250	735233	693512	930626	887412	954549	1.01976e+06	663960	723278	761542	700001
P22626	HNRNPA2B1	15010147	13554003	13602008	13892208	12919097	13682156	13938240	11690290	12132135	10531560	12875057	12814893	12515380	12813932	12589646	11480960	9790479	10049185	13127425	9245345
P22676	CALB2	195986	215586	198568	213021	202126	217995	197391	198775	107375	118171	112637	138043	254028	245437	246353	190484	524555	617371	652005	569754
P22695	UQCRC2	1.09849e+06	1162174	1.15425e+06	926752	1.43384e+06	1.26125e+06	1.50348e+06	1.03791e+06	1.07786e+06	1.42148e+06	1.20998e+06	1.37338e+06	1.10893e+06	1.21458e+06	1.27376e+06	858783	1.39674e+06	1.00005e+06	1.1912e+06	1.03578e+06
P23193	TCEA1	498435	305368	1.01394e+06	132885	280036	330343	387443	499105	412659	318992	279743	331641	271096	450384	460462	577218	458365	311753	417879	532869
P23246;P23246-2	SFPQ	3.07303e+06	2.85123e+06	3221173	2.82382e+06	2.83214e+06	2.78253e+06	2.8761e+06	2.92076e+06	2.73687e+06	3251592	2.81349e+06	2674727	2.96084e+06	2.93767e+06	2.96202e+06	3.32792e+06	2.6559e+06	2.64437e+06	2.81386e+06	2.58822e+06
P23258	TUBG1	289196	297260	301994	332739	303281	254318	200432	236246	265088	353814	260969	238718	301162	367856	274944	296552	336655	374599	292283	332524
P23284	PPIB	7149006	5624982	6419290	6.58369e+06	6970209	6.63329e+06	5.66568e+06	6.61941e+06	5.50106e+06	6.28072e+06	6298267	6.52714e+06	5082353	6228907	5.93269e+06	5567904	7339109	7631510	7.26108e+06	7.54286e+06
P23368	ME2	521251	561857	578607	629600	519125	524152	554673	562951	639103	674862	607440	721327	516802	561779	522497	495753	499314	529874	467825	516419
P23378	GLDC	296606	266099	273179	486177	267524	304823	315376	318086	446207	358024	389217	412583	403489	370885	422905	456900	265475	250818	346072	302810
P23381	WARS	999133	839536	831799	1.03091e+06	1.06951e+06	1.07803e+06	981956	1.03601e+06	742910	781533	823716	787680	989835	995775	1.01353e+06	937626	985936	1.10132e+06	1.13827e+06	955094
P23396	RPS3	4832834	4834911	5266551	5694329	4.4754e+06	4.71955e+06	4.74599e+06	4.94833e+06	5520090	4.48997e+06	4884197	4.94236e+06	6050654	5.95352e+06	6.43799e+06	6.78043e+06	5236691	5542760	6.13306e+06	5.94954e+06
P23434	GCSH	197486	165626	159561	211062	197283	194045	169176	130125	152050	190632	175328	148048	158368	136314	134182	132151	144977	142272	116876	147001
P23471	PTPRZ1	239921	354654	247424	423947	283046	335321	315620	411603	321631	375266	293633	357536	476100	480583	394413	443927	395236	260046	424211	397317
P23526	AHCY	2.41789e+06	2.1399e+06	2807517	2.60112e+06	2177176	2.35563e+06	3.06979e+06	3345335	3.08826e+06	2.47415e+06	3.02215e+06	3.17368e+06	2.75802e+06	2712195	3.47086e+06	3.7922e+06	3.35605e+06	3.19661e+06	3.28206e+06	3474394
P23528	CFL1	19032660	18613450	17240806	18397412	17409168	18621364	17489612	16494946	16692123	18790416	17571840	17809316	16348320	16955528	18545698	15917516	16676641	16615267	18850754	16786654
P23610	F8A1	6287.25	13180	12430.5	10997.3	17930.2	13654.9	8397.07	7979.56	6688.37	18030	13209.7	8590.35	16641	13779.9	11050.4	14278.8	17283.6	11128.6	9678.82	6978.25
P23634;P23634-2;P23634-3;P23634-4;P23634-5;P23634-6;P23634-7;P23634-8	ATP2B4	315685	279439	305429	426862	244881	248852	259207	254437	293578	272196	265713	280121	331124	321596	328022	359484	381747	392569	397764	378184
P23919	DTYMK	284336	244899	255605	191490	259584	269229	254603	266067	222872	212441	196453	179520	397667	327559	361552	336722	215768	219896	142072	223793
P23921	RRM1	259178	275940	304462	309518	285701	336291	426908	392640	437951	313400	299966	356690	427313	370974	403662	473626	325400	349336	388859	380591
P24043	LAMA2	286887	373597	497836	416437	283999	222468	313861	278844	376449	183936	350834	380398	496484	508358	605268	822087	271941	321621	460686	599517
P24390	KDELR1	495351	473443	325730	193516	449774	450536	457377	353048	492206	505903	495744	385778	433699	496780	489615	327842	422577	323553	526877	404700
P24534	EEF1B2	1.07266e+06	936472	1.00522e+06	1.06297e+06	1.06204e+06	1.04565e+06	1.04497e+06	979641	983117	789868	976066	1.01936e+06	894259	973513	874290	849998	860137	873566	957230	813804
P24539	ATP5F1	1.93939e+06	1908821	1814002	2439705	1.83343e+06	1.64521e+06	1.61876e+06	1.96645e+06	1.995e+06	2.11821e+06	2.01907e+06	2.29465e+06	1671596	1.69676e+06	2.14545e+06	1801276	1.91193e+06	1.65004e+06	1.84825e+06	1.61765e+06
P24666	ACP1	1.16514e+06	1.08165e+06	1.22786e+06	1.29145e+06	1.30708e+06	1.33802e+06	1.38266e+06	1.50483e+06	1288777	1.42782e+06	1.2818e+06	1.25846e+06	1.35416e+06	1323068	1.47171e+06	1.40771e+06	1.45244e+06	1.43137e+06	1.4545e+06	1.54063e+06
P24666-2	ACP1	125082	130345	105656	121776	90900.2	123030	100385	162692	164467	143370	174185	162984	86938.3	96626.6	131505	134756	220582	187895	114511	149765
P24752	ACAT1	1.61291e+06	2.67025e+06	1.46461e+06	1.36876e+06	2263370	2.02718e+06	1.597e+06	1.38953e+06	1.50715e+06	2.51774e+06	1.80282e+06	1.44507e+06	1.75868e+06	2070904	1.4853e+06	1079997	2801796	1.61662e+06	1.47826e+06	1.27793e+06
P24821	TNC	372243	407735	396396	542021	275668	387949	319728	541050	463545	464261	575040	546782	158169	368698	539829	226730	496036	468256	497488	470482
P25205	MCM3	56792.4	74476.1	125954	175775	122888	127167	179800	244654	198897	118376	141992	157014	271967	258108	259165	382849	192428	235492	213962	276434
P25325;P25325-2	MPST	665980	475751	600444	427238	442522	541637	558028	495960	617612	467770	604411	468704	519299	484866	570530	540453	689772	692465	567365	495067
P25391	LAMA1	3.07624e+06	5572104	6.71559e+06	4.88445e+06	3.55698e+06	3380019	3.49148e+06	4.83212e+06	5173368	4.70245e+06	4485769	4.32888e+06	8181076	8529107	7.82615e+06	11281844	6.64109e+06	6476626	6405665	12497992
P25398	RPS12	1348053	1.24839e+06	1428246	1.63903e+06	1.22814e+06	1.22676e+06	1.49006e+06	1.5608e+06	1.57887e+06	1.35726e+06	1.27304e+06	1.63459e+06	1.41364e+06	1.32933e+06	1.35899e+06	1.54462e+06	1.37991e+06	1.67322e+06	1.59178e+06	1.63182e+06
P25445;P25445-6	FAS	8021.1	9027.52	27467.4	25020.6	1954.36	4335.68	50769.6	40342	51558.1	19882.1	53631.7	22618.1	5673.66	2314.04	28270.6	24997.7	9805.81	17637.9	10310.5	26253.7
P25685	DNAJB1	506727	448699	519069	557112	454072	476975	466046	481274	506593	489390	520057	514323	441461	427008	442313	449068	476367	504354	508803	443776
P25705	ATP5A1	14228286	13170541	14457762	17298916	12806060	13500040	13368589	14611079	15687634	16424060	15938596	16307021	13850170	14785555	14554617	15060384	13962540	14902908	14168695	14367560
P25786;P25786-2	PSMA1	1.27889e+06	1.33815e+06	1.0729e+06	962049	1.47505e+06	1470759	1.26394e+06	1.05148e+06	1.00425e+06	1.27362e+06	1.21012e+06	1.10381e+06	1.21209e+06	1.39524e+06	1201496	949648	1.3212e+06	1.18177e+06	1.13567e+06	975187
P25788;P25788-2	PSMA3	2.03442e+06	1999461	1.69626e+06	1.80567e+06	2.04419e+06	2.05943e+06	1.96863e+06	1.79867e+06	1.64693e+06	1765889	1.80808e+06	1749572	1854553	1.90005e+06	1.93823e+06	1.65778e+06	1.79544e+06	1.97188e+06	1.66426e+06	1.67296e+06
P25789	PSMA4	1.83406e+06	1.74649e+06	1.6719e+06	1.8121e+06	1.84973e+06	1.88492e+06	1.90476e+06	1.73113e+06	1.50325e+06	1.66948e+06	1783857	1.70685e+06	1.7266e+06	1.7233e+06	1.84631e+06	1.46236e+06	1.66113e+06	1.69458e+06	1.69232e+06	1.48261e+06
P26012;P26012-2	ITGB8	100474	97342.1	107857	145076	117925	107260	127557	128886	190139	189494	165460	190724	164955	161091	132356	123444	70749.3	93520.8	57210.4	55224.5
P26022	PTX3	39763	22073.2	20947.1	56566.9	40380.9	26922.4	28521.8	30519	53138.7	62790.1	27037	24944.6	42386.1	42993.9	40847.6	38062	44806.8	42333.7	39663.9	36147.5
P26038	MSN	2.14019e+06	1.87626e+06	1.94017e+06	1.71516e+06	1.38771e+06	1364946	1.38168e+06	1.20441e+06	1.42968e+06	1.48723e+06	1.66195e+06	1.55345e+06	1.54304e+06	1.56565e+06	1.54983e+06	1325799	1885494	2.00692e+06	1.96682e+06	1712870
P26196	DDX6	2.02374e+06	1743419	1.92993e+06	1.95771e+06	1.9933e+06	2.05877e+06	1.96837e+06	2.00478e+06	1.92011e+06	1.88921e+06	1.83756e+06	1.80097e+06	1.86724e+06	1.7204e+06	1.86346e+06	1.73181e+06	1612154	1.62197e+06	1.80755e+06	1.65241e+06
P26232-2;P26232-5	CTNNA2	813584	787633	727645	829169	866024	833276	795897	749143	580354	668422	632510	655935	697053	719020	645097	602482	646977	678851	606294	573848
P26358;P26358-2;P26358-3	DNMT1	62636.6	71936.7	69537.8	65350	66140.9	67190.3	60881.3	82647.9	79889.6	80077.8	72361.1	64839.9	100917	87098.1	98012.5	101095	90326.1	91638.5	96011	93451.1
P26368;P26368-2	U2AF2	1.48585e+06	1.32233e+06	1.30758e+06	1.52176e+06	1.36945e+06	1.46991e+06	2030320	1.55882e+06	1.34532e+06	1.26026e+06	1.4464e+06	1.40759e+06	1.43481e+06	1.43119e+06	2.02785e+06	1.37179e+06	1.21829e+06	1.30697e+06	1971163	1.28116e+06
P26373	RPL13	3.42858e+06	3.08667e+06	3475027	2560691	2.83113e+06	2.99884e+06	2.94093e+06	3.23343e+06	3.64809e+06	3.12585e+06	3.11554e+06	2.85038e+06	3.99249e+06	3.82089e+06	4071234	4.34135e+06	3.92223e+06	3916915	4019579	4.27719e+06
P26583	HMGB2	434721	360723	347365	384739	421305	393533	447606	363913	341246	312154	360280	356816	447169	443510	476246	451083	393846	381440	431448	317662
P26639	TARS	1.76371e+06	1695861	1.64439e+06	1515634	1.67736e+06	1.7708e+06	1.53102e+06	1.70363e+06	1.56874e+06	1.77116e+06	1.6715e+06	1.48002e+06	1.90762e+06	1.89487e+06	2.04222e+06	1.8672e+06	2.13182e+06	1.96794e+06	2.03081e+06	2049605
P26640	VARS	1.33352e+06	1.3181e+06	1.3324e+06	1.40741e+06	1.25015e+06	1.28017e+06	1.23597e+06	1.27936e+06	1.39914e+06	1.45136e+06	1.43169e+06	1.3722e+06	1323017	1.32596e+06	1.3482e+06	1.24763e+06	1.37555e+06	1.36419e+06	1.36027e+06	1.29735e+06
P26641	EEF1G	8.05617e+06	7.28168e+06	7.44354e+06	7.6364e+06	7.6811e+06	7952737	7.94636e+06	8508483	8366359	8612549	8436010	8.25235e+06	8005313	7534859	8408535	7.8044e+06	8114581	8.29466e+06	8428503	8326917
P26885	FKBP2	684732	575823	663838	589184	701608	718367	614003	591052	583993	631251	689153	611166	576565	552785	552688	473632	675639	733429	692950	604641
P26992	CNTFR	325259	303560	204309	243749	556297	480810	387943	321246	324012	426141	286707	226858	568797	562350	361436	404922	510457	432223	277592	319116
P27105	STOM	130070	58189.3	52451.2	45673.1	44187.4	47951.1	44839.2	46494.8	64242.5	71666.2	74325.3	62522.4	47436.7	51509.6	45386.4	52198.9	77191.3	86612	79374.9	84259.5
P27338	MAOB	7988.49	23634.8	26418.9	46677.5	43275.3	41743.9	46048.5	57969	49206.4	54708.9	39799.6	55599.3	42108	51050.4	41140.1	52131.1	37724.3	35378	37244.9	10698.7
P27348	YWHAQ	13548390	12326372	14440996	14606534	13951237	13713231	14622200	12925488	13122860	11944343	13618977	15527711	12612242	12906512	13438041	12330426	10480513	11146638	13244521	10719229
P27361	MAPK3	689845	646999	701107	922430	785293	622803	638741	707397	772859	872169	558868	763092	630498	629473	797517	872364	665658	641200	723352	823903
P27544;P27544-2	CERS1	228384	242211	211315	243453	231645	240365	635512	488702	250523	261248	205242	471803	225475	227305	549935	423562	229693	292075	362139	444614
P27635;X1WI28	RPL10	1.07068e+06	1.0974e+06	1.23386e+06	1525250	1.02522e+06	996581	1.06707e+06	1066667	1.10864e+06	992976	1.07542e+06	1.04431e+06	1.26512e+06	1201567	976234	1198515	1.0903e+06	936044	1.22174e+06	1.07024e+06
P27694	RPA1	297197	240773	252080	157987	271165	319858	266632	175548	223541	314394	296084	150976	300475	339447	349013	272245	303612	370649	448597	327161
P27695	APEX1	1.7881e+06	1.60319e+06	1.70256e+06	2.04766e+06	1.3432e+06	1270183	1422600	1.48114e+06	1.71228e+06	1.61142e+06	1713797	1.78658e+06	1.58373e+06	1.62342e+06	1505934	1.57274e+06	1.30878e+06	1.61494e+06	1.479e+06	1.2946e+06
P27797	CALR	3053128	2.44287e+06	2.29418e+06	1.57163e+06	2792473	2.8463e+06	2.60988e+06	2751606	2667264	2997481	2.86047e+06	2.6427e+06	2830116	2.61755e+06	2.77052e+06	2412041	3209603	3.28783e+06	3.169e+06	3.13693e+06
P27824;P27824-2	CANX	12375407	10912229	11575805	11544891	11850328	12581571	12313504	11735887	13880716	12734679	14546287	13938370	7.09511e+06	7.2826e+06	8.00494e+06	7606304	12910129	12438980	15106985	13347419
P28066	PSMA5	1.67441e+06	1.66183e+06	1.70308e+06	1.24521e+06	1790864	1.84922e+06	1.93922e+06	1.61436e+06	1.25644e+06	1.34446e+06	1.70077e+06	1364062	1.57708e+06	1.75082e+06	1.87548e+06	1.62187e+06	1.60543e+06	1.57161e+06	1.63508e+06	1.50135e+06
P28070	PSMB4	877615	890408	831974	1.5387e+06	1075019	1.18924e+06	948253	948293	989774	1.05193e+06	918167	915960	782591	946156	943590	889144	912964	893855	881723	944211
P28072	PSMB6	540966	578475	600820	613932	622510	616352	672636	575657	445205	539289	564806	519523	556832	586349	587875	494544	530427	513601	532412	531032
P28074	PSMB5	2.18671e+06	1.94115e+06	1.93516e+06	1.89282e+06	2.29932e+06	2.22038e+06	2.15204e+06	2.08812e+06	1.75786e+06	1.93189e+06	1.98384e+06	1.78321e+06	1979058	2025893	2155217	1698888	1.87509e+06	1.89405e+06	1.89428e+06	1.70352e+06
P28288	ABCD3	402312	404926	499211	442205	455492	398334	452863	457281	682654	532270	513247	610846	530747	494803	525564	529313	400757	516792	494777	448389
P28331;P28331-2	NDUFS1	689108	625449	696752	804108	633172	641430	638602	734852	808101	802444	798532	805783	553614	527279	557751	605873	594725	604649	625445	622640
P28482	MAPK1	1.65351e+06	1.50291e+06	1.59828e+06	1.3985e+06	1.31527e+06	1.31725e+06	1.36195e+06	1.23988e+06	1.63474e+06	1.6704e+06	1.6105e+06	1.70725e+06	1.27183e+06	1.24874e+06	1.3614e+06	1276192	1.34213e+06	1.32726e+06	1503970	1.34538e+06
P28799;P28799-2	GRN	103931	118591	99868	90253.3	117474	97349.4	76182.7	104891	190731	178916	105337	155448	104900	99364	49511.3	80312.6	270554	290203	153897	313720
P28838;P28838-2	LAP3	477669	490777	476196	466460	457152	461914	482195	480404	543300	587217	561551	557488	480936	487198	493401	468014	568554	580546	570717	574314
P29144;Q5VZU9	TPP2	366829	296203	345067	377313	395055	384947	391701	354769	294750	290381	349752	310473	367039	351078	384290	323439	317958	309767	369550	291858
P29218;P29218-3	IMPA1	1.48861e+06	984008	1.01979e+06	941941	1.2033e+06	1.2358e+06	1.13928e+06	1.02797e+06	983193	1.22937e+06	1.17826e+06	1.09438e+06	1221631	1.01491e+06	1.18694e+06	1.357e+06	1061182	899392	1.21423e+06	1.12451e+06
P29317	EPHA2	22743.7	26002.9	31073.4	31571.5	16225.6	15377.3	16957.8	16643.2	33703.9	30895.6	29542.9	27949.6	52336.4	48979.2	56159.2	53905.5	29977.7	28427.6	33213	38485.3
P29323;P29323-2;P29323-3	EPHB2	597766	613460	576127	521559	691921	728697	673866	710597	580910	677702	622407	573150	703998	732899	767183	681136	609025	596410	579384	592973
P29401;P29401-2	TKT	8133014	7370696	7.53872e+06	7795505	7078672	7.31285e+06	6975135	6.95359e+06	6162006	6.75403e+06	7189821	6.96113e+06	5.79837e+06	5786582	5901344	5.11698e+06	6.91187e+06	7.29843e+06	7.06877e+06	6.67313e+06
P29762	CRABP1	16193945	14800382	15485472	9981332	17887690	18665478	19071658	17459892	20859722	20071538	21564062	19410818	3.35893e+06	3.12746e+06	3.3072e+06	3.10108e+06	5.68292e+06	5.7642e+06	5.82548e+06	5.45011e+06
P29966	MARCKS	15109340	12895500	13726404	14725897	15154853	14882439	14511545	12542181	11411038	9349890	12898122	13059262	13405058	13738751	13192355	12001863	11074598	11775224	14292113	10435624
P29992	GNA11	1.85198e+06	1.75791e+06	1.70563e+06	1912526	1666555	1.81145e+06	1.63797e+06	1.7455e+06	1.71163e+06	1965169	1.91219e+06	1.83751e+06	1.55254e+06	1573769	1.62288e+06	1.40972e+06	1.56549e+06	1.60882e+06	1.53813e+06	1.51798e+06
P30038;P30038-2;P30038-3	ALDH4A1	86744.5	99991.6	106044	77843.8	83289.4	98837.1	123641	84195.6	185333	139990	126599	150377	104663	74169.1	79648.9	68213.2	105736	149902	92164	91248.6
P30039;P30039-2	PBLD	159658	276882	188073	257533	257493	210082	203302	162567	257344	306877	181758	229388	129262	193511	130450	234222	166413	158117	186712	140404
P30040	ERP29	5413716	4554431	4.6204e+06	4.8236e+06	4.76956e+06	5411409	4.52803e+06	4.04769e+06	4.38687e+06	4902147	4.82193e+06	4.55553e+06	4.44204e+06	4.4775e+06	4875912	3585219	5577376	5.17165e+06	5.81515e+06	4734790
P30041	PRDX6	4664099	3.85554e+06	4435657	4.49399e+06	3.71833e+06	3.97361e+06	3.86784e+06	3.89979e+06	4.62679e+06	3649489	4.76575e+06	4556020	2.93913e+06	3.04046e+06	3358036	2986702	3.29257e+06	3.72122e+06	4345105	3.65769e+06
P30043	BLVRB	532914	601179	600724	558224	473555	448214	448344	450569	525334	360501	493169	493508	527292	489342	554537	463821	567613	702001	744679	694118
P30044;P30044-2	PRDX5	9265187	7583866	8548479	9820519	7.64153e+06	7730936	7.7699e+06	8.08618e+06	7.26051e+06	7.07931e+06	7.60474e+06	7930189	6145440	5.9565e+06	5.95803e+06	5585956	6375737	7559463	7416805	6310573
P30048;P30048-2	PRDX3	3.24601e+06	2.64065e+06	2.87548e+06	3.18718e+06	2.90227e+06	2.78093e+06	2.68289e+06	2.82056e+06	2989400	3378321	3.3016e+06	3153134	2214050	2.0944e+06	2.31656e+06	1.97301e+06	2.62871e+06	2.78852e+06	2.64306e+06	2517210
P30049	ATP5D	1.36011e+06	1.32458e+06	1.36198e+06	1.43257e+06	1.4562e+06	1.38385e+06	1402787	1.35866e+06	1.40977e+06	1.50134e+06	1.57276e+06	1.59819e+06	1.22616e+06	1.28726e+06	1.2096e+06	1.16411e+06	1.23476e+06	1.2048e+06	1.26046e+06	1.22721e+06
P30050	RPL12	2.40301e+06	2.41502e+06	2504563	2691153	2403272	2.40656e+06	2.37378e+06	2756837	2557856	2.66186e+06	2.4266e+06	2.41879e+06	2.77997e+06	2.77059e+06	2896046	2.88362e+06	3.06809e+06	3.14296e+06	2.98865e+06	3.27882e+06
P30084	ECHS1	1705214	1.4194e+06	1.65047e+06	1.72005e+06	1.48175e+06	1.56758e+06	1.54278e+06	1.62144e+06	1.62469e+06	1.59081e+06	1602580	1.54399e+06	1.33414e+06	1.22086e+06	1.41449e+06	1.28193e+06	1299029	1.44572e+06	1.37753e+06	1.33454e+06
P30085	CMPK1	864907	873371	766778	876244	886140	801148	823386	769675	798284	800184	798673	876097	1.11141e+06	1.14341e+06	1128979	1.01936e+06	955388	926273	1.01545e+06	906478
P30086	PEBP1	6000296	5.3664e+06	5589040	4.43444e+06	5.15587e+06	5.50252e+06	4352198	4.30575e+06	4.171e+06	5063253	5254127	4428889	4217624	4.65954e+06	4091454	3.58255e+06	4.57742e+06	4909714	4.14864e+06	3.82198e+06
P30101	PDIA3	10331239	9299679	9133616	9212243	10609254	10968084	10344088	9161485	8827486	9413491	9826070	9846392	9701208	10353981	9672778	8177035	10968035	10950200	11946416	9995725
P30153	PPP2R1A	3.33817e+06	2.509e+06	2963189	3665766	2.81272e+06	2.35559e+06	3.99995e+06	3520069	4851255	3.04307e+06	3234312	4.98435e+06	3207250	2.97817e+06	3.01042e+06	2815816	2.34775e+06	3.99715e+06	2.8675e+06	2.04957e+06
P30405	PPIF	44248.6	42213.9	39164.7	21121.5	28924.3	31022	33265.1	27477.9	39857.9	39854.5	44568.1	39379	29170.2	15201.5	24254.4	20333.1	34099.6	32018.2	31482.4	29328.3
P30419;P30419-2	NMT1	309123	203220	213196	263367	243042	188816	212917	228137	145484	230551	230508	221564	337895	234447	234299	235169	325883	184993	323403	239602
P30519	HMOX2	352469	353031	379860	244264	380696	426930	376204	368522	317916	352209	303490	310294	319423	325379	292495	421496	322326	314582	303786	365811
P30520	ADSS	762758	615547	885025	722690	652110	899356	763241	727988	958169	1.00294e+06	943085	674162	619798	722533	702911	716521	778453	852703	726334	592072
P30533	LRPAP1	164488	173584	123298	192955	156560	152164	91108.9	130848	134759	196802	155999	151389	160157	162561	120323	102105	212839	197775	155419	164787
P30825	SLC7A1	90987.9	102366	104167	88053.9	136213	129832	115755	108565	83972.3	95054.9	90238.6	77840.1	162506	175414	145095	132151	156970	154053	124208	128925
P30837	ALDH1B1	464463	443169	602193	190502	529833	569414	666307	665836	649766	421913	523695	505700	801674	719590	645702	955417	439299	481708	551027	279670
P31025	LCN1	67739.1	152076	8515.48	143899	64334.3	144446	56817.4	117348	120011	59592.1	62285.2	66009.8	38755.9	114278	108284	25221.8	135435	32798.1	20557.6	51709.1
P31146	CORO1A	757838	757712	758014	709472	831084	951517	792795	716872	599025	758063	748068	641279	717632	729903	744705	669636	735582	623262	745426	757206
P31150	GDI1	8633217	7633668	8527946	9762867	8922544	9148513	8834520	7522496	7.27073e+06	6949286	7552356	7726517	7158265	7062498	7505824	6208249	6.14066e+06	6086785	6.57366e+06	5.55374e+06
P31153	MAT2A	778250	1.41341e+06	1.0906e+06	1.2122e+06	734149	828035	757686	1.46851e+06	810843	1.4134e+06	850162	1.0212e+06	1.61666e+06	1.03537e+06	997768	1.1667e+06	902077	934559	1.04513e+06	1.39999e+06
P31323	PRKAR2B	912170	924212	919645	883611	989592	1.06242e+06	1.0435e+06	977577	974825	1.09951e+06	1.00902e+06	933311	949096	909964	891565	741459	1.07286e+06	1.06934e+06	977380	892620
P31327;P31327-3	CPS1	524718	601254	772998	878361	634334	741033	776453	1.00013e+06	1.12608e+06	971593	901054	901610	1.18366e+06	1.11443e+06	1.19526e+06	1.49132e+06	926854	980749	982470	1.12001e+06
P31689	DNAJA1	504538	528682	520075	605056	483453	514025	506392	528169	569370	581400	544445	587819	523937	567495	560327	555114	549849	550544	527702	541578
P31749	AKT1	302676	369422	277392	747299	270431	208753	304553	414032	290349	247693	249804	425768	271782	286316	327159	269663	309465	220506	341583	259553
P31930	UQCRC1	1.01352e+06	1.00476e+06	1.01648e+06	1082161	1218684	1.19175e+06	1.15981e+06	1.23636e+06	1238239	1.52712e+06	1.4601e+06	1.41771e+06	1.02689e+06	1.06175e+06	991950	901894	1.08958e+06	1.08168e+06	982107	951572
P31937	HIBADH	245597	162961	280549	294860	165147	142655	285916	237712	230756	171603	246140	236979	148518	144283	233050	234282	181027	174982	265939	234080
P31939	ATIC	650959	657626	638799	555325	707080	774934	765788	777122	781259	857120	740690	709132	842191	802057	847156	754362	1.07375e+06	1.05083e+06	1.00073e+06	1079049
P31942;P31942-2;P31942-3	HNRNPH3	3.42629e+06	3.12937e+06	3.41276e+06	3.95414e+06	3.12099e+06	3.13017e+06	3190143	3366132	3695195	3.52323e+06	3.30546e+06	3.24373e+06	4.12409e+06	3.9104e+06	4.14239e+06	4.07865e+06	3.58692e+06	3.72258e+06	3.4381e+06	3.36629e+06
P31946-2	YWHAB	5.09458e+06	4.23801e+06	5.00869e+06	4.38077e+06	5.436e+06	5.3536e+06	5559159	4.39276e+06	4220445	4412931	4594512	4.3439e+06	4.46177e+06	4.382e+06	5.91741e+06	3.70381e+06	3.84379e+06	3.78176e+06	4.24776e+06	2914699
P31948	STIP1	4239871	3.65905e+06	4.00878e+06	4446937	4.0632e+06	4.1743e+06	4.03329e+06	4178089	3.58391e+06	3.85077e+06	3.93818e+06	4.02579e+06	3.85054e+06	3830096	3715911	3.574e+06	3822108	4.01015e+06	3973833	3.72161e+06
P31949	S100A11	193935	171848	189916	140170	64801.3	66301.9	72792.7	71050.9	128794	133934	96656.1	101468	19512.2	25206.7	24237.2	21188	181875	231806	231658	190493
P32004;P32004-2;P32004-3	L1CAM	209409	239669	169969	190838	289689	268896	231447	188542	176299	161029	189894	154001	140964	143135	98850.8	87370.9	164240	164754	112565	105621
P32119	PRDX2	13115373	11749312	11789721	13153229	12646270	12555001	12820419	11970282	10501807	11598770	11689900	11539007	11478463	11419380	11613308	9637989	10264146	11876046	10927187	9616750
P32321;P32321-2	DCTD	48883.6	48024	46637.1	73427.1	50579	39757.4	43435.2	41064.8	43424	33238.9	45556.2	42735.1	55290.1	42710.8	31055.8	53111.9	43680.5	43398.8	69159.8	45280.1
P32322	PYCR1	406723	397054	393417	597498	269700	260510	274654	297545	333374	352875	317364	320838	163133	158106	149405	183502	426666	454286	428240	464917
P32856;P32856-2;P32856-3	STX2	30965.7	27270.9	34101.5	18590.9	36517.8	34803.3	32527.6	27509.3	31725.8	31141.5	28495	22363.4	18926.4	20041.9	19794.8	16603.6	19634.8	16734	15357.2	17358
P32969	RPL9	1.27547e+06	1.32504e+06	1.45461e+06	1647591	1.22776e+06	1.20858e+06	1.34478e+06	1.46812e+06	1.52497e+06	1.30108e+06	1.33917e+06	1.52118e+06	1.60806e+06	1.6579e+06	1615863	1.96396e+06	1.51048e+06	1.76362e+06	1.60448e+06	1.73475e+06
P33176	KIF5B	1.45112e+06	1336941	1.36774e+06	1.51457e+06	1.33869e+06	1.34767e+06	1.3193e+06	1.46772e+06	1503600	1.53239e+06	1.43305e+06	1.42555e+06	1.66235e+06	1.60182e+06	1.6402e+06	1.50524e+06	1.45956e+06	1.54386e+06	1.47114e+06	1.38074e+06
P33897	ABCD1	15483.7	18770	27658.8	30411.7	20989.6	20050.6	24788.4	22217.6	20768.8	17852.2	17871.9	14435.8	24655	25914.5	25582	32021.2	32713.1	32693.1	40339	46445.8
P33947	KDELR2	112984	116103	73072.5	127614	99784.3	106280	187793	133293	174271	141151	120753	229407	94596.9	113955	173914	127038	116585	85907.9	194484	188686
P33991	MCM4	12713.9	12582	13958.6	52186.2	26058.7	16341.8	32772.7	36248	33921.5	31546.6	19689.2	30430.8	50127.9	44517.2	29065.3	61812.4	39259.6	40970	28905.2	48955.6
P33993	MCM7	75461.7	82668.2	89629.8	135978	126991	129933	172229	216485	195609	137809	138871	134212	291336	262816	296774	363924	213159	180229	248540	268209
P34059	GALNS	143396	109732	145062	143184	128680	119699	116522	97446.1	154643	145800	173405	189374	115536	113854	122078	116529	119290	148134	158274	135546
P34897;P34897-3	SHMT2	1.42427e+06	1399131	1.38323e+06	1.42961e+06	1.55897e+06	1.6314e+06	1.49215e+06	1900823	1.63098e+06	1.74625e+06	1609219	1613284	2.20763e+06	2250653	2.25136e+06	2.47307e+06	1824647	1.80709e+06	1.76876e+06	2.0054e+06
P34903	GABRA3	41961	38818.8	46770.6	38940.4	15723	13972.5	14719.4	11248.9	38026.4	33139.4	44253.2	43504.5	313.141	3186.1	4647.41	2846.57	6574.26	10485	10975.4	15243.2
P34932	HSPA4	4270624	3.76064e+06	4142749	5193789	4486956	4.57062e+06	4.65316e+06	4.60433e+06	3921661	4.03013e+06	4.04484e+06	4.2767e+06	4640923	4495803	4889230	4423994	4293029	4634014	4389911	3870349
P35052	GPC1	174842	188682	150765	139553	210468	186535	211507	176566	237045	253235	205236	255477	145893	162898	143580	165946	251897	213036	228262	232516
P35080	PFN2	3.6451e+06	3.58354e+06	3.87537e+06	6153977	3.64984e+06	3.57986e+06	3.68226e+06	3.8854e+06	3.64633e+06	3.69769e+06	3.64601e+06	4.18068e+06	3.27384e+06	3.3199e+06	3.37176e+06	3429472	3345711	3.63139e+06	3458617	3.66454e+06
P35221	CTNNA1	1.14088e+06	1.04623e+06	1.02678e+06	1.65011e+06	1.1107e+06	1.09631e+06	1085286	1.10981e+06	903487	949440	978719	945549	1.01825e+06	1.01083e+06	1.03678e+06	1.00081e+06	965132	983267	1.02674e+06	895370
P35222	CTNNB1	1.39482e+06	1.29931e+06	1.29029e+06	1.36089e+06	1.38546e+06	1.37843e+06	1.55588e+06	1394011	1.2117e+06	1.3264e+06	1.35767e+06	1.47222e+06	1.24306e+06	1.21929e+06	1.26032e+06	1.10925e+06	1.25855e+06	1.33467e+06	1.25875e+06	1.24581e+06
P35232	PHB	3.1587e+06	2.85412e+06	3057497	3.3093e+06	3873376	3.85879e+06	3.97894e+06	3.44053e+06	4015402	4762861	4814868	4423050	3447766	3843401	3.97815e+06	3136194	3.85733e+06	3668249	3.83561e+06	3061773
P35237	SERPINB6	291435	462014	332081	307811	388421	274545	245084	255614	401878	253728	334794	279592	202313	194541	190733	202492	395854	225295	322817	288910
P35240;P35240-2;P35240-3;P35240-4;P35240-5;P35240-6;P35240-8	NF2	42241.2	48099.6	51792.1	31850.4	34631.9	43708.4	37524.8	34648.6	44118.6	43669.9	51094.2	44644.5	30597.4	30825.9	26503.3	30265.7	33154.1	39003.3	37925.7	40016.4
P35241;P35241-5	RDX	1954715	1.82389e+06	1.60122e+06	1.73344e+06	1.41775e+06	1.37966e+06	1.34389e+06	1.26759e+06	1.5267e+06	1.75954e+06	1.5899e+06	1609775	1.52642e+06	1531924	1.59527e+06	1.3198e+06	1.85831e+06	1.90452e+06	1810113	1.65194e+06
P35244	RPA3	204599	177989	193330	174319	203026	203678	198456	240818	212429	223108	197647	180509	248050	220702	239486	244578	249678	260247	248976	267156
P35249	RFC4	163795	211397	179358	238199	151357	187540	119764	132169	214532	150844	153703	116920	170378	208545	236051	167064	189500	215340	138432	159176
P35268	RPL22	1.98632e+06	2.03015e+06	2.06403e+06	2278776	2.0167e+06	2.2437e+06	1.96997e+06	2.21783e+06	2.10081e+06	2.14225e+06	1.9955e+06	1.91443e+06	2.33335e+06	2305321	2.40893e+06	2497411	2.42115e+06	2.43787e+06	2490266	2.6873e+06
P35269	GTF2F1	64831.5	53769.2	70647.5	99386.6	61618.5	53457	63335.6	55053.1	47384	51673.9	60922.9	44645.6	57368.7	57405.4	54045.6	29908.9	50791.5	29925.2	58720.2	47829.6
P35527	KRT9	4.02965e+06	3.62626e+06	1.98488e+06	3.65934e+06	3864455	4.22016e+06	2.74556e+06	2291599	2.6666e+06	5577831	3.15804e+06	3.16829e+06	4.06598e+06	5390404	2.24862e+06	1.68556e+06	3.12023e+06	4278629	2.55645e+06	3822673
P35573	AGL	427787	377030	472337	440152	346630	381118	412873	327717	481912	368946	434976	437309	426705	370136	502521	452263	345962	375384	431500	386104
P35579	MYH9	2.97811e+06	2867090	3133853	3.12635e+06	2.84836e+06	2.79465e+06	2.73787e+06	2944299	2.68914e+06	2.67437e+06	2.60408e+06	2767878	3.14269e+06	3.02664e+06	3.07987e+06	3.1715e+06	2.89159e+06	2942128	3.24603e+06	3.06162e+06
P35580;P35580-3	MYH10	3929831	3873656	3.98349e+06	4514840	4823982	4.92417e+06	4.9846e+06	4939761	3.67712e+06	4.1828e+06	3.77926e+06	3.93544e+06	4.77795e+06	4827586	4.91337e+06	4436951	4205953	4.31641e+06	4.34036e+06	4031839
P35606;P35606-2	COPB2	1.84773e+06	1.77397e+06	1901415	2.07472e+06	1.71056e+06	1776877	1.72193e+06	1.83981e+06	1.86394e+06	2008960	1.82907e+06	1843833	1920924	1.84129e+06	1.9587e+06	1.88209e+06	2071925	2.16297e+06	2.09177e+06	2136819
P35612	ADD2	725923	637110	825664	517107	812887	841890	775207	802700	617030	601121	688719	645715	671166	757295	680806	661221	568063	604851	526728	557443
P35613;P35613-2	BSG	958794	882994	866930	693151	1387999	1.33137e+06	1.2772e+06	1.25077e+06	1.13008e+06	1.32079e+06	1.19737e+06	1.1543e+06	1.21817e+06	1.21179e+06	1.21616e+06	1.02631e+06	1.4238e+06	1.38766e+06	1.27842e+06	1.31209e+06
P35637;P35637-2	FUS	677670	769499	757458	663416	729529	657231	655132	522510	552923	455016	550092	458082	620260	597291	434429	474842	515954	518491	525879	437883
P35659	DEK	541950	544617	586650	596058	567102	633572	630909	648238	645978	595837	513945	503799	860965	860407	859929	926796	700457	691804	706118	779778
P35749;P35749-2;P35749-3;P35749-4	MYH11	840167	790811	734267	374975	815832	787474	811204	839095	761688	749478	750676	796917	830176	811324	921914	822658	806427	811234	920040	758225
P35754	GLRX	322303	286396	341160	453340	267329	228717	226236	238068	224265	213142	257355	298643	144669	145644	150778	178647	146249	171945	226134	193320
P35813;P35813-3	PPM1A	332052	322540	322833	374544	348449	348534	335010	324622	282586	299156	311715	325411	271580	292265	282744	280406	254386	255272	280332	242481
P35908	KRT2	8960378	13091258	3988837	5.81571e+06	6.30589e+06	9309203	5665163	4.97412e+06	6.5695e+06	10230113	8.20329e+06	5955335	6.37723e+06	10257091	5159350	3.73863e+06	7.15898e+06	7050070	11019564	7355087
P35914	HMGCL	94688.3	97673.2	72124.5	62115.4	60177.8	90896.2	61223.2	83825.3	104615	135807	84316.2	78084.3	90577	128370	62791.6	61775	148041	131921	113627	106654
P35998	PSMC2	2.07968e+06	1.82191e+06	2.07411e+06	2.05217e+06	1.89028e+06	1945336	1.81798e+06	1.844e+06	2.04008e+06	2.056e+06	1.99576e+06	2.06422e+06	2.20111e+06	2.15445e+06	2.09974e+06	2201283	2043822	1.89812e+06	2271808	2.05181e+06
P36021	SLC16A2	69116	61669.5	63161	60964.1	76810.5	77610.3	72123.8	62266.3	61052.2	56143.5	65085.7	72664.6	62862.5	64283.4	60215.3	53466.2	67604.6	60583.6	82196.8	56732.3
P36404	ARL2	591220	559317	543020	543130	609012	621387	558740	610088	599554	680763	612539	604870	585237	578116	583664	542961	598243	608588	570679	610947
P36405	ARL3	2285195	2040630	2.22742e+06	2296693	2.41955e+06	2.4644e+06	2.30798e+06	2499339	2.47269e+06	2.45713e+06	2.41489e+06	2.51256e+06	2.28202e+06	2.12212e+06	2276832	2.32225e+06	2186881	2251167	2.38593e+06	1.91684e+06
P36507	MAP2K2	693172	602812	569012	581259	720550	643575	704912	580774	626466	725128	617205	573896	651117	670134	588878	616886	790013	502719	607562	583275
P36542-2	ATP5C1	3.82612e+06	3.69729e+06	3839348	4.01333e+06	3446917	3565977	3.65204e+06	3.76739e+06	4.36491e+06	4374623	4220974	4325171	4.08771e+06	3.96496e+06	4.20289e+06	4052811	3.80188e+06	3.71396e+06	3.94433e+06	3.72707e+06
P36543	ATP6V1E1	1.52071e+06	1.37494e+06	1.40625e+06	1.46604e+06	1.69314e+06	1.71393e+06	1.7653e+06	1.52532e+06	1.45346e+06	1.58073e+06	1.51842e+06	1416587	1.39359e+06	1.40432e+06	1367595	1.0849e+06	1.32453e+06	1.30304e+06	1.25602e+06	1.13664e+06
P36551	CPOX	151826	124797	139502	175705	148480	151265	160179	162362	160139	147919	171263	130785	144906	160931	198143	125909	157491	117776	146264	143682
P36578	RPL4	3840131	3.52397e+06	4.05091e+06	4871410	3.08311e+06	3.37016e+06	3.33896e+06	4069850	4.07356e+06	3595667	3638097	3879440	4608924	4295393	4974674	5640761	4.1529e+06	4.22224e+06	5245959	4631139
P36639;P36639-2;P36639-3;P36639-4	NUDT1	17195.1	23206.2	39644.1	7536.54	29936.5	33408.7	47978.2	11230.6	14330.4	10457.1	39579.5	10912.4	27608.3	31004.7	11604	12279.8	15969.6	18465.3	14023	13525.9
P36871	PGM1	298453	334165	349657	334905	289377	297628	288801	336088	397961	439462	413435	405638	296417	287533	322903	333029	416047	438448	443606	468697
P36915	GNL1	304476	294954	267889	192556	289678	302042	275335	306433	282444	292895	279307	272478	299176	280919	268458	276584	281830	267957	261730	287881
P36957	DLST	1.61789e+06	1.46634e+06	1.5139e+06	2.43503e+06	1.44151e+06	1.59489e+06	1.61043e+06	1.63005e+06	1.73482e+06	1.92949e+06	1.9638e+06	1.97633e+06	1443124	1.41346e+06	1.50093e+06	1.33642e+06	1.47072e+06	1.5363e+06	1555857	1.40811e+06
P37108	SRP14	555452	571138	561526	590201	739571	833360	745209	763505	747549	1.0689e+06	894769	688266	784882	740708	727357	659762	762750	819965	711144	818181
P37235	HPCAL1	2.1859e+06	2.15199e+06	2.13741e+06	2367535	1.8987e+06	1.9553e+06	1.85259e+06	1.76044e+06	1.928e+06	2.10155e+06	2.02945e+06	1.38539e+06	1400792	1.36889e+06	815914	751024	1.80464e+06	1.84722e+06	1.23043e+06	1.03615e+06
P37268	FDFT1	878814	731032	744220	704164	949711	1.0449e+06	865566	834567	781896	667568	789873	582311	1.21519e+06	1.06732e+06	1.07352e+06	1.00178e+06	990443	1.03505e+06	965011	930492
P37802;P37802-2	TAGLN2	390806	291834	403808	1.49255e+06	169376	210436	209863	298768	761026	382852	395773	845487	175110	159331	248624	290456	232734	226290	330898	213083
P38117	ETFB	721971	881789	792872	667552	786901	742487	646565	652977	759309	896809	797953	701883	678144	702596	575651	546454	803144	856391	589662	629568
P38606	ATP6V1A	2.75593e+06	2.49213e+06	2558711	2.58673e+06	2.96439e+06	2.84367e+06	3.13791e+06	2.564e+06	2.63607e+06	2.6044e+06	2908254	3005410	2.39369e+06	2.44819e+06	2.44482e+06	2153291	2.12317e+06	2.28144e+06	2187967	1.8876e+06
P38646	HSPA9	4719758	4409758	4.75325e+06	5.26875e+06	4186846	4.50424e+06	4.29633e+06	4616992	5.09561e+06	5.06856e+06	4.81419e+06	5015958	4.78635e+06	4743250	4.91291e+06	5.01209e+06	4.89979e+06	5019269	5334856	5.05544e+06
P38919	EIF4A3	996524	1.05204e+06	1.0814e+06	1.07898e+06	1.0032e+06	1.06218e+06	1.08273e+06	1.08116e+06	1.17365e+06	1.13885e+06	1.07812e+06	1.02549e+06	1.255e+06	1.23273e+06	1.29094e+06	1.26306e+06	1.16214e+06	1.16318e+06	1.15753e+06	1.15511e+06
P39019	RPS19	1.54523e+06	1.36098e+06	1.37619e+06	1.45823e+06	1267812	1.32079e+06	1284410	1.35015e+06	1.24549e+06	1.40397e+06	1.26405e+06	1.21419e+06	1.23978e+06	1.2149e+06	1.19092e+06	1294967	1.40057e+06	1.4377e+06	3.18268e+06	1.44832e+06
P39023	RPL3	1.4671e+06	1.46755e+06	1.50034e+06	1.59426e+06	1.28554e+06	1456426	1.45102e+06	1.7646e+06	1.78321e+06	1.62703e+06	1.61036e+06	1.59389e+06	1.90868e+06	1.73914e+06	1903460	2197713	1.83406e+06	2.06217e+06	1.77909e+06	2.15783e+06
P39060;P39060-1;P39060-2	COL18A1	143900	166740	188559	169888	193437	183689	157225	155157	180763	178768	149722	195261	107052	140335	125176	160030	310169	324463	337726	313941
P39748	FEN1	495026	470298	545124	605717	482696	513967	486074	661412	624280	565816	538312	562795	647889	643259	658999	782017	674300	651530	648532	794835
P40123	CAP2	209509	202495	159600	215147	127588	141567	154680	125030	191742	204650	213760	253620	137586	150636	82325.9	145014	215293	222257	213861	216649
P40222	TXLNA	196530	204992	228678	213456	231674	229794	205945	194491	188331	177450	208172	191708	217337	222901	217081	207327	200956	200916	196945	180171
P40227	CCT6A	3690518	3305352	3.4757e+06	3.60059e+06	3.55482e+06	3.74602e+06	3.68369e+06	3733089	3.50568e+06	3.46285e+06	3.79434e+06	4002414	3.66922e+06	3.75625e+06	3682564	3628438	3.16466e+06	3426041	3462363	3.10569e+06
P40261	NNMT	151373	192450	195234	230995	111586	356124	174382	390028	83170.8	162429	243733	189541	126376	172927	121715	277542	201780	188218	183717	205368
P40306	PSMB10	61859.2	90796.8	105128	81575.6	84026.3	74893.1	67556.1	11889.6	102721	97035.1	107564	87599.2	156161	175873	146763	175593	134923	126734	113314	176615
P40429	RPL13A	2.69006e+06	2453643	3.09597e+06	3.07276e+06	2.32224e+06	1.91689e+06	2.02284e+06	1.89271e+06	1.81624e+06	2.40578e+06	2.74514e+06	2.6209e+06	3.28225e+06	2.64252e+06	3.33637e+06	3.50906e+06	2.86764e+06	2.5254e+06	3.17676e+06	2383531
P40616;P40616-2	ARL1	322795	329252	338824	234008	323572	322575	317009	315416	334904	359743	367923	320758	387441	346170	368981	354620	369563	364108	365548	407916
P40763;P40763-2;P40763-3	STAT3	292963	170321	207595	334321	138581	145163	201613	404108	139464	155147	209065	124594	163765	149376	204679	403407	188763	185912	291250	237057
P40818	USP8	106337	97111.8	99439.8	80558.8	74367.2	81994.6	85199.9	109840	80459.3	72216.4	78175.5	79618.8	78480.2	81023.9	97602	95804.7	94451.5	94769.7	107788	112506
P40855	PEX19	74627.7	130558	83802.1	113495	65466.1	100601	78769.7	44267.9	69094.6	117928	73438.9	64991.1	71701.5	71501.5	92076.7	105840	93939.1	58268.4	86576.4	118420
P40925;P40925-3	MDH1	4.7838e+06	4303825	4257705	3.85354e+06	4.91979e+06	4897278	4691284	4599278	3757705	4291779	4.69224e+06	4306396	3.85742e+06	4.03226e+06	3.9162e+06	3.39314e+06	4.02199e+06	4.02972e+06	3909218	3838867
P40926	MDH2	7979367	7.19654e+06	7786205	8790863	8418590	8717599	7.89183e+06	7943115	8.32735e+06	9021608	9439665	8559162	6083745	6.10241e+06	6.07634e+06	5398455	6953266	6995074	6779791	6.33614e+06
P40937;P40937-2	RFC5	75146	61484.2	80826.9	80872.1	86441.5	90045.3	102486	131081	136610	68878.4	84404.4	107536	157561	121662	161819	196124	123466	117293	159634	178008
P40939	HADHA	1.84358e+06	1.66184e+06	1.89665e+06	1.95907e+06	1.21182e+06	1.28773e+06	1.37544e+06	1.42398e+06	2.39604e+06	2.21111e+06	2.11402e+06	2.17165e+06	1.53854e+06	1.49248e+06	1.73518e+06	1.68145e+06	1.89488e+06	1.90671e+06	2.1367e+06	2.01339e+06
P41091	EIF2S3	552847	531748	532124	415516	552457	566602	572624	652057	642540	588679	532235	493165	680314	623088	656742	650759	675531	722514	607471	733882
P41208	CETN2	99834.6	96525.1	97984.2	264886	83169.6	75532.6	82272.3	61673.1	86248.5	68245.3	80328.4	89748.9	75706	78603.1	68999.4	92126.5	93934.7	104405	87601	80284.1
P41217;P41217-2;P41217-3;U3KQG5	CD200	653958	629436	561768	710987	902725	913028	893793	780090	577708	530307	650886	641742	597909	612725	622194	539368	436559	415239	461606	424229
P41219;P41219-2	PRPH	4.28538e+06	3.36146e+06	3985124	4.56529e+06	2.22502e+06	2.02771e+06	2181800	1.74729e+06	3518185	2569619	4.68185e+06	4.83607e+06	1.77274e+06	2.06276e+06	2084189	326820	2149968	2317735	3.92275e+06	2.19249e+06
P41227	NAA10	601419	879829	450005	281239	906668	607974	538287	402039	661326	1.06502e+06	706082	400619	808533	707229	651891	440860	959603	1.26274e+06	515885	379421
P41240	CSK	809081	761775	731176	765888	741262	797443	738603	717338	741655	788635	773861	718096	735654	750759	790859	699831	746152	758270	749002	735574
P41250	GARS	3.06884e+06	2709156	3013891	3518641	3.11622e+06	3.2024e+06	2.99559e+06	3481649	2618729	2.80237e+06	2818190	2.677e+06	3613983	3.54242e+06	3.67055e+06	3.56979e+06	3.47587e+06	3.75535e+06	3.61709e+06	3501899
P41252	IARS	454623	497698	454022	392036	507446	520898	534018	581978	498064	454434	443596	436513	604529	573228	661754	665407	612852	559807	691412	726613
P41743	PRKCI	103010	92886.6	95368.6	108012	97350.2	103669	100990	93437.6	89362.9	91030.6	91733	116858	109227	109646	113768	119537	91793.9	84862.3	115762	90617.2
P42025	ACTR1B	562719	428364	487402	334590	428364	443660	533916	507623	564158	470135	474214	479206	449722	502400	482401	471510	428282	421648	431588	386127
P42126	ECI1	716880	785749	604684	245250	550926	1.62027e+06	860228	1129423	1.10966e+06	548731	1.48938e+06	546834	1.18313e+06	1.39421e+06	674563	431416	427874	836177	482698	930453
P42166	TMPO	8621.21	9637.3	9998.39	3502.89	7834.92	8918.16	12548.5	17979.4	19511.2	16105	13735.3	9996.03	26930	22603.9	28940	31545.6	27518	23671.1	26130.3	34678.8
P42167	TMPO	1.18341e+06	1.01669e+06	1071845	1.28142e+06	965571	980638	996881	873566	864133	862600	912702	920102	1.09464e+06	1.08923e+06	1.16409e+06	1.06751e+06	938290	993653	1.11404e+06	932030
P42224	STAT1	252375	281572	306961	305466	410677	214039	276142	300157	538421	323016	382098	373340	341980	278892	401692	473307	832642	1.00802e+06	598764	624173
P42261-2;P42261-6	GRIA1	16429.5	17805.4	14927.4	16752.4	9153.49	5558.23	12006.8	3734.94	19622.9	19772	21430.8	21201.1	7048.8	5929.39	5769.84	3874.86	15207.7	16855.2	10901.8	6593
P42285	SKIV2L2	181470	160892	170315	115308	159525	163325	199139	238076	183867	101299	160529	208029	168375	178580	172723	244052	131028	193927	164229	209779
P42345	MTOR	165476	185971	167524	328502	180351	169807	154070	191769	203410	204534	189137	187775	195330	202091	208468	213317	192212	183451	192310	203406
P42356	PI4KA	30181.6	568086	36036.2	535562	560002	549015	514795	474887	492640	586698	543197	29480.6	31191.4	460827	29624	34953.8	465779	473610	436876	429868
P42574	CASP3	893394	914680	898495	805554	921210	1067137	909035	767674	650330	776986	898430	920264	772070	884419	900827	924536	731934	727583	787781	799320
P42677	RPS27	309436	282990	289863	436090	286201	348317	338114	430927	420619	258646	327516	269943	335670	322512	317558	309087	335005	349723	344941	491306
P42696;P42696-2	RBM34	24043.7	17428.9	47175.8	28827	14893.8	14733.9	45703.9	42382.1	43544.1	14135.4	51142.6	47024	35219.4	22895.6	30038.8	62898	33602.1	41682.7	34214.8	47646.3
P42704	LRPPRC	1.51603e+06	1.50114e+06	1.63822e+06	1.58524e+06	1591784	1.69533e+06	1.69208e+06	1.83481e+06	2.00953e+06	1.86546e+06	1923728	1.92729e+06	1.61087e+06	1.55783e+06	1.69082e+06	1.7459e+06	1.38819e+06	1.50123e+06	1.7088e+06	1.61426e+06
P42765	ACAA2	1.03818e+06	947222	1.08151e+06	950696	949667	1.00771e+06	919465	888736	927239	1.01053e+06	903208	904972	863774	735376	842210	755041	975112	842647	907762	876480
P42766	RPL35	820084	705566	650328	938019	899764	793245	833190	735495	942409	580479	524974	905045	914735	887738	619732	1.06651e+06	791205	794843	585957	803474
P42785	PRCP	903949	850196	886431	754671	777264	776830	701638	723772	1.75415e+06	1.81371e+06	1797966	1.72614e+06	668076	583268	746840	680603	783197	757538	883402	804707
P42858	HTT	129207	138356	133201	189247	156673	195088	157221	150000	149571	171602	151593	150616	168701	166139	171805	169806	160267	148458	152186	155765
P42898;P42898-2	MTHFR	56542.9	53471.4	66266.9	68468.2	57083.7	58844.4	60059	64587.7	60385.9	65718.2	64677.4	51801.7	73877.8	48456.8	74856.7	79515	52049.3	36922.6	60080.8	79226.6
P43004;P43004-3	SLC1A2	130659	114636	107808	110397	66066.7	71410.2	69275.3	59642	137444	150757	123488	148356	58621.7	72333.1	71345.2	44586.8	109087	193232	104505	98258.5
P43007	SLC1A4	198482	227708	197311	204192	276536	339840	320445	287019	192960	174142	202345	214312	249408	217790	234532	209247	210158	215614	213836	156781
P43034	PAFAH1B1	3.21602e+06	3.09708e+06	2.85048e+06	2600350	3.56755e+06	3.47436e+06	3386646	3.42205e+06	2.89356e+06	3096199	3.15545e+06	3.21465e+06	3.00746e+06	2.99181e+06	3.07371e+06	2.77369e+06	2.66283e+06	2.52898e+06	2.70799e+06	2.61678e+06
P43121	MCAM	91292.2	94252.2	90409.1	101952	107710	112198	75452.6	80499.6	88545.2	127025	92048.8	80507.9	111547	89056.8	90302.3	66403.5	72535.4	65640.8	59128.6	37389.5
P43155;P43155-2;P43155-3	CRAT	445623	395873	401677	426224	343724	354630	341195	322259	392985	430127	370714	429056	315538	290944	287721	289794	245513	228548	236435	248787
P43246	MSH2	244921	277922	297357	356063	240603	282196	301236	338287	364146	283184	250893	328473	421772	389809	421256	443066	357263	425105	420584	418549
P43304;P43304-2	GPD2	126952	115568	126756	90121.8	463125	656473	123381	128555	244809	149184	178038	113681	569122	452123	128834	101338	442630	134131	83220.9	89016.6
P43487;P43487-2	RANBP1	1.63519e+06	1.63363e+06	1.44349e+06	1.54577e+06	1.63207e+06	1.67572e+06	1641706	1848644	1.53444e+06	1.76937e+06	1.38407e+06	1545005	1.73703e+06	1670370	1.553e+06	1705166	1.76326e+06	1.64406e+06	1.62065e+06	1.82383e+06
P43490	NAMPT	917671	888274	888695	930159	973027	1.01616e+06	892003	953102	875958	1.11019e+06	961073	1.0125e+06	860660	842430	874472	797449	1.05335e+06	1.07237e+06	1.07953e+06	1.08932e+06
P43686	PSMC4	2.34808e+06	1.99094e+06	2.3374e+06	2875117	2.05111e+06	2.05521e+06	2111275	2.33158e+06	2.44565e+06	2.1715e+06	2.48784e+06	2480925	2310448	2.35975e+06	2.7881e+06	2772573	1.99945e+06	2.45366e+06	2.74155e+06	2.43985e+06
P43897;P43897-2	TSFM	257141	212283	242453	251188	165370	190970	193357	156959	189392	234907	240947	247383	156584	206814	161277	201831	225565	188027	221425	228587
P45880	VDAC2	11389155	11053309	11665713	12091534	11518833	11619208	11744913	11946152	13840951	14593445	13376352	13241731	12090992	12214896	13248680	11970711	11142595	11251856	12054020	11296732
P45954;P45954-2	ACADSB	194725	226984	163940	160629	192745	139386	132031	157231	200476	188791	279416	188169	185215	180794	190296	172518	164899	165124	153343	157907
P45973	CBX5	889363	808117	812288	751953	898306	971232	1.05444e+06	982839	869134	803728	934171	965942	1031566	1.04428e+06	1.10455e+06	1185268	808682	843056	1.07511e+06	927868
P45974;P45974-2	USP5	2.28977e+06	2.0093e+06	2.13474e+06	2.87856e+06	2.05858e+06	2.1973e+06	2.80715e+06	2.16504e+06	4.11924e+06	2.45499e+06	2.26165e+06	3.25532e+06	2.35362e+06	2.15351e+06	1913194	1.9476e+06	2.01828e+06	2.75633e+06	1.9887e+06	1865248
P45983;P45983-2;P45983-3;P45983-4	MAPK8	442810	339476	387009	352329	357576	397203	382681	427044	343064	382828	382586	426289	383665	350427	364744	392464	355324	336475	400461	355366
P45984;P45984-2;P45984-3;P45984-4	MAPK9	38420.8	43705.1	35945.7	45370.6	34921.2	50705.3	26091.8	48447.8	63408.6	54604.2	37389.1	85109	45693	43934	35821.6	35045.5	35437.1	47804.1	19371.1	40212
P45985	MAP2K4	269567	243246	290470	234632	339987	291508	165024	171280	314820	173293	216726	226861	264255	229210	233827	271553	282869	216917	218603	199402
P46060	RANGAP1	425364	495371	432990	416039	504662	543276	419074	470492	343842	521879	456146	376562	423360	438292	560085	459496	589972	407514	482459	503265
P46063	RECQL	332427	328705	373876	340195	338120	351890	388715	437093	504088	412408	400768	408096	391789	416496	565855	463010	571223	441652	496574	553489
P46087;P46087-2;P46087-4	NOP2	143289	131999	167815	163561	147310	141930	151196	160257	186036	133537	172596	159397	192209	196288	197649	201136	193662	214851	222378	212253
P46100;P46100-2;P46100-3;P46100-4;P46100-5	ATRX	29331.1	32728.9	35700.2	32300.6	21865.7	19080.9	27618.8	27558.4	28621	24586	32330.6	28472.8	31878.2	29192.9	31010.1	33140.3	23534.8	24006.6	28558.8	25771.4
P46108	CRK	578156	515650	545683	768390	490988	534842	496096	429031	497486	559472	550177	603167	477852	500408	399002	341594	508660	617617	432484	354103
P46109	CRKL	1.07161e+06	916961	986376	1.0235e+06	855666	962978	883223	889084	801656	857131	856237	916330	856229	866361	813051	848953	873208	874113	867217	814151
P46531	NOTCH1	16763.7	21382.2	20510.2	29321.4	16966.9	15079.5	9373.85	9217.47	18082.1	18281	21585	25343.9	19989.1	24327	20517.6	33978.6	19376.9	18201	7429.6	16705.6
P46777	RPL5	1.17099e+06	1151709	1.23756e+06	2095798	1.19682e+06	1.24051e+06	1.25055e+06	1462969	1.1435e+06	1.1704e+06	1160856	1.21516e+06	1.45826e+06	1.44384e+06	1.42749e+06	1.53651e+06	1.40989e+06	1.3981e+06	1.41948e+06	1.59023e+06
P46778	RPL21	1.46448e+06	1.40816e+06	1316489	1.12324e+06	1.38038e+06	1.37509e+06	1.73334e+06	1.70235e+06	1.9071e+06	1.77053e+06	1.50557e+06	1.37746e+06	2209766	1.83404e+06	2.26062e+06	2.10632e+06	1.9256e+06	2.19246e+06	1.77552e+06	2.05978e+06
P46783	RPS10	2.1535e+06	1790151	2.19626e+06	2.33805e+06	1.84119e+06	1.82255e+06	1.72696e+06	2.03243e+06	2.09768e+06	1.98931e+06	1.89888e+06	1.91998e+06	2.22759e+06	2165024	2.54261e+06	2.4447e+06	2.17738e+06	2099653	2.22686e+06	2.46902e+06
P46821	MAP1B	17291416	16147755	16346870	18946946	14588186	14574899	14362523	13404918	12374258	14122220	13192482	13547854	14611140	14819057	15011457	13098781	12213232	12249169	13050848	11812296
P46926	GNPDA1	888039	1.03165e+06	848259	1.05956e+06	749604	1.04416e+06	1.14407e+06	945811	724490	963048	897746	890510	627890	961274	827757	728473	994853	892253	942200	785344
P46934-4	NEDD4	10427.2	10492.6	15894.6	22865	9288.87	9753.98	21673.7	19676.1	26688.8	12548.9	13113.6	21039.1	25173.3	21086.2	20253.4	24727.5	13007.6	25352.9	14817.4	13107.6
P46940	IQGAP1	651481	579885	626136	650451	381962	377202	367783	414670	566742	575168	579488	585706	422341	402523	402846	436391	586447	619430	619920	579885
P46977	STT3A	407119	366495	415319	390648	336511	360287	410244	363096	466956	414101	412940	427445	429945	416616	500485	450110	464053	458369	548411	485346
P47224	RABIF	203083	189916	190287	259457	177070	219339	194138	183282	161979	158637	176023	193221	160056	182520	190240	157872	181192	192798	193402	163922
P47755	CAPZA2	3.45106e+06	3.58283e+06	3.03758e+06	9358319	3159297	3.18361e+06	2.97871e+06	3.84344e+06	2897894	3.56869e+06	3261843	4796701	1.68145e+06	3.03565e+06	1.85684e+06	3.13513e+06	2.87674e+06	3.05664e+06	3.00514e+06	2923933
P47756-2	CAPZB	1.80285e+06	1.69548e+06	1.75925e+06	1.66409e+06	1.81693e+06	1.81158e+06	1.93712e+06	1.9473e+06	1.6163e+06	1.73023e+06	1.62063e+06	1.74065e+06	1.64089e+06	1.69253e+06	1.81634e+06	1.6446e+06	1.8245e+06	1.77517e+06	1885006	1.69987e+06
P47813	EIF1AX	312175	318350	324008	408362	304360	310952	325312	294233	325909	289929	296101	307084	344867	364958	357709	322586	253824	260667	284549	259020
P47897	QARS	448786	416744	417411	387194	464561	481631	433933	467124	421888	412862	413389	364654	449711	423930	421342	369192	509902	512142	545378	544135
[truncated: 2,119 more rows]
