# Supplementary material for: Proteomic analysis of X-linked dystonia parkinsonism disease striatal neurons reveals altered RNA metabolism and splicing
Source: Neurobiol Dis. Author manuscript; Available in PMC 2024 May 20. (PMC11103251; doi:10.1016/j.nbd.2023.106367)
Supplement: suppl Table 6 [file NIHMS1990109-supplement-suppl_Table_6.xlsx]

## Sheet: All_Proteins
Supplementary Table S6: All quantifiable protein groups
5,052 quantifiable protein groups (2+ unique peptides)
(3 rows per protein group)
UniProtIds	Genes	ProteinGroups	ProteinNames	ProteinDescriptions	Valid	Comparison (group1/group2)	Condition Numerator	Condition Denominator	# of Ratios	Group	AVG Group Quantity Denominator	AVG Group Quantity Numerator	AVG Log2 Ratio	Absolute AVG Log2 Ratio	% Change	Ratio	Standard Deviation	Pvalue	Qvalue	Degrees Of Freedom	Standard Error	Organisms	GO Biological Process	GO Molecular Function	GO Cellular Component	Database	Protein Existence	Sequence Version	FASTAName	FASTAHeader	# Unique Total Peptides	# Unique Total EG.Id
A0A024R216;Q9Y3E1	HDGFRP3	A0A024R216;Q9Y3E1	A0A024R216_HUMAN;HDGR3_HUMAN	Hepatoma-derived growth factor, related protein 3, isoform CRA_a;Hepatoma-derived growth factor-related protein 3	TRUE	XDP_NSC / Contr_NSC	XDP_NSC	Contr_NSC	54	A0A024R216;Q9Y3E1	1.21166e+06	1.01138e+06	-0.260653	0.260653	-16.529	0.83471	0	0.00210708	0.0318436	53	0.0615228	Homo sapiens	;negative regulation of microtubule depolymerization,cell proliferation,neuron projection development,microtubule polymerization	;microtubule binding,growth factor activity,tubulin binding	;nucleus,nucleoplasm,cytosol	tr;sp	1	1	uniprot_human_proteome	>tr|A0A024R216|A0A024R216_HUMAN Hepatoma-derived growth factor, related protein 3, isoform CRA_a OS=Homo sapiens GN=HDGFRP3 PE=1 SV=1;>sp|Q9Y3E1|HDGR3_HUMAN Hepatoma-derived growth factor-related protein 3 OS=Homo sapiens GN=HDGFRP3 PE=1 SV=1	4	6
A0A024R216;Q9Y3E1	HDGFRP3	A0A024R216;Q9Y3E1	A0A024R216_HUMAN;HDGR3_HUMAN	Hepatoma-derived growth factor, related protein 3, isoform CRA_a;Hepatoma-derived growth factor-related protein 3	TRUE	Edit_NSC / Contr_NSC	Edit_NSC	Contr_NSC	30	A0A024R216;Q9Y3E1	1.21166e+06	918859	-0.399065	0.399065	-24.165	0.75835	0	0.00896064	0.0264885	29	0.116085	Homo sapiens	;negative regulation of microtubule depolymerization,cell proliferation,neuron projection development,microtubule polymerization	;microtubule binding,growth factor activity,tubulin binding	;nucleus,nucleoplasm,cytosol	tr;sp	1	1	uniprot_human_proteome	>tr|A0A024R216|A0A024R216_HUMAN Hepatoma-derived growth factor, related protein 3, isoform CRA_a OS=Homo sapiens GN=HDGFRP3 PE=1 SV=1;>sp|Q9Y3E1|HDGR3_HUMAN Hepatoma-derived growth factor-related protein 3 OS=Homo sapiens GN=HDGFRP3 PE=1 SV=1	4	6
A0A024R216;Q9Y3E1	HDGFRP3	A0A024R216;Q9Y3E1	A0A024R216_HUMAN;HDGR3_HUMAN	Hepatoma-derived growth factor, related protein 3, isoform CRA_a;Hepatoma-derived growth factor-related protein 3	TRUE	XDP_NSC / Edit_NSC	XDP_NSC	Edit_NSC	30	A0A024R216;Q9Y3E1	1.01138e+06	918859	0.138412	0.138412	-9.14813	1.10069	0	0.0671609	0.150819	29	0.0571937	Homo sapiens	;negative regulation of microtubule depolymerization,cell proliferation,neuron projection development,microtubule polymerization	;microtubule binding,growth factor activity,tubulin binding	;nucleus,nucleoplasm,cytosol	tr;sp	1	1	uniprot_human_proteome	>tr|A0A024R216|A0A024R216_HUMAN Hepatoma-derived growth factor, related protein 3, isoform CRA_a OS=Homo sapiens GN=HDGFRP3 PE=1 SV=1;>sp|Q9Y3E1|HDGR3_HUMAN Hepatoma-derived growth factor-related protein 3 OS=Homo sapiens GN=HDGFRP3 PE=1 SV=1	4	6
A0A024R3W6;A0A024R412;O60462;O60462-2;O60462-3;O60462-4;O60462-5;Q7LBX6;X5D2Q8	NRP2	A0A024R3W6;A0A024R412;O60462;O60462-2;O60462-3;O60462-4;O60462-5;Q7LBX6;X5D2Q8	A0A024R3W6_HUMAN;A0A024R412_HUMAN;NRP2_HUMAN;NRP2_HUMAN;NRP2_HUMAN;NRP2_HUMAN;NRP2_HUMAN;Q7LBX6_HUMAN;X5D2Q8_HUMAN	Neuropilin;Neuropilin;Neuropilin-2;Isoform A0 of Neuropilin-2;Isoform A17 of Neuropilin-2;Isoform B0 of Neuropilin-2;Isoform B5 of Neuropilin-2;Neuropilin;Neuropilin 2 isoform A (Fragment)	TRUE	XDP_NSC / Contr_NSC	XDP_NSC	Contr_NSC	198	A0A024R3W6;A0A024R412;O60462;O60462-2;O60462-3;O60462-4;O60462-5;Q7LBX6;X5D2Q8	346489	337293	-0.0388061	0.0388061	-2.65398	0.97346	0	0.00849859	0.0810577	197	0.0903838	Homo sapiens	;;angiogenesis,positive regulation of endothelial cell proliferation,cell adhesion,axon guidance,positive regulation of endothelial cell migration,nerve development,vascular endothelial growth factor signaling pathway,vascular endothelial growth factor receptor signaling pathway,axon extension involved in axon guidance,sympathetic ganglion development,sympathetic neuron projection extension,sympa…	;;receptor activity,vascular endothelial growth factor-activated receptor activity,heparin binding,semaphorin receptor activity,growth factor binding,cytokine binding,metal ion binding;;;;;;	;;semaphorin receptor complex,extracellular region,plasma membrane,membrane,integral component of membrane;;;;;;	tr;tr;sp;sp;sp;sp;sp;tr;tr	1;1;1;;;;;1;1	1;1;2;;;;;1;1	uniprot_human_proteome	>tr|A0A024R3W6|A0A024R3W6_HUMAN Neuropilin OS=Homo sapiens GN=NRP2 PE=1 SV=1;>tr|A0A024R412|A0A024R412_HUMAN Neuropilin OS=Homo sapiens GN=NRP2 PE=1 SV=1;>sp|O60462|NRP2_HUMAN Neuropilin-2 OS=Homo sapiens GN=NRP2 PE=1 SV=2;>sp|O60462-2|NRP2_HUMAN Isoform A0 of Neuropilin-2 OS=Homo sapiens GN=NRP2;>sp|O60462-3|NRP2_HUMAN Isoform A17 of Neuropilin-2 OS=Homo sapiens GN=NRP2;>sp|O60462-4|NRP2_HUMAN I…	20	23
A0A024R3W6;A0A024R412;O60462;O60462-2;O60462-3;O60462-4;O60462-5;Q7LBX6;X5D2Q8	NRP2	A0A024R3W6;A0A024R412;O60462;O60462-2;O60462-3;O60462-4;O60462-5;Q7LBX6;X5D2Q8	A0A024R3W6_HUMAN;A0A024R412_HUMAN;NRP2_HUMAN;NRP2_HUMAN;NRP2_HUMAN;NRP2_HUMAN;NRP2_HUMAN;Q7LBX6_HUMAN;X5D2Q8_HUMAN	Neuropilin;Neuropilin;Neuropilin-2;Isoform A0 of Neuropilin-2;Isoform A17 of Neuropilin-2;Isoform B0 of Neuropilin-2;Isoform B5 of Neuropilin-2;Neuropilin;Neuropilin 2 isoform A (Fragment)	TRUE	Edit_NSC / Contr_NSC	Edit_NSC	Contr_NSC	110	A0A024R3W6;A0A024R412;O60462;O60462-2;O60462-3;O60462-4;O60462-5;Q7LBX6;X5D2Q8	346489	267770	-0.371815	0.371815	-22.719	0.77281	0	7.59056e-05	0.00076157	109	0.117714	Homo sapiens	;;angiogenesis,positive regulation of endothelial cell proliferation,cell adhesion,axon guidance,positive regulation of endothelial cell migration,nerve development,vascular endothelial growth factor signaling pathway,vascular endothelial growth factor receptor signaling pathway,axon extension involved in axon guidance,sympathetic ganglion development,sympathetic neuron projection extension,sympa…	;;receptor activity,vascular endothelial growth factor-activated receptor activity,heparin binding,semaphorin receptor activity,growth factor binding,cytokine binding,metal ion binding;;;;;;	;;semaphorin receptor complex,extracellular region,plasma membrane,membrane,integral component of membrane;;;;;;	tr;tr;sp;sp;sp;sp;sp;tr;tr	1;1;1;;;;;1;1	1;1;2;;;;;1;1	uniprot_human_proteome	>tr|A0A024R3W6|A0A024R3W6_HUMAN Neuropilin OS=Homo sapiens GN=NRP2 PE=1 SV=1;>tr|A0A024R412|A0A024R412_HUMAN Neuropilin OS=Homo sapiens GN=NRP2 PE=1 SV=1;>sp|O60462|NRP2_HUMAN Neuropilin-2 OS=Homo sapiens GN=NRP2 PE=1 SV=2;>sp|O60462-2|NRP2_HUMAN Isoform A0 of Neuropilin-2 OS=Homo sapiens GN=NRP2;>sp|O60462-3|NRP2_HUMAN Isoform A17 of Neuropilin-2 OS=Homo sapiens GN=NRP2;>sp|O60462-4|NRP2_HUMAN I…	20	23
A0A024R3W6;A0A024R412;O60462;O60462-2;O60462-3;O60462-4;O60462-5;Q7LBX6;X5D2Q8	NRP2	A0A024R3W6;A0A024R412;O60462;O60462-2;O60462-3;O60462-4;O60462-5;Q7LBX6;X5D2Q8	A0A024R3W6_HUMAN;A0A024R412_HUMAN;NRP2_HUMAN;NRP2_HUMAN;NRP2_HUMAN;NRP2_HUMAN;NRP2_HUMAN;Q7LBX6_HUMAN;X5D2Q8_HUMAN	Neuropilin;Neuropilin;Neuropilin-2;Isoform A0 of Neuropilin-2;Isoform A17 of Neuropilin-2;Isoform B0 of Neuropilin-2;Isoform B5 of Neuropilin-2;Neuropilin;Neuropilin 2 isoform A (Fragment)	TRUE	XDP_NSC / Edit_NSC	XDP_NSC	Edit_NSC	110	A0A024R3W6;A0A024R412;O60462;O60462-2;O60462-3;O60462-4;O60462-5;Q7LBX6;X5D2Q8	337293	267770	0.333008	0.333008	-20.6121	1.25964	0	0.566389	0.470091	109	0.153191	Homo sapiens	;;angiogenesis,positive regulation of endothelial cell proliferation,cell adhesion,axon guidance,positive regulation of endothelial cell migration,nerve development,vascular endothelial growth factor signaling pathway,vascular endothelial growth factor receptor signaling pathway,axon extension involved in axon guidance,sympathetic ganglion development,sympathetic neuron projection extension,sympa…	;;receptor activity,vascular endothelial growth factor-activated receptor activity,heparin binding,semaphorin receptor activity,growth factor binding,cytokine binding,metal ion binding;;;;;;	;;semaphorin receptor complex,extracellular region,plasma membrane,membrane,integral component of membrane;;;;;;	tr;tr;sp;sp;sp;sp;sp;tr;tr	1;1;1;;;;;1;1	1;1;2;;;;;1;1	uniprot_human_proteome	>tr|A0A024R3W6|A0A024R3W6_HUMAN Neuropilin OS=Homo sapiens GN=NRP2 PE=1 SV=1;>tr|A0A024R412|A0A024R412_HUMAN Neuropilin OS=Homo sapiens GN=NRP2 PE=1 SV=1;>sp|O60462|NRP2_HUMAN Neuropilin-2 OS=Homo sapiens GN=NRP2 PE=1 SV=2;>sp|O60462-2|NRP2_HUMAN Isoform A0 of Neuropilin-2 OS=Homo sapiens GN=NRP2;>sp|O60462-3|NRP2_HUMAN Isoform A17 of Neuropilin-2 OS=Homo sapiens GN=NRP2;>sp|O60462-4|NRP2_HUMAN I…	20	23
A0A024R4E5	HDLBP	A0A024R4E5	A0A024R4E5_HUMAN	High density lipoprotein binding protein (Vigilin), isoform CRA_a	TRUE	XDP_NSC / Contr_NSC	XDP_NSC	Contr_NSC	432	A0A024R4E5	1.6209e+06	1.66427e+06	0.0380906	0.0380906	2.6754	1.02675	0	0.0434201	0.210457	431	0.0537475	Homo sapiens				tr	1	1	uniprot_human_proteome	>tr|A0A024R4E5|A0A024R4E5_HUMAN High density lipoprotein binding protein (Vigilin), isoform CRA_a OS=Homo sapiens GN=HDLBP PE=1 SV=1	47	65
A0A024R4E5	HDLBP	A0A024R4E5	A0A024R4E5_HUMAN	High density lipoprotein binding protein (Vigilin), isoform CRA_a	TRUE	Edit_NSC / Contr_NSC	Edit_NSC	Contr_NSC	240	A0A024R4E5	1.6209e+06	1.6064e+06	-0.0129605	0.0129605	-0.894333	0.991057	0	0.281375	0.252762	239	0.083766	Homo sapiens				tr	1	1	uniprot_human_proteome	>tr|A0A024R4E5|A0A024R4E5_HUMAN High density lipoprotein binding protein (Vigilin), isoform CRA_a OS=Homo sapiens GN=HDLBP PE=1 SV=1	47	65
A0A024R4E5	HDLBP	A0A024R4E5	A0A024R4E5_HUMAN	High density lipoprotein binding protein (Vigilin), isoform CRA_a	TRUE	XDP_NSC / Edit_NSC	XDP_NSC	Edit_NSC	240	A0A024R4E5	1.66427e+06	1.6064e+06	0.0510511	0.0510511	-3.47672	1.03602	0	0.00277657	0.0209105	239	0.0733412	Homo sapiens				tr	1	1	uniprot_human_proteome	>tr|A0A024R4E5|A0A024R4E5_HUMAN High density lipoprotein binding protein (Vigilin), isoform CRA_a OS=Homo sapiens GN=HDLBP PE=1 SV=1	47	65
A0A024R4K9;A0A087WZA9;A0A087X266;Q9BXJ8;Q9BXJ8-2	TMPIT;TMEM120A;TMEM120A;TMEM120A;TMEM120A	A0A024R4K9;A0A087WZA9;A0A087X266;Q9BXJ8;Q9BXJ8-2	A0A024R4K9_HUMAN;A0A087WZA9_HUMAN;A0A087X266_HUMAN;T120A_HUMAN;T120A_HUMAN	Transmembrane protein 120A;Transmembrane protein 120A (Fragment);Transmembrane protein 120A;Transmembrane protein 120A;Isoform 2 of Transmembrane protein 120A	TRUE	XDP_NSC / Contr_NSC	XDP_NSC	Contr_NSC	18	A0A024R4K9;A0A087WZA9;A0A087X266;Q9BXJ8;Q9BXJ8-2	141982	150581	0.0848297	0.0848297	6.05625	1.06056	0	0.784255	0.703257	17	0.176893	Homo sapiens	;;;biological_process,fat cell differentiation,protein homooligomerization,protein heterooligomerization;	;;;molecular_function;	;;;cellular_component,nuclear inner membrane,membrane,integral component of membrane;	tr;tr;tr;sp;sp	1;1;1;1;	1;1;1;1;	uniprot_human_proteome	>tr|A0A024R4K9|A0A024R4K9_HUMAN Transmembrane protein 120A OS=Homo sapiens GN=TMPIT PE=1 SV=1;>tr|A0A087WZA9|A0A087WZA9_HUMAN Transmembrane protein 120A (Fragment) OS=Homo sapiens GN=TMEM120A PE=1 SV=1;>tr|A0A087X266|A0A087X266_HUMAN Transmembrane protein 120A OS=Homo sapiens GN=TMEM120A PE=1 SV=1;>sp|Q9BXJ8|T120A_HUMAN Transmembrane protein 120A OS=Homo sapiens GN=TMEM120A PE=1 SV=1;>sp|Q9BXJ8-2…	3	3
A0A024R4K9;A0A087WZA9;A0A087X266;Q9BXJ8;Q9BXJ8-2	TMPIT;TMEM120A;TMEM120A;TMEM120A;TMEM120A	A0A024R4K9;A0A087WZA9;A0A087X266;Q9BXJ8;Q9BXJ8-2	A0A024R4K9_HUMAN;A0A087WZA9_HUMAN;A0A087X266_HUMAN;T120A_HUMAN;T120A_HUMAN	Transmembrane protein 120A;Transmembrane protein 120A (Fragment);Transmembrane protein 120A;Transmembrane protein 120A;Isoform 2 of Transmembrane protein 120A	TRUE	Edit_NSC / Contr_NSC	Edit_NSC	Contr_NSC	10	A0A024R4K9;A0A087WZA9;A0A087X266;Q9BXJ8;Q9BXJ8-2	141982	134464	-0.0784928	0.0784928	-5.29535	0.947046	0	0.103152	0.132662	9	0.196093	Homo sapiens	;;;biological_process,fat cell differentiation,protein homooligomerization,protein heterooligomerization;	;;;molecular_function;	;;;cellular_component,nuclear inner membrane,membrane,integral component of membrane;	tr;tr;tr;sp;sp	1;1;1;1;	1;1;1;1;	uniprot_human_proteome	>tr|A0A024R4K9|A0A024R4K9_HUMAN Transmembrane protein 120A OS=Homo sapiens GN=TMPIT PE=1 SV=1;>tr|A0A087WZA9|A0A087WZA9_HUMAN Transmembrane protein 120A (Fragment) OS=Homo sapiens GN=TMEM120A PE=1 SV=1;>tr|A0A087X266|A0A087X266_HUMAN Transmembrane protein 120A OS=Homo sapiens GN=TMEM120A PE=1 SV=1;>sp|Q9BXJ8|T120A_HUMAN Transmembrane protein 120A OS=Homo sapiens GN=TMEM120A PE=1 SV=1;>sp|Q9BXJ8-2…	3	3
A0A024R4K9;A0A087WZA9;A0A087X266;Q9BXJ8;Q9BXJ8-2	TMPIT;TMEM120A;TMEM120A;TMEM120A;TMEM120A	A0A024R4K9;A0A087WZA9;A0A087X266;Q9BXJ8;Q9BXJ8-2	A0A024R4K9_HUMAN;A0A087WZA9_HUMAN;A0A087X266_HUMAN;T120A_HUMAN;T120A_HUMAN	Transmembrane protein 120A;Transmembrane protein 120A (Fragment);Transmembrane protein 120A;Transmembrane protein 120A;Isoform 2 of Transmembrane protein 120A	TRUE	XDP_NSC / Edit_NSC	XDP_NSC	Edit_NSC	10	A0A024R4K9;A0A087WZA9;A0A087X266;Q9BXJ8;Q9BXJ8-2	150581	134464	0.163322	0.163322	-10.7034	1.11986	0	0.618238	0.488571	9	0.177421	Homo sapiens	;;;biological_process,fat cell differentiation,protein homooligomerization,protein heterooligomerization;	;;;molecular_function;	;;;cellular_component,nuclear inner membrane,membrane,integral component of membrane;	tr;tr;tr;sp;sp	1;1;1;1;	1;1;1;1;	uniprot_human_proteome	>tr|A0A024R4K9|A0A024R4K9_HUMAN Transmembrane protein 120A OS=Homo sapiens GN=TMPIT PE=1 SV=1;>tr|A0A087WZA9|A0A087WZA9_HUMAN Transmembrane protein 120A (Fragment) OS=Homo sapiens GN=TMEM120A PE=1 SV=1;>tr|A0A087X266|A0A087X266_HUMAN Transmembrane protein 120A OS=Homo sapiens GN=TMEM120A PE=1 SV=1;>sp|Q9BXJ8|T120A_HUMAN Transmembrane protein 120A OS=Homo sapiens GN=TMEM120A PE=1 SV=1;>sp|Q9BXJ8-2…	3	3
A0A024R4M0;P46781	RPS9	A0A024R4M0;P46781	A0A024R4M0_HUMAN;RS9_HUMAN	40S ribosomal protein S9	TRUE	XDP_NSC / Contr_NSC	XDP_NSC	Contr_NSC	180	A0A024R4M0;P46781	10695861	10784297	0.0118795	0.0118795	0.826825	1.00827	0	0.681066	0.670406	179	0.107783	Homo sapiens	;nuclear-transcribed mRNA catabolic process, nonsense-mediated decay,rRNA processing,translation,translational initiation,SRP-dependent cotranslational protein targeting to membrane,positive regulation of cell proliferation,viral transcription,positive regulation of translational fidelity	;RNA binding,structural constituent of ribosome,protein binding,rRNA binding,translation regulator activity	;nucleus,nucleoplasm,nucleolus,cytoplasm,cytosol,ribosome,focal adhesion,membrane,cytosolic small ribosomal subunit,intracellular ribonucleoprotein complex,extracellular exosome	tr;sp	1	1;3	uniprot_human_proteome	>tr|A0A024R4M0|A0A024R4M0_HUMAN 40S ribosomal protein S9 OS=Homo sapiens GN=RPS9 PE=1 SV=1;>sp|P46781|RS9_HUMAN 40S ribosomal protein S9 OS=Homo sapiens GN=RPS9 PE=1 SV=3	16	21
A0A024R4M0;P46781	RPS9	A0A024R4M0;P46781	A0A024R4M0_HUMAN;RS9_HUMAN	40S ribosomal protein S9	TRUE	Edit_NSC / Contr_NSC	Edit_NSC	Contr_NSC	100	A0A024R4M0;P46781	10695861	12554436	0.231145	0.231145	17.3766	1.17377	0	0.299486	0.262909	99	0.186612	Homo sapiens	;nuclear-transcribed mRNA catabolic process, nonsense-mediated decay,rRNA processing,translation,translational initiation,SRP-dependent cotranslational protein targeting to membrane,positive regulation of cell proliferation,viral transcription,positive regulation of translational fidelity	;RNA binding,structural constituent of ribosome,protein binding,rRNA binding,translation regulator activity	;nucleus,nucleoplasm,nucleolus,cytoplasm,cytosol,ribosome,focal adhesion,membrane,cytosolic small ribosomal subunit,intracellular ribonucleoprotein complex,extracellular exosome	tr;sp	1	1;3	uniprot_human_proteome	>tr|A0A024R4M0|A0A024R4M0_HUMAN 40S ribosomal protein S9 OS=Homo sapiens GN=RPS9 PE=1 SV=1;>sp|P46781|RS9_HUMAN 40S ribosomal protein S9 OS=Homo sapiens GN=RPS9 PE=1 SV=3	16	21
A0A024R4M0;P46781	RPS9	A0A024R4M0;P46781	A0A024R4M0_HUMAN;RS9_HUMAN	40S ribosomal protein S9	TRUE	XDP_NSC / Edit_NSC	XDP_NSC	Edit_NSC	100	A0A024R4M0;P46781	10784297	12554436	-0.219265	0.219265	16.414	0.859003	0	0.766249	0.541597	99	0.0814988	Homo sapiens	;nuclear-transcribed mRNA catabolic process, nonsense-mediated decay,rRNA processing,translation,translational initiation,SRP-dependent cotranslational protein targeting to membrane,positive regulation of cell proliferation,viral transcription,positive regulation of translational fidelity	;RNA binding,structural constituent of ribosome,protein binding,rRNA binding,translation regulator activity	;nucleus,nucleoplasm,nucleolus,cytoplasm,cytosol,ribosome,focal adhesion,membrane,cytosolic small ribosomal subunit,intracellular ribonucleoprotein complex,extracellular exosome	tr;sp	1	1;3	uniprot_human_proteome	>tr|A0A024R4M0|A0A024R4M0_HUMAN 40S ribosomal protein S9 OS=Homo sapiens GN=RPS9 PE=1 SV=1;>sp|P46781|RS9_HUMAN 40S ribosomal protein S9 OS=Homo sapiens GN=RPS9 PE=1 SV=3	16	21
A0A024R571;Q9H4M9	EHD1	A0A024R571;Q9H4M9	A0A024R571_HUMAN;EHD1_HUMAN	EH domain-containing protein 1	TRUE	XDP_NSC / Contr_NSC	XDP_NSC	Contr_NSC	270	A0A024R571;Q9H4M9	381399	346456	-0.138628	0.138628	-9.16175	0.908383	0	0.000838094	0.0170511	269	0.0903188	Homo sapiens	;intracellular protein transport,endocytosis,blood coagulation,positive regulation of cholesterol storage,neuron projection development,endocytic recycling,low-density lipoprotein particle clearance,cholesterol homeostasis,protein homooligomerization,cilium morphogenesis,protein localization to cilium,positive regulation of myoblast fusion,cellular response to nerve growth factor stimulus,positiv…	;calcium ion binding,protein binding,ATP binding,GTP binding,Rab GTPase binding,cadherin binding	;lipid particle,plasma membrane,endosome membrane,membrane,ciliary pocket membrane,platelet dense tubular network membrane,early endosome membrane,recycling endosome membrane,extracellular exosome	tr;sp	1	1;2	uniprot_human_proteome	>tr|A0A024R571|A0A024R571_HUMAN EH domain-containing protein 1 OS=Homo sapiens GN=EHD1 PE=1 SV=1;>sp|Q9H4M9|EHD1_HUMAN EH domain-containing protein 1 OS=Homo sapiens GN=EHD1 PE=1 SV=2	26	35
A0A024R571;Q9H4M9	EHD1	A0A024R571;Q9H4M9	A0A024R571_HUMAN;EHD1_HUMAN	EH domain-containing protein 1	TRUE	Edit_NSC / Contr_NSC	Edit_NSC	Contr_NSC	150	A0A024R571;Q9H4M9	381399	326456	-0.22441	0.22441	-14.4055	0.855945	0	0.00631064	0.0211051	149	0.129672	Homo sapiens	;intracellular protein transport,endocytosis,blood coagulation,positive regulation of cholesterol storage,neuron projection development,endocytic recycling,low-density lipoprotein particle clearance,cholesterol homeostasis,protein homooligomerization,cilium morphogenesis,protein localization to cilium,positive regulation of myoblast fusion,cellular response to nerve growth factor stimulus,positiv…	;calcium ion binding,protein binding,ATP binding,GTP binding,Rab GTPase binding,cadherin binding	;lipid particle,plasma membrane,endosome membrane,membrane,ciliary pocket membrane,platelet dense tubular network membrane,early endosome membrane,recycling endosome membrane,extracellular exosome	tr;sp	1	1;2	uniprot_human_proteome	>tr|A0A024R571|A0A024R571_HUMAN EH domain-containing protein 1 OS=Homo sapiens GN=EHD1 PE=1 SV=1;>sp|Q9H4M9|EHD1_HUMAN EH domain-containing protein 1 OS=Homo sapiens GN=EHD1 PE=1 SV=2	26	35
A0A024R571;Q9H4M9	EHD1	A0A024R571;Q9H4M9	A0A024R571_HUMAN;EHD1_HUMAN	EH domain-containing protein 1	TRUE	XDP_NSC / Edit_NSC	XDP_NSC	Edit_NSC	150	A0A024R571;Q9H4M9	346456	326456	0.0857814	0.0857814	-5.7726	1.06126	0	0.650375	0.501644	149	0.114089	Homo sapiens	;intracellular protein transport,endocytosis,blood coagulation,positive regulation of cholesterol storage,neuron projection development,endocytic recycling,low-density lipoprotein particle clearance,cholesterol homeostasis,protein homooligomerization,cilium morphogenesis,protein localization to cilium,positive regulation of myoblast fusion,cellular response to nerve growth factor stimulus,positiv…	;calcium ion binding,protein binding,ATP binding,GTP binding,Rab GTPase binding,cadherin binding	;lipid particle,plasma membrane,endosome membrane,membrane,ciliary pocket membrane,platelet dense tubular network membrane,early endosome membrane,recycling endosome membrane,extracellular exosome	tr;sp	1	1;2	uniprot_human_proteome	>tr|A0A024R571|A0A024R571_HUMAN EH domain-containing protein 1 OS=Homo sapiens GN=EHD1 PE=1 SV=1;>sp|Q9H4M9|EHD1_HUMAN EH domain-containing protein 1 OS=Homo sapiens GN=EHD1 PE=1 SV=2	26	35
A0A024R644;A0A0A0MRU5;A0A1B0GWI2;O75503	CLN5	A0A024R644;A0A0A0MRU5;A0A1B0GWI2;O75503	A0A024R644_HUMAN;A0A0A0MRU5_HUMAN;A0A1B0GWI2_HUMAN;CLN5_HUMAN	Ceroid-lipofuscinosis neuronal protein 5;Ceroid-lipofuscinosis neuronal protein 5;Ceroid-lipofuscinosis neuronal protein 5 (Fragment);Ceroid-lipofuscinosis neuronal protein 5	TRUE	XDP_NSC / Contr_NSC	XDP_NSC	Contr_NSC	45	A0A024R644;A0A0A0MRU5;A0A1B0GWI2;O75503	404260	324648	-0.316406	0.316406	-19.6932	0.803068	0	0.000401512	0.00984738	44	0.0751091	Homo sapiens	;;;signal peptide processing,lysosomal lumen acidification,brain development,neurogenesis,protein catabolic process,retrograde transport, endosome to Golgi,neuron maturation,glycosylation,positive regulation of GTP binding	;;;protein binding,mannose binding	;;;lysosome,lysosomal membrane,endoplasmic reticulum,Golgi apparatus,cytosol,integral component of membrane,perinuclear region of cytoplasm,extracellular exosome	tr;tr;tr;sp	1	1;1;1;2	uniprot_human_proteome	>tr|A0A024R644|A0A024R644_HUMAN Ceroid-lipofuscinosis neuronal protein 5 OS=Homo sapiens GN=CLN5 PE=1 SV=1;>tr|A0A0A0MRU5|A0A0A0MRU5_HUMAN Ceroid-lipofuscinosis neuronal protein 5 OS=Homo sapiens GN=CLN5 PE=1 SV=1;>tr|A0A1B0GWI2|A0A1B0GWI2_HUMAN Ceroid-lipofuscinosis neuronal protein 5 (Fragment) OS=Homo sapiens GN=CLN5 PE=1 SV=1;>sp|O75503|CLN5_HUMAN Ceroid-lipofuscinosis neuronal protein 5 OS=H…	5	6
A0A024R644;A0A0A0MRU5;A0A1B0GWI2;O75503	CLN5	A0A024R644;A0A0A0MRU5;A0A1B0GWI2;O75503	A0A024R644_HUMAN;A0A0A0MRU5_HUMAN;A0A1B0GWI2_HUMAN;CLN5_HUMAN	Ceroid-lipofuscinosis neuronal protein 5;Ceroid-lipofuscinosis neuronal protein 5;Ceroid-lipofuscinosis neuronal protein 5 (Fragment);Ceroid-lipofuscinosis neuronal protein 5	TRUE	Edit_NSC / Contr_NSC	Edit_NSC	Contr_NSC	25	A0A024R644;A0A0A0MRU5;A0A1B0GWI2;O75503	404260	369448	-0.129913	0.129913	-8.61132	0.913887	0	0.407397	0.320045	24	0.134308	Homo sapiens	;;;signal peptide processing,lysosomal lumen acidification,brain development,neurogenesis,protein catabolic process,retrograde transport, endosome to Golgi,neuron maturation,glycosylation,positive regulation of GTP binding	;;;protein binding,mannose binding	;;;lysosome,lysosomal membrane,endoplasmic reticulum,Golgi apparatus,cytosol,integral component of membrane,perinuclear region of cytoplasm,extracellular exosome	tr;tr;tr;sp	1	1;1;1;2	uniprot_human_proteome	>tr|A0A024R644|A0A024R644_HUMAN Ceroid-lipofuscinosis neuronal protein 5 OS=Homo sapiens GN=CLN5 PE=1 SV=1;>tr|A0A0A0MRU5|A0A0A0MRU5_HUMAN Ceroid-lipofuscinosis neuronal protein 5 OS=Homo sapiens GN=CLN5 PE=1 SV=1;>tr|A0A1B0GWI2|A0A1B0GWI2_HUMAN Ceroid-lipofuscinosis neuronal protein 5 (Fragment) OS=Homo sapiens GN=CLN5 PE=1 SV=1;>sp|O75503|CLN5_HUMAN Ceroid-lipofuscinosis neuronal protein 5 OS=H…	5	6
A0A024R644;A0A0A0MRU5;A0A1B0GWI2;O75503	CLN5	A0A024R644;A0A0A0MRU5;A0A1B0GWI2;O75503	A0A024R644_HUMAN;A0A0A0MRU5_HUMAN;A0A1B0GWI2_HUMAN;CLN5_HUMAN	Ceroid-lipofuscinosis neuronal protein 5;Ceroid-lipofuscinosis neuronal protein 5;Ceroid-lipofuscinosis neuronal protein 5 (Fragment);Ceroid-lipofuscinosis neuronal protein 5	TRUE	XDP_NSC / Edit_NSC	XDP_NSC	Edit_NSC	25	A0A024R644;A0A0A0MRU5;A0A1B0GWI2;O75503	324648	369448	-0.186494	0.186494	13.7995	0.878739	0	0.00974492	0.0479346	24	0.0909415	Homo sapiens	;;;signal peptide processing,lysosomal lumen acidification,brain development,neurogenesis,protein catabolic process,retrograde transport, endosome to Golgi,neuron maturation,glycosylation,positive regulation of GTP binding	;;;protein binding,mannose binding	;;;lysosome,lysosomal membrane,endoplasmic reticulum,Golgi apparatus,cytosol,integral component of membrane,perinuclear region of cytoplasm,extracellular exosome	tr;tr;tr;sp	1	1;1;1;2	uniprot_human_proteome	>tr|A0A024R644|A0A024R644_HUMAN Ceroid-lipofuscinosis neuronal protein 5 OS=Homo sapiens GN=CLN5 PE=1 SV=1;>tr|A0A0A0MRU5|A0A0A0MRU5_HUMAN Ceroid-lipofuscinosis neuronal protein 5 OS=Homo sapiens GN=CLN5 PE=1 SV=1;>tr|A0A1B0GWI2|A0A1B0GWI2_HUMAN Ceroid-lipofuscinosis neuronal protein 5 (Fragment) OS=Homo sapiens GN=CLN5 PE=1 SV=1;>sp|O75503|CLN5_HUMAN Ceroid-lipofuscinosis neuronal protein 5 OS=H…	5	6
A0A024RA52;P25787	PSMA2	A0A024RA52;P25787	A0A024RA52_HUMAN;PSA2_HUMAN	Proteasome subunit alpha type;Proteasome subunit alpha type-2	TRUE	XDP_NSC / Contr_NSC	XDP_NSC	Contr_NSC	171	A0A024RA52;P25787	1.9053e+06	1.8084e+06	-0.075307	0.075307	-5.08599	0.94914	0	0.219769	0.439744	170	0.169399	Homo sapiens	;MAPK cascade,protein polyubiquitination,stimulatory C-type lectin receptor signaling pathway,antigen processing and presentation of exogenous peptide antigen via MHC class I, TAP-dependent,regulation of cellular amino acid metabolic process,response to virus,negative regulation of G2/M transition of mitotic cell cycle,protein deubiquitination,anaphase-promoting complex-dependent catabolic proces…	;threonine-type endopeptidase activity,protein binding	;proteasome complex,cytoplasmic mRNA processing body,extracellular region,nucleus,nucleoplasm,cytosol,proteasome core complex,proteasome core complex, alpha-subunit complex,secretory granule lumen,extracellular exosome,ficolin-1-rich granule lumen	tr;sp	1	1;2	uniprot_human_proteome	>tr|A0A024RA52|A0A024RA52_HUMAN Proteasome subunit alpha type OS=Homo sapiens GN=PSMA2 PE=1 SV=1;>sp|P25787|PSA2_HUMAN Proteasome subunit alpha type-2 OS=Homo sapiens GN=PSMA2 PE=1 SV=2	13	21
A0A024RA52;P25787	PSMA2	A0A024RA52;P25787	A0A024RA52_HUMAN;PSA2_HUMAN	Proteasome subunit alpha type;Proteasome subunit alpha type-2	TRUE	Edit_NSC / Contr_NSC	Edit_NSC	Contr_NSC	95	A0A024RA52;P25787	1.9053e+06	1.83297e+06	-0.055836	0.055836	-3.79632	0.962037	0	0.132018	0.155526	94	0.207726	Homo sapiens	;MAPK cascade,protein polyubiquitination,stimulatory C-type lectin receptor signaling pathway,antigen processing and presentation of exogenous peptide antigen via MHC class I, TAP-dependent,regulation of cellular amino acid metabolic process,response to virus,negative regulation of G2/M transition of mitotic cell cycle,protein deubiquitination,anaphase-promoting complex-dependent catabolic proces…	;threonine-type endopeptidase activity,protein binding	;proteasome complex,cytoplasmic mRNA processing body,extracellular region,nucleus,nucleoplasm,cytosol,proteasome core complex,proteasome core complex, alpha-subunit complex,secretory granule lumen,extracellular exosome,ficolin-1-rich granule lumen	tr;sp	1	1;2	uniprot_human_proteome	>tr|A0A024RA52|A0A024RA52_HUMAN Proteasome subunit alpha type OS=Homo sapiens GN=PSMA2 PE=1 SV=1;>sp|P25787|PSA2_HUMAN Proteasome subunit alpha type-2 OS=Homo sapiens GN=PSMA2 PE=1 SV=2	13	21
A0A024RA52;P25787	PSMA2	A0A024RA52;P25787	A0A024RA52_HUMAN;PSA2_HUMAN	Proteasome subunit alpha type;Proteasome subunit alpha type-2	TRUE	XDP_NSC / Edit_NSC	XDP_NSC	Edit_NSC	95	A0A024RA52;P25787	1.8084e+06	1.83297e+06	-0.019471	0.019471	1.35877	0.986594	0	0.0464814	0.123737	94	0.167458	Homo sapiens	;MAPK cascade,protein polyubiquitination,stimulatory C-type lectin receptor signaling pathway,antigen processing and presentation of exogenous peptide antigen via MHC class I, TAP-dependent,regulation of cellular amino acid metabolic process,response to virus,negative regulation of G2/M transition of mitotic cell cycle,protein deubiquitination,anaphase-promoting complex-dependent catabolic proces…	;threonine-type endopeptidase activity,protein binding	;proteasome complex,cytoplasmic mRNA processing body,extracellular region,nucleus,nucleoplasm,cytosol,proteasome core complex,proteasome core complex, alpha-subunit complex,secretory granule lumen,extracellular exosome,ficolin-1-rich granule lumen	tr;sp	1	1;2	uniprot_human_proteome	>tr|A0A024RA52|A0A024RA52_HUMAN Proteasome subunit alpha type OS=Homo sapiens GN=PSMA2 PE=1 SV=1;>sp|P25787|PSA2_HUMAN Proteasome subunit alpha type-2 OS=Homo sapiens GN=PSMA2 PE=1 SV=2	13	21
A0A024RAC6	TCEB3	A0A024RAC6	A0A024RAC6_HUMAN	Transcription elongation factor B (SIII), polypeptide 3 (110kDa, elongin A), isoform CRA_a	TRUE	XDP_NSC / Contr_NSC	XDP_NSC	Contr_NSC	27	A0A024RAC6	59926.5	60579.6	0.0156381	0.0156381	1.08984	1.0109	0	0.825268	0.70981	26	0.195601	Homo sapiens				tr	1	1	uniprot_human_proteome	>tr|A0A024RAC6|A0A024RAC6_HUMAN Transcription elongation factor B (SIII), polypeptide 3 (110kDa, elongin A), isoform CRA_a OS=Homo sapiens GN=TCEB3 PE=1 SV=1	3	3
A0A024RAC6	TCEB3	A0A024RAC6	A0A024RAC6_HUMAN	Transcription elongation factor B (SIII), polypeptide 3 (110kDa, elongin A), isoform CRA_a	TRUE	Edit_NSC / Contr_NSC	Edit_NSC	Contr_NSC	15	A0A024RAC6	59926.5	65906	0.137215	0.137215	9.97802	1.09978	0	0.920566	0.508047	14	0.273832	Homo sapiens				tr	1	1	uniprot_human_proteome	>tr|A0A024RAC6|A0A024RAC6_HUMAN Transcription elongation factor B (SIII), polypeptide 3 (110kDa, elongin A), isoform CRA_a OS=Homo sapiens GN=TCEB3 PE=1 SV=1	3	3
A0A024RAC6	TCEB3	A0A024RAC6	A0A024RAC6_HUMAN	Transcription elongation factor B (SIII), polypeptide 3 (110kDa, elongin A), isoform CRA_a	TRUE	XDP_NSC / Edit_NSC	XDP_NSC	Edit_NSC	15	A0A024RAC6	60579.6	65906	-0.121577	0.121577	8.79235	0.919182	0	0.316028	0.34929	14	0.118766	Homo sapiens				tr	1	1	uniprot_human_proteome	>tr|A0A024RAC6|A0A024RAC6_HUMAN Transcription elongation factor B (SIII), polypeptide 3 (110kDa, elongin A), isoform CRA_a OS=Homo sapiens GN=TCEB3 PE=1 SV=1	3	3
A0A024RCG2;A0A0J9YWM3;E9PRM7;Q96BI1	SLC22A18	A0A024RCG2;A0A0J9YWM3;E9PRM7;Q96BI1	A0A024RCG2_HUMAN;A0A0J9YWM3_HUMAN;E9PRM7_HUMAN;S22AI_HUMAN	Solute carrier family 22 (Organic cation transporter), member 18, isoform CRA_a;Solute carrier family 22 member 18;Solute carrier family 22 member 18;Solute carrier family 22 member 18	TRUE	XDP_NSC / Contr_NSC	XDP_NSC	Contr_NSC	9	A0A024RCG2;A0A0J9YWM3;E9PRM7;Q96BI1	21346	29253.6	0.454653	0.454653	37.0453	1.37045	0	0.317645	0.511015	8	0.686383	Homo sapiens	;;;drug transmembrane transport,excretion,organic cation transport,drug transport,drug export	;;;drug transmembrane transporter activity,symporter activity,drug:proton antiporter activity,ubiquitin protein ligase binding	;;;nuclear envelope,cytoplasm,plasma membrane,membrane,integral component of membrane,apical plasma membrane	tr;tr;tr;sp	1	1;1;1;3	uniprot_human_proteome	>tr|A0A024RCG2|A0A024RCG2_HUMAN Solute carrier family 22 (Organic cation transporter), member 18, isoform CRA_a OS=Homo sapiens GN=SLC22A18 PE=1 SV=1;>tr|A0A0J9YWM3|A0A0J9YWM3_HUMAN Solute carrier family 22 member 18 OS=Homo sapiens GN=SLC22A18 PE=1 SV=1;>tr|E9PRM7|E9PRM7_HUMAN Solute carrier family 22 member 18 OS=Homo sapiens GN=SLC22A18 PE=1 SV=1;>sp|Q96BI1|S22AI_HUMAN Solute carrier family 22…	2	2
A0A024RCG2;A0A0J9YWM3;E9PRM7;Q96BI1	SLC22A18	A0A024RCG2;A0A0J9YWM3;E9PRM7;Q96BI1	A0A024RCG2_HUMAN;A0A0J9YWM3_HUMAN;E9PRM7_HUMAN;S22AI_HUMAN	Solute carrier family 22 (Organic cation transporter), member 18, isoform CRA_a;Solute carrier family 22 member 18;Solute carrier family 22 member 18;Solute carrier family 22 member 18	TRUE	Edit_NSC / Contr_NSC	Edit_NSC	Contr_NSC	5	A0A024RCG2;A0A0J9YWM3;E9PRM7;Q96BI1	21346	20463.4	-0.0609168	0.0609168	-4.13453	0.958655	0	0.858759	0.49118	4	0.0731429	Homo sapiens	;;;drug transmembrane transport,excretion,organic cation transport,drug transport,drug export	;;;drug transmembrane transporter activity,symporter activity,drug:proton antiporter activity,ubiquitin protein ligase binding	;;;nuclear envelope,cytoplasm,plasma membrane,membrane,integral component of membrane,apical plasma membrane	tr;tr;tr;sp	1	1;1;1;3	uniprot_human_proteome	>tr|A0A024RCG2|A0A024RCG2_HUMAN Solute carrier family 22 (Organic cation transporter), member 18, isoform CRA_a OS=Homo sapiens GN=SLC22A18 PE=1 SV=1;>tr|A0A0J9YWM3|A0A0J9YWM3_HUMAN Solute carrier family 22 member 18 OS=Homo sapiens GN=SLC22A18 PE=1 SV=1;>tr|E9PRM7|E9PRM7_HUMAN Solute carrier family 22 member 18 OS=Homo sapiens GN=SLC22A18 PE=1 SV=1;>sp|Q96BI1|S22AI_HUMAN Solute carrier family 22…	2	2
A0A024RCG2;A0A0J9YWM3;E9PRM7;Q96BI1	SLC22A18	A0A024RCG2;A0A0J9YWM3;E9PRM7;Q96BI1	A0A024RCG2_HUMAN;A0A0J9YWM3_HUMAN;E9PRM7_HUMAN;S22AI_HUMAN	Solute carrier family 22 (Organic cation transporter), member 18, isoform CRA_a;Solute carrier family 22 member 18;Solute carrier family 22 member 18;Solute carrier family 22 member 18	TRUE	XDP_NSC / Edit_NSC	XDP_NSC	Edit_NSC	5	A0A024RCG2;A0A0J9YWM3;E9PRM7;Q96BI1	29253.6	20463.4	0.51557	0.51557	-30.0483	1.42956	0	0.253829	0.311261	4	1.03733	Homo sapiens	;;;drug transmembrane transport,excretion,organic cation transport,drug transport,drug export	;;;drug transmembrane transporter activity,symporter activity,drug:proton antiporter activity,ubiquitin protein ligase binding	;;;nuclear envelope,cytoplasm,plasma membrane,membrane,integral component of membrane,apical plasma membrane	tr;tr;tr;sp	1	1;1;1;3	uniprot_human_proteome	>tr|A0A024RCG2|A0A024RCG2_HUMAN Solute carrier family 22 (Organic cation transporter), member 18, isoform CRA_a OS=Homo sapiens GN=SLC22A18 PE=1 SV=1;>tr|A0A0J9YWM3|A0A0J9YWM3_HUMAN Solute carrier family 22 member 18 OS=Homo sapiens GN=SLC22A18 PE=1 SV=1;>tr|E9PRM7|E9PRM7_HUMAN Solute carrier family 22 member 18 OS=Homo sapiens GN=SLC22A18 PE=1 SV=1;>sp|Q96BI1|S22AI_HUMAN Solute carrier family 22…	2	2
A0A024RCQ8;A0A0G2JH76;A0A0G2JHB6;A0A0G2JIU6;A0A0G2JK02;A0A0G2JKR3;A0A0G2JLA3;A0A0G2JLL3;A0A140T8X7;A0A140T9Y1;G8JLL2;Q9UMR5;Q9UMR5-2;Q9UMR5-3	PPT2;PPT2;PPT2;PPT2;PPT2;PPT2;;;PPT2;PPT2;PPT2;PPT2;PPT2;PPT2	A0A024RCQ8;A0A0G2JH76;A0A0G2JHB6;A0A0G2JIU6;A0A0G2JK02;A0A0G2JKR3;A0A0G2JLA3;A0A0G2JLL3;A0A140T8X7;A0A140T9Y1;G8JLL2;Q9UMR5;Q9UMR5-2;Q9UMR5-3	A0A024RCQ8_HUMAN;A0A0G2JH76_HUMAN;A0A0G2JHB6_HUMAN;A0A0G2JIU6_HUMAN;A0A0G2JK02_HUMAN;A0A0G2JKR3_HUMAN;A0A0G2JLA3_HUMAN;A0A0G2JLL3_HUMAN;A0A140T8X7_HUMAN;A0A140T9Y1_HUMAN;G8JLL2_HUMAN;PPT2_HUMAN;PPT2_HUMAN;PPT2_HUMAN	HCG1999928, isoform CRA_a;Lysosomal thioesterase PPT2;Lysosomal thioesterase PPT2 (Fragment);Lysosomal thioesterase PPT2 (Fragment);Lysosomal thioesterase PPT2 (Fragment);Lysosomal thioesterase PPT2 (Fragment);Uncharacterized protein;Uncharacterized protein;Lysosomal thioesterase PPT2;Lysosomal thioesterase PPT2 (Fragment);Lysosomal thioesterase PPT2 (Fragment);Lysosomal thioesterase PPT2;Isoform…	TRUE	XDP_NSC / Contr_NSC	XDP_NSC	Contr_NSC	18	A0A024RCQ8;A0A0G2JH76;A0A0G2JHB6;A0A0G2JIU6;A0A0G2JK02;A0A0G2JKR3;A0A0G2JLA3;A0A0G2JLL3;A0A140T8X7;A0A140T9Y1;G8JLL2;Q9UMR5;Q9UMR5-2;Q9UMR5-3	48788.4	43224.4	-0.174695	0.174695	-11.4045	0.885955	0	0.779478	0.703257	17	0.18123	Homo sapiens	;;;;;;;;;;;long-chain fatty-acyl-CoA biosynthetic process,macromolecule depalmitoylation;;	;;;;;;;;;;;palmitoyl-(protein) hydrolase activity,thiolester hydrolase activity,palmitoyl hydrolase activity;;	;;;;;;;;;;;lysosome,lysosomal lumen,extracellular exosome;;	tr;tr;tr;tr;tr;tr;tr;tr;tr;tr;tr;sp;sp;sp	1;1;1;1;1;1;1;1;1;1;1;1;;	1;1;1;1;1;1;1;1;1;1;1;4;;	uniprot_human_proteome	>tr|A0A024RCQ8|A0A024RCQ8_HUMAN HCG1999928, isoform CRA_a OS=Homo sapiens GN=PPT2 PE=1 SV=1;>tr|A0A0G2JH76|A0A0G2JH76_HUMAN Lysosomal thioesterase PPT2 OS=Homo sapiens GN=PPT2 PE=1 SV=1;>tr|A0A0G2JHB6|A0A0G2JHB6_HUMAN Lysosomal thioesterase PPT2 (Fragment) OS=Homo sapiens GN=PPT2 PE=1 SV=1;>tr|A0A0G2JIU6|A0A0G2JIU6_HUMAN Lysosomal thioesterase PPT2 (Fragment) OS=Homo sapiens GN=PPT2 PE=1 SV=1;>tr…	2	2
A0A024RCQ8;A0A0G2JH76;A0A0G2JHB6;A0A0G2JIU6;A0A0G2JK02;A0A0G2JKR3;A0A0G2JLA3;A0A0G2JLL3;A0A140T8X7;A0A140T9Y1;G8JLL2;Q9UMR5;Q9UMR5-2;Q9UMR5-3	PPT2;PPT2;PPT2;PPT2;PPT2;PPT2;;;PPT2;PPT2;PPT2;PPT2;PPT2;PPT2	A0A024RCQ8;A0A0G2JH76;A0A0G2JHB6;A0A0G2JIU6;A0A0G2JK02;A0A0G2JKR3;A0A0G2JLA3;A0A0G2JLL3;A0A140T8X7;A0A140T9Y1;G8JLL2;Q9UMR5;Q9UMR5-2;Q9UMR5-3	A0A024RCQ8_HUMAN;A0A0G2JH76_HUMAN;A0A0G2JHB6_HUMAN;A0A0G2JIU6_HUMAN;A0A0G2JK02_HUMAN;A0A0G2JKR3_HUMAN;A0A0G2JLA3_HUMAN;A0A0G2JLL3_HUMAN;A0A140T8X7_HUMAN;A0A140T9Y1_HUMAN;G8JLL2_HUMAN;PPT2_HUMAN;PPT2_HUMAN;PPT2_HUMAN	HCG1999928, isoform CRA_a;Lysosomal thioesterase PPT2;Lysosomal thioesterase PPT2 (Fragment);Lysosomal thioesterase PPT2 (Fragment);Lysosomal thioesterase PPT2 (Fragment);Lysosomal thioesterase PPT2 (Fragment);Uncharacterized protein;Uncharacterized protein;Lysosomal thioesterase PPT2;Lysosomal thioesterase PPT2 (Fragment);Lysosomal thioesterase PPT2 (Fragment);Lysosomal thioesterase PPT2;Isoform…	TRUE	Edit_NSC / Contr_NSC	Edit_NSC	Contr_NSC	10	A0A024RCQ8;A0A0G2JH76;A0A0G2JHB6;A0A0G2JIU6;A0A0G2JK02;A0A0G2JKR3;A0A0G2JLA3;A0A0G2JLL3;A0A140T8X7;A0A140T9Y1;G8JLL2;Q9UMR5;Q9UMR5-2;Q9UMR5-3	48788.4	33087.5	-0.560253	0.560253	-32.1817	0.678183	0	0.0540328	0.0878323	9	0.399218	Homo sapiens	;;;;;;;;;;;long-chain fatty-acyl-CoA biosynthetic process,macromolecule depalmitoylation;;	;;;;;;;;;;;palmitoyl-(protein) hydrolase activity,thiolester hydrolase activity,palmitoyl hydrolase activity;;	;;;;;;;;;;;lysosome,lysosomal lumen,extracellular exosome;;	tr;tr;tr;tr;tr;tr;tr;tr;tr;tr;tr;sp;sp;sp	1;1;1;1;1;1;1;1;1;1;1;1;;	1;1;1;1;1;1;1;1;1;1;1;4;;	uniprot_human_proteome	>tr|A0A024RCQ8|A0A024RCQ8_HUMAN HCG1999928, isoform CRA_a OS=Homo sapiens GN=PPT2 PE=1 SV=1;>tr|A0A0G2JH76|A0A0G2JH76_HUMAN Lysosomal thioesterase PPT2 OS=Homo sapiens GN=PPT2 PE=1 SV=1;>tr|A0A0G2JHB6|A0A0G2JHB6_HUMAN Lysosomal thioesterase PPT2 (Fragment) OS=Homo sapiens GN=PPT2 PE=1 SV=1;>tr|A0A0G2JIU6|A0A0G2JIU6_HUMAN Lysosomal thioesterase PPT2 (Fragment) OS=Homo sapiens GN=PPT2 PE=1 SV=1;>tr…	2	2
A0A024RCQ8;A0A0G2JH76;A0A0G2JHB6;A0A0G2JIU6;A0A0G2JK02;A0A0G2JKR3;A0A0G2JLA3;A0A0G2JLL3;A0A140T8X7;A0A140T9Y1;G8JLL2;Q9UMR5;Q9UMR5-2;Q9UMR5-3	PPT2;PPT2;PPT2;PPT2;PPT2;PPT2;;;PPT2;PPT2;PPT2;PPT2;PPT2;PPT2	A0A024RCQ8;A0A0G2JH76;A0A0G2JHB6;A0A0G2JIU6;A0A0G2JK02;A0A0G2JKR3;A0A0G2JLA3;A0A0G2JLL3;A0A140T8X7;A0A140T9Y1;G8JLL2;Q9UMR5;Q9UMR5-2;Q9UMR5-3	A0A024RCQ8_HUMAN;A0A0G2JH76_HUMAN;A0A0G2JHB6_HUMAN;A0A0G2JIU6_HUMAN;A0A0G2JK02_HUMAN;A0A0G2JKR3_HUMAN;A0A0G2JLA3_HUMAN;A0A0G2JLL3_HUMAN;A0A140T8X7_HUMAN;A0A140T9Y1_HUMAN;G8JLL2_HUMAN;PPT2_HUMAN;PPT2_HUMAN;PPT2_HUMAN	HCG1999928, isoform CRA_a;Lysosomal thioesterase PPT2;Lysosomal thioesterase PPT2 (Fragment);Lysosomal thioesterase PPT2 (Fragment);Lysosomal thioesterase PPT2 (Fragment);Lysosomal thioesterase PPT2 (Fragment);Uncharacterized protein;Uncharacterized protein;Lysosomal thioesterase PPT2;Lysosomal thioesterase PPT2 (Fragment);Lysosomal thioesterase PPT2 (Fragment);Lysosomal thioesterase PPT2;Isoform…	TRUE	XDP_NSC / Edit_NSC	XDP_NSC	Edit_NSC	10	A0A024RCQ8;A0A0G2JH76;A0A0G2JHB6;A0A0G2JIU6;A0A0G2JK02;A0A0G2JKR3;A0A0G2JLA3;A0A0G2JLL3;A0A140T8X7;A0A140T9Y1;G8JLL2;Q9UMR5;Q9UMR5-2;Q9UMR5-3	43224.4	33087.5	0.385558	0.385558	-23.4517	1.30636	0	0.123597	0.21229	9	0.410868	Homo sapiens	;;;;;;;;;;;long-chain fatty-acyl-CoA biosynthetic process,macromolecule depalmitoylation;;	;;;;;;;;;;;palmitoyl-(protein) hydrolase activity,thiolester hydrolase activity,palmitoyl hydrolase activity;;	;;;;;;;;;;;lysosome,lysosomal lumen,extracellular exosome;;	tr;tr;tr;tr;tr;tr;tr;tr;tr;tr;tr;sp;sp;sp	1;1;1;1;1;1;1;1;1;1;1;1;;	1;1;1;1;1;1;1;1;1;1;1;4;;	uniprot_human_proteome	>tr|A0A024RCQ8|A0A024RCQ8_HUMAN HCG1999928, isoform CRA_a OS=Homo sapiens GN=PPT2 PE=1 SV=1;>tr|A0A0G2JH76|A0A0G2JH76_HUMAN Lysosomal thioesterase PPT2 OS=Homo sapiens GN=PPT2 PE=1 SV=1;>tr|A0A0G2JHB6|A0A0G2JHB6_HUMAN Lysosomal thioesterase PPT2 (Fragment) OS=Homo sapiens GN=PPT2 PE=1 SV=1;>tr|A0A0G2JIU6|A0A0G2JIU6_HUMAN Lysosomal thioesterase PPT2 (Fragment) OS=Homo sapiens GN=PPT2 PE=1 SV=1;>tr…	2	2
A0A024RCR6;A0A0G2JK23;P46379;P46379-2;P46379-3	BAT3;BAG6;BAG6;BAG6;BAG6	A0A024RCR6;A0A0G2JK23;P46379;P46379-2;P46379-3	A0A024RCR6_HUMAN;A0A0G2JK23_HUMAN;BAG6_HUMAN;BAG6_HUMAN;BAG6_HUMAN	HLA-B associated transcript 3, isoform CRA_a;Large proline-rich protein BAG6;Large proline-rich protein BAG6;Isoform 2 of Large proline-rich protein BAG6;Isoform 3 of Large proline-rich protein BAG6	TRUE	XDP_NSC / Contr_NSC	XDP_NSC	Contr_NSC	198	A0A024RCR6;A0A0G2JK23;P46379;P46379-2;P46379-3	955526	931839	-0.0362139	0.0362139	-2.47891	0.975211	0	0.451784	0.582299	197	0.0929653	Homo sapiens	;;kidney development,immune response-activating cell surface receptor signaling pathway,ubiquitin-dependent protein catabolic process,transport,apoptotic process,synaptonemal complex assembly,spermatogenesis,brain development,embryo development,chromatin modification,internal peptidyl-lysine acetylation,natural killer cell activation,cell differentiation,lung development,ER-associated ubiquitin-d…	;;receptor binding,protein binding,toxic substance binding,Hsp70 protein binding,polyubiquitin binding,ubiquitin protein ligase binding,ribosome binding,misfolded protein binding,proteasome binding,ubiquitin-specific protease binding;;	;;nucleus,nucleoplasm,cytoplasm,cytosol,membrane,intracellular membrane-bounded organelle,extracellular exosome,BAT3 complex;;	tr;tr;sp;sp;sp	1;1;1;;	1;1;2;;	uniprot_human_proteome	>tr|A0A024RCR6|A0A024RCR6_HUMAN HLA-B associated transcript 3, isoform CRA_a OS=Homo sapiens GN=BAT3 PE=1 SV=1;>tr|A0A0G2JK23|A0A0G2JK23_HUMAN Large proline-rich protein BAG6 OS=Homo sapiens GN=BAG6 PE=1 SV=1;>sp|P46379|BAG6_HUMAN Large proline-rich protein BAG6 OS=Homo sapiens GN=BAG6 PE=1 SV=2;>sp|P46379-2|BAG6_HUMAN Isoform 2 of Large proline-rich protein BAG6 OS=Homo sapiens GN=BAG6;>sp|P4637…	18	26
A0A024RCR6;A0A0G2JK23;P46379;P46379-2;P46379-3	BAT3;BAG6;BAG6;BAG6;BAG6	A0A024RCR6;A0A0G2JK23;P46379;P46379-2;P46379-3	A0A024RCR6_HUMAN;A0A0G2JK23_HUMAN;BAG6_HUMAN;BAG6_HUMAN;BAG6_HUMAN	HLA-B associated transcript 3, isoform CRA_a;Large proline-rich protein BAG6;Large proline-rich protein BAG6;Isoform 2 of Large proline-rich protein BAG6;Isoform 3 of Large proline-rich protein BAG6	TRUE	Edit_NSC / Contr_NSC	Edit_NSC	Contr_NSC	110	A0A024RCR6;A0A0G2JK23;P46379;P46379-2;P46379-3	955526	996899	0.0611535	0.0611535	4.32996	1.0433	0	0.036876	0.0682138	109	0.137288	Homo sapiens	;;kidney development,immune response-activating cell surface receptor signaling pathway,ubiquitin-dependent protein catabolic process,transport,apoptotic process,synaptonemal complex assembly,spermatogenesis,brain development,embryo development,chromatin modification,internal peptidyl-lysine acetylation,natural killer cell activation,cell differentiation,lung development,ER-associated ubiquitin-d…	;;receptor binding,protein binding,toxic substance binding,Hsp70 protein binding,polyubiquitin binding,ubiquitin protein ligase binding,ribosome binding,misfolded protein binding,proteasome binding,ubiquitin-specific protease binding;;	;;nucleus,nucleoplasm,cytoplasm,cytosol,membrane,intracellular membrane-bounded organelle,extracellular exosome,BAT3 complex;;	tr;tr;sp;sp;sp	1;1;1;;	1;1;2;;	uniprot_human_proteome	>tr|A0A024RCR6|A0A024RCR6_HUMAN HLA-B associated transcript 3, isoform CRA_a OS=Homo sapiens GN=BAT3 PE=1 SV=1;>tr|A0A0G2JK23|A0A0G2JK23_HUMAN Large proline-rich protein BAG6 OS=Homo sapiens GN=BAG6 PE=1 SV=1;>sp|P46379|BAG6_HUMAN Large proline-rich protein BAG6 OS=Homo sapiens GN=BAG6 PE=1 SV=2;>sp|P46379-2|BAG6_HUMAN Isoform 2 of Large proline-rich protein BAG6 OS=Homo sapiens GN=BAG6;>sp|P4637…	18	26
A0A024RCR6;A0A0G2JK23;P46379;P46379-2;P46379-3	BAT3;BAG6;BAG6;BAG6;BAG6	A0A024RCR6;A0A0G2JK23;P46379;P46379-2;P46379-3	A0A024RCR6_HUMAN;A0A0G2JK23_HUMAN;BAG6_HUMAN;BAG6_HUMAN;BAG6_HUMAN	HLA-B associated transcript 3, isoform CRA_a;Large proline-rich protein BAG6;Large proline-rich protein BAG6;Isoform 2 of Large proline-rich protein BAG6;Isoform 3 of Large proline-rich protein BAG6	TRUE	XDP_NSC / Edit_NSC	XDP_NSC	Edit_NSC	110	A0A024RCR6;A0A0G2JK23;P46379;P46379-2;P46379-3	931839	996899	-0.0973674	0.0973674	6.98195	0.934737	0	0.0547905	0.135668	109	0.120077	Homo sapiens	;;kidney development,immune response-activating cell surface receptor signaling pathway,ubiquitin-dependent protein catabolic process,transport,apoptotic process,synaptonemal complex assembly,spermatogenesis,brain development,embryo development,chromatin modification,internal peptidyl-lysine acetylation,natural killer cell activation,cell differentiation,lung development,ER-associated ubiquitin-d…	;;receptor binding,protein binding,toxic substance binding,Hsp70 protein binding,polyubiquitin binding,ubiquitin protein ligase binding,ribosome binding,misfolded protein binding,proteasome binding,ubiquitin-specific protease binding;;	;;nucleus,nucleoplasm,cytoplasm,cytosol,membrane,intracellular membrane-bounded organelle,extracellular exosome,BAT3 complex;;	tr;tr;sp;sp;sp	1;1;1;;	1;1;2;;	uniprot_human_proteome	>tr|A0A024RCR6|A0A024RCR6_HUMAN HLA-B associated transcript 3, isoform CRA_a OS=Homo sapiens GN=BAT3 PE=1 SV=1;>tr|A0A0G2JK23|A0A0G2JK23_HUMAN Large proline-rich protein BAG6 OS=Homo sapiens GN=BAG6 PE=1 SV=1;>sp|P46379|BAG6_HUMAN Large proline-rich protein BAG6 OS=Homo sapiens GN=BAG6 PE=1 SV=2;>sp|P46379-2|BAG6_HUMAN Isoform 2 of Large proline-rich protein BAG6 OS=Homo sapiens GN=BAG6;>sp|P4637…	18	26
A0A075B6G3;A0A087WTU7;A0A087WV90;E7EQS5;E7ESB2;E9PDN5;F8VX32;H0Y304;P11532;P11532-2;P11532-3;P11532-4	DMD	A0A075B6G3;A0A087WTU7;A0A087WV90;E7EQS5;E7ESB2;E9PDN5;F8VX32;H0Y304;P11532;P11532-2;P11532-3;P11532-4	A0A075B6G3_HUMAN;A0A087WTU7_HUMAN;A0A087WV90_HUMAN;E7EQS5_HUMAN;E7ESB2_HUMAN;E9PDN5_HUMAN;F8VX32_HUMAN;H0Y304_HUMAN;DMD_HUMAN;DMD_HUMAN;DMD_HUMAN;DMD_HUMAN	Dystrophin;Dystrophin;Dystrophin;Dystrophin;Dystrophin;Dystrophin;Dystrophin;Dystrophin (Fragment);Dystrophin;Isoform 1 of Dystrophin;Isoform 2 of Dystrophin;Isoform 3 of Dystrophin	TRUE	XDP_NSC / Contr_NSC	XDP_NSC	Contr_NSC	72	A0A075B6G3;A0A087WTU7;A0A087WV90;E7EQS5;E7ESB2;E9PDN5;F8VX32;H0Y304;P11532;P11532-2;P11532-3;P11532-4	165442	181098	0.130449	0.130449	9.46346	1.09463	0	0.988049	0.750942	71	0.130891	Homo sapiens	;;;;;;;;regulation of heart rate,cytoskeleton organization,muscle organ development,regulation of release of sequestered calcium ion into cytosol by sarcoplasmic reticulum,regulation of cardiac muscle contraction by regulation of the release of sequestered calcium ion,regulation of skeletal muscle contraction by regulation of release of sequestered calcium ion,regulation of skeletal muscle contra…	;;;;;;;;dystroglycan binding,actin binding,structural constituent of cytoskeleton,protein binding,zinc ion binding,structural constituent of muscle,myosin binding,vinculin binding,nitric-oxide synthase binding;;;	;;;;;;;;cytosol,cytoskeleton,cell surface,dystrophin-associated glycoprotein complex,syntrophin complex,Z disc,cell-substrate junction,filopodium,filopodium membrane,sarcolemma,costamere,protein complex,neuron projection terminus,membrane raft,synapse,postsynaptic membrane,lateral plasma membrane;;;	tr;tr;tr;tr;tr;tr;tr;tr;sp;sp;sp;sp	1;1;1;1;1;1;1;1;1;;;	1;1;1;1;1;1;1;1;3;;;	uniprot_human_proteome	>tr|A0A075B6G3|A0A075B6G3_HUMAN Dystrophin OS=Homo sapiens GN=DMD PE=1 SV=1;>tr|A0A087WTU7|A0A087WTU7_HUMAN Dystrophin OS=Homo sapiens GN=DMD PE=1 SV=1;>tr|A0A087WV90|A0A087WV90_HUMAN Dystrophin OS=Homo sapiens GN=DMD PE=1 SV=1;>tr|E7EQS5|E7EQS5_HUMAN Dystrophin OS=Homo sapiens GN=DMD PE=1 SV=1;>tr|E7ESB2|E7ESB2_HUMAN Dystrophin OS=Homo sapiens GN=DMD PE=1 SV=1;>tr|E9PDN5|E9PDN5_HUMAN Dystrophin …	9	9
A0A075B6G3;A0A087WTU7;A0A087WV90;E7EQS5;E7ESB2;E9PDN5;F8VX32;H0Y304;P11532;P11532-2;P11532-3;P11532-4	DMD	A0A075B6G3;A0A087WTU7;A0A087WV90;E7EQS5;E7ESB2;E9PDN5;F8VX32;H0Y304;P11532;P11532-2;P11532-3;P11532-4	A0A075B6G3_HUMAN;A0A087WTU7_HUMAN;A0A087WV90_HUMAN;E7EQS5_HUMAN;E7ESB2_HUMAN;E9PDN5_HUMAN;F8VX32_HUMAN;H0Y304_HUMAN;DMD_HUMAN;DMD_HUMAN;DMD_HUMAN;DMD_HUMAN	Dystrophin;Dystrophin;Dystrophin;Dystrophin;Dystrophin;Dystrophin;Dystrophin;Dystrophin (Fragment);Dystrophin;Isoform 1 of Dystrophin;Isoform 2 of Dystrophin;Isoform 3 of Dystrophin	TRUE	Edit_NSC / Contr_NSC	Edit_NSC	Contr_NSC	40	A0A075B6G3;A0A087WTU7;A0A087WV90;E7EQS5;E7ESB2;E9PDN5;F8VX32;H0Y304;P11532;P11532-2;P11532-3;P11532-4	165442	206885	0.322505	0.322505	25.05	1.2505	0	0.000484583	0.00323432	39	0.122224	Homo sapiens	;;;;;;;;regulation of heart rate,cytoskeleton organization,muscle organ development,regulation of release of sequestered calcium ion into cytosol by sarcoplasmic reticulum,regulation of cardiac muscle contraction by regulation of the release of sequestered calcium ion,regulation of skeletal muscle contraction by regulation of release of sequestered calcium ion,regulation of skeletal muscle contra…	;;;;;;;;dystroglycan binding,actin binding,structural constituent of cytoskeleton,protein binding,zinc ion binding,structural constituent of muscle,myosin binding,vinculin binding,nitric-oxide synthase binding;;;	;;;;;;;;cytosol,cytoskeleton,cell surface,dystrophin-associated glycoprotein complex,syntrophin complex,Z disc,cell-substrate junction,filopodium,filopodium membrane,sarcolemma,costamere,protein complex,neuron projection terminus,membrane raft,synapse,postsynaptic membrane,lateral plasma membrane;;;	tr;tr;tr;tr;tr;tr;tr;tr;sp;sp;sp;sp	1;1;1;1;1;1;1;1;1;;;	1;1;1;1;1;1;1;1;3;;;	uniprot_human_proteome	>tr|A0A075B6G3|A0A075B6G3_HUMAN Dystrophin OS=Homo sapiens GN=DMD PE=1 SV=1;>tr|A0A087WTU7|A0A087WTU7_HUMAN Dystrophin OS=Homo sapiens GN=DMD PE=1 SV=1;>tr|A0A087WV90|A0A087WV90_HUMAN Dystrophin OS=Homo sapiens GN=DMD PE=1 SV=1;>tr|E7EQS5|E7EQS5_HUMAN Dystrophin OS=Homo sapiens GN=DMD PE=1 SV=1;>tr|E7ESB2|E7ESB2_HUMAN Dystrophin OS=Homo sapiens GN=DMD PE=1 SV=1;>tr|E9PDN5|E9PDN5_HUMAN Dystrophin …	9	9
A0A075B6G3;A0A087WTU7;A0A087WV90;E7EQS5;E7ESB2;E9PDN5;F8VX32;H0Y304;P11532;P11532-2;P11532-3;P11532-4	DMD	A0A075B6G3;A0A087WTU7;A0A087WV90;E7EQS5;E7ESB2;E9PDN5;F8VX32;H0Y304;P11532;P11532-2;P11532-3;P11532-4	A0A075B6G3_HUMAN;A0A087WTU7_HUMAN;A0A087WV90_HUMAN;E7EQS5_HUMAN;E7ESB2_HUMAN;E9PDN5_HUMAN;F8VX32_HUMAN;H0Y304_HUMAN;DMD_HUMAN;DMD_HUMAN;DMD_HUMAN;DMD_HUMAN	Dystrophin;Dystrophin;Dystrophin;Dystrophin;Dystrophin;Dystrophin;Dystrophin;Dystrophin (Fragment);Dystrophin;Isoform 1 of Dystrophin;Isoform 2 of Dystrophin;Isoform 3 of Dystrophin	TRUE	XDP_NSC / Edit_NSC	XDP_NSC	Edit_NSC	40	A0A075B6G3;A0A087WTU7;A0A087WV90;E7EQS5;E7ESB2;E9PDN5;F8VX32;H0Y304;P11532;P11532-2;P11532-3;P11532-4	181098	206885	-0.192055	0.192055	14.239	0.875358	0	0.000953114	0.0102407	39	0.117217	Homo sapiens	;;;;;;;;regulation of heart rate,cytoskeleton organization,muscle organ development,regulation of release of sequestered calcium ion into cytosol by sarcoplasmic reticulum,regulation of cardiac muscle contraction by regulation of the release of sequestered calcium ion,regulation of skeletal muscle contraction by regulation of release of sequestered calcium ion,regulation of skeletal muscle contra…	;;;;;;;;dystroglycan binding,actin binding,structural constituent of cytoskeleton,protein binding,zinc ion binding,structural constituent of muscle,myosin binding,vinculin binding,nitric-oxide synthase binding;;;	;;;;;;;;cytosol,cytoskeleton,cell surface,dystrophin-associated glycoprotein complex,syntrophin complex,Z disc,cell-substrate junction,filopodium,filopodium membrane,sarcolemma,costamere,protein complex,neuron projection terminus,membrane raft,synapse,postsynaptic membrane,lateral plasma membrane;;;	tr;tr;tr;tr;tr;tr;tr;tr;sp;sp;sp;sp	1;1;1;1;1;1;1;1;1;;;	1;1;1;1;1;1;1;1;3;;;	uniprot_human_proteome	>tr|A0A075B6G3|A0A075B6G3_HUMAN Dystrophin OS=Homo sapiens GN=DMD PE=1 SV=1;>tr|A0A087WTU7|A0A087WTU7_HUMAN Dystrophin OS=Homo sapiens GN=DMD PE=1 SV=1;>tr|A0A087WV90|A0A087WV90_HUMAN Dystrophin OS=Homo sapiens GN=DMD PE=1 SV=1;>tr|E7EQS5|E7EQS5_HUMAN Dystrophin OS=Homo sapiens GN=DMD PE=1 SV=1;>tr|E7ESB2|E7ESB2_HUMAN Dystrophin OS=Homo sapiens GN=DMD PE=1 SV=1;>tr|E9PDN5|E9PDN5_HUMAN Dystrophin …	9	9
A0A075B6H6;P01834	IGKC	A0A075B6H6;P01834	A0A075B6H6_HUMAN;IGKC_HUMAN	Ig kappa chain C region (Fragment);Ig kappa chain C region	TRUE	XDP_NSC / Contr_NSC	XDP_NSC	Contr_NSC	45	A0A075B6H6;P01834	42071.5	33307.5	-0.336996	0.336996	-20.8312	0.791688	0	0.136018	0.364106	44	0.430885	Homo sapiens	;retina homeostasis,proteolysis,receptor-mediated endocytosis,phagocytosis, recognition,phagocytosis, engulfment,immune response,complement activation,complement activation, classical pathway,Fc-epsilon receptor signaling pathway,Fc-gamma receptor signaling pathway involved in phagocytosis,defense response to bacterium,innate immune response,regulation of immune response,B cell receptor signaling…	;antigen binding,serine-type endopeptidase activity,immunoglobulin receptor binding	;extracellular region,extracellular space,plasma membrane,external side of plasma membrane,immunoglobulin complex, circulating,extracellular exosome,blood microparticle	tr;sp	1	1	uniprot_human_proteome	>tr|A0A075B6H6|A0A075B6H6_HUMAN Ig kappa chain C region (Fragment) OS=Homo sapiens GN=IGKC PE=1 SV=1;>sp|P01834|IGKC_HUMAN Ig kappa chain C region OS=Homo sapiens GN=IGKC PE=1 SV=1	3	5
A0A075B6H6;P01834	IGKC	A0A075B6H6;P01834	A0A075B6H6_HUMAN;IGKC_HUMAN	Ig kappa chain C region (Fragment);Ig kappa chain C region	TRUE	Edit_NSC / Contr_NSC	Edit_NSC	Contr_NSC	25	A0A075B6H6;P01834	42071.5	164859	1.97032	1.97032	291.854	3.91854	0	0.0479776	0.0816239	24	0.527756	Homo sapiens	;retina homeostasis,proteolysis,receptor-mediated endocytosis,phagocytosis, recognition,phagocytosis, engulfment,immune response,complement activation,complement activation, classical pathway,Fc-epsilon receptor signaling pathway,Fc-gamma receptor signaling pathway involved in phagocytosis,defense response to bacterium,innate immune response,regulation of immune response,B cell receptor signaling…	;antigen binding,serine-type endopeptidase activity,immunoglobulin receptor binding	;extracellular region,extracellular space,plasma membrane,external side of plasma membrane,immunoglobulin complex, circulating,extracellular exosome,blood microparticle	tr;sp	1	1	uniprot_human_proteome	>tr|A0A075B6H6|A0A075B6H6_HUMAN Ig kappa chain C region (Fragment) OS=Homo sapiens GN=IGKC PE=1 SV=1;>sp|P01834|IGKC_HUMAN Ig kappa chain C region OS=Homo sapiens GN=IGKC PE=1 SV=1	3	5
A0A075B6H6;P01834	IGKC	A0A075B6H6;P01834	A0A075B6H6_HUMAN;IGKC_HUMAN	Ig kappa chain C region (Fragment);Ig kappa chain C region	TRUE	XDP_NSC / Edit_NSC	XDP_NSC	Edit_NSC	25	A0A075B6H6;P01834	33307.5	164859	-2.30731	2.30731	394.96	0.202037	0	0.0138575	0.0591413	24	0.632432	Homo sapiens	;retina homeostasis,proteolysis,receptor-mediated endocytosis,phagocytosis, recognition,phagocytosis, engulfment,immune response,complement activation,complement activation, classical pathway,Fc-epsilon receptor signaling pathway,Fc-gamma receptor signaling pathway involved in phagocytosis,defense response to bacterium,innate immune response,regulation of immune response,B cell receptor signaling…	;antigen binding,serine-type endopeptidase activity,immunoglobulin receptor binding	;extracellular region,extracellular space,plasma membrane,external side of plasma membrane,immunoglobulin complex, circulating,extracellular exosome,blood microparticle	tr;sp	1	1	uniprot_human_proteome	>tr|A0A075B6H6|A0A075B6H6_HUMAN Ig kappa chain C region (Fragment) OS=Homo sapiens GN=IGKC PE=1 SV=1;>sp|P01834|IGKC_HUMAN Ig kappa chain C region OS=Homo sapiens GN=IGKC PE=1 SV=1	3	5
A0A075B746;P82921	MRPS21	A0A075B746;P82921	A0A075B746_HUMAN;RT21_HUMAN	28S ribosomal protein S21, mitochondrial;28S ribosomal protein S21, mitochondrial	TRUE	XDP_NSC / Contr_NSC	XDP_NSC	Contr_NSC	36	A0A075B746;P82921	54041.2	50837.8	-0.0881589	0.0881589	-5.92775	0.940723	0	0.584025	0.638965	35	0.186368	Homo sapiens	;translation,mitochondrial translation,mitochondrial translational elongation,mitochondrial translational termination	;RNA binding,structural constituent of ribosome	;mitochondrial inner membrane,mitochondrial small ribosomal subunit	tr;sp	1	1;2	uniprot_human_proteome	>tr|A0A075B746|A0A075B746_HUMAN 28S ribosomal protein S21, mitochondrial OS=Homo sapiens GN=MRPS21 PE=1 SV=1;>sp|P82921|RT21_HUMAN 28S ribosomal protein S21, mitochondrial OS=Homo sapiens GN=MRPS21 PE=1 SV=2	2	4
A0A075B746;P82921	MRPS21	A0A075B746;P82921	A0A075B746_HUMAN;RT21_HUMAN	28S ribosomal protein S21, mitochondrial;28S ribosomal protein S21, mitochondrial	TRUE	Edit_NSC / Contr_NSC	Edit_NSC	Contr_NSC	20	A0A075B746;P82921	54041.2	45521.2	-0.24752	0.24752	-15.7657	0.842343	0	0.831975	0.481728	19	0.306337	Homo sapiens	;translation,mitochondrial translation,mitochondrial translational elongation,mitochondrial translational termination	;RNA binding,structural constituent of ribosome	;mitochondrial inner membrane,mitochondrial small ribosomal subunit	tr;sp	1	1;2	uniprot_human_proteome	>tr|A0A075B746|A0A075B746_HUMAN 28S ribosomal protein S21, mitochondrial OS=Homo sapiens GN=MRPS21 PE=1 SV=1;>sp|P82921|RT21_HUMAN 28S ribosomal protein S21, mitochondrial OS=Homo sapiens GN=MRPS21 PE=1 SV=2	2	4
A0A075B746;P82921	MRPS21	A0A075B746;P82921	A0A075B746_HUMAN;RT21_HUMAN	28S ribosomal protein S21, mitochondrial;28S ribosomal protein S21, mitochondrial	TRUE	XDP_NSC / Edit_NSC	XDP_NSC	Edit_NSC	20	A0A075B746;P82921	50837.8	45521.2	0.159361	0.159361	-10.4578	1.11679	0	0.20405	0.276579	19	0.249435	Homo sapiens	;translation,mitochondrial translation,mitochondrial translational elongation,mitochondrial translational termination	;RNA binding,structural constituent of ribosome	;mitochondrial inner membrane,mitochondrial small ribosomal subunit	tr;sp	1	1;2	uniprot_human_proteome	>tr|A0A075B746|A0A075B746_HUMAN 28S ribosomal protein S21, mitochondrial OS=Homo sapiens GN=MRPS21 PE=1 SV=1;>sp|P82921|RT21_HUMAN 28S ribosomal protein S21, mitochondrial OS=Homo sapiens GN=MRPS21 PE=1 SV=2	2	4
A0A075B7G8;A0A087WYH9;A0A087X0V7;J3KPL8;O00213;O00213-2;O00213-3;O00213-4;O00213-5;O00213-6	APBB1	A0A075B7G8;A0A087WYH9;A0A087X0V7;J3KPL8;O00213;O00213-2;O00213-3;O00213-4;O00213-5;O00213-6	A0A075B7G8_HUMAN;A0A087WYH9_HUMAN;A0A087X0V7_HUMAN;J3KPL8_HUMAN;APBB1_HUMAN;APBB1_HUMAN;APBB1_HUMAN;APBB1_HUMAN;APBB1_HUMAN;APBB1_HUMAN	Amyloid beta A4 precursor protein-binding family B member 1;Amyloid beta A4 precursor protein-binding family B member 1;Amyloid beta A4 precursor protein-binding family B member 1;Amyloid beta A4 precursor protein-binding family B member 1;Amyloid beta A4 precursor protein-binding family B member 1;Isoform 2 of Amyloid beta A4 precursor protein-binding family B member 1;Isoform 3 of Amyloid beta …	TRUE	XDP_NSC / Contr_NSC	XDP_NSC	Contr_NSC	18	A0A075B7G8;A0A087WYH9;A0A087X0V7;J3KPL8;O00213;O00213-2;O00213-3;O00213-4;O00213-5;O00213-6	84103	71127	-0.241759	0.241759	-15.4286	0.845714	0	0.0497807	0.227777	17	0.122051	Homo sapiens	;;;;negative regulation of transcription from RNA polymerase II promoter,double-strand break repair,transcription, DNA-templated,regulation of transcription, DNA-templated,apoptotic process,cellular response to DNA damage stimulus,cell cycle arrest,signal transduction,axonogenesis,response to iron ion,positive regulation of neuron projection development,negative regulation of cell growth,positive…	;;;;beta-amyloid binding,chromatin binding,protein binding,transcription factor binding,protein complex binding,histone binding,tau protein binding,proline-rich region binding;;;;;	;;;;nucleus,nucleoplasm,cytoplasm,plasma membrane,nuclear speck,lamellipodium,growth cone,presynaptic membrane,neuronal cell body,dendritic spine,protein complex,main axon,synapse,postsynaptic membrane,perinuclear region of cytoplasm,growth cone lamellipodium,growth cone filopodium;;;;;	tr;tr;tr;tr;sp;sp;sp;sp;sp;sp	1;1;1;1;1;;;;;	7;1;1;1;2;;;;;	uniprot_human_proteome	>tr|A0A075B7G8|A0A075B7G8_HUMAN Amyloid beta A4 precursor protein-binding family B member 1 OS=Homo sapiens GN=APBB1 PE=1 SV=7;>tr|A0A087WYH9|A0A087WYH9_HUMAN Amyloid beta A4 precursor protein-binding family B member 1 OS=Homo sapiens GN=APBB1 PE=1 SV=1;>tr|A0A087X0V7|A0A087X0V7_HUMAN Amyloid beta A4 precursor protein-binding family B member 1 OS=Homo sapiens GN=APBB1 PE=1 SV=1;>tr|J3KPL8|J3KPL8_…	2	2
A0A075B7G8;A0A087WYH9;A0A087X0V7;J3KPL8;O00213;O00213-2;O00213-3;O00213-4;O00213-5;O00213-6	APBB1	A0A075B7G8;A0A087WYH9;A0A087X0V7;J3KPL8;O00213;O00213-2;O00213-3;O00213-4;O00213-5;O00213-6	A0A075B7G8_HUMAN;A0A087WYH9_HUMAN;A0A087X0V7_HUMAN;J3KPL8_HUMAN;APBB1_HUMAN;APBB1_HUMAN;APBB1_HUMAN;APBB1_HUMAN;APBB1_HUMAN;APBB1_HUMAN	Amyloid beta A4 precursor protein-binding family B member 1;Amyloid beta A4 precursor protein-binding family B member 1;Amyloid beta A4 precursor protein-binding family B member 1;Amyloid beta A4 precursor protein-binding family B member 1;Amyloid beta A4 precursor protein-binding family B member 1;Isoform 2 of Amyloid beta A4 precursor protein-binding family B member 1;Isoform 3 of Amyloid beta …	TRUE	Edit_NSC / Contr_NSC	Edit_NSC	Contr_NSC	10	A0A075B7G8;A0A087WYH9;A0A087X0V7;J3KPL8;O00213;O00213-2;O00213-3;O00213-4;O00213-5;O00213-6	84103	80023.5	-0.071734	0.071734	-4.85063	0.951494	0	0.534078	0.378628	9	0.181039	Homo sapiens	;;;;negative regulation of transcription from RNA polymerase II promoter,double-strand break repair,transcription, DNA-templated,regulation of transcription, DNA-templated,apoptotic process,cellular response to DNA damage stimulus,cell cycle arrest,signal transduction,axonogenesis,response to iron ion,positive regulation of neuron projection development,negative regulation of cell growth,positive…	;;;;beta-amyloid binding,chromatin binding,protein binding,transcription factor binding,protein complex binding,histone binding,tau protein binding,proline-rich region binding;;;;;	;;;;nucleus,nucleoplasm,cytoplasm,plasma membrane,nuclear speck,lamellipodium,growth cone,presynaptic membrane,neuronal cell body,dendritic spine,protein complex,main axon,synapse,postsynaptic membrane,perinuclear region of cytoplasm,growth cone lamellipodium,growth cone filopodium;;;;;	tr;tr;tr;tr;sp;sp;sp;sp;sp;sp	1;1;1;1;1;;;;;	7;1;1;1;2;;;;;	uniprot_human_proteome	>tr|A0A075B7G8|A0A075B7G8_HUMAN Amyloid beta A4 precursor protein-binding family B member 1 OS=Homo sapiens GN=APBB1 PE=1 SV=7;>tr|A0A087WYH9|A0A087WYH9_HUMAN Amyloid beta A4 precursor protein-binding family B member 1 OS=Homo sapiens GN=APBB1 PE=1 SV=1;>tr|A0A087X0V7|A0A087X0V7_HUMAN Amyloid beta A4 precursor protein-binding family B member 1 OS=Homo sapiens GN=APBB1 PE=1 SV=1;>tr|J3KPL8|J3KPL8_…	2	2
A0A075B7G8;A0A087WYH9;A0A087X0V7;J3KPL8;O00213;O00213-2;O00213-3;O00213-4;O00213-5;O00213-6	APBB1	A0A075B7G8;A0A087WYH9;A0A087X0V7;J3KPL8;O00213;O00213-2;O00213-3;O00213-4;O00213-5;O00213-6	A0A075B7G8_HUMAN;A0A087WYH9_HUMAN;A0A087X0V7_HUMAN;J3KPL8_HUMAN;APBB1_HUMAN;APBB1_HUMAN;APBB1_HUMAN;APBB1_HUMAN;APBB1_HUMAN;APBB1_HUMAN	Amyloid beta A4 precursor protein-binding family B member 1;Amyloid beta A4 precursor protein-binding family B member 1;Amyloid beta A4 precursor protein-binding family B member 1;Amyloid beta A4 precursor protein-binding family B member 1;Amyloid beta A4 precursor protein-binding family B member 1;Isoform 2 of Amyloid beta A4 precursor protein-binding family B member 1;Isoform 3 of Amyloid beta …	TRUE	XDP_NSC / Edit_NSC	XDP_NSC	Edit_NSC	10	A0A075B7G8;A0A087WYH9;A0A087X0V7;J3KPL8;O00213;O00213-2;O00213-3;O00213-4;O00213-5;O00213-6	71127	80023.5	-0.170025	0.170025	12.5078	0.888827	0	0.0451662	0.121728	9	0.0548965	Homo sapiens	;;;;negative regulation of transcription from RNA polymerase II promoter,double-strand break repair,transcription, DNA-templated,regulation of transcription, DNA-templated,apoptotic process,cellular response to DNA damage stimulus,cell cycle arrest,signal transduction,axonogenesis,response to iron ion,positive regulation of neuron projection development,negative regulation of cell growth,positive…	;;;;beta-amyloid binding,chromatin binding,protein binding,transcription factor binding,protein complex binding,histone binding,tau protein binding,proline-rich region binding;;;;;	;;;;nucleus,nucleoplasm,cytoplasm,plasma membrane,nuclear speck,lamellipodium,growth cone,presynaptic membrane,neuronal cell body,dendritic spine,protein complex,main axon,synapse,postsynaptic membrane,perinuclear region of cytoplasm,growth cone lamellipodium,growth cone filopodium;;;;;	tr;tr;tr;tr;sp;sp;sp;sp;sp;sp	1;1;1;1;1;;;;;	7;1;1;1;2;;;;;	uniprot_human_proteome	>tr|A0A075B7G8|A0A075B7G8_HUMAN Amyloid beta A4 precursor protein-binding family B member 1 OS=Homo sapiens GN=APBB1 PE=1 SV=7;>tr|A0A087WYH9|A0A087WYH9_HUMAN Amyloid beta A4 precursor protein-binding family B member 1 OS=Homo sapiens GN=APBB1 PE=1 SV=1;>tr|A0A087X0V7|A0A087X0V7_HUMAN Amyloid beta A4 precursor protein-binding family B member 1 OS=Homo sapiens GN=APBB1 PE=1 SV=1;>tr|J3KPL8|J3KPL8_…	2	2
A0A087WSV8;P80303;P80303-2;V9HW75	NUCB2;NUCB2;NUCB2;HEL-S-109	A0A087WSV8;P80303;P80303-2;V9HW75	A0A087WSV8_HUMAN;NUCB2_HUMAN;NUCB2_HUMAN;V9HW75_HUMAN	Nucleobindin 2, isoform CRA_b;Nucleobindin-2;Isoform 2 of Nucleobindin-2;Epididymis secretory protein Li 109	TRUE	XDP_NSC / Contr_NSC	XDP_NSC	Contr_NSC	153	A0A087WSV8;P80303;P80303-2;V9HW75	670399	728664	0.120233	0.120233	8.69102	1.08691	0	0.218058	0.437953	152	0.119681	Homo sapiens	;;;	;DNA binding,calcium ion binding,protein binding;;	;extracellular space,nuclear envelope,endoplasmic reticulum,endoplasmic reticulum-Golgi intermediate compartment,Golgi apparatus,cytosol,plasma membrane,extracellular exosome;;	tr;sp;sp;tr	1;1;;1	1;2;;1	uniprot_human_proteome	>tr|A0A087WSV8|A0A087WSV8_HUMAN Nucleobindin 2, isoform CRA_b OS=Homo sapiens GN=NUCB2 PE=1 SV=1;>sp|P80303|NUCB2_HUMAN Nucleobindin-2 OS=Homo sapiens GN=NUCB2 PE=1 SV=2;>sp|P80303-2|NUCB2_HUMAN Isoform 2 of Nucleobindin-2 OS=Homo sapiens GN=NUCB2;>tr|V9HW75|V9HW75_HUMAN Epididymis secretory protein Li 109 OS=Homo sapiens GN=HEL-S-109 PE=1 SV=1	13	17
A0A087WSV8;P80303;P80303-2;V9HW75	NUCB2;NUCB2;NUCB2;HEL-S-109	A0A087WSV8;P80303;P80303-2;V9HW75	A0A087WSV8_HUMAN;NUCB2_HUMAN;NUCB2_HUMAN;V9HW75_HUMAN	Nucleobindin 2, isoform CRA_b;Nucleobindin-2;Isoform 2 of Nucleobindin-2;Epididymis secretory protein Li 109	TRUE	Edit_NSC / Contr_NSC	Edit_NSC	Contr_NSC	85	A0A087WSV8;P80303;P80303-2;V9HW75	670399	617511	-0.118556	0.118556	-7.88908	0.921109	0	0.386652	0.310428	84	0.193999	Homo sapiens	;;;	;DNA binding,calcium ion binding,protein binding;;	;extracellular space,nuclear envelope,endoplasmic reticulum,endoplasmic reticulum-Golgi intermediate compartment,Golgi apparatus,cytosol,plasma membrane,extracellular exosome;;	tr;sp;sp;tr	1;1;;1	1;2;;1	uniprot_human_proteome	>tr|A0A087WSV8|A0A087WSV8_HUMAN Nucleobindin 2, isoform CRA_b OS=Homo sapiens GN=NUCB2 PE=1 SV=1;>sp|P80303|NUCB2_HUMAN Nucleobindin-2 OS=Homo sapiens GN=NUCB2 PE=1 SV=2;>sp|P80303-2|NUCB2_HUMAN Isoform 2 of Nucleobindin-2 OS=Homo sapiens GN=NUCB2;>tr|V9HW75|V9HW75_HUMAN Epididymis secretory protein Li 109 OS=Homo sapiens GN=HEL-S-109 PE=1 SV=1	13	17
A0A087WSV8;P80303;P80303-2;V9HW75	NUCB2;NUCB2;NUCB2;HEL-S-109	A0A087WSV8;P80303;P80303-2;V9HW75	A0A087WSV8_HUMAN;NUCB2_HUMAN;NUCB2_HUMAN;V9HW75_HUMAN	Nucleobindin 2, isoform CRA_b;Nucleobindin-2;Isoform 2 of Nucleobindin-2;Epididymis secretory protein Li 109	TRUE	XDP_NSC / Edit_NSC	XDP_NSC	Edit_NSC	85	A0A087WSV8;P80303;P80303-2;V9HW75	728664	617511	0.238789	0.238789	-15.2543	1.18	0	0.21368	0.283232	84	0.171829	Homo sapiens	;;;	;DNA binding,calcium ion binding,protein binding;;	;extracellular space,nuclear envelope,endoplasmic reticulum,endoplasmic reticulum-Golgi intermediate compartment,Golgi apparatus,cytosol,plasma membrane,extracellular exosome;;	tr;sp;sp;tr	1;1;;1	1;2;;1	uniprot_human_proteome	>tr|A0A087WSV8|A0A087WSV8_HUMAN Nucleobindin 2, isoform CRA_b OS=Homo sapiens GN=NUCB2 PE=1 SV=1;>sp|P80303|NUCB2_HUMAN Nucleobindin-2 OS=Homo sapiens GN=NUCB2 PE=1 SV=2;>sp|P80303-2|NUCB2_HUMAN Isoform 2 of Nucleobindin-2 OS=Homo sapiens GN=NUCB2;>tr|V9HW75|V9HW75_HUMAN Epididymis secretory protein Li 109 OS=Homo sapiens GN=HEL-S-109 PE=1 SV=1	13	17
A0A087WSW7;A0A0B4J1V9;F6XU50;Q9NRZ9;Q9NRZ9-2;Q9NRZ9-3;Q9NRZ9-5;Q9NRZ9-6	HELLS	A0A087WSW7;A0A0B4J1V9;F6XU50;Q9NRZ9;Q9NRZ9-2;Q9NRZ9-3;Q9NRZ9-5;Q9NRZ9-6	A0A087WSW7_HUMAN;A0A0B4J1V9_HUMAN;F6XU50_HUMAN;HELLS_HUMAN;HELLS_HUMAN;HELLS_HUMAN;HELLS_HUMAN;HELLS_HUMAN	Helicase, lymphoid-specific, isoform CRA_d;Helicase, lymphoid-specific, isoform CRA_b;Helicase, lymphoid-specific, isoform CRA_l;Lymphoid-specific helicase;Isoform 2 of Lymphoid-specific helicase;Isoform 3 of Lymphoid-specific helicase;Isoform 5 of Lymphoid-specific helicase;Isoform 6 of Lymphoid-specific helicase	TRUE	XDP_NSC / Contr_NSC	XDP_NSC	Contr_NSC	54	A0A087WSW7;A0A0B4J1V9;F6XU50;Q9NRZ9;Q9NRZ9-2;Q9NRZ9-3;Q9NRZ9-5;Q9NRZ9-6	69477.1	98872.2	0.509027	0.509027	42.309	1.42309	0	0.0293606	0.167129	53	0.196756	Homo sapiens	;;;methylation-dependent chromatin silencing,transcription, DNA-templated,mitotic nuclear division,multicellular organism development,maintenance of DNA methylation,pericentric heterochromatin assembly,lymphocyte proliferation,cell division;;;;	;;;helicase activity,protein binding,ATP binding;;;;	;;;chromosome, centromeric region,nucleus,pericentric heterochromatin;;;;	tr;tr;tr;sp;sp;sp;sp;sp	1;1;1;1;;;;	1;1;1;1;;;;	uniprot_human_proteome	>tr|A0A087WSW7|A0A087WSW7_HUMAN Helicase, lymphoid-specific, isoform CRA_d OS=Homo sapiens GN=HELLS PE=1 SV=1;>tr|A0A0B4J1V9|A0A0B4J1V9_HUMAN Helicase, lymphoid-specific, isoform CRA_b OS=Homo sapiens GN=HELLS PE=1 SV=1;>tr|F6XU50|F6XU50_HUMAN Helicase, lymphoid-specific, isoform CRA_l OS=Homo sapiens GN=HELLS PE=1 SV=1;>sp|Q9NRZ9|HELLS_HUMAN Lymphoid-specific helicase OS=Homo sapiens GN=HELLS PE…	8	8
A0A087WSW7;A0A0B4J1V9;F6XU50;Q9NRZ9;Q9NRZ9-2;Q9NRZ9-3;Q9NRZ9-5;Q9NRZ9-6	HELLS	A0A087WSW7;A0A0B4J1V9;F6XU50;Q9NRZ9;Q9NRZ9-2;Q9NRZ9-3;Q9NRZ9-5;Q9NRZ9-6	A0A087WSW7_HUMAN;A0A0B4J1V9_HUMAN;F6XU50_HUMAN;HELLS_HUMAN;HELLS_HUMAN;HELLS_HUMAN;HELLS_HUMAN;HELLS_HUMAN	Helicase, lymphoid-specific, isoform CRA_d;Helicase, lymphoid-specific, isoform CRA_b;Helicase, lymphoid-specific, isoform CRA_l;Lymphoid-specific helicase;Isoform 2 of Lymphoid-specific helicase;Isoform 3 of Lymphoid-specific helicase;Isoform 5 of Lymphoid-specific helicase;Isoform 6 of Lymphoid-specific helicase	TRUE	Edit_NSC / Contr_NSC	Edit_NSC	Contr_NSC	30	A0A087WSW7;A0A0B4J1V9;F6XU50;Q9NRZ9;Q9NRZ9-2;Q9NRZ9-3;Q9NRZ9-5;Q9NRZ9-6	69477.1	153134	1.14019	1.14019	120.41	2.2041	0	3.45132e-10	2.225e-08	29	0.1689	Homo sapiens	;;;methylation-dependent chromatin silencing,transcription, DNA-templated,mitotic nuclear division,multicellular organism development,maintenance of DNA methylation,pericentric heterochromatin assembly,lymphocyte proliferation,cell division;;;;	;;;helicase activity,protein binding,ATP binding;;;;	;;;chromosome, centromeric region,nucleus,pericentric heterochromatin;;;;	tr;tr;tr;sp;sp;sp;sp;sp	1;1;1;1;;;;	1;1;1;1;;;;	uniprot_human_proteome	>tr|A0A087WSW7|A0A087WSW7_HUMAN Helicase, lymphoid-specific, isoform CRA_d OS=Homo sapiens GN=HELLS PE=1 SV=1;>tr|A0A0B4J1V9|A0A0B4J1V9_HUMAN Helicase, lymphoid-specific, isoform CRA_b OS=Homo sapiens GN=HELLS PE=1 SV=1;>tr|F6XU50|F6XU50_HUMAN Helicase, lymphoid-specific, isoform CRA_l OS=Homo sapiens GN=HELLS PE=1 SV=1;>sp|Q9NRZ9|HELLS_HUMAN Lymphoid-specific helicase OS=Homo sapiens GN=HELLS PE…	8	8
A0A087WSW7;A0A0B4J1V9;F6XU50;Q9NRZ9;Q9NRZ9-2;Q9NRZ9-3;Q9NRZ9-5;Q9NRZ9-6	HELLS	A0A087WSW7;A0A0B4J1V9;F6XU50;Q9NRZ9;Q9NRZ9-2;Q9NRZ9-3;Q9NRZ9-5;Q9NRZ9-6	A0A087WSW7_HUMAN;A0A0B4J1V9_HUMAN;F6XU50_HUMAN;HELLS_HUMAN;HELLS_HUMAN;HELLS_HUMAN;HELLS_HUMAN;HELLS_HUMAN	Helicase, lymphoid-specific, isoform CRA_d;Helicase, lymphoid-specific, isoform CRA_b;Helicase, lymphoid-specific, isoform CRA_l;Lymphoid-specific helicase;Isoform 2 of Lymphoid-specific helicase;Isoform 3 of Lymphoid-specific helicase;Isoform 5 of Lymphoid-specific helicase;Isoform 6 of Lymphoid-specific helicase	TRUE	XDP_NSC / Edit_NSC	XDP_NSC	Edit_NSC	30	A0A087WSW7;A0A0B4J1V9;F6XU50;Q9NRZ9;Q9NRZ9-2;Q9NRZ9-3;Q9NRZ9-5;Q9NRZ9-6	98872.2	153134	-0.631162	0.631162	54.8812	0.645656	0	0.00114991	0.0117493	29	0.147922	Homo sapiens	;;;methylation-dependent chromatin silencing,transcription, DNA-templated,mitotic nuclear division,multicellular organism development,maintenance of DNA methylation,pericentric heterochromatin assembly,lymphocyte proliferation,cell division;;;;	;;;helicase activity,protein binding,ATP binding;;;;	;;;chromosome, centromeric region,nucleus,pericentric heterochromatin;;;;	tr;tr;tr;sp;sp;sp;sp;sp	1;1;1;1;;;;	1;1;1;1;;;;	uniprot_human_proteome	>tr|A0A087WSW7|A0A087WSW7_HUMAN Helicase, lymphoid-specific, isoform CRA_d OS=Homo sapiens GN=HELLS PE=1 SV=1;>tr|A0A0B4J1V9|A0A0B4J1V9_HUMAN Helicase, lymphoid-specific, isoform CRA_b OS=Homo sapiens GN=HELLS PE=1 SV=1;>tr|F6XU50|F6XU50_HUMAN Helicase, lymphoid-specific, isoform CRA_l OS=Homo sapiens GN=HELLS PE=1 SV=1;>sp|Q9NRZ9|HELLS_HUMAN Lymphoid-specific helicase OS=Homo sapiens GN=HELLS PE…	8	8
A0A087WSW9;A0A087WSY9;Q16881;Q16881-3;Q16881-4	TXNRD1	A0A087WSW9;A0A087WSY9;Q16881;Q16881-3;Q16881-4	A0A087WSW9_HUMAN;A0A087WSY9_HUMAN;TRXR1_HUMAN;TRXR1_HUMAN;TRXR1_HUMAN	Thioredoxin reductase 1, cytoplasmic;Thioredoxin reductase 1, cytoplasmic;Thioredoxin reductase 1, cytoplasmic;Isoform 3 of Thioredoxin reductase 1, cytoplasmic;Isoform 4 of Thioredoxin reductase 1, cytoplasmic	TRUE	XDP_NSC / Contr_NSC	XDP_NSC	Contr_NSC	333	A0A087WSW9;A0A087WSY9;Q16881;Q16881-3;Q16881-4	1.62954e+06	1.51508e+06	-0.105069	0.105069	-7.02397	0.92976	0	0.595892	0.643229	332	0.0937826	Homo sapiens	;;response to reactive oxygen species,response to oxygen radical,selenium compound metabolic process,signal transduction,nucleobase-containing small molecule interconversion,cell redox homeostasis,oxidation-reduction process,cellular oxidant detoxification;;	;;thioredoxin-disulfide reductase activity,protein binding,electron carrier activity,protein disulfide oxidoreductase activity,flavin adenine dinucleotide binding,methylselenol reductase activity,methylseleninic acid reductase activity;;	;;fibrillar center,nucleoplasm,mitochondrion,cytosol,extracellular exosome;;	tr;tr;sp;sp;sp	1;1;1;;	1;2;3;;	uniprot_human_proteome	>tr|A0A087WSW9|A0A087WSW9_HUMAN Thioredoxin reductase 1, cytoplasmic OS=Homo sapiens GN=TXNRD1 PE=1 SV=1;>tr|A0A087WSY9|A0A087WSY9_HUMAN Thioredoxin reductase 1, cytoplasmic OS=Homo sapiens GN=TXNRD1 PE=1 SV=2;>sp|Q16881|TRXR1_HUMAN Thioredoxin reductase 1, cytoplasmic OS=Homo sapiens GN=TXNRD1 PE=1 SV=3;>sp|Q16881-3|TRXR1_HUMAN Isoform 3 of Thioredoxin reductase 1, cytoplasmic OS=Homo sapiens GN…	27	44
A0A087WSW9;A0A087WSY9;Q16881;Q16881-3;Q16881-4	TXNRD1	A0A087WSW9;A0A087WSY9;Q16881;Q16881-3;Q16881-4	A0A087WSW9_HUMAN;A0A087WSY9_HUMAN;TRXR1_HUMAN;TRXR1_HUMAN;TRXR1_HUMAN	Thioredoxin reductase 1, cytoplasmic;Thioredoxin reductase 1, cytoplasmic;Thioredoxin reductase 1, cytoplasmic;Isoform 3 of Thioredoxin reductase 1, cytoplasmic;Isoform 4 of Thioredoxin reductase 1, cytoplasmic	TRUE	Edit_NSC / Contr_NSC	Edit_NSC	Contr_NSC	185	A0A087WSW9;A0A087WSY9;Q16881;Q16881-3;Q16881-4	1.62954e+06	1.49171e+06	-0.127493	0.127493	-8.45795	0.915421	0	0.97927	0.524963	184	0.118419	Homo sapiens	;;response to reactive oxygen species,response to oxygen radical,selenium compound metabolic process,signal transduction,nucleobase-containing small molecule interconversion,cell redox homeostasis,oxidation-reduction process,cellular oxidant detoxification;;	;;thioredoxin-disulfide reductase activity,protein binding,electron carrier activity,protein disulfide oxidoreductase activity,flavin adenine dinucleotide binding,methylselenol reductase activity,methylseleninic acid reductase activity;;	;;fibrillar center,nucleoplasm,mitochondrion,cytosol,extracellular exosome;;	tr;tr;sp;sp;sp	1;1;1;;	1;2;3;;	uniprot_human_proteome	>tr|A0A087WSW9|A0A087WSW9_HUMAN Thioredoxin reductase 1, cytoplasmic OS=Homo sapiens GN=TXNRD1 PE=1 SV=1;>tr|A0A087WSY9|A0A087WSY9_HUMAN Thioredoxin reductase 1, cytoplasmic OS=Homo sapiens GN=TXNRD1 PE=1 SV=2;>sp|Q16881|TRXR1_HUMAN Thioredoxin reductase 1, cytoplasmic OS=Homo sapiens GN=TXNRD1 PE=1 SV=3;>sp|Q16881-3|TRXR1_HUMAN Isoform 3 of Thioredoxin reductase 1, cytoplasmic OS=Homo sapiens GN…	27	44
A0A087WSW9;A0A087WSY9;Q16881;Q16881-3;Q16881-4	TXNRD1	A0A087WSW9;A0A087WSY9;Q16881;Q16881-3;Q16881-4	A0A087WSW9_HUMAN;A0A087WSY9_HUMAN;TRXR1_HUMAN;TRXR1_HUMAN;TRXR1_HUMAN	Thioredoxin reductase 1, cytoplasmic;Thioredoxin reductase 1, cytoplasmic;Thioredoxin reductase 1, cytoplasmic;Isoform 3 of Thioredoxin reductase 1, cytoplasmic;Isoform 4 of Thioredoxin reductase 1, cytoplasmic	TRUE	XDP_NSC / Edit_NSC	XDP_NSC	Edit_NSC	185	A0A087WSW9;A0A087WSY9;Q16881;Q16881-3;Q16881-4	1.51508e+06	1.49171e+06	0.0224241	0.0224241	-1.5423	1.01566	0	0.251843	0.309809	184	0.102798	Homo sapiens	;;response to reactive oxygen species,response to oxygen radical,selenium compound metabolic process,signal transduction,nucleobase-containing small molecule interconversion,cell redox homeostasis,oxidation-reduction process,cellular oxidant detoxification;;	;;thioredoxin-disulfide reductase activity,protein binding,electron carrier activity,protein disulfide oxidoreductase activity,flavin adenine dinucleotide binding,methylselenol reductase activity,methylseleninic acid reductase activity;;	;;fibrillar center,nucleoplasm,mitochondrion,cytosol,extracellular exosome;;	tr;tr;sp;sp;sp	1;1;1;;	1;2;3;;	uniprot_human_proteome	>tr|A0A087WSW9|A0A087WSW9_HUMAN Thioredoxin reductase 1, cytoplasmic OS=Homo sapiens GN=TXNRD1 PE=1 SV=1;>tr|A0A087WSY9|A0A087WSY9_HUMAN Thioredoxin reductase 1, cytoplasmic OS=Homo sapiens GN=TXNRD1 PE=1 SV=2;>sp|Q16881|TRXR1_HUMAN Thioredoxin reductase 1, cytoplasmic OS=Homo sapiens GN=TXNRD1 PE=1 SV=3;>sp|Q16881-3|TRXR1_HUMAN Isoform 3 of Thioredoxin reductase 1, cytoplasmic OS=Homo sapiens GN…	27	44
A0A087WT12;A0A087X2I2;K7ERP4;P36969;P36969-2	GPX4	A0A087WT12;A0A087X2I2;K7ERP4;P36969;P36969-2	A0A087WT12_HUMAN;A0A087X2I2_HUMAN;K7ERP4_HUMAN;GPX4_HUMAN;GPX4_HUMAN	Glutathione peroxidase;Glutathione peroxidase;Glutathione peroxidase (Fragment);Phospholipid hydroperoxide glutathione peroxidase, mitochondrial;Isoform Cytoplasmic of Phospholipid hydroperoxide glutathione peroxidase, mitochondrial	TRUE	XDP_NSC / Contr_NSC	XDP_NSC	Contr_NSC	81	A0A087WT12;A0A087X2I2;K7ERP4;P36969;P36969-2	800567	747603	-0.0987491	0.0987491	-6.61577	0.933842	0	0.477515	0.594176	80	0.253817	Homo sapiens	;;;phospholipid metabolic process,response to oxidative stress,multicellular organism development,lipoxygenase pathway,oxidation-reduction process,cellular oxidant detoxification;	;;;glutathione peroxidase activity,phospholipid-hydroperoxide glutathione peroxidase activity;	;;;nucleus,nucleoplasm,mitochondrion,cytosol,extracellular exosome;	tr;tr;tr;sp;sp	1;1;1;1;	1;1;1;3;	uniprot_human_proteome	>tr|A0A087WT12|A0A087WT12_HUMAN Glutathione peroxidase OS=Homo sapiens GN=GPX4 PE=1 SV=1;>tr|A0A087X2I2|A0A087X2I2_HUMAN Glutathione peroxidase OS=Homo sapiens GN=GPX4 PE=1 SV=1;>tr|K7ERP4|K7ERP4_HUMAN Glutathione peroxidase (Fragment) OS=Homo sapiens GN=GPX4 PE=1 SV=1;>sp|P36969|GPX4_HUMAN Phospholipid hydroperoxide glutathione peroxidase, mitochondrial OS=Homo sapiens GN=GPX4 PE=1 SV=3;>sp|P369…	7	12
A0A087WT12;A0A087X2I2;K7ERP4;P36969;P36969-2	GPX4	A0A087WT12;A0A087X2I2;K7ERP4;P36969;P36969-2	A0A087WT12_HUMAN;A0A087X2I2_HUMAN;K7ERP4_HUMAN;GPX4_HUMAN;GPX4_HUMAN	Glutathione peroxidase;Glutathione peroxidase;Glutathione peroxidase (Fragment);Phospholipid hydroperoxide glutathione peroxidase, mitochondrial;Isoform Cytoplasmic of Phospholipid hydroperoxide glutathione peroxidase, mitochondrial	TRUE	Edit_NSC / Contr_NSC	Edit_NSC	Contr_NSC	45	A0A087WT12;A0A087X2I2;K7ERP4;P36969;P36969-2	800567	860442	0.104056	0.104056	7.4791	1.07479	0	0.976742	0.524358	44	0.265504	Homo sapiens	;;;phospholipid metabolic process,response to oxidative stress,multicellular organism development,lipoxygenase pathway,oxidation-reduction process,cellular oxidant detoxification;	;;;glutathione peroxidase activity,phospholipid-hydroperoxide glutathione peroxidase activity;	;;;nucleus,nucleoplasm,mitochondrion,cytosol,extracellular exosome;	tr;tr;tr;sp;sp	1;1;1;1;	1;1;1;3;	uniprot_human_proteome	>tr|A0A087WT12|A0A087WT12_HUMAN Glutathione peroxidase OS=Homo sapiens GN=GPX4 PE=1 SV=1;>tr|A0A087X2I2|A0A087X2I2_HUMAN Glutathione peroxidase OS=Homo sapiens GN=GPX4 PE=1 SV=1;>tr|K7ERP4|K7ERP4_HUMAN Glutathione peroxidase (Fragment) OS=Homo sapiens GN=GPX4 PE=1 SV=1;>sp|P36969|GPX4_HUMAN Phospholipid hydroperoxide glutathione peroxidase, mitochondrial OS=Homo sapiens GN=GPX4 PE=1 SV=3;>sp|P369…	7	12
A0A087WT12;A0A087X2I2;K7ERP4;P36969;P36969-2	GPX4	A0A087WT12;A0A087X2I2;K7ERP4;P36969;P36969-2	A0A087WT12_HUMAN;A0A087X2I2_HUMAN;K7ERP4_HUMAN;GPX4_HUMAN;GPX4_HUMAN	Glutathione peroxidase;Glutathione peroxidase;Glutathione peroxidase (Fragment);Phospholipid hydroperoxide glutathione peroxidase, mitochondrial;Isoform Cytoplasmic of Phospholipid hydroperoxide glutathione peroxidase, mitochondrial	TRUE	XDP_NSC / Edit_NSC	XDP_NSC	Edit_NSC	45	A0A087WT12;A0A087X2I2;K7ERP4;P36969;P36969-2	747603	860442	-0.202805	0.202805	15.0934	0.868859	0	0.467662	0.423529	44	0.226698	Homo sapiens	;;;phospholipid metabolic process,response to oxidative stress,multicellular organism development,lipoxygenase pathway,oxidation-reduction process,cellular oxidant detoxification;	;;;glutathione peroxidase activity,phospholipid-hydroperoxide glutathione peroxidase activity;	;;;nucleus,nucleoplasm,mitochondrion,cytosol,extracellular exosome;	tr;tr;tr;sp;sp	1;1;1;1;	1;1;1;3;	uniprot_human_proteome	>tr|A0A087WT12|A0A087WT12_HUMAN Glutathione peroxidase OS=Homo sapiens GN=GPX4 PE=1 SV=1;>tr|A0A087X2I2|A0A087X2I2_HUMAN Glutathione peroxidase OS=Homo sapiens GN=GPX4 PE=1 SV=1;>tr|K7ERP4|K7ERP4_HUMAN Glutathione peroxidase (Fragment) OS=Homo sapiens GN=GPX4 PE=1 SV=1;>sp|P36969|GPX4_HUMAN Phospholipid hydroperoxide glutathione peroxidase, mitochondrial OS=Homo sapiens GN=GPX4 PE=1 SV=3;>sp|P369…	7	12
A0A087WT80;A0A087WW73;Q9NQ66;Q9NQ66-2	PLCB1	A0A087WT80;A0A087WW73;Q9NQ66;Q9NQ66-2	A0A087WT80_HUMAN;A0A087WW73_HUMAN;PLCB1_HUMAN;PLCB1_HUMAN	Phosphoinositide phospholipase C;Phosphoinositide phospholipase C;1-phosphatidylinositol 4,5-bisphosphate phosphodiesterase beta-1;Isoform B of 1-phosphatidylinositol 4,5-bisphosphate phosphodiesterase beta-1	TRUE	XDP_NSC / Contr_NSC	XDP_NSC	Contr_NSC	81	A0A087WT80;A0A087WW73;Q9NQ66;Q9NQ66-2	107935	77857.4	-0.471254	0.471254	-27.8663	0.721337	0	0.338141	0.524125	80	0.259742	Homo sapiens	;;G2/M transition of mitotic cell cycle,signal transduction,G-protein coupled acetylcholine receptor signaling pathway,glutamate receptor signaling pathway,Wnt signaling pathway, calcium modulating pathway,memory,regulation of G-protein coupled receptor protein signaling pathway,lipid catabolic process,cerebral cortex development,positive regulation of interleukin-12 production,intracellular sign…	;;phosphatidylinositol phospholipase C activity,signal transducer activity,GTPase activator activity,calcium ion binding,protein binding,calmodulin binding,lamin binding,phosphatidylinositol-4,5-bisphosphate binding,enzyme binding,protein homodimerization activity;	;;nuclear chromatin,nucleus,cytoplasm,cytosol,nuclear speck,nuclear membrane,myelin sheath,extracellular exosome;	tr;tr;sp;sp	1;1;1;	1;1;1;	uniprot_human_proteome	>tr|A0A087WT80|A0A087WT80_HUMAN Phosphoinositide phospholipase C OS=Homo sapiens GN=PLCB1 PE=1 SV=1;>tr|A0A087WW73|A0A087WW73_HUMAN Phosphoinositide phospholipase C OS=Homo sapiens GN=PLCB1 PE=1 SV=1;>sp|Q9NQ66|PLCB1_HUMAN 1-phosphatidylinositol 4,5-bisphosphate phosphodiesterase beta-1 OS=Homo sapiens GN=PLCB1 PE=1 SV=1;>sp|Q9NQ66-2|PLCB1_HUMAN Isoform B of 1-phosphatidylinositol 4,5-bisphosphat…	9	10
A0A087WT80;A0A087WW73;Q9NQ66;Q9NQ66-2	PLCB1	A0A087WT80;A0A087WW73;Q9NQ66;Q9NQ66-2	A0A087WT80_HUMAN;A0A087WW73_HUMAN;PLCB1_HUMAN;PLCB1_HUMAN	Phosphoinositide phospholipase C;Phosphoinositide phospholipase C;1-phosphatidylinositol 4,5-bisphosphate phosphodiesterase beta-1;Isoform B of 1-phosphatidylinositol 4,5-bisphosphate phosphodiesterase beta-1	TRUE	Edit_NSC / Contr_NSC	Edit_NSC	Contr_NSC	45	A0A087WT80;A0A087WW73;Q9NQ66;Q9NQ66-2	107935	53802.8	-1.00441	1.00441	-50.1525	0.498475	0	0.00139429	0.00723407	44	0.365288	Homo sapiens	;;G2/M transition of mitotic cell cycle,signal transduction,G-protein coupled acetylcholine receptor signaling pathway,glutamate receptor signaling pathway,Wnt signaling pathway, calcium modulating pathway,memory,regulation of G-protein coupled receptor protein signaling pathway,lipid catabolic process,cerebral cortex development,positive regulation of interleukin-12 production,intracellular sign…	;;phosphatidylinositol phospholipase C activity,signal transducer activity,GTPase activator activity,calcium ion binding,protein binding,calmodulin binding,lamin binding,phosphatidylinositol-4,5-bisphosphate binding,enzyme binding,protein homodimerization activity;	;;nuclear chromatin,nucleus,cytoplasm,cytosol,nuclear speck,nuclear membrane,myelin sheath,extracellular exosome;	tr;tr;sp;sp	1;1;1;	1;1;1;	uniprot_human_proteome	>tr|A0A087WT80|A0A087WT80_HUMAN Phosphoinositide phospholipase C OS=Homo sapiens GN=PLCB1 PE=1 SV=1;>tr|A0A087WW73|A0A087WW73_HUMAN Phosphoinositide phospholipase C OS=Homo sapiens GN=PLCB1 PE=1 SV=1;>sp|Q9NQ66|PLCB1_HUMAN 1-phosphatidylinositol 4,5-bisphosphate phosphodiesterase beta-1 OS=Homo sapiens GN=PLCB1 PE=1 SV=1;>sp|Q9NQ66-2|PLCB1_HUMAN Isoform B of 1-phosphatidylinositol 4,5-bisphosphat…	9	10
A0A087WT80;A0A087WW73;Q9NQ66;Q9NQ66-2	PLCB1	A0A087WT80;A0A087WW73;Q9NQ66;Q9NQ66-2	A0A087WT80_HUMAN;A0A087WW73_HUMAN;PLCB1_HUMAN;PLCB1_HUMAN	Phosphoinositide phospholipase C;Phosphoinositide phospholipase C;1-phosphatidylinositol 4,5-bisphosphate phosphodiesterase beta-1;Isoform B of 1-phosphatidylinositol 4,5-bisphosphate phosphodiesterase beta-1	TRUE	XDP_NSC / Edit_NSC	XDP_NSC	Edit_NSC	45	A0A087WT80;A0A087WW73;Q9NQ66;Q9NQ66-2	77857.4	53802.8	0.533151	0.533151	-30.8956	1.44709	0	0.0101211	0.0490387	44	0.347236	Homo sapiens	;;G2/M transition of mitotic cell cycle,signal transduction,G-protein coupled acetylcholine receptor signaling pathway,glutamate receptor signaling pathway,Wnt signaling pathway, calcium modulating pathway,memory,regulation of G-protein coupled receptor protein signaling pathway,lipid catabolic process,cerebral cortex development,positive regulation of interleukin-12 production,intracellular sign…	;;phosphatidylinositol phospholipase C activity,signal transducer activity,GTPase activator activity,calcium ion binding,protein binding,calmodulin binding,lamin binding,phosphatidylinositol-4,5-bisphosphate binding,enzyme binding,protein homodimerization activity;	;;nuclear chromatin,nucleus,cytoplasm,cytosol,nuclear speck,nuclear membrane,myelin sheath,extracellular exosome;	tr;tr;sp;sp	1;1;1;	1;1;1;	uniprot_human_proteome	>tr|A0A087WT80|A0A087WT80_HUMAN Phosphoinositide phospholipase C OS=Homo sapiens GN=PLCB1 PE=1 SV=1;>tr|A0A087WW73|A0A087WW73_HUMAN Phosphoinositide phospholipase C OS=Homo sapiens GN=PLCB1 PE=1 SV=1;>sp|Q9NQ66|PLCB1_HUMAN 1-phosphatidylinositol 4,5-bisphosphate phosphodiesterase beta-1 OS=Homo sapiens GN=PLCB1 PE=1 SV=1;>sp|Q9NQ66-2|PLCB1_HUMAN Isoform B of 1-phosphatidylinositol 4,5-bisphosphat…	9	10
A0A087WT99;Q9H0W9;Q9H0W9-2	C11orf54	A0A087WT99;Q9H0W9;Q9H0W9-2	A0A087WT99_HUMAN;CK054_HUMAN;CK054_HUMAN	Ester hydrolase C11orf54;Ester hydrolase C11orf54;Isoform 2 of Ester hydrolase C11orf54	TRUE	XDP_NSC / Contr_NSC	XDP_NSC	Contr_NSC	90	A0A087WT99;Q9H0W9;Q9H0W9-2	445771	448707	0.00947143	0.00947143	0.65867	1.00659	0	0.128254	0.358434	89	0.157857	Homo sapiens	;;	;protein binding,zinc ion binding,hydrolase activity, acting on ester bonds;	;nucleus,nucleoplasm,nuclear body,extracellular exosome;	tr;sp;sp	1;1;	1;1;	uniprot_human_proteome	>tr|A0A087WT99|A0A087WT99_HUMAN Ester hydrolase C11orf54 OS=Homo sapiens GN=C11orf54 PE=1 SV=1;>sp|Q9H0W9|CK054_HUMAN Ester hydrolase C11orf54 OS=Homo sapiens GN=C11orf54 PE=1 SV=1;>sp|Q9H0W9-2|CK054_HUMAN Isoform 2 of Ester hydrolase C11orf54 OS=Homo sapiens GN=C11orf54	8	11
A0A087WT99;Q9H0W9;Q9H0W9-2	C11orf54	A0A087WT99;Q9H0W9;Q9H0W9-2	A0A087WT99_HUMAN;CK054_HUMAN;CK054_HUMAN	Ester hydrolase C11orf54;Ester hydrolase C11orf54;Isoform 2 of Ester hydrolase C11orf54	TRUE	Edit_NSC / Contr_NSC	Edit_NSC	Contr_NSC	50	A0A087WT99;Q9H0W9;Q9H0W9-2	445771	459816	0.0447558	0.0447558	3.15086	1.03151	0	0.0743677	0.107815	49	0.238237	Homo sapiens	;;	;protein binding,zinc ion binding,hydrolase activity, acting on ester bonds;	;nucleus,nucleoplasm,nuclear body,extracellular exosome;	tr;sp;sp	1;1;	1;1;	uniprot_human_proteome	>tr|A0A087WT99|A0A087WT99_HUMAN Ester hydrolase C11orf54 OS=Homo sapiens GN=C11orf54 PE=1 SV=1;>sp|Q9H0W9|CK054_HUMAN Ester hydrolase C11orf54 OS=Homo sapiens GN=C11orf54 PE=1 SV=1;>sp|Q9H0W9-2|CK054_HUMAN Isoform 2 of Ester hydrolase C11orf54 OS=Homo sapiens GN=C11orf54	8	11
A0A087WT99;Q9H0W9;Q9H0W9-2	C11orf54	A0A087WT99;Q9H0W9;Q9H0W9-2	A0A087WT99_HUMAN;CK054_HUMAN;CK054_HUMAN	Ester hydrolase C11orf54;Ester hydrolase C11orf54;Isoform 2 of Ester hydrolase C11orf54	TRUE	XDP_NSC / Edit_NSC	XDP_NSC	Edit_NSC	50	A0A087WT99;Q9H0W9;Q9H0W9-2	448707	459816	-0.0352844	0.0352844	2.47588	0.975839	0	0.875398	0.57313	49	0.182751	Homo sapiens	;;	;protein binding,zinc ion binding,hydrolase activity, acting on ester bonds;	;nucleus,nucleoplasm,nuclear body,extracellular exosome;	tr;sp;sp	1;1;	1;1;	uniprot_human_proteome	>tr|A0A087WT99|A0A087WT99_HUMAN Ester hydrolase C11orf54 OS=Homo sapiens GN=C11orf54 PE=1 SV=1;>sp|Q9H0W9|CK054_HUMAN Ester hydrolase C11orf54 OS=Homo sapiens GN=C11orf54 PE=1 SV=1;>sp|Q9H0W9-2|CK054_HUMAN Isoform 2 of Ester hydrolase C11orf54 OS=Homo sapiens GN=C11orf54	8	11
A0A087WTA5;E7ERK9;Q9UI10;Q9UI10-2;Q9UI10-3	EIF2B4	A0A087WTA5;E7ERK9;Q9UI10;Q9UI10-2;Q9UI10-3	A0A087WTA5_HUMAN;E7ERK9_HUMAN;EI2BD_HUMAN;EI2BD_HUMAN;EI2BD_HUMAN	Translation initiation factor eIF-2B subunit delta;Translation initiation factor eIF-2B subunit delta;Translation initiation factor eIF-2B subunit delta;Isoform 2 of Translation initiation factor eIF-2B subunit delta;Isoform 3 of Translation initiation factor eIF-2B subunit delta	TRUE	XDP_NSC / Contr_NSC	XDP_NSC	Contr_NSC	72	A0A087WTA5;E7ERK9;Q9UI10;Q9UI10-2;Q9UI10-3	436485	450659	0.0461029	0.0461029	3.24722	1.03247	0	0.7897	0.703923	71	0.126175	Homo sapiens	;;ovarian follicle development,translational initiation,regulation of translation,response to heat,response to glucose,oligodendrocyte development,negative regulation of translational initiation in response to stress,myelination,response to peptide hormone,positive regulation of GTPase activity,cellular response to stimulus;;	;;protein binding,translation initiation factor binding,translation initiation factor activity,guanyl-nucleotide exchange factor activity;;	;;cytoplasm,cytosol,eukaryotic translation initiation factor 2B complex;;	tr;tr;sp;sp;sp	1;1;1;;	1;1;2;;	uniprot_human_proteome	>tr|A0A087WTA5|A0A087WTA5_HUMAN Translation initiation factor eIF-2B subunit delta OS=Homo sapiens GN=EIF2B4 PE=1 SV=1;>tr|E7ERK9|E7ERK9_HUMAN Translation initiation factor eIF-2B subunit delta OS=Homo sapiens GN=EIF2B4 PE=1 SV=1;>sp|Q9UI10|EI2BD_HUMAN Translation initiation factor eIF-2B subunit delta OS=Homo sapiens GN=EIF2B4 PE=1 SV=2;>sp|Q9UI10-2|EI2BD_HUMAN Isoform 2 of Translation initiatio…	8	8
A0A087WTA5;E7ERK9;Q9UI10;Q9UI10-2;Q9UI10-3	EIF2B4	A0A087WTA5;E7ERK9;Q9UI10;Q9UI10-2;Q9UI10-3	A0A087WTA5_HUMAN;E7ERK9_HUMAN;EI2BD_HUMAN;EI2BD_HUMAN;EI2BD_HUMAN	Translation initiation factor eIF-2B subunit delta;Translation initiation factor eIF-2B subunit delta;Translation initiation factor eIF-2B subunit delta;Isoform 2 of Translation initiation factor eIF-2B subunit delta;Isoform 3 of Translation initiation factor eIF-2B subunit delta	TRUE	Edit_NSC / Contr_NSC	Edit_NSC	Contr_NSC	40	A0A087WTA5;E7ERK9;Q9UI10;Q9UI10-2;Q9UI10-3	436485	464615	0.0901027	0.0901027	6.44459	1.06445	0	0.291533	0.258364	39	0.126253	Homo sapiens	;;ovarian follicle development,translational initiation,regulation of translation,response to heat,response to glucose,oligodendrocyte development,negative regulation of translational initiation in response to stress,myelination,response to peptide hormone,positive regulation of GTPase activity,cellular response to stimulus;;	;;protein binding,translation initiation factor binding,translation initiation factor activity,guanyl-nucleotide exchange factor activity;;	;;cytoplasm,cytosol,eukaryotic translation initiation factor 2B complex;;	tr;tr;sp;sp;sp	1;1;1;;	1;1;2;;	uniprot_human_proteome	>tr|A0A087WTA5|A0A087WTA5_HUMAN Translation initiation factor eIF-2B subunit delta OS=Homo sapiens GN=EIF2B4 PE=1 SV=1;>tr|E7ERK9|E7ERK9_HUMAN Translation initiation factor eIF-2B subunit delta OS=Homo sapiens GN=EIF2B4 PE=1 SV=1;>sp|Q9UI10|EI2BD_HUMAN Translation initiation factor eIF-2B subunit delta OS=Homo sapiens GN=EIF2B4 PE=1 SV=2;>sp|Q9UI10-2|EI2BD_HUMAN Isoform 2 of Translation initiatio…	8	8
A0A087WTA5;E7ERK9;Q9UI10;Q9UI10-2;Q9UI10-3	EIF2B4	A0A087WTA5;E7ERK9;Q9UI10;Q9UI10-2;Q9UI10-3	A0A087WTA5_HUMAN;E7ERK9_HUMAN;EI2BD_HUMAN;EI2BD_HUMAN;EI2BD_HUMAN	Translation initiation factor eIF-2B subunit delta;Translation initiation factor eIF-2B subunit delta;Translation initiation factor eIF-2B subunit delta;Isoform 2 of Translation initiation factor eIF-2B subunit delta;Isoform 3 of Translation initiation factor eIF-2B subunit delta	TRUE	XDP_NSC / Edit_NSC	XDP_NSC	Edit_NSC	40	A0A087WTA5;E7ERK9;Q9UI10;Q9UI10-2;Q9UI10-3	450659	464615	-0.0439998	0.0439998	3.09681	0.969962	0	0.866799	0.571054	39	0.113153	Homo sapiens	;;ovarian follicle development,translational initiation,regulation of translation,response to heat,response to glucose,oligodendrocyte development,negative regulation of translational initiation in response to stress,myelination,response to peptide hormone,positive regulation of GTPase activity,cellular response to stimulus;;	;;protein binding,translation initiation factor binding,translation initiation factor activity,guanyl-nucleotide exchange factor activity;;	;;cytoplasm,cytosol,eukaryotic translation initiation factor 2B complex;;	tr;tr;sp;sp;sp	1;1;1;;	1;1;2;;	uniprot_human_proteome	>tr|A0A087WTA5|A0A087WTA5_HUMAN Translation initiation factor eIF-2B subunit delta OS=Homo sapiens GN=EIF2B4 PE=1 SV=1;>tr|E7ERK9|E7ERK9_HUMAN Translation initiation factor eIF-2B subunit delta OS=Homo sapiens GN=EIF2B4 PE=1 SV=1;>sp|Q9UI10|EI2BD_HUMAN Translation initiation factor eIF-2B subunit delta OS=Homo sapiens GN=EIF2B4 PE=1 SV=2;>sp|Q9UI10-2|EI2BD_HUMAN Isoform 2 of Translation initiatio…	8	8
A0A087WTA8;P08123	COL1A2	A0A087WTA8;P08123	A0A087WTA8_HUMAN;CO1A2_HUMAN	Collagen alpha-2(I) chain	TRUE	XDP_NSC / Contr_NSC	XDP_NSC	Contr_NSC	54	A0A087WTA8;P08123	3.7186e+06	3.45282e+06	-0.106982	0.106982	-7.14718	0.928528	0	3.33197e-05	0.00149072	53	0.520451	Homo sapiens	;skeletal system development,blood vessel development,transforming growth factor beta receptor signaling pathway,Rho protein signal transduction,blood coagulation,regulation of blood pressure,platelet activation,extracellular matrix organization,collagen fibril organization,collagen catabolic process,odontogenesis,skin morphogenesis,regulation of immune response,leukocyte migration,protein hetero…	;extracellular matrix structural constituent,protein binding,protein binding, bridging,identical protein binding,SMAD binding,metal ion binding,platelet-derived growth factor binding	;extracellular region,collagen type I trimer,extracellular space,endoplasmic reticulum,endoplasmic reticulum lumen,extracellular matrix,extracellular exosome	tr;sp	1	1;7	uniprot_human_proteome	>tr|A0A087WTA8|A0A087WTA8_HUMAN Collagen alpha-2(I) chain OS=Homo sapiens GN=COL1A2 PE=1 SV=1;>sp|P08123|CO1A2_HUMAN Collagen alpha-2(I) chain OS=Homo sapiens GN=COL1A2 PE=1 SV=7	6	6
A0A087WTA8;P08123	COL1A2	A0A087WTA8;P08123	A0A087WTA8_HUMAN;CO1A2_HUMAN	Collagen alpha-2(I) chain	TRUE	Edit_NSC / Contr_NSC	Edit_NSC	Contr_NSC	30	A0A087WTA8;P08123	3.7186e+06	4.52654e+06	0.283649	0.283649	21.727	1.21727	0	0.000129225	0.00116187	29	0.681623	Homo sapiens	;skeletal system development,blood vessel development,transforming growth factor beta receptor signaling pathway,Rho protein signal transduction,blood coagulation,regulation of blood pressure,platelet activation,extracellular matrix organization,collagen fibril organization,collagen catabolic process,odontogenesis,skin morphogenesis,regulation of immune response,leukocyte migration,protein hetero…	;extracellular matrix structural constituent,protein binding,protein binding, bridging,identical protein binding,SMAD binding,metal ion binding,platelet-derived growth factor binding	;extracellular region,collagen type I trimer,extracellular space,endoplasmic reticulum,endoplasmic reticulum lumen,extracellular matrix,extracellular exosome	tr;sp	1	1;7	uniprot_human_proteome	>tr|A0A087WTA8|A0A087WTA8_HUMAN Collagen alpha-2(I) chain OS=Homo sapiens GN=COL1A2 PE=1 SV=1;>sp|P08123|CO1A2_HUMAN Collagen alpha-2(I) chain OS=Homo sapiens GN=COL1A2 PE=1 SV=7	6	6
A0A087WTA8;P08123	COL1A2	A0A087WTA8;P08123	A0A087WTA8_HUMAN;CO1A2_HUMAN	Collagen alpha-2(I) chain	TRUE	XDP_NSC / Edit_NSC	XDP_NSC	Edit_NSC	30	A0A087WTA8;P08123	3.45282e+06	4.52654e+06	-0.390632	0.390632	31.0967	0.762796	0	0.898576	0.580773	29	0.508435	Homo sapiens	;skeletal system development,blood vessel development,transforming growth factor beta receptor signaling pathway,Rho protein signal transduction,blood coagulation,regulation of blood pressure,platelet activation,extracellular matrix organization,collagen fibril organization,collagen catabolic process,odontogenesis,skin morphogenesis,regulation of immune response,leukocyte migration,protein hetero…	;extracellular matrix structural constituent,protein binding,protein binding, bridging,identical protein binding,SMAD binding,metal ion binding,platelet-derived growth factor binding	;extracellular region,collagen type I trimer,extracellular space,endoplasmic reticulum,endoplasmic reticulum lumen,extracellular matrix,extracellular exosome	tr;sp	1	1;7	uniprot_human_proteome	>tr|A0A087WTA8|A0A087WTA8_HUMAN Collagen alpha-2(I) chain OS=Homo sapiens GN=COL1A2 PE=1 SV=1;>sp|P08123|CO1A2_HUMAN Collagen alpha-2(I) chain OS=Homo sapiens GN=COL1A2 PE=1 SV=7	6	6
A0A087WTF6;A0A087WV75;A0A087WWD4;A0A087WX77;P13591;P13591-1	NCAM1	A0A087WTF6;A0A087WV75;A0A087WWD4;A0A087WX77;P13591;P13591-1	A0A087WTF6_HUMAN;A0A087WV75_HUMAN;A0A087WWD4_HUMAN;A0A087WX77_HUMAN;NCAM1_HUMAN;NCAM1_HUMAN	Neural cell adhesion molecule 1;Neural cell adhesion molecule 1;Neural cell adhesion molecule 1;Neural cell adhesion molecule 1;Neural cell adhesion molecule 1;Isoform 2 of Neural cell adhesion molecule 1	TRUE	XDP_NSC / Contr_NSC	XDP_NSC	Contr_NSC	243	A0A087WTF6;A0A087WV75;A0A087WWD4;A0A087WX77;P13591;P13591-1	1.61774e+06	1032990	-0.647149	0.647149	-36.1459	0.638541	0	6.24921e-14	2.43833e-11	242	0.0803154	Homo sapiens	;;;;MAPK cascade,cell adhesion,axon guidance,positive regulation of GTPase activity,viral entry into host cell,interferon-gamma-mediated signaling pathway;	;;;;virus receptor activity,Ras guanyl-nucleotide exchange factor activity;	;;;;Golgi membrane,cytosol,plasma membrane,external side of plasma membrane,cell surface,membrane,integral component of membrane,anchored component of membrane,extracellular exosome;	tr;tr;tr;tr;sp;sp	1;1;1;1;1;	1;1;1;1;3;	uniprot_human_proteome	>tr|A0A087WTF6|A0A087WTF6_HUMAN Neural cell adhesion molecule 1 OS=Homo sapiens GN=NCAM1 PE=1 SV=1;>tr|A0A087WV75|A0A087WV75_HUMAN Neural cell adhesion molecule 1 OS=Homo sapiens GN=NCAM1 PE=1 SV=1;>tr|A0A087WWD4|A0A087WWD4_HUMAN Neural cell adhesion molecule 1 OS=Homo sapiens GN=NCAM1 PE=1 SV=1;>tr|A0A087WX77|A0A087WX77_HUMAN Neural cell adhesion molecule 1 OS=Homo sapiens GN=NCAM1 PE=1 SV=1;>sp…	23	36
A0A087WTF6;A0A087WV75;A0A087WWD4;A0A087WX77;P13591;P13591-1	NCAM1	A0A087WTF6;A0A087WV75;A0A087WWD4;A0A087WX77;P13591;P13591-1	A0A087WTF6_HUMAN;A0A087WV75_HUMAN;A0A087WWD4_HUMAN;A0A087WX77_HUMAN;NCAM1_HUMAN;NCAM1_HUMAN	Neural cell adhesion molecule 1;Neural cell adhesion molecule 1;Neural cell adhesion molecule 1;Neural cell adhesion molecule 1;Neural cell adhesion molecule 1;Isoform 2 of Neural cell adhesion molecule 1	TRUE	Edit_NSC / Contr_NSC	Edit_NSC	Contr_NSC	135	A0A087WTF6;A0A087WV75;A0A087WWD4;A0A087WX77;P13591;P13591-1	1.61774e+06	1.10573e+06	-0.548982	0.548982	-31.6498	0.683502	0	0.00233515	0.0104513	134	0.109808	Homo sapiens	;;;;MAPK cascade,cell adhesion,axon guidance,positive regulation of GTPase activity,viral entry into host cell,interferon-gamma-mediated signaling pathway;	;;;;virus receptor activity,Ras guanyl-nucleotide exchange factor activity;	;;;;Golgi membrane,cytosol,plasma membrane,external side of plasma membrane,cell surface,membrane,integral component of membrane,anchored component of membrane,extracellular exosome;	tr;tr;tr;tr;sp;sp	1;1;1;1;1;	1;1;1;1;3;	uniprot_human_proteome	>tr|A0A087WTF6|A0A087WTF6_HUMAN Neural cell adhesion molecule 1 OS=Homo sapiens GN=NCAM1 PE=1 SV=1;>tr|A0A087WV75|A0A087WV75_HUMAN Neural cell adhesion molecule 1 OS=Homo sapiens GN=NCAM1 PE=1 SV=1;>tr|A0A087WWD4|A0A087WWD4_HUMAN Neural cell adhesion molecule 1 OS=Homo sapiens GN=NCAM1 PE=1 SV=1;>tr|A0A087WX77|A0A087WX77_HUMAN Neural cell adhesion molecule 1 OS=Homo sapiens GN=NCAM1 PE=1 SV=1;>sp…	23	36
A0A087WTF6;A0A087WV75;A0A087WWD4;A0A087WX77;P13591;P13591-1	NCAM1	A0A087WTF6;A0A087WV75;A0A087WWD4;A0A087WX77;P13591;P13591-1	A0A087WTF6_HUMAN;A0A087WV75_HUMAN;A0A087WWD4_HUMAN;A0A087WX77_HUMAN;NCAM1_HUMAN;NCAM1_HUMAN	Neural cell adhesion molecule 1;Neural cell adhesion molecule 1;Neural cell adhesion molecule 1;Neural cell adhesion molecule 1;Neural cell adhesion molecule 1;Isoform 2 of Neural cell adhesion molecule 1	TRUE	XDP_NSC / Edit_NSC	XDP_NSC	Edit_NSC	135	A0A087WTF6;A0A087WV75;A0A087WWD4;A0A087WX77;P13591;P13591-1	1032990	1.10573e+06	-0.0981668	0.0981668	7.04125	0.934219	0	1.32774e-10	1.53753e-08	134	0.102312	Homo sapiens	;;;;MAPK cascade,cell adhesion,axon guidance,positive regulation of GTPase activity,viral entry into host cell,interferon-gamma-mediated signaling pathway;	;;;;virus receptor activity,Ras guanyl-nucleotide exchange factor activity;	;;;;Golgi membrane,cytosol,plasma membrane,external side of plasma membrane,cell surface,membrane,integral component of membrane,anchored component of membrane,extracellular exosome;	tr;tr;tr;tr;sp;sp	1;1;1;1;1;	1;1;1;1;3;	uniprot_human_proteome	>tr|A0A087WTF6|A0A087WTF6_HUMAN Neural cell adhesion molecule 1 OS=Homo sapiens GN=NCAM1 PE=1 SV=1;>tr|A0A087WV75|A0A087WV75_HUMAN Neural cell adhesion molecule 1 OS=Homo sapiens GN=NCAM1 PE=1 SV=1;>tr|A0A087WWD4|A0A087WWD4_HUMAN Neural cell adhesion molecule 1 OS=Homo sapiens GN=NCAM1 PE=1 SV=1;>tr|A0A087WX77|A0A087WX77_HUMAN Neural cell adhesion molecule 1 OS=Homo sapiens GN=NCAM1 PE=1 SV=1;>sp…	23	36
A0A087WTM1;Q9Y6N7;Q9Y6N7-2;Q9Y6N7-3;Q9Y6N7-4;Q9Y6N7-5;Q9Y6N7-6	ROBO1	A0A087WTM1;Q9Y6N7;Q9Y6N7-2;Q9Y6N7-3;Q9Y6N7-4;Q9Y6N7-5;Q9Y6N7-6	A0A087WTM1_HUMAN;ROBO1_HUMAN;ROBO1_HUMAN;ROBO1_HUMAN;ROBO1_HUMAN;ROBO1_HUMAN;ROBO1_HUMAN	Roundabout homolog 1;Roundabout homolog 1;Isoform 2 of Roundabout homolog 1;Isoform 3 of Roundabout homolog 1;Isoform 4 of Roundabout homolog 1;Isoform 5 of Roundabout homolog 1;Isoform 6 of Roundabout homolog 1	TRUE	XDP_NSC / Contr_NSC	XDP_NSC	Contr_NSC	234	A0A087WTM1;Q9Y6N7;Q9Y6N7-2;Q9Y6N7-3;Q9Y6N7-4;Q9Y6N7-5;Q9Y6N7-6	1241074	1.27347e+06	0.0371785	0.0371785	2.61051	1.02611	0	0.378592	0.545275	233	0.113587	Homo sapiens	;cell migration involved in sprouting angiogenesis,activation of cysteine-type endopeptidase activity involved in apoptotic process,cell adhesion,homophilic cell adhesion via plasma membrane adhesion molecules,nervous system development,axon guidance,heart development,axon midline choice point recognition,chemorepulsion involved in postnatal olfactory bulb interneuron migration,negative regulatio…	;protein binding,axon guidance receptor activity,LRR domain binding,identical protein binding;;;;;	;cytoplasm,plasma membrane,integral component of plasma membrane,cell surface,axon;;;;;	tr;sp;sp;sp;sp;sp;sp	1;1;;;;;	1;1;;;;;	uniprot_human_proteome	>tr|A0A087WTM1|A0A087WTM1_HUMAN Roundabout homolog 1 OS=Homo sapiens GN=ROBO1 PE=1 SV=1;>sp|Q9Y6N7|ROBO1_HUMAN Roundabout homolog 1 OS=Homo sapiens GN=ROBO1 PE=1 SV=1;>sp|Q9Y6N7-2|ROBO1_HUMAN Isoform 2 of Roundabout homolog 1 OS=Homo sapiens GN=ROBO1;>sp|Q9Y6N7-3|ROBO1_HUMAN Isoform 3 of Roundabout homolog 1 OS=Homo sapiens GN=ROBO1;>sp|Q9Y6N7-4|ROBO1_HUMAN Isoform 4 of Roundabout homolog 1 OS=Ho…	24	31
A0A087WTM1;Q9Y6N7;Q9Y6N7-2;Q9Y6N7-3;Q9Y6N7-4;Q9Y6N7-5;Q9Y6N7-6	ROBO1	A0A087WTM1;Q9Y6N7;Q9Y6N7-2;Q9Y6N7-3;Q9Y6N7-4;Q9Y6N7-5;Q9Y6N7-6	A0A087WTM1_HUMAN;ROBO1_HUMAN;ROBO1_HUMAN;ROBO1_HUMAN;ROBO1_HUMAN;ROBO1_HUMAN;ROBO1_HUMAN	Roundabout homolog 1;Roundabout homolog 1;Isoform 2 of Roundabout homolog 1;Isoform 3 of Roundabout homolog 1;Isoform 4 of Roundabout homolog 1;Isoform 5 of Roundabout homolog 1;Isoform 6 of Roundabout homolog 1	TRUE	Edit_NSC / Contr_NSC	Edit_NSC	Contr_NSC	130	A0A087WTM1;Q9Y6N7;Q9Y6N7-2;Q9Y6N7-3;Q9Y6N7-4;Q9Y6N7-5;Q9Y6N7-6	1241074	1.53741e+06	0.308912	0.308912	23.8773	1.23877	0	0.0247374	0.0526365	129	0.136735	Homo sapiens	;cell migration involved in sprouting angiogenesis,activation of cysteine-type endopeptidase activity involved in apoptotic process,cell adhesion,homophilic cell adhesion via plasma membrane adhesion molecules,nervous system development,axon guidance,heart development,axon midline choice point recognition,chemorepulsion involved in postnatal olfactory bulb interneuron migration,negative regulatio…	;protein binding,axon guidance receptor activity,LRR domain binding,identical protein binding;;;;;	;cytoplasm,plasma membrane,integral component of plasma membrane,cell surface,axon;;;;;	tr;sp;sp;sp;sp;sp;sp	1;1;;;;;	1;1;;;;;	uniprot_human_proteome	>tr|A0A087WTM1|A0A087WTM1_HUMAN Roundabout homolog 1 OS=Homo sapiens GN=ROBO1 PE=1 SV=1;>sp|Q9Y6N7|ROBO1_HUMAN Roundabout homolog 1 OS=Homo sapiens GN=ROBO1 PE=1 SV=1;>sp|Q9Y6N7-2|ROBO1_HUMAN Isoform 2 of Roundabout homolog 1 OS=Homo sapiens GN=ROBO1;>sp|Q9Y6N7-3|ROBO1_HUMAN Isoform 3 of Roundabout homolog 1 OS=Homo sapiens GN=ROBO1;>sp|Q9Y6N7-4|ROBO1_HUMAN Isoform 4 of Roundabout homolog 1 OS=Ho…	24	31
A0A087WTM1;Q9Y6N7;Q9Y6N7-2;Q9Y6N7-3;Q9Y6N7-4;Q9Y6N7-5;Q9Y6N7-6	ROBO1	A0A087WTM1;Q9Y6N7;Q9Y6N7-2;Q9Y6N7-3;Q9Y6N7-4;Q9Y6N7-5;Q9Y6N7-6	A0A087WTM1_HUMAN;ROBO1_HUMAN;ROBO1_HUMAN;ROBO1_HUMAN;ROBO1_HUMAN;ROBO1_HUMAN;ROBO1_HUMAN	Roundabout homolog 1;Roundabout homolog 1;Isoform 2 of Roundabout homolog 1;Isoform 3 of Roundabout homolog 1;Isoform 4 of Roundabout homolog 1;Isoform 5 of Roundabout homolog 1;Isoform 6 of Roundabout homolog 1	TRUE	XDP_NSC / Edit_NSC	XDP_NSC	Edit_NSC	130	A0A087WTM1;Q9Y6N7;Q9Y6N7-2;Q9Y6N7-3;Q9Y6N7-4;Q9Y6N7-5;Q9Y6N7-6	1.27347e+06	1.53741e+06	-0.271733	0.271733	20.7258	0.828324	0	0.738189	0.531496	129	0.128921	Homo sapiens	;cell migration involved in sprouting angiogenesis,activation of cysteine-type endopeptidase activity involved in apoptotic process,cell adhesion,homophilic cell adhesion via plasma membrane adhesion molecules,nervous system development,axon guidance,heart development,axon midline choice point recognition,chemorepulsion involved in postnatal olfactory bulb interneuron migration,negative regulatio…	;protein binding,axon guidance receptor activity,LRR domain binding,identical protein binding;;;;;	;cytoplasm,plasma membrane,integral component of plasma membrane,cell surface,axon;;;;;	tr;sp;sp;sp;sp;sp;sp	1;1;;;;;	1;1;;;;;	uniprot_human_proteome	>tr|A0A087WTM1|A0A087WTM1_HUMAN Roundabout homolog 1 OS=Homo sapiens GN=ROBO1 PE=1 SV=1;>sp|Q9Y6N7|ROBO1_HUMAN Roundabout homolog 1 OS=Homo sapiens GN=ROBO1 PE=1 SV=1;>sp|Q9Y6N7-2|ROBO1_HUMAN Isoform 2 of Roundabout homolog 1 OS=Homo sapiens GN=ROBO1;>sp|Q9Y6N7-3|ROBO1_HUMAN Isoform 3 of Roundabout homolog 1 OS=Homo sapiens GN=ROBO1;>sp|Q9Y6N7-4|ROBO1_HUMAN Isoform 4 of Roundabout homolog 1 OS=Ho…	24	31
A0A087WTT2;Q5JWB9;Q96A57;Q96A57-2	TMEM230	A0A087WTT2;Q5JWB9;Q96A57;Q96A57-2	A0A087WTT2_HUMAN;Q5JWB9_HUMAN;TM230_HUMAN;TM230_HUMAN	Transmembrane protein 230;Transmembrane protein 230 (Fragment);Transmembrane protein 230;Isoform 1 of Transmembrane protein 230	TRUE	XDP_NSC / Contr_NSC	XDP_NSC	Contr_NSC	18	A0A087WTT2;Q5JWB9;Q96A57;Q96A57-2	67132.3	75000.7	0.159897	0.159897	11.7207	1.11721	0	0.206487	0.427516	17	0.241261	Homo sapiens	;;synaptic vesicle transport;	;;;	;;early endosome,late endosome,autophagosome,endoplasmic reticulum,trans-Golgi network,synaptic vesicle,integral component of membrane,cell junction,recycling endosome;	tr;tr;sp;sp	1;1;1;	1;1;1;	uniprot_human_proteome	>tr|A0A087WTT2|A0A087WTT2_HUMAN Transmembrane protein 230 OS=Homo sapiens GN=TMEM230 PE=1 SV=1;>tr|Q5JWB9|Q5JWB9_HUMAN Transmembrane protein 230 (Fragment) OS=Homo sapiens GN=TMEM230 PE=1 SV=1;>sp|Q96A57|TM230_HUMAN Transmembrane protein 230 OS=Homo sapiens GN=TMEM230 PE=1 SV=1;>sp|Q96A57-2|TM230_HUMAN Isoform 1 of Transmembrane protein 230 OS=Homo sapiens GN=TMEM230	2	2
A0A087WTT2;Q5JWB9;Q96A57;Q96A57-2	TMEM230	A0A087WTT2;Q5JWB9;Q96A57;Q96A57-2	A0A087WTT2_HUMAN;Q5JWB9_HUMAN;TM230_HUMAN;TM230_HUMAN	Transmembrane protein 230;Transmembrane protein 230 (Fragment);Transmembrane protein 230;Isoform 1 of Transmembrane protein 230	TRUE	Edit_NSC / Contr_NSC	Edit_NSC	Contr_NSC	10	A0A087WTT2;Q5JWB9;Q96A57;Q96A57-2	67132.3	78298.4	0.221975	0.221975	16.6329	1.16633	0	0.683658	0.433646	9	0.142955	Homo sapiens	;;synaptic vesicle transport;	;;;	;;early endosome,late endosome,autophagosome,endoplasmic reticulum,trans-Golgi network,synaptic vesicle,integral component of membrane,cell junction,recycling endosome;	tr;tr;sp;sp	1;1;1;	1;1;1;	uniprot_human_proteome	>tr|A0A087WTT2|A0A087WTT2_HUMAN Transmembrane protein 230 OS=Homo sapiens GN=TMEM230 PE=1 SV=1;>tr|Q5JWB9|Q5JWB9_HUMAN Transmembrane protein 230 (Fragment) OS=Homo sapiens GN=TMEM230 PE=1 SV=1;>sp|Q96A57|TM230_HUMAN Transmembrane protein 230 OS=Homo sapiens GN=TMEM230 PE=1 SV=1;>sp|Q96A57-2|TM230_HUMAN Isoform 1 of Transmembrane protein 230 OS=Homo sapiens GN=TMEM230	2	2
A0A087WTT2;Q5JWB9;Q96A57;Q96A57-2	TMEM230	A0A087WTT2;Q5JWB9;Q96A57;Q96A57-2	A0A087WTT2_HUMAN;Q5JWB9_HUMAN;TM230_HUMAN;TM230_HUMAN	Transmembrane protein 230;Transmembrane protein 230 (Fragment);Transmembrane protein 230;Isoform 1 of Transmembrane protein 230	TRUE	XDP_NSC / Edit_NSC	XDP_NSC	Edit_NSC	10	A0A087WTT2;Q5JWB9;Q96A57;Q96A57-2	75000.7	78298.4	-0.0620782	0.0620782	4.39685	0.957883	0	0.258762	0.314352	9	0.12208	Homo sapiens	;;synaptic vesicle transport;	;;;	;;early endosome,late endosome,autophagosome,endoplasmic reticulum,trans-Golgi network,synaptic vesicle,integral component of membrane,cell junction,recycling endosome;	tr;tr;sp;sp	1;1;1;	1;1;1;	uniprot_human_proteome	>tr|A0A087WTT2|A0A087WTT2_HUMAN Transmembrane protein 230 OS=Homo sapiens GN=TMEM230 PE=1 SV=1;>tr|Q5JWB9|Q5JWB9_HUMAN Transmembrane protein 230 (Fragment) OS=Homo sapiens GN=TMEM230 PE=1 SV=1;>sp|Q96A57|TM230_HUMAN Transmembrane protein 230 OS=Homo sapiens GN=TMEM230 PE=1 SV=1;>sp|Q96A57-2|TM230_HUMAN Isoform 1 of Transmembrane protein 230 OS=Homo sapiens GN=TMEM230	2	2
A0A087WTU3;Q9Y6I9	TEX264	A0A087WTU3;Q9Y6I9	A0A087WTU3_HUMAN;TX264_HUMAN	Testis-expressed sequence 264 protein	TRUE	XDP_NSC / Contr_NSC	XDP_NSC	Contr_NSC	36	A0A087WTU3;Q9Y6I9	607567	588777	-0.0453219	0.0453219	-3.09264	0.969074	0	0.189407	0.417373	35	0.153867	Homo sapiens	;platelet degranulation	;protein binding	;extracellular region,platelet alpha granule lumen,extracellular exosome	tr;sp	1	1	uniprot_human_proteome	>tr|A0A087WTU3|A0A087WTU3_HUMAN Testis-expressed sequence 264 protein OS=Homo sapiens GN=TEX264 PE=1 SV=1;>sp|Q9Y6I9|TX264_HUMAN Testis-expressed sequence 264 protein OS=Homo sapiens GN=TEX264 PE=1 SV=1	4	4
A0A087WTU3;Q9Y6I9	TEX264	A0A087WTU3;Q9Y6I9	A0A087WTU3_HUMAN;TX264_HUMAN	Testis-expressed sequence 264 protein	TRUE	Edit_NSC / Contr_NSC	Edit_NSC	Contr_NSC	20	A0A087WTU3;Q9Y6I9	607567	476236	-0.351369	0.351369	-21.616	0.78384	0	0.0167393	0.040641	19	0.216321	Homo sapiens	;platelet degranulation	;protein binding	;extracellular region,platelet alpha granule lumen,extracellular exosome	tr;sp	1	1	uniprot_human_proteome	>tr|A0A087WTU3|A0A087WTU3_HUMAN Testis-expressed sequence 264 protein OS=Homo sapiens GN=TEX264 PE=1 SV=1;>sp|Q9Y6I9|TX264_HUMAN Testis-expressed sequence 264 protein OS=Homo sapiens GN=TEX264 PE=1 SV=1	4	4
A0A087WTU3;Q9Y6I9	TEX264	A0A087WTU3;Q9Y6I9	A0A087WTU3_HUMAN;TX264_HUMAN	Testis-expressed sequence 264 protein	TRUE	XDP_NSC / Edit_NSC	XDP_NSC	Edit_NSC	20	A0A087WTU3;Q9Y6I9	588777	476236	0.306047	0.306047	-19.1145	1.23632	0	0.202443	0.275482	19	0.251196	Homo sapiens	;platelet degranulation	;protein binding	;extracellular region,platelet alpha granule lumen,extracellular exosome	tr;sp	1	1	uniprot_human_proteome	>tr|A0A087WTU3|A0A087WTU3_HUMAN Testis-expressed sequence 264 protein OS=Homo sapiens GN=TEX264 PE=1 SV=1;>sp|Q9Y6I9|TX264_HUMAN Testis-expressed sequence 264 protein OS=Homo sapiens GN=TEX264 PE=1 SV=1	4	4
A0A087WTW0;A0A087WVR3;Q96T88;Q96T88-2	UHRF1	A0A087WTW0;A0A087WVR3;Q96T88;Q96T88-2	A0A087WTW0_HUMAN;A0A087WVR3_HUMAN;UHRF1_HUMAN;UHRF1_HUMAN	E3 ubiquitin-protein ligase UHRF1;E3 ubiquitin-protein ligase UHRF1;E3 ubiquitin-protein ligase UHRF1;Isoform 2 of E3 ubiquitin-protein ligase UHRF1	TRUE	XDP_NSC / Contr_NSC	XDP_NSC	Contr_NSC	72	A0A087WTW0;A0A087WVR3;Q96T88;Q96T88-2	126188	151462	0.26338	0.26338	20.0288	1.20029	0	0.00516767	0.0576094	71	0.165439	Homo sapiens	;;negative regulation of transcription from RNA polymerase II promoter,DNA repair,transcription, DNA-templated,cell cycle,cell proliferation,maintenance of DNA methylation,histone monoubiquitination,histone ubiquitination,positive regulation of cellular protein metabolic process,protein ubiquitination involved in ubiquitin-dependent protein catabolic process,positive regulation of transcription f…	;;core promoter proximal region sequence-specific DNA binding,transcription factor activity, sequence-specific DNA binding,ubiquitin-protein transferase activity,protein binding,zinc ion binding,methyl-CpG binding,nucleosomal histone binding,methylated histone binding,histone binding,identical protein binding,hemi-methylated DNA-binding,ubiquitin protein ligase activity;	;;nuclear chromatin,euchromatin,heterochromatin,nucleus,replication fork,nuclear heterochromatin,nuclear matrix;	tr;tr;sp;sp	1;1;1;	1;1;1;	uniprot_human_proteome	>tr|A0A087WTW0|A0A087WTW0_HUMAN E3 ubiquitin-protein ligase UHRF1 OS=Homo sapiens GN=UHRF1 PE=1 SV=1;>tr|A0A087WVR3|A0A087WVR3_HUMAN E3 ubiquitin-protein ligase UHRF1 OS=Homo sapiens GN=UHRF1 PE=1 SV=1;>sp|Q96T88|UHRF1_HUMAN E3 ubiquitin-protein ligase UHRF1 OS=Homo sapiens GN=UHRF1 PE=1 SV=1;>sp|Q96T88-2|UHRF1_HUMAN Isoform 2 of E3 ubiquitin-protein ligase UHRF1 OS=Homo sapiens GN=UHRF1	10	10
A0A087WTW0;A0A087WVR3;Q96T88;Q96T88-2	UHRF1	A0A087WTW0;A0A087WVR3;Q96T88;Q96T88-2	A0A087WTW0_HUMAN;A0A087WVR3_HUMAN;UHRF1_HUMAN;UHRF1_HUMAN	E3 ubiquitin-protein ligase UHRF1;E3 ubiquitin-protein ligase UHRF1;E3 ubiquitin-protein ligase UHRF1;Isoform 2 of E3 ubiquitin-protein ligase UHRF1	TRUE	Edit_NSC / Contr_NSC	Edit_NSC	Contr_NSC	40	A0A087WTW0;A0A087WVR3;Q96T88;Q96T88-2	126188	201091	0.672273	0.672273	59.3582	1.59358	0	5.04389e-07	1.1491e-05	39	0.173579	Homo sapiens	;;negative regulation of transcription from RNA polymerase II promoter,DNA repair,transcription, DNA-templated,cell cycle,cell proliferation,maintenance of DNA methylation,histone monoubiquitination,histone ubiquitination,positive regulation of cellular protein metabolic process,protein ubiquitination involved in ubiquitin-dependent protein catabolic process,positive regulation of transcription f…	;;core promoter proximal region sequence-specific DNA binding,transcription factor activity, sequence-specific DNA binding,ubiquitin-protein transferase activity,protein binding,zinc ion binding,methyl-CpG binding,nucleosomal histone binding,methylated histone binding,histone binding,identical protein binding,hemi-methylated DNA-binding,ubiquitin protein ligase activity;	;;nuclear chromatin,euchromatin,heterochromatin,nucleus,replication fork,nuclear heterochromatin,nuclear matrix;	tr;tr;sp;sp	1;1;1;	1;1;1;	uniprot_human_proteome	>tr|A0A087WTW0|A0A087WTW0_HUMAN E3 ubiquitin-protein ligase UHRF1 OS=Homo sapiens GN=UHRF1 PE=1 SV=1;>tr|A0A087WVR3|A0A087WVR3_HUMAN E3 ubiquitin-protein ligase UHRF1 OS=Homo sapiens GN=UHRF1 PE=1 SV=1;>sp|Q96T88|UHRF1_HUMAN E3 ubiquitin-protein ligase UHRF1 OS=Homo sapiens GN=UHRF1 PE=1 SV=1;>sp|Q96T88-2|UHRF1_HUMAN Isoform 2 of E3 ubiquitin-protein ligase UHRF1 OS=Homo sapiens GN=UHRF1	10	10
A0A087WTW0;A0A087WVR3;Q96T88;Q96T88-2	UHRF1	A0A087WTW0;A0A087WVR3;Q96T88;Q96T88-2	A0A087WTW0_HUMAN;A0A087WVR3_HUMAN;UHRF1_HUMAN;UHRF1_HUMAN	E3 ubiquitin-protein ligase UHRF1;E3 ubiquitin-protein ligase UHRF1;E3 ubiquitin-protein ligase UHRF1;Isoform 2 of E3 ubiquitin-protein ligase UHRF1	TRUE	XDP_NSC / Edit_NSC	XDP_NSC	Edit_NSC	40	A0A087WTW0;A0A087WVR3;Q96T88;Q96T88-2	151462	201091	-0.408893	0.408893	32.7666	0.753201	0	0.0500588	0.128532	39	0.145065	Homo sapiens	;;negative regulation of transcription from RNA polymerase II promoter,DNA repair,transcription, DNA-templated,cell cycle,cell proliferation,maintenance of DNA methylation,histone monoubiquitination,histone ubiquitination,positive regulation of cellular protein metabolic process,protein ubiquitination involved in ubiquitin-dependent protein catabolic process,positive regulation of transcription f…	;;core promoter proximal region sequence-specific DNA binding,transcription factor activity, sequence-specific DNA binding,ubiquitin-protein transferase activity,protein binding,zinc ion binding,methyl-CpG binding,nucleosomal histone binding,methylated histone binding,histone binding,identical protein binding,hemi-methylated DNA-binding,ubiquitin protein ligase activity;	;;nuclear chromatin,euchromatin,heterochromatin,nucleus,replication fork,nuclear heterochromatin,nuclear matrix;	tr;tr;sp;sp	1;1;1;	1;1;1;	uniprot_human_proteome	>tr|A0A087WTW0|A0A087WTW0_HUMAN E3 ubiquitin-protein ligase UHRF1 OS=Homo sapiens GN=UHRF1 PE=1 SV=1;>tr|A0A087WVR3|A0A087WVR3_HUMAN E3 ubiquitin-protein ligase UHRF1 OS=Homo sapiens GN=UHRF1 PE=1 SV=1;>sp|Q96T88|UHRF1_HUMAN E3 ubiquitin-protein ligase UHRF1 OS=Homo sapiens GN=UHRF1 PE=1 SV=1;>sp|Q96T88-2|UHRF1_HUMAN Isoform 2 of E3 ubiquitin-protein ligase UHRF1 OS=Homo sapiens GN=UHRF1	10	10
A0A087WTW9;A0A0A0MRA9;B7Z2N1;B7Z7N5;P49758;P49758-10;P49758-11;P49758-12;P49758-13;P49758-14;P49758-15;P49758-16;P49758-2;P49758-3;P49758-5;P49758-6;P49758-7;P49758-8;P49758-9	RGS6	A0A087WTW9;A0A0A0MRA9;B7Z2N1;B7Z7N5;P49758;P49758-10;P49758-11;P49758-12;P49758-13;P49758-14;P49758-15;P49758-16;P49758-2;P49758-3;P49758-5;P49758-6;P49758-7;P49758-8;P49758-9	A0A087WTW9_HUMAN;A0A0A0MRA9_HUMAN;B7Z2N1_HUMAN;B7Z7N5_HUMAN;RGS6_HUMAN;RGS6_HUMAN;RGS6_HUMAN;RGS6_HUMAN;RGS6_HUMAN;RGS6_HUMAN;RGS6_HUMAN;RGS6_HUMAN;RGS6_HUMAN;RGS6_HUMAN;RGS6_HUMAN;RGS6_HUMAN;RGS6_HUMAN;RGS6_HUMAN;RGS6_HUMAN	Regulator of G-protein-signaling 6;Regulator of G-protein-signaling 6;Regulator of G-protein-signaling 6;Regulator of G-protein-signaling 6;Regulator of G-protein signaling 6;Isoform 10 of Regulator of G-protein signaling 6;Isoform 11 of Regulator of G-protein signaling 6;Isoform 12 of Regulator of G-protein signaling 6;Isoform 13 of Regulator of G-protein signaling 6;Isoform 14 of Regulator of G…	TRUE	XDP_NSC / Contr_NSC	XDP_NSC	Contr_NSC	18	A0A087WTW9;A0A0A0MRA9;B7Z2N1;B7Z7N5;P49758;P49758-10;P49758-11;P49758-12;P49758-13;P49758-14;P49758-15;P49758-16;P49758-2;P49758-3;P49758-5;P49758-6;P49758-7;P49758-8;P49758-9	30250.5	26284.7	-0.202739	0.202739	-13.1101	0.868899	0	0.0494613	0.226803	17	0.612963	Homo sapiens	;;;;G-protein coupled receptor signaling pathway,regulation of G-protein coupled receptor protein signaling pathway,negative regulation of signal transduction,intracellular signal transduction,positive regulation of GTPase activity;;;;;;;;;;;;;;	;;;;signal transducer activity,GTPase activator activity,protein binding;;;;;;;;;;;;;;	;;;;nucleus,cytosol,heterotrimeric G-protein complex,plasma membrane,extrinsic component of membrane;;;;;;;;;;;;;;	tr;tr;tr;tr;sp;sp;sp;sp;sp;sp;sp;sp;sp;sp;sp;sp;sp;sp;sp	1;1;1;1;1;;;;;;;;;;;;;;	1;1;1;1;5;;;;;;;;;;;;;;	uniprot_human_proteome	>tr|A0A087WTW9|A0A087WTW9_HUMAN Regulator of G-protein-signaling 6 OS=Homo sapiens GN=RGS6 PE=1 SV=1;>tr|A0A0A0MRA9|A0A0A0MRA9_HUMAN Regulator of G-protein-signaling 6 OS=Homo sapiens GN=RGS6 PE=1 SV=1;>tr|B7Z2N1|B7Z2N1_HUMAN Regulator of G-protein-signaling 6 OS=Homo sapiens GN=RGS6 PE=1 SV=1;>tr|B7Z7N5|B7Z7N5_HUMAN Regulator of G-protein-signaling 6 OS=Homo sapiens GN=RGS6 PE=1 SV=1;>sp|P49758|…	2	2
A0A087WTW9;A0A0A0MRA9;B7Z2N1;B7Z7N5;P49758;P49758-10;P49758-11;P49758-12;P49758-13;P49758-14;P49758-15;P49758-16;P49758-2;P49758-3;P49758-5;P49758-6;P49758-7;P49758-8;P49758-9	RGS6	A0A087WTW9;A0A0A0MRA9;B7Z2N1;B7Z7N5;P49758;P49758-10;P49758-11;P49758-12;P49758-13;P49758-14;P49758-15;P49758-16;P49758-2;P49758-3;P49758-5;P49758-6;P49758-7;P49758-8;P49758-9	A0A087WTW9_HUMAN;A0A0A0MRA9_HUMAN;B7Z2N1_HUMAN;B7Z7N5_HUMAN;RGS6_HUMAN;RGS6_HUMAN;RGS6_HUMAN;RGS6_HUMAN;RGS6_HUMAN;RGS6_HUMAN;RGS6_HUMAN;RGS6_HUMAN;RGS6_HUMAN;RGS6_HUMAN;RGS6_HUMAN;RGS6_HUMAN;RGS6_HUMAN;RGS6_HUMAN;RGS6_HUMAN	Regulator of G-protein-signaling 6;Regulator of G-protein-signaling 6;Regulator of G-protein-signaling 6;Regulator of G-protein-signaling 6;Regulator of G-protein signaling 6;Isoform 10 of Regulator of G-protein signaling 6;Isoform 11 of Regulator of G-protein signaling 6;Isoform 12 of Regulator of G-protein signaling 6;Isoform 13 of Regulator of G-protein signaling 6;Isoform 14 of Regulator of G…	TRUE	Edit_NSC / Contr_NSC	Edit_NSC	Contr_NSC	10	A0A087WTW9;A0A0A0MRA9;B7Z2N1;B7Z7N5;P49758;P49758-10;P49758-11;P49758-12;P49758-13;P49758-14;P49758-15;P49758-16;P49758-2;P49758-3;P49758-5;P49758-6;P49758-7;P49758-8;P49758-9	30250.5	13715.9	-1.14111	1.14111	-54.659	0.45341	0	0.000179876	0.00151395	9	0.209147	Homo sapiens	;;;;G-protein coupled receptor signaling pathway,regulation of G-protein coupled receptor protein signaling pathway,negative regulation of signal transduction,intracellular signal transduction,positive regulation of GTPase activity;;;;;;;;;;;;;;	;;;;signal transducer activity,GTPase activator activity,protein binding;;;;;;;;;;;;;;	;;;;nucleus,cytosol,heterotrimeric G-protein complex,plasma membrane,extrinsic component of membrane;;;;;;;;;;;;;;	tr;tr;tr;tr;sp;sp;sp;sp;sp;sp;sp;sp;sp;sp;sp;sp;sp;sp;sp	1;1;1;1;1;;;;;;;;;;;;;;	1;1;1;1;5;;;;;;;;;;;;;;	uniprot_human_proteome	>tr|A0A087WTW9|A0A087WTW9_HUMAN Regulator of G-protein-signaling 6 OS=Homo sapiens GN=RGS6 PE=1 SV=1;>tr|A0A0A0MRA9|A0A0A0MRA9_HUMAN Regulator of G-protein-signaling 6 OS=Homo sapiens GN=RGS6 PE=1 SV=1;>tr|B7Z2N1|B7Z2N1_HUMAN Regulator of G-protein-signaling 6 OS=Homo sapiens GN=RGS6 PE=1 SV=1;>tr|B7Z7N5|B7Z7N5_HUMAN Regulator of G-protein-signaling 6 OS=Homo sapiens GN=RGS6 PE=1 SV=1;>sp|P49758|…	2	2
A0A087WTW9;A0A0A0MRA9;B7Z2N1;B7Z7N5;P49758;P49758-10;P49758-11;P49758-12;P49758-13;P49758-14;P49758-15;P49758-16;P49758-2;P49758-3;P49758-5;P49758-6;P49758-7;P49758-8;P49758-9	RGS6	A0A087WTW9;A0A0A0MRA9;B7Z2N1;B7Z7N5;P49758;P49758-10;P49758-11;P49758-12;P49758-13;P49758-14;P49758-15;P49758-16;P49758-2;P49758-3;P49758-5;P49758-6;P49758-7;P49758-8;P49758-9	A0A087WTW9_HUMAN;A0A0A0MRA9_HUMAN;B7Z2N1_HUMAN;B7Z7N5_HUMAN;RGS6_HUMAN;RGS6_HUMAN;RGS6_HUMAN;RGS6_HUMAN;RGS6_HUMAN;RGS6_HUMAN;RGS6_HUMAN;RGS6_HUMAN;RGS6_HUMAN;RGS6_HUMAN;RGS6_HUMAN;RGS6_HUMAN;RGS6_HUMAN;RGS6_HUMAN;RGS6_HUMAN	Regulator of G-protein-signaling 6;Regulator of G-protein-signaling 6;Regulator of G-protein-signaling 6;Regulator of G-protein-signaling 6;Regulator of G-protein signaling 6;Isoform 10 of Regulator of G-protein signaling 6;Isoform 11 of Regulator of G-protein signaling 6;Isoform 12 of Regulator of G-protein signaling 6;Isoform 13 of Regulator of G-protein signaling 6;Isoform 14 of Regulator of G…	TRUE	XDP_NSC / Edit_NSC	XDP_NSC	Edit_NSC	10	A0A087WTW9;A0A0A0MRA9;B7Z2N1;B7Z7N5;P49758;P49758-10;P49758-11;P49758-12;P49758-13;P49758-14;P49758-15;P49758-16;P49758-2;P49758-3;P49758-5;P49758-6;P49758-7;P49758-8;P49758-9	26284.7	13715.9	0.938372	0.938372	-47.8178	1.91636	0	0.292384	0.334897	9	0.9559	Homo sapiens	;;;;G-protein coupled receptor signaling pathway,regulation of G-protein coupled receptor protein signaling pathway,negative regulation of signal transduction,intracellular signal transduction,positive regulation of GTPase activity;;;;;;;;;;;;;;	;;;;signal transducer activity,GTPase activator activity,protein binding;;;;;;;;;;;;;;	;;;;nucleus,cytosol,heterotrimeric G-protein complex,plasma membrane,extrinsic component of membrane;;;;;;;;;;;;;;	tr;tr;tr;tr;sp;sp;sp;sp;sp;sp;sp;sp;sp;sp;sp;sp;sp;sp;sp	1;1;1;1;1;;;;;;;;;;;;;;	1;1;1;1;5;;;;;;;;;;;;;;	uniprot_human_proteome	>tr|A0A087WTW9|A0A087WTW9_HUMAN Regulator of G-protein-signaling 6 OS=Homo sapiens GN=RGS6 PE=1 SV=1;>tr|A0A0A0MRA9|A0A0A0MRA9_HUMAN Regulator of G-protein-signaling 6 OS=Homo sapiens GN=RGS6 PE=1 SV=1;>tr|B7Z2N1|B7Z2N1_HUMAN Regulator of G-protein-signaling 6 OS=Homo sapiens GN=RGS6 PE=1 SV=1;>tr|B7Z7N5|B7Z7N5_HUMAN Regulator of G-protein-signaling 6 OS=Homo sapiens GN=RGS6 PE=1 SV=1;>sp|P49758|…	2	2
A0A087WU02;Q96RQ1	ERGIC2	A0A087WU02;Q96RQ1	A0A087WU02_HUMAN;ERGI2_HUMAN	Endoplasmic reticulum-Golgi intermediate compartment protein 2	TRUE	XDP_NSC / Contr_NSC	XDP_NSC	Contr_NSC	36	A0A087WU02;Q96RQ1	172941	195542	0.177199	0.177199	13.0687	1.13069	0	0.893768	0.727786	35	0.150104	Homo sapiens	;retrograde vesicle-mediated transport, Golgi to ER	;protein binding	;nucleus,nucleolus,cytoplasm,endoplasmic reticulum membrane,Golgi apparatus,membrane,integral component of membrane,endoplasmic reticulum-Golgi intermediate compartment membrane,intracellular membrane-bounded organelle	tr;sp	1	1;2	uniprot_human_proteome	>tr|A0A087WU02|A0A087WU02_HUMAN Endoplasmic reticulum-Golgi intermediate compartment protein 2 OS=Homo sapiens GN=ERGIC2 PE=1 SV=1;>sp|Q96RQ1|ERGI2_HUMAN Endoplasmic reticulum-Golgi intermediate compartment protein 2 OS=Homo sapiens GN=ERGIC2 PE=1 SV=2	6	7
A0A087WU02;Q96RQ1	ERGIC2	A0A087WU02;Q96RQ1	A0A087WU02_HUMAN;ERGI2_HUMAN	Endoplasmic reticulum-Golgi intermediate compartment protein 2	TRUE	Edit_NSC / Contr_NSC	Edit_NSC	Contr_NSC	20	A0A087WU02;Q96RQ1	172941	164599	-0.0713256	0.0713256	-4.82369	0.951763	0	0.21535	0.214289	19	0.242807	Homo sapiens	;retrograde vesicle-mediated transport, Golgi to ER	;protein binding	;nucleus,nucleolus,cytoplasm,endoplasmic reticulum membrane,Golgi apparatus,membrane,integral component of membrane,endoplasmic reticulum-Golgi intermediate compartment membrane,intracellular membrane-bounded organelle	tr;sp	1	1;2	uniprot_human_proteome	>tr|A0A087WU02|A0A087WU02_HUMAN Endoplasmic reticulum-Golgi intermediate compartment protein 2 OS=Homo sapiens GN=ERGIC2 PE=1 SV=1;>sp|Q96RQ1|ERGI2_HUMAN Endoplasmic reticulum-Golgi intermediate compartment protein 2 OS=Homo sapiens GN=ERGIC2 PE=1 SV=2	6	7
A0A087WU02;Q96RQ1	ERGIC2	A0A087WU02;Q96RQ1	A0A087WU02_HUMAN;ERGI2_HUMAN	Endoplasmic reticulum-Golgi intermediate compartment protein 2	TRUE	XDP_NSC / Edit_NSC	XDP_NSC	Edit_NSC	20	A0A087WU02;Q96RQ1	195542	164599	0.248525	0.248525	-15.8243	1.18799	0	0.227827	0.292272	19	0.174696	Homo sapiens	;retrograde vesicle-mediated transport, Golgi to ER	;protein binding	;nucleus,nucleolus,cytoplasm,endoplasmic reticulum membrane,Golgi apparatus,membrane,integral component of membrane,endoplasmic reticulum-Golgi intermediate compartment membrane,intracellular membrane-bounded organelle	tr;sp	1	1;2	uniprot_human_proteome	>tr|A0A087WU02|A0A087WU02_HUMAN Endoplasmic reticulum-Golgi intermediate compartment protein 2 OS=Homo sapiens GN=ERGIC2 PE=1 SV=1;>sp|Q96RQ1|ERGI2_HUMAN Endoplasmic reticulum-Golgi intermediate compartment protein 2 OS=Homo sapiens GN=ERGIC2 PE=1 SV=2	6	7
A0A087WU05;A0A087WY48;Q8IY22;Q8IY22-2;Q8IY22-3	CMIP	A0A087WU05;A0A087WY48;Q8IY22;Q8IY22-2;Q8IY22-3	A0A087WU05_HUMAN;A0A087WY48_HUMAN;CMIP_HUMAN;CMIP_HUMAN;CMIP_HUMAN	C-Maf-inducing protein;C-Maf-inducing protein;C-Maf-inducing protein;Isoform 2 of C-Maf-inducing protein;Isoform 3 of C-Maf-inducing protein	TRUE	XDP_NSC / Contr_NSC	XDP_NSC	Contr_NSC	18	A0A087WU05;A0A087WY48;Q8IY22;Q8IY22-2;Q8IY22-3	64877.5	60282.1	-0.105988	0.105988	-7.08316	0.929168	0	0.22046	0.439879	17	0.201838	Homo sapiens	;;;;	;;protein binding;;	;;nucleoplasm,cytosol;;	tr;tr;sp;sp;sp	1;1;1;;	1;1;3;;	uniprot_human_proteome	>tr|A0A087WU05|A0A087WU05_HUMAN C-Maf-inducing protein OS=Homo sapiens GN=CMIP PE=1 SV=1;>tr|A0A087WY48|A0A087WY48_HUMAN C-Maf-inducing protein OS=Homo sapiens GN=CMIP PE=1 SV=1;>sp|Q8IY22|CMIP_HUMAN C-Maf-inducing protein OS=Homo sapiens GN=CMIP PE=1 SV=3;>sp|Q8IY22-2|CMIP_HUMAN Isoform 2 of C-Maf-inducing protein OS=Homo sapiens GN=CMIP;>sp|Q8IY22-3|CMIP_HUMAN Isoform 3 of C-Maf-inducing protei…	3	3
A0A087WU05;A0A087WY48;Q8IY22;Q8IY22-2;Q8IY22-3	CMIP	A0A087WU05;A0A087WY48;Q8IY22;Q8IY22-2;Q8IY22-3	A0A087WU05_HUMAN;A0A087WY48_HUMAN;CMIP_HUMAN;CMIP_HUMAN;CMIP_HUMAN	C-Maf-inducing protein;C-Maf-inducing protein;C-Maf-inducing protein;Isoform 2 of C-Maf-inducing protein;Isoform 3 of C-Maf-inducing protein	TRUE	Edit_NSC / Contr_NSC	Edit_NSC	Contr_NSC	10	A0A087WU05;A0A087WY48;Q8IY22;Q8IY22-2;Q8IY22-3	64877.5	69083.5	0.0906223	0.0906223	6.48294	1.06483	0	0.0648434	0.0988307	9	0.0363623	Homo sapiens	;;;;	;;protein binding;;	;;nucleoplasm,cytosol;;	tr;tr;sp;sp;sp	1;1;1;;	1;1;3;;	uniprot_human_proteome	>tr|A0A087WU05|A0A087WU05_HUMAN C-Maf-inducing protein OS=Homo sapiens GN=CMIP PE=1 SV=1;>tr|A0A087WY48|A0A087WY48_HUMAN C-Maf-inducing protein OS=Homo sapiens GN=CMIP PE=1 SV=1;>sp|Q8IY22|CMIP_HUMAN C-Maf-inducing protein OS=Homo sapiens GN=CMIP PE=1 SV=3;>sp|Q8IY22-2|CMIP_HUMAN Isoform 2 of C-Maf-inducing protein OS=Homo sapiens GN=CMIP;>sp|Q8IY22-3|CMIP_HUMAN Isoform 3 of C-Maf-inducing protei…	3	3
A0A087WU05;A0A087WY48;Q8IY22;Q8IY22-2;Q8IY22-3	CMIP	A0A087WU05;A0A087WY48;Q8IY22;Q8IY22-2;Q8IY22-3	A0A087WU05_HUMAN;A0A087WY48_HUMAN;CMIP_HUMAN;CMIP_HUMAN;CMIP_HUMAN	C-Maf-inducing protein;C-Maf-inducing protein;C-Maf-inducing protein;Isoform 2 of C-Maf-inducing protein;Isoform 3 of C-Maf-inducing protein	TRUE	XDP_NSC / Edit_NSC	XDP_NSC	Edit_NSC	10	A0A087WU05;A0A087WY48;Q8IY22;Q8IY22-2;Q8IY22-3	60282.1	69083.5	-0.19661	0.19661	14.6003	0.872598	0	0.187385	0.265122	9	0.0930405	Homo sapiens	;;;;	;;protein binding;;	;;nucleoplasm,cytosol;;	tr;tr;sp;sp;sp	1;1;1;;	1;1;3;;	uniprot_human_proteome	>tr|A0A087WU05|A0A087WU05_HUMAN C-Maf-inducing protein OS=Homo sapiens GN=CMIP PE=1 SV=1;>tr|A0A087WY48|A0A087WY48_HUMAN C-Maf-inducing protein OS=Homo sapiens GN=CMIP PE=1 SV=1;>sp|Q8IY22|CMIP_HUMAN C-Maf-inducing protein OS=Homo sapiens GN=CMIP PE=1 SV=3;>sp|Q8IY22-2|CMIP_HUMAN Isoform 2 of C-Maf-inducing protein OS=Homo sapiens GN=CMIP;>sp|Q8IY22-3|CMIP_HUMAN Isoform 3 of C-Maf-inducing protei…	3	3
A0A087WU53;Q9H0U3	MAGT1	A0A087WU53;Q9H0U3	A0A087WU53_HUMAN;MAGT1_HUMAN	Magnesium transporter protein 1	TRUE	XDP_NSC / Contr_NSC	XDP_NSC	Contr_NSC	72	A0A087WU53;Q9H0U3	272772	269358	-0.0181731	0.0181731	-1.25176	0.987482	0	0.490019	0.599362	71	0.200679	Homo sapiens	;protein N-linked glycosylation,magnesium ion transport,protein N-linked glycosylation via asparagine,neutrophil degranulation,cognition,transmembrane transport,magnesium ion transmembrane transport	;magnesium ion transmembrane transporter activity,dolichyl-diphosphooligosaccharide-protein glycotransferase activity	;plasma membrane,integral component of plasma membrane,oligosaccharyltransferase complex,membrane,azurophil granule membrane	tr;sp	1	1	uniprot_human_proteome	>tr|A0A087WU53|A0A087WU53_HUMAN Magnesium transporter protein 1 OS=Homo sapiens GN=MAGT1 PE=1 SV=1;>sp|Q9H0U3|MAGT1_HUMAN Magnesium transporter protein 1 OS=Homo sapiens GN=MAGT1 PE=1 SV=1	6	9
A0A087WU53;Q9H0U3	MAGT1	A0A087WU53;Q9H0U3	A0A087WU53_HUMAN;MAGT1_HUMAN	Magnesium transporter protein 1	TRUE	Edit_NSC / Contr_NSC	Edit_NSC	Contr_NSC	40	A0A087WU53;Q9H0U3	272772	322373	0.241035	0.241035	18.184	1.18184	0	0.00332788	0.0134888	39	0.164686	Homo sapiens	;protein N-linked glycosylation,magnesium ion transport,protein N-linked glycosylation via asparagine,neutrophil degranulation,cognition,transmembrane transport,magnesium ion transmembrane transport	;magnesium ion transmembrane transporter activity,dolichyl-diphosphooligosaccharide-protein glycotransferase activity	;plasma membrane,integral component of plasma membrane,oligosaccharyltransferase complex,membrane,azurophil granule membrane	tr;sp	1	1	uniprot_human_proteome	>tr|A0A087WU53|A0A087WU53_HUMAN Magnesium transporter protein 1 OS=Homo sapiens GN=MAGT1 PE=1 SV=1;>sp|Q9H0U3|MAGT1_HUMAN Magnesium transporter protein 1 OS=Homo sapiens GN=MAGT1 PE=1 SV=1	6	9
A0A087WU53;Q9H0U3	MAGT1	A0A087WU53;Q9H0U3	A0A087WU53_HUMAN;MAGT1_HUMAN	Magnesium transporter protein 1	TRUE	XDP_NSC / Edit_NSC	XDP_NSC	Edit_NSC	40	A0A087WU53;Q9H0U3	269358	322373	-0.259208	0.259208	19.6821	0.835547	0	0.125064	0.213681	39	0.373548	Homo sapiens	;protein N-linked glycosylation,magnesium ion transport,protein N-linked glycosylation via asparagine,neutrophil degranulation,cognition,transmembrane transport,magnesium ion transmembrane transport	;magnesium ion transmembrane transporter activity,dolichyl-diphosphooligosaccharide-protein glycotransferase activity	;plasma membrane,integral component of plasma membrane,oligosaccharyltransferase complex,membrane,azurophil granule membrane	tr;sp	1	1	uniprot_human_proteome	>tr|A0A087WU53|A0A087WU53_HUMAN Magnesium transporter protein 1 OS=Homo sapiens GN=MAGT1 PE=1 SV=1;>sp|Q9H0U3|MAGT1_HUMAN Magnesium transporter protein 1 OS=Homo sapiens GN=MAGT1 PE=1 SV=1	6	9
A0A087WU65;Q9NRW7	VPS45	A0A087WU65;Q9NRW7	A0A087WU65_HUMAN;VPS45_HUMAN	Vacuolar protein sorting-associated protein 45	TRUE	XDP_NSC / Contr_NSC	XDP_NSC	Contr_NSC	162	A0A087WU65;Q9NRW7	737284	726828	-0.0206063	0.0206063	-1.41817	0.985818	0	0.630125	0.654158	161	0.141102	Homo sapiens	;intracellular protein transport,vesicle docking involved in exocytosis,blood coagulation	;molecular_function,protein binding	;Golgi membrane,cellular_component,Golgi apparatus,endosome membrane,integral component of membrane	tr;sp	1	1	uniprot_human_proteome	>tr|A0A087WU65|A0A087WU65_HUMAN Vacuolar protein sorting-associated protein 45 OS=Homo sapiens GN=VPS45 PE=1 SV=1;>sp|Q9NRW7|VPS45_HUMAN Vacuolar protein sorting-associated protein 45 OS=Homo sapiens GN=VPS45 PE=1 SV=1	14	18
A0A087WU65;Q9NRW7	VPS45	A0A087WU65;Q9NRW7	A0A087WU65_HUMAN;VPS45_HUMAN	Vacuolar protein sorting-associated protein 45	TRUE	Edit_NSC / Contr_NSC	Edit_NSC	Contr_NSC	90	A0A087WU65;Q9NRW7	737284	681274	-0.113984	0.113984	-7.59674	0.924033	0	0.643426	0.421281	89	0.200419	Homo sapiens	;intracellular protein transport,vesicle docking involved in exocytosis,blood coagulation	;molecular_function,protein binding	;Golgi membrane,cellular_component,Golgi apparatus,endosome membrane,integral component of membrane	tr;sp	1	1	uniprot_human_proteome	>tr|A0A087WU65|A0A087WU65_HUMAN Vacuolar protein sorting-associated protein 45 OS=Homo sapiens GN=VPS45 PE=1 SV=1;>sp|Q9NRW7|VPS45_HUMAN Vacuolar protein sorting-associated protein 45 OS=Homo sapiens GN=VPS45 PE=1 SV=1	14	18
A0A087WU65;Q9NRW7	VPS45	A0A087WU65;Q9NRW7	A0A087WU65_HUMAN;VPS45_HUMAN	Vacuolar protein sorting-associated protein 45	TRUE	XDP_NSC / Edit_NSC	XDP_NSC	Edit_NSC	90	A0A087WU65;Q9NRW7	726828	681274	0.0933779	0.0933779	-6.26745	1.06687	0	0.881173	0.574663	89	0.231632	Homo sapiens	;intracellular protein transport,vesicle docking involved in exocytosis,blood coagulation	;molecular_function,protein binding	;Golgi membrane,cellular_component,Golgi apparatus,endosome membrane,integral component of membrane	tr;sp	1	1	uniprot_human_proteome	>tr|A0A087WU65|A0A087WU65_HUMAN Vacuolar protein sorting-associated protein 45 OS=Homo sapiens GN=VPS45 PE=1 SV=1;>sp|Q9NRW7|VPS45_HUMAN Vacuolar protein sorting-associated protein 45 OS=Homo sapiens GN=VPS45 PE=1 SV=1	14	18
A0A087WUB9;Q8WYA6	CTNNBL1	A0A087WUB9;Q8WYA6	A0A087WUB9_HUMAN;CTBL1_HUMAN	Beta-catenin-like protein 1	TRUE	XDP_NSC / Contr_NSC	XDP_NSC	Contr_NSC	171	A0A087WUB9;Q8WYA6	327444	319354	-0.0360919	0.0360919	-2.47067	0.975293	0	0.936949	0.737858	170	0.159149	Homo sapiens	;mRNA splicing, via spliceosome,apoptotic process,somatic diversification of immunoglobulins,positive regulation of apoptotic process	;protein binding,enzyme binding	;Prp19 complex,nucleus,nucleoplasm,spliceosomal complex,cytoplasm,membrane	tr;sp	1	1	uniprot_human_proteome	>tr|A0A087WUB9|A0A087WUB9_HUMAN Beta-catenin-like protein 1 OS=Homo sapiens GN=CTNNBL1 PE=1 SV=1;>sp|Q8WYA6|CTBL1_HUMAN Beta-catenin-like protein 1 OS=Homo sapiens GN=CTNNBL1 PE=1 SV=1	13	21
A0A087WUB9;Q8WYA6	CTNNBL1	A0A087WUB9;Q8WYA6	A0A087WUB9_HUMAN;CTBL1_HUMAN	Beta-catenin-like protein 1	TRUE	Edit_NSC / Contr_NSC	Edit_NSC	Contr_NSC	95	A0A087WUB9;Q8WYA6	327444	392780	0.262471	0.262471	19.9531	1.19953	0	0.0209581	0.0470392	94	0.263392	Homo sapiens	;mRNA splicing, via spliceosome,apoptotic process,somatic diversification of immunoglobulins,positive regulation of apoptotic process	;protein binding,enzyme binding	;Prp19 complex,nucleus,nucleoplasm,spliceosomal complex,cytoplasm,membrane	tr;sp	1	1	uniprot_human_proteome	>tr|A0A087WUB9|A0A087WUB9_HUMAN Beta-catenin-like protein 1 OS=Homo sapiens GN=CTNNBL1 PE=1 SV=1;>sp|Q8WYA6|CTBL1_HUMAN Beta-catenin-like protein 1 OS=Homo sapiens GN=CTNNBL1 PE=1 SV=1	13	21
A0A087WUB9;Q8WYA6	CTNNBL1	A0A087WUB9;Q8WYA6	A0A087WUB9_HUMAN;CTBL1_HUMAN	Beta-catenin-like protein 1	TRUE	XDP_NSC / Edit_NSC	XDP_NSC	Edit_NSC	95	A0A087WUB9;Q8WYA6	319354	392780	-0.298563	0.298563	22.9919	0.813062	0	0.153337	0.238234	94	0.217777	Homo sapiens	;mRNA splicing, via spliceosome,apoptotic process,somatic diversification of immunoglobulins,positive regulation of apoptotic process	;protein binding,enzyme binding	;Prp19 complex,nucleus,nucleoplasm,spliceosomal complex,cytoplasm,membrane	tr;sp	1	1	uniprot_human_proteome	>tr|A0A087WUB9|A0A087WUB9_HUMAN Beta-catenin-like protein 1 OS=Homo sapiens GN=CTNNBL1 PE=1 SV=1;>sp|Q8WYA6|CTBL1_HUMAN Beta-catenin-like protein 1 OS=Homo sapiens GN=CTNNBL1 PE=1 SV=1	13	21
A0A087WUC6;E9PI68;Q15005	SPCS2	A0A087WUC6;E9PI68;Q15005	A0A087WUC6_HUMAN;E9PI68_HUMAN;SPCS2_HUMAN	Signal peptidase complex subunit 2	TRUE	XDP_NSC / Contr_NSC	XDP_NSC	Contr_NSC	108	A0A087WUC6;E9PI68;Q15005	1.21639e+06	1.19072e+06	-0.0307637	0.0307637	-2.10981	0.978902	0	0.894618	0.727797	107	0.0869666	Homo sapiens	;;signal peptide processing,protein targeting to ER	;;peptidase activity	;;signal peptidase complex,endoplasmic reticulum membrane,integral component of membrane,organelle membrane	tr;tr;sp	1	1;1;3	uniprot_human_proteome	>tr|A0A087WUC6|A0A087WUC6_HUMAN Signal peptidase complex subunit 2 OS=Homo sapiens GN=SPCS2 PE=1 SV=1;>tr|E9PI68|E9PI68_HUMAN Signal peptidase complex subunit 2 OS=Homo sapiens GN=SPCS2 PE=1 SV=1;>sp|Q15005|SPCS2_HUMAN Signal peptidase complex subunit 2 OS=Homo sapiens GN=SPCS2 PE=1 SV=3	8	13
A0A087WUC6;E9PI68;Q15005	SPCS2	A0A087WUC6;E9PI68;Q15005	A0A087WUC6_HUMAN;E9PI68_HUMAN;SPCS2_HUMAN	Signal peptidase complex subunit 2	TRUE	Edit_NSC / Contr_NSC	Edit_NSC	Contr_NSC	60	A0A087WUC6;E9PI68;Q15005	1.21639e+06	1.33734e+06	0.13677	0.13677	9.94408	1.09944	0	0.0517088	0.085663	59	0.151735	Homo sapiens	;;signal peptide processing,protein targeting to ER	;;peptidase activity	;;signal peptidase complex,endoplasmic reticulum membrane,integral component of membrane,organelle membrane	tr;tr;sp	1	1;1;3	uniprot_human_proteome	>tr|A0A087WUC6|A0A087WUC6_HUMAN Signal peptidase complex subunit 2 OS=Homo sapiens GN=SPCS2 PE=1 SV=1;>tr|E9PI68|E9PI68_HUMAN Signal peptidase complex subunit 2 OS=Homo sapiens GN=SPCS2 PE=1 SV=1;>sp|Q15005|SPCS2_HUMAN Signal peptidase complex subunit 2 OS=Homo sapiens GN=SPCS2 PE=1 SV=3	8	13
A0A087WUC6;E9PI68;Q15005	SPCS2	A0A087WUC6;E9PI68;Q15005	A0A087WUC6_HUMAN;E9PI68_HUMAN;SPCS2_HUMAN	Signal peptidase complex subunit 2	TRUE	XDP_NSC / Edit_NSC	XDP_NSC	Edit_NSC	60	A0A087WUC6;E9PI68;Q15005	1.19072e+06	1.33734e+06	-0.167534	0.167534	12.3137	0.890363	0	0.206437	0.278294	59	0.154313	Homo sapiens	;;signal peptide processing,protein targeting to ER	;;peptidase activity	;;signal peptidase complex,endoplasmic reticulum membrane,integral component of membrane,organelle membrane	tr;tr;sp	1	1;1;3	uniprot_human_proteome	>tr|A0A087WUC6|A0A087WUC6_HUMAN Signal peptidase complex subunit 2 OS=Homo sapiens GN=SPCS2 PE=1 SV=1;>tr|E9PI68|E9PI68_HUMAN Signal peptidase complex subunit 2 OS=Homo sapiens GN=SPCS2 PE=1 SV=1;>sp|Q15005|SPCS2_HUMAN Signal peptidase complex subunit 2 OS=Homo sapiens GN=SPCS2 PE=1 SV=3	8	13
A0A087WUD1;Q6DD87	ZNF787	A0A087WUD1;Q6DD87	A0A087WUD1_HUMAN;ZN787_HUMAN	Zinc finger protein 787	TRUE	XDP_NSC / Contr_NSC	XDP_NSC	Contr_NSC	18	A0A087WUD1;Q6DD87	16738.5	16448.5	-0.0252163	0.0252163	-1.73267	0.982673	0	0.60447	0.645635	17	1.0963	Homo sapiens	;transcription, DNA-templated,regulation of transcription, DNA-templated	;DNA binding,metal ion binding	;nucleus	tr;sp	1	1;3	uniprot_human_proteome	>tr|A0A087WUD1|A0A087WUD1_HUMAN Zinc finger protein 787 OS=Homo sapiens GN=ZNF787 PE=1 SV=1;>sp|Q6DD87|ZN787_HUMAN Zinc finger protein 787 OS=Homo sapiens GN=ZNF787 PE=1 SV=3	2	2
A0A087WUD1;Q6DD87	ZNF787	A0A087WUD1;Q6DD87	A0A087WUD1_HUMAN;ZN787_HUMAN	Zinc finger protein 787	TRUE	Edit_NSC / Contr_NSC	Edit_NSC	Contr_NSC	10	A0A087WUD1;Q6DD87	16738.5	19120.9	0.191984	0.191984	14.2333	1.14233	0	0.312834	0.269977	9	1.40587	Homo sapiens	;transcription, DNA-templated,regulation of transcription, DNA-templated	;DNA binding,metal ion binding	;nucleus	tr;sp	1	1;3	uniprot_human_proteome	>tr|A0A087WUD1|A0A087WUD1_HUMAN Zinc finger protein 787 OS=Homo sapiens GN=ZNF787 PE=1 SV=1;>sp|Q6DD87|ZN787_HUMAN Zinc finger protein 787 OS=Homo sapiens GN=ZNF787 PE=1 SV=3	2	2
A0A087WUD1;Q6DD87	ZNF787	A0A087WUD1;Q6DD87	A0A087WUD1_HUMAN;ZN787_HUMAN	Zinc finger protein 787	TRUE	XDP_NSC / Edit_NSC	XDP_NSC	Edit_NSC	10	A0A087WUD1;Q6DD87	16448.5	19120.9	-0.2172	0.2172	16.2475	0.860233	0	0.201996	0.275406	9	1.52694	Homo sapiens	;transcription, DNA-templated,regulation of transcription, DNA-templated	;DNA binding,metal ion binding	;nucleus	tr;sp	1	1;3	uniprot_human_proteome	>tr|A0A087WUD1|A0A087WUD1_HUMAN Zinc finger protein 787 OS=Homo sapiens GN=ZNF787 PE=1 SV=1;>sp|Q6DD87|ZN787_HUMAN Zinc finger protein 787 OS=Homo sapiens GN=ZNF787 PE=1 SV=3	2	2
A0A087WUF6;P09038;P09038-1;P09038-2;P09038-3	FGF2	A0A087WUF6;P09038;P09038-1;P09038-2;P09038-3	A0A087WUF6_HUMAN;FGF2_HUMAN;FGF2_HUMAN;FGF2_HUMAN;FGF2_HUMAN	Fibroblast growth factor;Fibroblast growth factor 2;Isoform 2 of Fibroblast growth factor 2;Isoform 3 of Fibroblast growth factor 2;Isoform 4 of Fibroblast growth factor 2	TRUE	XDP_NSC / Contr_NSC	XDP_NSC	Contr_NSC	36	A0A087WUF6;P09038;P09038-1;P09038-2;P09038-3	357867	409203	0.193391	0.193391	14.3448	1.14345	0	0.149721	0.375951	35	0.169693	Homo sapiens	;MAPK cascade,activation of MAPK activity,branching involved in ureteric bud morphogenesis,positive regulation of endothelial cell proliferation,cell migration involved in sprouting angiogenesis,phosphatidylinositol biosynthetic process,chemotaxis,signal transduction,Ras protein signal transduction,nervous system development,positive regulation of cell proliferation,fibroblast growth factor recep…	;protein tyrosine kinase activity,Ras guanyl-nucleotide exchange factor activity,fibroblast growth factor receptor binding,cytokine activity,protein binding,growth factor activity,heparin binding,1-phosphatidylinositol-3-kinase activity,ligand-dependent nuclear receptor transcription coactivator activity,chemoattractant activity,phosphatidylinositol-4,5-bisphosphate 3-kinase activity,Requires Ont…	;extracellular region,extracellular space,nucleus;;;	tr;sp;sp;sp;sp	1;1;;;	1;3;;;	uniprot_human_proteome	>tr|A0A087WUF6|A0A087WUF6_HUMAN Fibroblast growth factor OS=Homo sapiens GN=FGF2 PE=1 SV=1;>sp|P09038|FGF2_HUMAN Fibroblast growth factor 2 OS=Homo sapiens GN=FGF2 PE=1 SV=3;>sp|P09038-1|FGF2_HUMAN Isoform 2 of Fibroblast growth factor 2 OS=Homo sapiens GN=FGF2;>sp|P09038-2|FGF2_HUMAN Isoform 3 of Fibroblast growth factor 2 OS=Homo sapiens GN=FGF2;>sp|P09038-3|FGF2_HUMAN Isoform 4 of Fibroblast g…	6	7
A0A087WUF6;P09038;P09038-1;P09038-2;P09038-3	FGF2	A0A087WUF6;P09038;P09038-1;P09038-2;P09038-3	A0A087WUF6_HUMAN;FGF2_HUMAN;FGF2_HUMAN;FGF2_HUMAN;FGF2_HUMAN	Fibroblast growth factor;Fibroblast growth factor 2;Isoform 2 of Fibroblast growth factor 2;Isoform 3 of Fibroblast growth factor 2;Isoform 4 of Fibroblast growth factor 2	TRUE	Edit_NSC / Contr_NSC	Edit_NSC	Contr_NSC	20	A0A087WUF6;P09038;P09038-1;P09038-2;P09038-3	357867	413912	0.209899	0.209899	15.6607	1.15661	0	0.0109674	0.0300736	19	0.296517	Homo sapiens	;MAPK cascade,activation of MAPK activity,branching involved in ureteric bud morphogenesis,positive regulation of endothelial cell proliferation,cell migration involved in sprouting angiogenesis,phosphatidylinositol biosynthetic process,chemotaxis,signal transduction,Ras protein signal transduction,nervous system development,positive regulation of cell proliferation,fibroblast growth factor recep…	;protein tyrosine kinase activity,Ras guanyl-nucleotide exchange factor activity,fibroblast growth factor receptor binding,cytokine activity,protein binding,growth factor activity,heparin binding,1-phosphatidylinositol-3-kinase activity,ligand-dependent nuclear receptor transcription coactivator activity,chemoattractant activity,phosphatidylinositol-4,5-bisphosphate 3-kinase activity,Requires Ont…	;extracellular region,extracellular space,nucleus;;;	tr;sp;sp;sp;sp	1;1;;;	1;3;;;	uniprot_human_proteome	>tr|A0A087WUF6|A0A087WUF6_HUMAN Fibroblast growth factor OS=Homo sapiens GN=FGF2 PE=1 SV=1;>sp|P09038|FGF2_HUMAN Fibroblast growth factor 2 OS=Homo sapiens GN=FGF2 PE=1 SV=3;>sp|P09038-1|FGF2_HUMAN Isoform 2 of Fibroblast growth factor 2 OS=Homo sapiens GN=FGF2;>sp|P09038-2|FGF2_HUMAN Isoform 3 of Fibroblast growth factor 2 OS=Homo sapiens GN=FGF2;>sp|P09038-3|FGF2_HUMAN Isoform 4 of Fibroblast g…	6	7
A0A087WUF6;P09038;P09038-1;P09038-2;P09038-3	FGF2	A0A087WUF6;P09038;P09038-1;P09038-2;P09038-3	A0A087WUF6_HUMAN;FGF2_HUMAN;FGF2_HUMAN;FGF2_HUMAN;FGF2_HUMAN	Fibroblast growth factor;Fibroblast growth factor 2;Isoform 2 of Fibroblast growth factor 2;Isoform 3 of Fibroblast growth factor 2;Isoform 4 of Fibroblast growth factor 2	TRUE	XDP_NSC / Edit_NSC	XDP_NSC	Edit_NSC	20	A0A087WUF6;P09038;P09038-1;P09038-2;P09038-3	409203	413912	-0.0165073	0.0165073	1.15077	0.988623	0	0.00865579	0.0442209	19	0.172248	Homo sapiens	;MAPK cascade,activation of MAPK activity,branching involved in ureteric bud morphogenesis,positive regulation of endothelial cell proliferation,cell migration involved in sprouting angiogenesis,phosphatidylinositol biosynthetic process,chemotaxis,signal transduction,Ras protein signal transduction,nervous system development,positive regulation of cell proliferation,fibroblast growth factor recep…	;protein tyrosine kinase activity,Ras guanyl-nucleotide exchange factor activity,fibroblast growth factor receptor binding,cytokine activity,protein binding,growth factor activity,heparin binding,1-phosphatidylinositol-3-kinase activity,ligand-dependent nuclear receptor transcription coactivator activity,chemoattractant activity,phosphatidylinositol-4,5-bisphosphate 3-kinase activity,Requires Ont…	;extracellular region,extracellular space,nucleus;;;	tr;sp;sp;sp;sp	1;1;;;	1;3;;;	uniprot_human_proteome	>tr|A0A087WUF6|A0A087WUF6_HUMAN Fibroblast growth factor OS=Homo sapiens GN=FGF2 PE=1 SV=1;>sp|P09038|FGF2_HUMAN Fibroblast growth factor 2 OS=Homo sapiens GN=FGF2 PE=1 SV=3;>sp|P09038-1|FGF2_HUMAN Isoform 2 of Fibroblast growth factor 2 OS=Homo sapiens GN=FGF2;>sp|P09038-2|FGF2_HUMAN Isoform 3 of Fibroblast growth factor 2 OS=Homo sapiens GN=FGF2;>sp|P09038-3|FGF2_HUMAN Isoform 4 of Fibroblast g…	6	7
A0A087WUK2;O14979	HNRNPDL	A0A087WUK2;O14979	A0A087WUK2_HUMAN;HNRDL_HUMAN	Heterogeneous nuclear ribonucleoprotein D-like	TRUE	XDP_NSC / Contr_NSC	XDP_NSC	Contr_NSC	198	A0A087WUK2;O14979	1936538	2.06979e+06	0.0960055	0.0960055	6.88101	1.06881	0	0.216048	0.435659	197	0.167243	Homo sapiens	;transcription, DNA-templated,regulation of transcription, DNA-templated	;nucleotide binding,DNA binding,RNA binding,protein binding	;nucleoplasm,cytoplasm,extracellular exosome	tr;sp	1	1;3	uniprot_human_proteome	>tr|A0A087WUK2|A0A087WUK2_HUMAN Heterogeneous nuclear ribonucleoprotein D-like OS=Homo sapiens GN=HNRNPDL PE=1 SV=1;>sp|O14979|HNRDL_HUMAN Heterogeneous nuclear ribonucleoprotein D-like OS=Homo sapiens GN=HNRNPDL PE=1 SV=3	13	26
A0A087WUK2;O14979	HNRNPDL	A0A087WUK2;O14979	A0A087WUK2_HUMAN;HNRDL_HUMAN	Heterogeneous nuclear ribonucleoprotein D-like	TRUE	Edit_NSC / Contr_NSC	Edit_NSC	Contr_NSC	110	A0A087WUK2;O14979	1936538	2.36566e+06	0.288766	0.288766	22.1595	1.22159	0	0.378883	0.306219	109	0.30801	Homo sapiens	;transcription, DNA-templated,regulation of transcription, DNA-templated	;nucleotide binding,DNA binding,RNA binding,protein binding	;nucleoplasm,cytoplasm,extracellular exosome	tr;sp	1	1;3	uniprot_human_proteome	>tr|A0A087WUK2|A0A087WUK2_HUMAN Heterogeneous nuclear ribonucleoprotein D-like OS=Homo sapiens GN=HNRNPDL PE=1 SV=1;>sp|O14979|HNRDL_HUMAN Heterogeneous nuclear ribonucleoprotein D-like OS=Homo sapiens GN=HNRNPDL PE=1 SV=3	13	26
A0A087WUK2;O14979	HNRNPDL	A0A087WUK2;O14979	A0A087WUK2_HUMAN;HNRDL_HUMAN	Heterogeneous nuclear ribonucleoprotein D-like	TRUE	XDP_NSC / Edit_NSC	XDP_NSC	Edit_NSC	110	A0A087WUK2;O14979	2.06979e+06	2.36566e+06	-0.19276	0.19276	14.2948	0.87493	0	0.801902	0.552595	109	0.290734	Homo sapiens	;transcription, DNA-templated,regulation of transcription, DNA-templated	;nucleotide binding,DNA binding,RNA binding,protein binding	;nucleoplasm,cytoplasm,extracellular exosome	tr;sp	1	1;3	uniprot_human_proteome	>tr|A0A087WUK2|A0A087WUK2_HUMAN Heterogeneous nuclear ribonucleoprotein D-like OS=Homo sapiens GN=HNRNPDL PE=1 SV=1;>sp|O14979|HNRDL_HUMAN Heterogeneous nuclear ribonucleoprotein D-like OS=Homo sapiens GN=HNRNPDL PE=1 SV=3	13	26
A0A087WUL4;A0A087WX23;A0A087WZG9;B4DSP0	PEG10	A0A087WUL4;A0A087WX23;A0A087WZG9;B4DSP0	A0A087WUL4_HUMAN;A0A087WX23_HUMAN;A0A087WZG9_HUMAN;B4DSP0_HUMAN	Retrotransposon-derived protein PEG10;Retrotransposon-derived protein PEG10;Retrotransposon-derived protein PEG10;HCG1642748, isoform CRA_b	TRUE	XDP_NSC / Contr_NSC	XDP_NSC	Contr_NSC	81	A0A087WUL4;A0A087WX23;A0A087WZG9;B4DSP0	281764	360113	0.353962	0.353962	27.8066	1.27807	0	0.000478516	0.0110419	80	0.14888	Homo sapiens	;;;	;;;	;;;	tr	1	1	uniprot_human_proteome	>tr|A0A087WUL4|A0A087WUL4_HUMAN Retrotransposon-derived protein PEG10 OS=Homo sapiens GN=PEG10 PE=1 SV=1;>tr|A0A087WX23|A0A087WX23_HUMAN Retrotransposon-derived protein PEG10 OS=Homo sapiens GN=PEG10 PE=1 SV=1;>tr|A0A087WZG9|A0A087WZG9_HUMAN Retrotransposon-derived protein PEG10 OS=Homo sapiens GN=PEG10 PE=1 SV=1;>tr|B4DSP0|B4DSP0_HUMAN HCG1642748, isoform CRA_b OS=Homo sapiens GN=PEG10 PE=1 SV=1	8	9
A0A087WUL4;A0A087WX23;A0A087WZG9;B4DSP0	PEG10	A0A087WUL4;A0A087WX23;A0A087WZG9;B4DSP0	A0A087WUL4_HUMAN;A0A087WX23_HUMAN;A0A087WZG9_HUMAN;B4DSP0_HUMAN	Retrotransposon-derived protein PEG10;Retrotransposon-derived protein PEG10;Retrotransposon-derived protein PEG10;HCG1642748, isoform CRA_b	TRUE	Edit_NSC / Contr_NSC	Edit_NSC	Contr_NSC	45	A0A087WUL4;A0A087WX23;A0A087WZG9;B4DSP0	281764	474440	0.751738	0.751738	68.3821	1.68382	0	0.000579463	0.00369636	44	0.28565	Homo sapiens	;;;	;;;	;;;	tr	1	1	uniprot_human_proteome	>tr|A0A087WUL4|A0A087WUL4_HUMAN Retrotransposon-derived protein PEG10 OS=Homo sapiens GN=PEG10 PE=1 SV=1;>tr|A0A087WX23|A0A087WX23_HUMAN Retrotransposon-derived protein PEG10 OS=Homo sapiens GN=PEG10 PE=1 SV=1;>tr|A0A087WZG9|A0A087WZG9_HUMAN Retrotransposon-derived protein PEG10 OS=Homo sapiens GN=PEG10 PE=1 SV=1;>tr|B4DSP0|B4DSP0_HUMAN HCG1642748, isoform CRA_b OS=Homo sapiens GN=PEG10 PE=1 SV=1	8	9
A0A087WUL4;A0A087WX23;A0A087WZG9;B4DSP0	PEG10	A0A087WUL4;A0A087WX23;A0A087WZG9;B4DSP0	A0A087WUL4_HUMAN;A0A087WX23_HUMAN;A0A087WZG9_HUMAN;B4DSP0_HUMAN	Retrotransposon-derived protein PEG10;Retrotransposon-derived protein PEG10;Retrotransposon-derived protein PEG10;HCG1642748, isoform CRA_b	TRUE	XDP_NSC / Edit_NSC	XDP_NSC	Edit_NSC	45	A0A087WUL4;A0A087WX23;A0A087WZG9;B4DSP0	360113	474440	-0.397776	0.397776	31.7475	0.759028	0	0.308495	0.344712	44	0.241269	Homo sapiens	;;;	;;;	;;;	tr	1	1	uniprot_human_proteome	>tr|A0A087WUL4|A0A087WUL4_HUMAN Retrotransposon-derived protein PEG10 OS=Homo sapiens GN=PEG10 PE=1 SV=1;>tr|A0A087WX23|A0A087WX23_HUMAN Retrotransposon-derived protein PEG10 OS=Homo sapiens GN=PEG10 PE=1 SV=1;>tr|A0A087WZG9|A0A087WZG9_HUMAN Retrotransposon-derived protein PEG10 OS=Homo sapiens GN=PEG10 PE=1 SV=1;>tr|B4DSP0|B4DSP0_HUMAN HCG1642748, isoform CRA_b OS=Homo sapiens GN=PEG10 PE=1 SV=1	8	9
A0A087WUM0;A0A087WYV9;A0A087X1F5	SYNJ2BP-COX16	A0A087WUM0;A0A087WYV9;A0A087X1F5	A0A087WUM0_HUMAN;A0A087WYV9_HUMAN;A0A087X1F5_HUMAN	Protein SYNJ2BP-COX16 (Fragment);Protein SYNJ2BP-COX16;Protein SYNJ2BP-COX16 (Fragment)	TRUE	XDP_NSC / Contr_NSC	XDP_NSC	Contr_NSC	54	A0A087WUM0;A0A087WYV9;A0A087X1F5	257960	257612	-0.00194714	0.00194714	-0.134874	0.998651	0	0.336938	0.523126	53	0.0704024	Homo sapiens	;;	;;	mitochondrial membrane;;	tr	4	1;1;6	uniprot_human_proteome	>tr|A0A087WUM0|A0A087WUM0_HUMAN Protein SYNJ2BP-COX16 (Fragment) OS=Homo sapiens GN=SYNJ2BP-COX16 PE=4 SV=1;>tr|A0A087WYV9|A0A087WYV9_HUMAN Protein SYNJ2BP-COX16 OS=Homo sapiens GN=SYNJ2BP-COX16 PE=4 SV=1;>tr|A0A087X1F5|A0A087X1F5_HUMAN Protein SYNJ2BP-COX16 (Fragment) OS=Homo sapiens GN=SYNJ2BP-COX16 PE=4 SV=6	6	7
A0A087WUM0;A0A087WYV9;A0A087X1F5	SYNJ2BP-COX16	A0A087WUM0;A0A087WYV9;A0A087X1F5	A0A087WUM0_HUMAN;A0A087WYV9_HUMAN;A0A087X1F5_HUMAN	Protein SYNJ2BP-COX16 (Fragment);Protein SYNJ2BP-COX16;Protein SYNJ2BP-COX16 (Fragment)	TRUE	Edit_NSC / Contr_NSC	Edit_NSC	Contr_NSC	30	A0A087WUM0;A0A087WYV9;A0A087X1F5	257960	260483	0.0140437	0.0140437	0.978192	1.00978	0	0.597818	0.404331	29	0.100197	Homo sapiens	;;	;;	mitochondrial membrane;;	tr	4	1;1;6	uniprot_human_proteome	>tr|A0A087WUM0|A0A087WUM0_HUMAN Protein SYNJ2BP-COX16 (Fragment) OS=Homo sapiens GN=SYNJ2BP-COX16 PE=4 SV=1;>tr|A0A087WYV9|A0A087WYV9_HUMAN Protein SYNJ2BP-COX16 OS=Homo sapiens GN=SYNJ2BP-COX16 PE=4 SV=1;>tr|A0A087X1F5|A0A087X1F5_HUMAN Protein SYNJ2BP-COX16 (Fragment) OS=Homo sapiens GN=SYNJ2BP-COX16 PE=4 SV=6	6	7
A0A087WUM0;A0A087WYV9;A0A087X1F5	SYNJ2BP-COX16	A0A087WUM0;A0A087WYV9;A0A087X1F5	A0A087WUM0_HUMAN;A0A087WYV9_HUMAN;A0A087X1F5_HUMAN	Protein SYNJ2BP-COX16 (Fragment);Protein SYNJ2BP-COX16;Protein SYNJ2BP-COX16 (Fragment)	TRUE	XDP_NSC / Edit_NSC	XDP_NSC	Edit_NSC	30	A0A087WUM0;A0A087WYV9;A0A087X1F5	257612	260483	-0.0159909	0.0159909	1.11457	0.988977	0	0.789078	0.548274	29	0.0892327	Homo sapiens	;;	;;	mitochondrial membrane;;	tr	4	1;1;6	uniprot_human_proteome	>tr|A0A087WUM0|A0A087WUM0_HUMAN Protein SYNJ2BP-COX16 (Fragment) OS=Homo sapiens GN=SYNJ2BP-COX16 PE=4 SV=1;>tr|A0A087WYV9|A0A087WYV9_HUMAN Protein SYNJ2BP-COX16 OS=Homo sapiens GN=SYNJ2BP-COX16 PE=4 SV=1;>tr|A0A087X1F5|A0A087X1F5_HUMAN Protein SYNJ2BP-COX16 (Fragment) OS=Homo sapiens GN=SYNJ2BP-COX16 PE=4 SV=6	6	7
A0A087WUQ6;P07203	GPX1	A0A087WUQ6;P07203	A0A087WUQ6_HUMAN;GPX1_HUMAN	Glutathione peroxidase;Glutathione peroxidase 1	TRUE	XDP_NSC / Contr_NSC	XDP_NSC	Contr_NSC	126	A0A087WUQ6;P07203	1638455	1.64681e+06	0.00733587	0.00733587	0.509779	1.0051	0	0.0560327	0.24366	125	0.174625	Homo sapiens	;response to reactive oxygen species,temperature homeostasis,endothelial cell development,negative regulation of inflammatory response to antigenic stimulus,purine nucleotide catabolic process,triglyceride metabolic process,glutathione metabolic process,sensory perception of sound,intrinsic apoptotic signaling pathway in response to oxidative stress,response to xenobiotic stimulus,response to sym…	;glutathione peroxidase activity,SH3 domain binding	;cytoplasm,mitochondrion,mitochondrial matrix,cytosol,extracellular exosome,Lewy body	tr;sp	1	1;4	uniprot_human_proteome	>tr|A0A087WUQ6|A0A087WUQ6_HUMAN Glutathione peroxidase OS=Homo sapiens GN=GPX1 PE=1 SV=1;>sp|P07203|GPX1_HUMAN Glutathione peroxidase 1 OS=Homo sapiens GN=GPX1 PE=1 SV=4	13	18
A0A087WUQ6;P07203	GPX1	A0A087WUQ6;P07203	A0A087WUQ6_HUMAN;GPX1_HUMAN	Glutathione peroxidase;Glutathione peroxidase 1	TRUE	Edit_NSC / Contr_NSC	Edit_NSC	Contr_NSC	70	A0A087WUQ6;P07203	1638455	1455984	-0.170342	0.170342	-11.1368	0.888632	0	0.00728252	0.0231543	69	0.239894	Homo sapiens	;response to reactive oxygen species,temperature homeostasis,endothelial cell development,negative regulation of inflammatory response to antigenic stimulus,purine nucleotide catabolic process,triglyceride metabolic process,glutathione metabolic process,sensory perception of sound,intrinsic apoptotic signaling pathway in response to oxidative stress,response to xenobiotic stimulus,response to sym…	;glutathione peroxidase activity,SH3 domain binding	;cytoplasm,mitochondrion,mitochondrial matrix,cytosol,extracellular exosome,Lewy body	tr;sp	1	1;4	uniprot_human_proteome	>tr|A0A087WUQ6|A0A087WUQ6_HUMAN Glutathione peroxidase OS=Homo sapiens GN=GPX1 PE=1 SV=1;>sp|P07203|GPX1_HUMAN Glutathione peroxidase 1 OS=Homo sapiens GN=GPX1 PE=1 SV=4	13	18
A0A087WUQ6;P07203	GPX1	A0A087WUQ6;P07203	A0A087WUQ6_HUMAN;GPX1_HUMAN	Glutathione peroxidase;Glutathione peroxidase 1	TRUE	XDP_NSC / Edit_NSC	XDP_NSC	Edit_NSC	70	A0A087WUQ6;P07203	1.64681e+06	1455984	0.177677	0.177677	-11.5875	1.13106	0	0.311238	0.346552	69	0.232591	Homo sapiens	;response to reactive oxygen species,temperature homeostasis,endothelial cell development,negative regulation of inflammatory response to antigenic stimulus,purine nucleotide catabolic process,triglyceride metabolic process,glutathione metabolic process,sensory perception of sound,intrinsic apoptotic signaling pathway in response to oxidative stress,response to xenobiotic stimulus,response to sym…	;glutathione peroxidase activity,SH3 domain binding	;cytoplasm,mitochondrion,mitochondrial matrix,cytosol,extracellular exosome,Lewy body	tr;sp	1	1;4	uniprot_human_proteome	>tr|A0A087WUQ6|A0A087WUQ6_HUMAN Glutathione peroxidase OS=Homo sapiens GN=GPX1 PE=1 SV=1;>sp|P07203|GPX1_HUMAN Glutathione peroxidase 1 OS=Homo sapiens GN=GPX1 PE=1 SV=4	13	18
A0A087WUS0;E7ETK0;P62847;P62847-2;P62847-3;P62847-4	RPS24	A0A087WUS0;E7ETK0;P62847;P62847-2;P62847-3;P62847-4	A0A087WUS0_HUMAN;E7ETK0_HUMAN;RS24_HUMAN;RS24_HUMAN;RS24_HUMAN;RS24_HUMAN	40S ribosomal protein S24;40S ribosomal protein S24;40S ribosomal protein S24;Isoform 2 of 40S ribosomal protein S24;Isoform 3 of 40S ribosomal protein S24;Isoform 4 of 40S ribosomal protein S24	TRUE	XDP_NSC / Contr_NSC	XDP_NSC	Contr_NSC	99	A0A087WUS0;E7ETK0;P62847;P62847-2;P62847-3;P62847-4	1.62668e+06	1.5175e+06	-0.100238	0.100238	-6.71206	0.932879	0	0.0209093	0.135359	98	0.113418	Homo sapiens	;;nuclear-transcribed mRNA catabolic process, nonsense-mediated decay,maturation of SSU-rRNA from tricistronic rRNA transcript (SSU-rRNA, 5.8S rRNA, LSU-rRNA),rRNA processing,translation,translational initiation,SRP-dependent cotranslational protein targeting to membrane,viral transcription,erythrocyte homeostasis,ribosomal small subunit biogenesis;;;	;;nucleotide binding,RNA binding,structural constituent of ribosome,translation initiation factor binding;;;	;;nucleus,nucleoplasm,cytosol,small ribosomal subunit,membrane,cytosolic small ribosomal subunit;;;	tr;tr;sp;sp;sp;sp	1;1;1;;;	1;1;1;;;	uniprot_human_proteome	>tr|A0A087WUS0|A0A087WUS0_HUMAN 40S ribosomal protein S24 OS=Homo sapiens GN=RPS24 PE=1 SV=1;>tr|E7ETK0|E7ETK0_HUMAN 40S ribosomal protein S24 OS=Homo sapiens GN=RPS24 PE=1 SV=1;>sp|P62847|RS24_HUMAN 40S ribosomal protein S24 OS=Homo sapiens GN=RPS24 PE=1 SV=1;>sp|P62847-2|RS24_HUMAN Isoform 2 of 40S ribosomal protein S24 OS=Homo sapiens GN=RPS24;>sp|P62847-3|RS24_HUMAN Isoform 3 of 40S ribosomal…	5	11
A0A087WUS0;E7ETK0;P62847;P62847-2;P62847-3;P62847-4	RPS24	A0A087WUS0;E7ETK0;P62847;P62847-2;P62847-3;P62847-4	A0A087WUS0_HUMAN;E7ETK0_HUMAN;RS24_HUMAN;RS24_HUMAN;RS24_HUMAN;RS24_HUMAN	40S ribosomal protein S24;40S ribosomal protein S24;40S ribosomal protein S24;Isoform 2 of 40S ribosomal protein S24;Isoform 3 of 40S ribosomal protein S24;Isoform 4 of 40S ribosomal protein S24	TRUE	Edit_NSC / Contr_NSC	Edit_NSC	Contr_NSC	55	A0A087WUS0;E7ETK0;P62847;P62847-2;P62847-3;P62847-4	1.62668e+06	1.77476e+06	0.125689	0.125689	9.10286	1.09103	0	0.0690644	0.102833	54	0.247125	Homo sapiens	;;nuclear-transcribed mRNA catabolic process, nonsense-mediated decay,maturation of SSU-rRNA from tricistronic rRNA transcript (SSU-rRNA, 5.8S rRNA, LSU-rRNA),rRNA processing,translation,translational initiation,SRP-dependent cotranslational protein targeting to membrane,viral transcription,erythrocyte homeostasis,ribosomal small subunit biogenesis;;;	;;nucleotide binding,RNA binding,structural constituent of ribosome,translation initiation factor binding;;;	;;nucleus,nucleoplasm,cytosol,small ribosomal subunit,membrane,cytosolic small ribosomal subunit;;;	tr;tr;sp;sp;sp;sp	1;1;1;;;	1;1;1;;;	uniprot_human_proteome	>tr|A0A087WUS0|A0A087WUS0_HUMAN 40S ribosomal protein S24 OS=Homo sapiens GN=RPS24 PE=1 SV=1;>tr|E7ETK0|E7ETK0_HUMAN 40S ribosomal protein S24 OS=Homo sapiens GN=RPS24 PE=1 SV=1;>sp|P62847|RS24_HUMAN 40S ribosomal protein S24 OS=Homo sapiens GN=RPS24 PE=1 SV=1;>sp|P62847-2|RS24_HUMAN Isoform 2 of 40S ribosomal protein S24 OS=Homo sapiens GN=RPS24;>sp|P62847-3|RS24_HUMAN Isoform 3 of 40S ribosomal…	5	11
A0A087WUS0;E7ETK0;P62847;P62847-2;P62847-3;P62847-4	RPS24	A0A087WUS0;E7ETK0;P62847;P62847-2;P62847-3;P62847-4	A0A087WUS0_HUMAN;E7ETK0_HUMAN;RS24_HUMAN;RS24_HUMAN;RS24_HUMAN;RS24_HUMAN	40S ribosomal protein S24;40S ribosomal protein S24;40S ribosomal protein S24;Isoform 2 of 40S ribosomal protein S24;Isoform 3 of 40S ribosomal protein S24;Isoform 4 of 40S ribosomal protein S24	TRUE	XDP_NSC / Edit_NSC	XDP_NSC	Edit_NSC	55	A0A087WUS0;E7ETK0;P62847;P62847-2;P62847-3;P62847-4	1.5175e+06	1.77476e+06	-0.225926	0.225926	16.9528	0.855046	0	0.730824	0.529154	54	0.182376	Homo sapiens	;;nuclear-transcribed mRNA catabolic process, nonsense-mediated decay,maturation of SSU-rRNA from tricistronic rRNA transcript (SSU-rRNA, 5.8S rRNA, LSU-rRNA),rRNA processing,translation,translational initiation,SRP-dependent cotranslational protein targeting to membrane,viral transcription,erythrocyte homeostasis,ribosomal small subunit biogenesis;;;	;;nucleotide binding,RNA binding,structural constituent of ribosome,translation initiation factor binding;;;	;;nucleus,nucleoplasm,cytosol,small ribosomal subunit,membrane,cytosolic small ribosomal subunit;;;	tr;tr;sp;sp;sp;sp	1;1;1;;;	1;1;1;;;	uniprot_human_proteome	>tr|A0A087WUS0|A0A087WUS0_HUMAN 40S ribosomal protein S24 OS=Homo sapiens GN=RPS24 PE=1 SV=1;>tr|E7ETK0|E7ETK0_HUMAN 40S ribosomal protein S24 OS=Homo sapiens GN=RPS24 PE=1 SV=1;>sp|P62847|RS24_HUMAN 40S ribosomal protein S24 OS=Homo sapiens GN=RPS24 PE=1 SV=1;>sp|P62847-2|RS24_HUMAN Isoform 2 of 40S ribosomal protein S24 OS=Homo sapiens GN=RPS24;>sp|P62847-3|RS24_HUMAN Isoform 3 of 40S ribosomal…	5	11
A0A087WUT6;O60841	EIF5B	A0A087WUT6;O60841	A0A087WUT6_HUMAN;IF2P_HUMAN	Eukaryotic translation initiation factor 5B	TRUE	XDP_NSC / Contr_NSC	XDP_NSC	Contr_NSC	243	A0A087WUT6;O60841	744943	772420	0.0522555	0.0522555	3.68847	1.03688	0	0.0029339	0.0395985	242	0.0557691	Homo sapiens	;translational initiation,regulation of translational initiation	;RNA binding,translation initiation factor activity,GTPase activity,protein binding,GTP binding,metal ion binding	;cytoplasm,cytosol,nucleus	tr;sp	1	1;4	uniprot_human_proteome	>tr|A0A087WUT6|A0A087WUT6_HUMAN Eukaryotic translation initiation factor 5B OS=Homo sapiens GN=EIF5B PE=1 SV=1;>sp|O60841|IF2P_HUMAN Eukaryotic translation initiation factor 5B OS=Homo sapiens GN=EIF5B PE=1 SV=4	26	32
A0A087WUT6;O60841	EIF5B	A0A087WUT6;O60841	A0A087WUT6_HUMAN;IF2P_HUMAN	Eukaryotic translation initiation factor 5B	TRUE	Edit_NSC / Contr_NSC	Edit_NSC	Contr_NSC	135	A0A087WUT6;O60841	744943	791454	0.0873752	0.0873752	6.24355	1.06244	0	0.259456	0.240047	134	0.113688	Homo sapiens	;translational initiation,regulation of translational initiation	;RNA binding,translation initiation factor activity,GTPase activity,protein binding,GTP binding,metal ion binding	;cytoplasm,cytosol,nucleus	tr;sp	1	1;4	uniprot_human_proteome	>tr|A0A087WUT6|A0A087WUT6_HUMAN Eukaryotic translation initiation factor 5B OS=Homo sapiens GN=EIF5B PE=1 SV=1;>sp|O60841|IF2P_HUMAN Eukaryotic translation initiation factor 5B OS=Homo sapiens GN=EIF5B PE=1 SV=4	26	32
A0A087WUT6;O60841	EIF5B	A0A087WUT6;O60841	A0A087WUT6_HUMAN;IF2P_HUMAN	Eukaryotic translation initiation factor 5B	TRUE	XDP_NSC / Edit_NSC	XDP_NSC	Edit_NSC	135	A0A087WUT6;O60841	772420	791454	-0.0351197	0.0351197	2.46419	0.975951	0	0.00103258	0.0107401	134	0.108496	Homo sapiens	;translational initiation,regulation of translational initiation	;RNA binding,translation initiation factor activity,GTPase activity,protein binding,GTP binding,metal ion binding	;cytoplasm,cytosol,nucleus	tr;sp	1	1;4	uniprot_human_proteome	>tr|A0A087WUT6|A0A087WUT6_HUMAN Eukaryotic translation initiation factor 5B OS=Homo sapiens GN=EIF5B PE=1 SV=1;>sp|O60841|IF2P_HUMAN Eukaryotic translation initiation factor 5B OS=Homo sapiens GN=EIF5B PE=1 SV=4	26	32
A0A087WUW6;A0A087X0G7;A0A087X1B1;Q9Y6K9;Q9Y6K9-2	IKBKG	A0A087WUW6;A0A087X0G7;A0A087X1B1;Q9Y6K9;Q9Y6K9-2	A0A087WUW6_HUMAN;A0A087X0G7_HUMAN;A0A087X1B1_HUMAN;NEMO_HUMAN;NEMO_HUMAN	NF-kappa-B essential modulator;NF-kappa-B essential modulator;NF-kappa-B essential modulator;NF-kappa-B essential modulator;Isoform 2 of NF-kappa-B essential modulator	TRUE	XDP_NSC / Contr_NSC	XDP_NSC	Contr_NSC	45	A0A087WUW6;A0A087X0G7;A0A087X1B1;Q9Y6K9;Q9Y6K9-2	97676.3	93490.5	-0.0631882	0.0631882	-4.28534	0.957147	0	0.385647	0.549858	44	0.292126	Homo sapiens	;;;activation of MAPK activity,stimulatory C-type lectin receptor signaling pathway,antigen processing and presentation of exogenous peptide antigen via MHC class I, TAP-dependent,transcription, DNA-templated,apoptotic process,inflammatory response,immune response,cellular response to DNA damage stimulus,I-kappaB kinase/NF-kappaB signaling,JNK cascade,response to virus,regulation of tumor necrosi…	;;;signal transducer activity,protein binding,protein domain specific binding,ubiquitin protein ligase binding,protein homodimerization activity,peroxisome proliferator activated receptor binding,metal ion binding,protein heterodimerization activity,K63-linked polyubiquitin binding,linear polyubiquitin binding;	;;;ubiquitin ligase complex,spindle pole,intracellular,nucleus,cytoplasm,cytosol,IkappaB kinase complex,mitotic spindle;	tr;tr;tr;sp;sp	1;1;1;1;	1;1;1;2;	uniprot_human_proteome	>tr|A0A087WUW6|A0A087WUW6_HUMAN NF-kappa-B essential modulator OS=Homo sapiens GN=IKBKG PE=1 SV=1;>tr|A0A087X0G7|A0A087X0G7_HUMAN NF-kappa-B essential modulator OS=Homo sapiens GN=IKBKG PE=1 SV=1;>tr|A0A087X1B1|A0A087X1B1_HUMAN NF-kappa-B essential modulator OS=Homo sapiens GN=IKBKG PE=1 SV=1;>sp|Q9Y6K9|NEMO_HUMAN NF-kappa-B essential modulator OS=Homo sapiens GN=IKBKG PE=1 SV=2;>sp|Q9Y6K9-2|NEMO…	5	6
A0A087WUW6;A0A087X0G7;A0A087X1B1;Q9Y6K9;Q9Y6K9-2	IKBKG	A0A087WUW6;A0A087X0G7;A0A087X1B1;Q9Y6K9;Q9Y6K9-2	A0A087WUW6_HUMAN;A0A087X0G7_HUMAN;A0A087X1B1_HUMAN;NEMO_HUMAN;NEMO_HUMAN	NF-kappa-B essential modulator;NF-kappa-B essential modulator;NF-kappa-B essential modulator;NF-kappa-B essential modulator;Isoform 2 of NF-kappa-B essential modulator	TRUE	Edit_NSC / Contr_NSC	Edit_NSC	Contr_NSC	25	A0A087WUW6;A0A087X0G7;A0A087X1B1;Q9Y6K9;Q9Y6K9-2	97676.3	89018.7	-0.1339	0.1339	-8.86354	0.911365	0	0.507302	0.365022	24	0.56501	Homo sapiens	;;;activation of MAPK activity,stimulatory C-type lectin receptor signaling pathway,antigen processing and presentation of exogenous peptide antigen via MHC class I, TAP-dependent,transcription, DNA-templated,apoptotic process,inflammatory response,immune response,cellular response to DNA damage stimulus,I-kappaB kinase/NF-kappaB signaling,JNK cascade,response to virus,regulation of tumor necrosi…	;;;signal transducer activity,protein binding,protein domain specific binding,ubiquitin protein ligase binding,protein homodimerization activity,peroxisome proliferator activated receptor binding,metal ion binding,protein heterodimerization activity,K63-linked polyubiquitin binding,linear polyubiquitin binding;	;;;ubiquitin ligase complex,spindle pole,intracellular,nucleus,cytoplasm,cytosol,IkappaB kinase complex,mitotic spindle;	tr;tr;tr;sp;sp	1;1;1;1;	1;1;1;2;	uniprot_human_proteome	>tr|A0A087WUW6|A0A087WUW6_HUMAN NF-kappa-B essential modulator OS=Homo sapiens GN=IKBKG PE=1 SV=1;>tr|A0A087X0G7|A0A087X0G7_HUMAN NF-kappa-B essential modulator OS=Homo sapiens GN=IKBKG PE=1 SV=1;>tr|A0A087X1B1|A0A087X1B1_HUMAN NF-kappa-B essential modulator OS=Homo sapiens GN=IKBKG PE=1 SV=1;>sp|Q9Y6K9|NEMO_HUMAN NF-kappa-B essential modulator OS=Homo sapiens GN=IKBKG PE=1 SV=2;>sp|Q9Y6K9-2|NEMO…	5	6
A0A087WUW6;A0A087X0G7;A0A087X1B1;Q9Y6K9;Q9Y6K9-2	IKBKG	A0A087WUW6;A0A087X0G7;A0A087X1B1;Q9Y6K9;Q9Y6K9-2	A0A087WUW6_HUMAN;A0A087X0G7_HUMAN;A0A087X1B1_HUMAN;NEMO_HUMAN;NEMO_HUMAN	NF-kappa-B essential modulator;NF-kappa-B essential modulator;NF-kappa-B essential modulator;NF-kappa-B essential modulator;Isoform 2 of NF-kappa-B essential modulator	TRUE	XDP_NSC / Edit_NSC	XDP_NSC	Edit_NSC	25	A0A087WUW6;A0A087X0G7;A0A087X1B1;Q9Y6K9;Q9Y6K9-2	93490.5	89018.7	0.0707115	0.0707115	-4.78317	1.05023	0	0.924142	0.588823	24	0.249262	Homo sapiens	;;;activation of MAPK activity,stimulatory C-type lectin receptor signaling pathway,antigen processing and presentation of exogenous peptide antigen via MHC class I, TAP-dependent,transcription, DNA-templated,apoptotic process,inflammatory response,immune response,cellular response to DNA damage stimulus,I-kappaB kinase/NF-kappaB signaling,JNK cascade,response to virus,regulation of tumor necrosi…	;;;signal transducer activity,protein binding,protein domain specific binding,ubiquitin protein ligase binding,protein homodimerization activity,peroxisome proliferator activated receptor binding,metal ion binding,protein heterodimerization activity,K63-linked polyubiquitin binding,linear polyubiquitin binding;	;;;ubiquitin ligase complex,spindle pole,intracellular,nucleus,cytoplasm,cytosol,IkappaB kinase complex,mitotic spindle;	tr;tr;tr;sp;sp	1;1;1;1;	1;1;1;2;	uniprot_human_proteome	>tr|A0A087WUW6|A0A087WUW6_HUMAN NF-kappa-B essential modulator OS=Homo sapiens GN=IKBKG PE=1 SV=1;>tr|A0A087X0G7|A0A087X0G7_HUMAN NF-kappa-B essential modulator OS=Homo sapiens GN=IKBKG PE=1 SV=1;>tr|A0A087X1B1|A0A087X1B1_HUMAN NF-kappa-B essential modulator OS=Homo sapiens GN=IKBKG PE=1 SV=1;>sp|Q9Y6K9|NEMO_HUMAN NF-kappa-B essential modulator OS=Homo sapiens GN=IKBKG PE=1 SV=2;>sp|Q9Y6K9-2|NEMO…	5	6
A0A087WUW9;Q9NXU5	ARL15	A0A087WUW9;Q9NXU5	A0A087WUW9_HUMAN;ARL15_HUMAN	ADP-ribosylation factor-like protein 15	TRUE	XDP_NSC / Contr_NSC	XDP_NSC	Contr_NSC	18	A0A087WUW9;Q9NXU5	75327.2	64894.9	-0.215065	0.215065	-13.8492	0.861508	0	0.0842299	0.294392	17	0.824404	Homo sapiens	;small GTPase mediated signal transduction,biological_process	;molecular_function,GTP binding	;intracellular,extracellular exosome	tr;sp	1	1	uniprot_human_proteome	>tr|A0A087WUW9|A0A087WUW9_HUMAN ADP-ribosylation factor-like protein 15 OS=Homo sapiens GN=ARL15 PE=1 SV=1;>sp|Q9NXU5|ARL15_HUMAN ADP-ribosylation factor-like protein 15 OS=Homo sapiens GN=ARL15 PE=1 SV=1	3	3
A0A087WUW9;Q9NXU5	ARL15	A0A087WUW9;Q9NXU5	A0A087WUW9_HUMAN;ARL15_HUMAN	ADP-ribosylation factor-like protein 15	TRUE	Edit_NSC / Contr_NSC	Edit_NSC	Contr_NSC	10	A0A087WUW9;Q9NXU5	75327.2	67647.5	-0.155134	0.155134	-10.1951	0.898049	0	0.0654682	0.0994827	9	0.397832	Homo sapiens	;small GTPase mediated signal transduction,biological_process	;molecular_function,GTP binding	;intracellular,extracellular exosome	tr;sp	1	1	uniprot_human_proteome	>tr|A0A087WUW9|A0A087WUW9_HUMAN ADP-ribosylation factor-like protein 15 OS=Homo sapiens GN=ARL15 PE=1 SV=1;>sp|Q9NXU5|ARL15_HUMAN ADP-ribosylation factor-like protein 15 OS=Homo sapiens GN=ARL15 PE=1 SV=1	3	3
A0A087WUW9;Q9NXU5	ARL15	A0A087WUW9;Q9NXU5	A0A087WUW9_HUMAN;ARL15_HUMAN	ADP-ribosylation factor-like protein 15	TRUE	XDP_NSC / Edit_NSC	XDP_NSC	Edit_NSC	10	A0A087WUW9;Q9NXU5	64894.9	67647.5	-0.0599304	0.0599304	4.24155	0.95931	0	0.290646	0.33432	9	0.760275	Homo sapiens	;small GTPase mediated signal transduction,biological_process	;molecular_function,GTP binding	;intracellular,extracellular exosome	tr;sp	1	1	uniprot_human_proteome	>tr|A0A087WUW9|A0A087WUW9_HUMAN ADP-ribosylation factor-like protein 15 OS=Homo sapiens GN=ARL15 PE=1 SV=1;>sp|Q9NXU5|ARL15_HUMAN ADP-ribosylation factor-like protein 15 OS=Homo sapiens GN=ARL15 PE=1 SV=1	3	3
A0A087WV05;Q99417	;MYCBP	A0A087WV05;Q99417	A0A087WV05_HUMAN;MYCBP_HUMAN	Uncharacterized protein;C-Myc-binding protein	TRUE	XDP_NSC / Contr_NSC	XDP_NSC	Contr_NSC	18	A0A087WV05;Q99417	72571.3	71087.8	-0.0297973	0.0297973	-2.04421	0.979558	0	0.434603	0.574651	17	0.204266	Homo sapiens	;transcription, DNA-templated,regulation of transcription, DNA-templated,spermatogenesis	;transcription coactivator activity,protein binding	;nucleus,cytoplasm,mitochondrion,cytosol	tr;sp	4;1	1;3	uniprot_human_proteome	>tr|A0A087WV05|A0A087WV05_HUMAN Uncharacterized protein OS=Homo sapiens PE=4 SV=1;>sp|Q99417|MYCBP_HUMAN C-Myc-binding protein OS=Homo sapiens GN=MYCBP PE=1 SV=3	2	2
A0A087WV05;Q99417	;MYCBP	A0A087WV05;Q99417	A0A087WV05_HUMAN;MYCBP_HUMAN	Uncharacterized protein;C-Myc-binding protein	TRUE	Edit_NSC / Contr_NSC	Edit_NSC	Contr_NSC	10	A0A087WV05;Q99417	72571.3	66334.6	-0.129636	0.129636	-8.59379	0.914062	0	0.00845051	0.025503	9	0.0624066	Homo sapiens	;transcription, DNA-templated,regulation of transcription, DNA-templated,spermatogenesis	;transcription coactivator activity,protein binding	;nucleus,cytoplasm,mitochondrion,cytosol	tr;sp	4;1	1;3	uniprot_human_proteome	>tr|A0A087WV05|A0A087WV05_HUMAN Uncharacterized protein OS=Homo sapiens PE=4 SV=1;>sp|Q99417|MYCBP_HUMAN C-Myc-binding protein OS=Homo sapiens GN=MYCBP PE=1 SV=3	2	2
A0A087WV05;Q99417	;MYCBP	A0A087WV05;Q99417	A0A087WV05_HUMAN;MYCBP_HUMAN	Uncharacterized protein;C-Myc-binding protein	TRUE	XDP_NSC / Edit_NSC	XDP_NSC	Edit_NSC	10	A0A087WV05;Q99417	71087.8	66334.6	0.0998387	0.0998387	-6.68627	1.07165	0	0.699261	0.517316	9	0.331036	Homo sapiens	;transcription, DNA-templated,regulation of transcription, DNA-templated,spermatogenesis	;transcription coactivator activity,protein binding	;nucleus,cytoplasm,mitochondrion,cytosol	tr;sp	4;1	1;3	uniprot_human_proteome	>tr|A0A087WV05|A0A087WV05_HUMAN Uncharacterized protein OS=Homo sapiens PE=4 SV=1;>sp|Q99417|MYCBP_HUMAN C-Myc-binding protein OS=Homo sapiens GN=MYCBP PE=1 SV=3	2	2
A0A087WV97;Q8WU79;Q8WU79-2;X6RCC3	SMAP2	A0A087WV97;Q8WU79;Q8WU79-2;X6RCC3	A0A087WV97_HUMAN;SMAP2_HUMAN;SMAP2_HUMAN;X6RCC3_HUMAN	Stromal membrane-associated protein 2;Stromal membrane-associated protein 2;Isoform 2 of Stromal membrane-associated protein 2;Stromal membrane-associated protein 2 (Fragment)	TRUE	XDP_NSC / Contr_NSC	XDP_NSC	Contr_NSC	27	A0A087WV97;Q8WU79;Q8WU79-2;X6RCC3	117996	126833	0.104192	0.104192	7.48921	1.07489	0	0.0805028	0.287932	26	0.0696608	Homo sapiens	;positive regulation of GTPase activity;;	;GTPase activator activity,protein binding,metal ion binding;;	;cytoplasm;;	tr;sp;sp;tr	1;1;;1	1;1;;1	uniprot_human_proteome	>tr|A0A087WV97|A0A087WV97_HUMAN Stromal membrane-associated protein 2 OS=Homo sapiens GN=SMAP2 PE=1 SV=1;>sp|Q8WU79|SMAP2_HUMAN Stromal membrane-associated protein 2 OS=Homo sapiens GN=SMAP2 PE=1 SV=1;>sp|Q8WU79-2|SMAP2_HUMAN Isoform 2 of Stromal membrane-associated protein 2 OS=Homo sapiens GN=SMAP2;>tr|X6RCC3|X6RCC3_HUMAN Stromal membrane-associated protein 2 (Fragment) OS=Homo sapiens GN=SMAP2…	4	4
A0A087WV97;Q8WU79;Q8WU79-2;X6RCC3	SMAP2	A0A087WV97;Q8WU79;Q8WU79-2;X6RCC3	A0A087WV97_HUMAN;SMAP2_HUMAN;SMAP2_HUMAN;X6RCC3_HUMAN	Stromal membrane-associated protein 2;Stromal membrane-associated protein 2;Isoform 2 of Stromal membrane-associated protein 2;Stromal membrane-associated protein 2 (Fragment)	TRUE	Edit_NSC / Contr_NSC	Edit_NSC	Contr_NSC	15	A0A087WV97;Q8WU79;Q8WU79-2;X6RCC3	117996	100888	-0.225985	0.225985	-14.4989	0.855011	0	0.190686	0.197667	14	0.0624623	Homo sapiens	;positive regulation of GTPase activity;;	;GTPase activator activity,protein binding,metal ion binding;;	;cytoplasm;;	tr;sp;sp;tr	1;1;;1	1;1;;1	uniprot_human_proteome	>tr|A0A087WV97|A0A087WV97_HUMAN Stromal membrane-associated protein 2 OS=Homo sapiens GN=SMAP2 PE=1 SV=1;>sp|Q8WU79|SMAP2_HUMAN Stromal membrane-associated protein 2 OS=Homo sapiens GN=SMAP2 PE=1 SV=1;>sp|Q8WU79-2|SMAP2_HUMAN Isoform 2 of Stromal membrane-associated protein 2 OS=Homo sapiens GN=SMAP2;>tr|X6RCC3|X6RCC3_HUMAN Stromal membrane-associated protein 2 (Fragment) OS=Homo sapiens GN=SMAP2…	4	4
A0A087WV97;Q8WU79;Q8WU79-2;X6RCC3	SMAP2	A0A087WV97;Q8WU79;Q8WU79-2;X6RCC3	A0A087WV97_HUMAN;SMAP2_HUMAN;SMAP2_HUMAN;X6RCC3_HUMAN	Stromal membrane-associated protein 2;Stromal membrane-associated protein 2;Isoform 2 of Stromal membrane-associated protein 2;Stromal membrane-associated protein 2 (Fragment)	TRUE	XDP_NSC / Edit_NSC	XDP_NSC	Edit_NSC	15	A0A087WV97;Q8WU79;Q8WU79-2;X6RCC3	126833	100888	0.330177	0.330177	-20.4561	1.25717	0	0.0732079	0.158194	14	0.117614	Homo sapiens	;positive regulation of GTPase activity;;	;GTPase activator activity,protein binding,metal ion binding;;	;cytoplasm;;	tr;sp;sp;tr	1;1;;1	1;1;;1	uniprot_human_proteome	>tr|A0A087WV97|A0A087WV97_HUMAN Stromal membrane-associated protein 2 OS=Homo sapiens GN=SMAP2 PE=1 SV=1;>sp|Q8WU79|SMAP2_HUMAN Stromal membrane-associated protein 2 OS=Homo sapiens GN=SMAP2 PE=1 SV=1;>sp|Q8WU79-2|SMAP2_HUMAN Isoform 2 of Stromal membrane-associated protein 2 OS=Homo sapiens GN=SMAP2;>tr|X6RCC3|X6RCC3_HUMAN Stromal membrane-associated protein 2 (Fragment) OS=Homo sapiens GN=SMAP2…	4	4
A0A087WVA1;P62341	SELT	A0A087WVA1;P62341	A0A087WVA1_HUMAN;SELT_HUMAN	Selenoprotein T	TRUE	XDP_NSC / Contr_NSC	XDP_NSC	Contr_NSC	27	A0A087WVA1;P62341	81386.8	90957.9	0.160405	0.160405	11.7601	1.1176	0	0.110425	0.335179	26	0.210499	Homo sapiens	;selenocysteine incorporation	;selenium binding	;	tr;sp	1;2	1;2	uniprot_human_proteome	>tr|A0A087WVA1|A0A087WVA1_HUMAN Selenoprotein T OS=Homo sapiens GN=SELT PE=1 SV=1;>sp|P62341|SELT_HUMAN Selenoprotein T OS=Homo sapiens GN=SELT PE=2 SV=2	3	4
A0A087WVA1;P62341	SELT	A0A087WVA1;P62341	A0A087WVA1_HUMAN;SELT_HUMAN	Selenoprotein T	TRUE	Edit_NSC / Contr_NSC	Edit_NSC	Contr_NSC	15	A0A087WVA1;P62341	81386.8	78063	-0.0601549	0.0601549	-4.08389	0.959161	0	0.0407724	0.0732743	14	0.356485	Homo sapiens	;selenocysteine incorporation	;selenium binding	;	tr;sp	1;2	1;2	uniprot_human_proteome	>tr|A0A087WVA1|A0A087WVA1_HUMAN Selenoprotein T OS=Homo sapiens GN=SELT PE=1 SV=1;>sp|P62341|SELT_HUMAN Selenoprotein T OS=Homo sapiens GN=SELT PE=2 SV=2	3	4
A0A087WVA1;P62341	SELT	A0A087WVA1;P62341	A0A087WVA1_HUMAN;SELT_HUMAN	Selenoprotein T	TRUE	XDP_NSC / Edit_NSC	XDP_NSC	Edit_NSC	15	A0A087WVA1;P62341	90957.9	78063	0.220559	0.220559	-14.1767	1.16519	0	0.125779	0.213984	14	0.143263	Homo sapiens	;selenocysteine incorporation	;selenium binding	;	tr;sp	1;2	1;2	uniprot_human_proteome	>tr|A0A087WVA1|A0A087WVA1_HUMAN Selenoprotein T OS=Homo sapiens GN=SELT PE=1 SV=1;>sp|P62341|SELT_HUMAN Selenoprotein T OS=Homo sapiens GN=SELT PE=2 SV=2	3	4
A0A087WVD7;Q9Y3D8;Q9Y3D8-2	AK6	A0A087WVD7;Q9Y3D8;Q9Y3D8-2	A0A087WVD7_HUMAN;KAD6_HUMAN;KAD6_HUMAN	Adenylate kinase isoenzyme 6;Adenylate kinase isoenzyme 6;Isoform 2 of Adenylate kinase isoenzyme 6	TRUE	XDP_NSC / Contr_NSC	XDP_NSC	Contr_NSC	27	A0A087WVD7;Q9Y3D8;Q9Y3D8-2	170199	159483	-0.0938165	0.0938165	-6.29594	0.937041	0	0.907817	0.730272	26	0.369418	Homo sapiens	;nucleobase-containing small molecule interconversion,nucleotide phosphorylation,nucleoside monophosphate phosphorylation;	;adenylate kinase activity,protein binding,ATP binding,nucleoside phosphate kinase activity;	;nucleoplasm,cytoplasm,cytosol,Cajal body,membrane,nucleolus;	tr;sp;sp	1;1;	1;1;	uniprot_human_proteome	>tr|A0A087WVD7|A0A087WVD7_HUMAN Adenylate kinase isoenzyme 6 OS=Homo sapiens GN=AK6 PE=1 SV=1;>sp|Q9Y3D8|KAD6_HUMAN Adenylate kinase isoenzyme 6 OS=Homo sapiens GN=AK6 PE=1 SV=1;>sp|Q9Y3D8-2|KAD6_HUMAN Isoform 2 of Adenylate kinase isoenzyme 6 OS=Homo sapiens GN=AK6	4	4
A0A087WVD7;Q9Y3D8;Q9Y3D8-2	AK6	A0A087WVD7;Q9Y3D8;Q9Y3D8-2	A0A087WVD7_HUMAN;KAD6_HUMAN;KAD6_HUMAN	Adenylate kinase isoenzyme 6;Adenylate kinase isoenzyme 6;Isoform 2 of Adenylate kinase isoenzyme 6	TRUE	Edit_NSC / Contr_NSC	Edit_NSC	Contr_NSC	15	A0A087WVD7;Q9Y3D8;Q9Y3D8-2	170199	176736	0.0543713	0.0543713	3.84065	1.03841	0	0.111721	0.139363	14	0.50123	Homo sapiens	;nucleobase-containing small molecule interconversion,nucleotide phosphorylation,nucleoside monophosphate phosphorylation;	;adenylate kinase activity,protein binding,ATP binding,nucleoside phosphate kinase activity;	;nucleoplasm,cytoplasm,cytosol,Cajal body,membrane,nucleolus;	tr;sp;sp	1;1;	1;1;	uniprot_human_proteome	>tr|A0A087WVD7|A0A087WVD7_HUMAN Adenylate kinase isoenzyme 6 OS=Homo sapiens GN=AK6 PE=1 SV=1;>sp|Q9Y3D8|KAD6_HUMAN Adenylate kinase isoenzyme 6 OS=Homo sapiens GN=AK6 PE=1 SV=1;>sp|Q9Y3D8-2|KAD6_HUMAN Isoform 2 of Adenylate kinase isoenzyme 6 OS=Homo sapiens GN=AK6	4	4
A0A087WVD7;Q9Y3D8;Q9Y3D8-2	AK6	A0A087WVD7;Q9Y3D8;Q9Y3D8-2	A0A087WVD7_HUMAN;KAD6_HUMAN;KAD6_HUMAN	Adenylate kinase isoenzyme 6;Adenylate kinase isoenzyme 6;Isoform 2 of Adenylate kinase isoenzyme 6	TRUE	XDP_NSC / Edit_NSC	XDP_NSC	Edit_NSC	15	A0A087WVD7;Q9Y3D8;Q9Y3D8-2	159483	176736	-0.148188	0.148188	10.8177	0.902383	0	0.194913	0.270635	14	0.487154	Homo sapiens	;nucleobase-containing small molecule interconversion,nucleotide phosphorylation,nucleoside monophosphate phosphorylation;	;adenylate kinase activity,protein binding,ATP binding,nucleoside phosphate kinase activity;	;nucleoplasm,cytoplasm,cytosol,Cajal body,membrane,nucleolus;	tr;sp;sp	1;1;	1;1;	uniprot_human_proteome	>tr|A0A087WVD7|A0A087WVD7_HUMAN Adenylate kinase isoenzyme 6 OS=Homo sapiens GN=AK6 PE=1 SV=1;>sp|Q9Y3D8|KAD6_HUMAN Adenylate kinase isoenzyme 6 OS=Homo sapiens GN=AK6 PE=1 SV=1;>sp|Q9Y3D8-2|KAD6_HUMAN Isoform 2 of Adenylate kinase isoenzyme 6 OS=Homo sapiens GN=AK6	4	4
A0A087WVE9;Q9HBZ2;Q9HBZ2-2	ARNT2	A0A087WVE9;Q9HBZ2;Q9HBZ2-2	A0A087WVE9_HUMAN;ARNT2_HUMAN;ARNT2_HUMAN	Aryl hydrocarbon receptor nuclear translocator 2;Aryl hydrocarbon receptor nuclear translocator 2;Isoform 2 of Aryl hydrocarbon receptor nuclear translocator 2	TRUE	XDP_NSC / Contr_NSC	XDP_NSC	Contr_NSC	27	A0A087WVE9;Q9HBZ2;Q9HBZ2-2	12812.8	25831	1.01151	1.01151	101.603	2.01603	0	0.643529	0.660614	26	0.598789	Homo sapiens	;response to hypoxia,in utero embryonic development,regulation of transcription, DNA-templated,transcription from RNA polymerase II promoter,xenobiotic metabolic process,central nervous system development,brain development,positive regulation of cell proliferation,response to estradiol,negative regulation of apoptotic process,positive regulation of transcription, DNA-templated,positive regulation…	;RNA polymerase II core promoter proximal region sequence-specific DNA binding,RNA polymerase II transcription factor activity, sequence-specific DNA binding,transcriptional activator activity, RNA polymerase II core promoter proximal region sequence-specific binding,transcription factor activity, sequence-specific DNA binding,protein binding,aryl hydrocarbon receptor binding,protein heterodimeri…	;nucleus,nucleoplasm,transcription factor complex,cytoplasm;	tr;sp;sp	1;1;	1;2;	uniprot_human_proteome	>tr|A0A087WVE9|A0A087WVE9_HUMAN Aryl hydrocarbon receptor nuclear translocator 2 OS=Homo sapiens GN=ARNT2 PE=1 SV=1;>sp|Q9HBZ2|ARNT2_HUMAN Aryl hydrocarbon receptor nuclear translocator 2 OS=Homo sapiens GN=ARNT2 PE=1 SV=2;>sp|Q9HBZ2-2|ARNT2_HUMAN Isoform 2 of Aryl hydrocarbon receptor nuclear translocator 2 OS=Homo sapiens GN=ARNT2	3	3
A0A087WVE9;Q9HBZ2;Q9HBZ2-2	ARNT2	A0A087WVE9;Q9HBZ2;Q9HBZ2-2	A0A087WVE9_HUMAN;ARNT2_HUMAN;ARNT2_HUMAN	Aryl hydrocarbon receptor nuclear translocator 2;Aryl hydrocarbon receptor nuclear translocator 2;Isoform 2 of Aryl hydrocarbon receptor nuclear translocator 2	TRUE	Edit_NSC / Contr_NSC	Edit_NSC	Contr_NSC	15	A0A087WVE9;Q9HBZ2;Q9HBZ2-2	12812.8	7575.68	-0.758143	0.758143	-40.8743	0.591257	0	0.110159	0.137984	14	0.564056	Homo sapiens	;response to hypoxia,in utero embryonic development,regulation of transcription, DNA-templated,transcription from RNA polymerase II promoter,xenobiotic metabolic process,central nervous system development,brain development,positive regulation of cell proliferation,response to estradiol,negative regulation of apoptotic process,positive regulation of transcription, DNA-templated,positive regulation…	;RNA polymerase II core promoter proximal region sequence-specific DNA binding,RNA polymerase II transcription factor activity, sequence-specific DNA binding,transcriptional activator activity, RNA polymerase II core promoter proximal region sequence-specific binding,transcription factor activity, sequence-specific DNA binding,protein binding,aryl hydrocarbon receptor binding,protein heterodimeri…	;nucleus,nucleoplasm,transcription factor complex,cytoplasm;	tr;sp;sp	1;1;	1;2;	uniprot_human_proteome	>tr|A0A087WVE9|A0A087WVE9_HUMAN Aryl hydrocarbon receptor nuclear translocator 2 OS=Homo sapiens GN=ARNT2 PE=1 SV=1;>sp|Q9HBZ2|ARNT2_HUMAN Aryl hydrocarbon receptor nuclear translocator 2 OS=Homo sapiens GN=ARNT2 PE=1 SV=2;>sp|Q9HBZ2-2|ARNT2_HUMAN Isoform 2 of Aryl hydrocarbon receptor nuclear translocator 2 OS=Homo sapiens GN=ARNT2	3	3
A0A087WVE9;Q9HBZ2;Q9HBZ2-2	ARNT2	A0A087WVE9;Q9HBZ2;Q9HBZ2-2	A0A087WVE9_HUMAN;ARNT2_HUMAN;ARNT2_HUMAN	Aryl hydrocarbon receptor nuclear translocator 2;Aryl hydrocarbon receptor nuclear translocator 2;Isoform 2 of Aryl hydrocarbon receptor nuclear translocator 2	TRUE	XDP_NSC / Edit_NSC	XDP_NSC	Edit_NSC	15	A0A087WVE9;Q9HBZ2;Q9HBZ2-2	25831	7575.68	1.76966	1.76966	-70.6721	3.40973	0	0.386354	0.384695	14	0.895162	Homo sapiens	;response to hypoxia,in utero embryonic development,regulation of transcription, DNA-templated,transcription from RNA polymerase II promoter,xenobiotic metabolic process,central nervous system development,brain development,positive regulation of cell proliferation,response to estradiol,negative regulation of apoptotic process,positive regulation of transcription, DNA-templated,positive regulation…	;RNA polymerase II core promoter proximal region sequence-specific DNA binding,RNA polymerase II transcription factor activity, sequence-specific DNA binding,transcriptional activator activity, RNA polymerase II core promoter proximal region sequence-specific binding,transcription factor activity, sequence-specific DNA binding,protein binding,aryl hydrocarbon receptor binding,protein heterodimeri…	;nucleus,nucleoplasm,transcription factor complex,cytoplasm;	tr;sp;sp	1;1;	1;2;	uniprot_human_proteome	>tr|A0A087WVE9|A0A087WVE9_HUMAN Aryl hydrocarbon receptor nuclear translocator 2 OS=Homo sapiens GN=ARNT2 PE=1 SV=1;>sp|Q9HBZ2|ARNT2_HUMAN Aryl hydrocarbon receptor nuclear translocator 2 OS=Homo sapiens GN=ARNT2 PE=1 SV=2;>sp|Q9HBZ2-2|ARNT2_HUMAN Isoform 2 of Aryl hydrocarbon receptor nuclear translocator 2 OS=Homo sapiens GN=ARNT2	3	3
A0A087WVM4;B7ZM99;Q6UB35	MTHFD1L	A0A087WVM4;B7ZM99;Q6UB35	A0A087WVM4_HUMAN;B7ZM99_HUMAN;C1TM_HUMAN	Monofunctional C1-tetrahydrofolate synthase, mitochondrial;MTHFD1L protein;Monofunctional C1-tetrahydrofolate synthase, mitochondrial	TRUE	XDP_NSC / Contr_NSC	XDP_NSC	Contr_NSC	144	A0A087WVM4;B7ZM99;Q6UB35	582114	586116	0.00988405	0.00988405	0.687462	1.00687	0	0.695464	0.676395	143	0.0499746	Homo sapiens	;;neural tube closure,folic acid-containing compound metabolic process,purine nucleobase biosynthetic process,10-formyltetrahydrofolate biosynthetic process,formate metabolic process,tetrahydrofolate interconversion,tetrahydrofolate metabolic process,folic acid metabolic process,embryonic neurocranium morphogenesis,embryonic viscerocranium morphogenesis,oxidation-reduction process	;;formate-tetrahydrofolate ligase activity,methenyltetrahydrofolate cyclohydrolase activity,methylenetetrahydrofolate dehydrogenase (NADP+) activity,ATP binding,protein homodimerization activity	;;mitochondrion,mitochondrial matrix,membrane	tr;tr;sp	1	1	uniprot_human_proteome	>tr|A0A087WVM4|A0A087WVM4_HUMAN Monofunctional C1-tetrahydrofolate synthase, mitochondrial OS=Homo sapiens GN=MTHFD1L PE=1 SV=1;>tr|B7ZM99|B7ZM99_HUMAN MTHFD1L protein OS=Homo sapiens GN=MTHFD1L PE=1 SV=1;>sp|Q6UB35|C1TM_HUMAN Monofunctional C1-tetrahydrofolate synthase, mitochondrial OS=Homo sapiens GN=MTHFD1L PE=1 SV=1	20	21
A0A087WVM4;B7ZM99;Q6UB35	MTHFD1L	A0A087WVM4;B7ZM99;Q6UB35	A0A087WVM4_HUMAN;B7ZM99_HUMAN;C1TM_HUMAN	Monofunctional C1-tetrahydrofolate synthase, mitochondrial;MTHFD1L protein;Monofunctional C1-tetrahydrofolate synthase, mitochondrial	TRUE	Edit_NSC / Contr_NSC	Edit_NSC	Contr_NSC	80	A0A087WVM4;B7ZM99;Q6UB35	582114	750596	0.366736	0.366736	28.9432	1.28943	0	2.75771e-05	0.00033967	79	0.0835908	Homo sapiens	;;neural tube closure,folic acid-containing compound metabolic process,purine nucleobase biosynthetic process,10-formyltetrahydrofolate biosynthetic process,formate metabolic process,tetrahydrofolate interconversion,tetrahydrofolate metabolic process,folic acid metabolic process,embryonic neurocranium morphogenesis,embryonic viscerocranium morphogenesis,oxidation-reduction process	;;formate-tetrahydrofolate ligase activity,methenyltetrahydrofolate cyclohydrolase activity,methylenetetrahydrofolate dehydrogenase (NADP+) activity,ATP binding,protein homodimerization activity	;;mitochondrion,mitochondrial matrix,membrane	tr;tr;sp	1	1	uniprot_human_proteome	>tr|A0A087WVM4|A0A087WVM4_HUMAN Monofunctional C1-tetrahydrofolate synthase, mitochondrial OS=Homo sapiens GN=MTHFD1L PE=1 SV=1;>tr|B7ZM99|B7ZM99_HUMAN MTHFD1L protein OS=Homo sapiens GN=MTHFD1L PE=1 SV=1;>sp|Q6UB35|C1TM_HUMAN Monofunctional C1-tetrahydrofolate synthase, mitochondrial OS=Homo sapiens GN=MTHFD1L PE=1 SV=1	20	21
A0A087WVM4;B7ZM99;Q6UB35	MTHFD1L	A0A087WVM4;B7ZM99;Q6UB35	A0A087WVM4_HUMAN;B7ZM99_HUMAN;C1TM_HUMAN	Monofunctional C1-tetrahydrofolate synthase, mitochondrial;MTHFD1L protein;Monofunctional C1-tetrahydrofolate synthase, mitochondrial	TRUE	XDP_NSC / Edit_NSC	XDP_NSC	Edit_NSC	80	A0A087WVM4;B7ZM99;Q6UB35	586116	750596	-0.356852	0.356852	28.0628	0.780867	0	3.56386e-08	2.57934e-06	79	0.0474237	Homo sapiens	;;neural tube closure,folic acid-containing compound metabolic process,purine nucleobase biosynthetic process,10-formyltetrahydrofolate biosynthetic process,formate metabolic process,tetrahydrofolate interconversion,tetrahydrofolate metabolic process,folic acid metabolic process,embryonic neurocranium morphogenesis,embryonic viscerocranium morphogenesis,oxidation-reduction process	;;formate-tetrahydrofolate ligase activity,methenyltetrahydrofolate cyclohydrolase activity,methylenetetrahydrofolate dehydrogenase (NADP+) activity,ATP binding,protein homodimerization activity	;;mitochondrion,mitochondrial matrix,membrane	tr;tr;sp	1	1	uniprot_human_proteome	>tr|A0A087WVM4|A0A087WVM4_HUMAN Monofunctional C1-tetrahydrofolate synthase, mitochondrial OS=Homo sapiens GN=MTHFD1L PE=1 SV=1;>tr|B7ZM99|B7ZM99_HUMAN MTHFD1L protein OS=Homo sapiens GN=MTHFD1L PE=1 SV=1;>sp|Q6UB35|C1TM_HUMAN Monofunctional C1-tetrahydrofolate synthase, mitochondrial OS=Homo sapiens GN=MTHFD1L PE=1 SV=1	20	21
A0A087WVP1;Q14517	FAT1	A0A087WVP1;Q14517	A0A087WVP1_HUMAN;FAT1_HUMAN	Protocadherin Fat 1	TRUE	XDP_NSC / Contr_NSC	XDP_NSC	Contr_NSC	270	A0A087WVP1;Q14517	282374	370734	0.392777	0.392777	31.2918	1.31292	0	5.44336e-19	3.33756e-16	269	0.0661207	Homo sapiens	;actin filament organization,cell adhesion,homophilic cell adhesion via plasma membrane adhesion molecules,establishment or maintenance of cell polarity,cell-cell signaling,anatomical structure morphogenesis,single organismal cell-cell adhesion,cell migration	;calcium ion binding,protein binding	;nucleus,plasma membrane,integral component of plasma membrane,cell-cell junction,focal adhesion,lamellipodium,filopodium,perinuclear region of cytoplasm,extracellular exosome	tr;sp	1	1;2	uniprot_human_proteome	>tr|A0A087WVP1|A0A087WVP1_HUMAN Protocadherin Fat 1 OS=Homo sapiens GN=FAT1 PE=1 SV=1;>sp|Q14517|FAT1_HUMAN Protocadherin Fat 1 OS=Homo sapiens GN=FAT1 PE=1 SV=2	40	40
A0A087WVP1;Q14517	FAT1	A0A087WVP1;Q14517	A0A087WVP1_HUMAN;FAT1_HUMAN	Protocadherin Fat 1	TRUE	Edit_NSC / Contr_NSC	Edit_NSC	Contr_NSC	150	A0A087WVP1;Q14517	282374	344378	0.286387	0.286387	21.9583	1.21958	0	0.00371464	0.0145606	149	0.0910189	Homo sapiens	;actin filament organization,cell adhesion,homophilic cell adhesion via plasma membrane adhesion molecules,establishment or maintenance of cell polarity,cell-cell signaling,anatomical structure morphogenesis,single organismal cell-cell adhesion,cell migration	;calcium ion binding,protein binding	;nucleus,plasma membrane,integral component of plasma membrane,cell-cell junction,focal adhesion,lamellipodium,filopodium,perinuclear region of cytoplasm,extracellular exosome	tr;sp	1	1;2	uniprot_human_proteome	>tr|A0A087WVP1|A0A087WVP1_HUMAN Protocadherin Fat 1 OS=Homo sapiens GN=FAT1 PE=1 SV=1;>sp|Q14517|FAT1_HUMAN Protocadherin Fat 1 OS=Homo sapiens GN=FAT1 PE=1 SV=2	40	40
A0A087WVP1;Q14517	FAT1	A0A087WVP1;Q14517	A0A087WVP1_HUMAN;FAT1_HUMAN	Protocadherin Fat 1	TRUE	XDP_NSC / Edit_NSC	XDP_NSC	Edit_NSC	150	A0A087WVP1;Q14517	370734	344378	0.106389	0.106389	-7.109	1.07653	0	1.05138e-07	7.02405e-06	149	0.0709128	Homo sapiens	;actin filament organization,cell adhesion,homophilic cell adhesion via plasma membrane adhesion molecules,establishment or maintenance of cell polarity,cell-cell signaling,anatomical structure morphogenesis,single organismal cell-cell adhesion,cell migration	;calcium ion binding,protein binding	;nucleus,plasma membrane,integral component of plasma membrane,cell-cell junction,focal adhesion,lamellipodium,filopodium,perinuclear region of cytoplasm,extracellular exosome	tr;sp	1	1;2	uniprot_human_proteome	>tr|A0A087WVP1|A0A087WVP1_HUMAN Protocadherin Fat 1 OS=Homo sapiens GN=FAT1 PE=1 SV=1;>sp|Q14517|FAT1_HUMAN Protocadherin Fat 1 OS=Homo sapiens GN=FAT1 PE=1 SV=2	40	40
A0A087WVQ6;Q00610;Q00610-2	CLTC	A0A087WVQ6;Q00610;Q00610-2	A0A087WVQ6_HUMAN;CLH1_HUMAN;CLH1_HUMAN	Clathrin heavy chain;Clathrin heavy chain 1;Isoform 2 of Clathrin heavy chain 1	TRUE	XDP_NSC / Contr_NSC	XDP_NSC	Contr_NSC	1476	A0A087WVQ6;Q00610;Q00610-2	11847672	12521350	0.0797865	0.0797865	5.68616	1.05686	0	0.022215	0.140811	1475	0.0453049	Homo sapiens	;osteoblast differentiation,intracellular protein transport,receptor-mediated endocytosis,autophagy,microtubule-based movement,mitotic nuclear division,antigen processing and presentation of exogenous peptide antigen via MHC class II,receptor internalization,transferrin transport,retrograde transport, endosome to Golgi,cell division,Wnt signaling pathway, planar cell polarity pathway,regulation o…	;RNA binding,double-stranded RNA binding,structural molecule activity,protein binding,protein kinase binding,clathrin light chain binding;	;lysosome,endosome,spindle,cytosol,plasma membrane,focal adhesion,membrane,clathrin coat,clathrin coat of trans-Golgi network vesicle,clathrin coat of coated pit,clathrin-coated vesicle,clathrin-coated endocytic vesicle membrane,extracellular matrix,trans-Golgi network membrane,endolysosome membrane,melanosome,protein complex,extracellular exosome,clathrin complex,extracellular vesicle,mitotic sp…	tr;sp;sp	1;1;	1;5;	uniprot_human_proteome	>tr|A0A087WVQ6|A0A087WVQ6_HUMAN Clathrin heavy chain OS=Homo sapiens GN=CLTC PE=1 SV=1;>sp|Q00610|CLH1_HUMAN Clathrin heavy chain 1 OS=Homo sapiens GN=CLTC PE=1 SV=5;>sp|Q00610-2|CLH1_HUMAN Isoform 2 of Clathrin heavy chain 1 OS=Homo sapiens GN=CLTC	97	194
A0A087WVQ6;Q00610;Q00610-2	CLTC	A0A087WVQ6;Q00610;Q00610-2	A0A087WVQ6_HUMAN;CLH1_HUMAN;CLH1_HUMAN	Clathrin heavy chain;Clathrin heavy chain 1;Isoform 2 of Clathrin heavy chain 1	TRUE	Edit_NSC / Contr_NSC	Edit_NSC	Contr_NSC	820	A0A087WVQ6;Q00610;Q00610-2	11847672	10111102	-0.228663	0.228663	-14.6575	0.853425	0	0.351621	0.292075	819	0.0755839	Homo sapiens	;osteoblast differentiation,intracellular protein transport,receptor-mediated endocytosis,autophagy,microtubule-based movement,mitotic nuclear division,antigen processing and presentation of exogenous peptide antigen via MHC class II,receptor internalization,transferrin transport,retrograde transport, endosome to Golgi,cell division,Wnt signaling pathway, planar cell polarity pathway,regulation o…	;RNA binding,double-stranded RNA binding,structural molecule activity,protein binding,protein kinase binding,clathrin light chain binding;	;lysosome,endosome,spindle,cytosol,plasma membrane,focal adhesion,membrane,clathrin coat,clathrin coat of trans-Golgi network vesicle,clathrin coat of coated pit,clathrin-coated vesicle,clathrin-coated endocytic vesicle membrane,extracellular matrix,trans-Golgi network membrane,endolysosome membrane,melanosome,protein complex,extracellular exosome,clathrin complex,extracellular vesicle,mitotic sp…	tr;sp;sp	1;1;	1;5;	uniprot_human_proteome	>tr|A0A087WVQ6|A0A087WVQ6_HUMAN Clathrin heavy chain OS=Homo sapiens GN=CLTC PE=1 SV=1;>sp|Q00610|CLH1_HUMAN Clathrin heavy chain 1 OS=Homo sapiens GN=CLTC PE=1 SV=5;>sp|Q00610-2|CLH1_HUMAN Isoform 2 of Clathrin heavy chain 1 OS=Homo sapiens GN=CLTC	97	194
A0A087WVQ6;Q00610;Q00610-2	CLTC	A0A087WVQ6;Q00610;Q00610-2	A0A087WVQ6_HUMAN;CLH1_HUMAN;CLH1_HUMAN	Clathrin heavy chain;Clathrin heavy chain 1;Isoform 2 of Clathrin heavy chain 1	TRUE	XDP_NSC / Edit_NSC	XDP_NSC	Edit_NSC	820	A0A087WVQ6;Q00610;Q00610-2	12521350	10111102	0.30845	0.30845	-19.2491	1.23838	0	0.00706054	0.0385665	819	0.0727059	Homo sapiens	;osteoblast differentiation,intracellular protein transport,receptor-mediated endocytosis,autophagy,microtubule-based movement,mitotic nuclear division,antigen processing and presentation of exogenous peptide antigen via MHC class II,receptor internalization,transferrin transport,retrograde transport, endosome to Golgi,cell division,Wnt signaling pathway, planar cell polarity pathway,regulation o…	;RNA binding,double-stranded RNA binding,structural molecule activity,protein binding,protein kinase binding,clathrin light chain binding;	;lysosome,endosome,spindle,cytosol,plasma membrane,focal adhesion,membrane,clathrin coat,clathrin coat of trans-Golgi network vesicle,clathrin coat of coated pit,clathrin-coated vesicle,clathrin-coated endocytic vesicle membrane,extracellular matrix,trans-Golgi network membrane,endolysosome membrane,melanosome,protein complex,extracellular exosome,clathrin complex,extracellular vesicle,mitotic sp…	tr;sp;sp	1;1;	1;5;	uniprot_human_proteome	>tr|A0A087WVQ6|A0A087WVQ6_HUMAN Clathrin heavy chain OS=Homo sapiens GN=CLTC PE=1 SV=1;>sp|Q00610|CLH1_HUMAN Clathrin heavy chain 1 OS=Homo sapiens GN=CLTC PE=1 SV=5;>sp|Q00610-2|CLH1_HUMAN Isoform 2 of Clathrin heavy chain 1 OS=Homo sapiens GN=CLTC	97	194
A0A087WVT6;A0A087X159;D6RAC5;P81877;P81877-2;P81877-3;P81877-4;P81877-5;Q9BWW4;Q9BWW4-2;Q9BWW4-3	SSBP3;SSBP2;SSBP2;SSBP2;SSBP2;SSBP2;SSBP2;SSBP2;SSBP3;SSBP3;SSBP3	A0A087WVT6;A0A087X159;D6RAC5;P81877;P81877-2;P81877-3;P81877-4;P81877-5;Q9BWW4;Q9BWW4-2;Q9BWW4-3	A0A087WVT6_HUMAN;A0A087X159_HUMAN;D6RAC5_HUMAN;SSBP2_HUMAN;SSBP2_HUMAN;SSBP2_HUMAN;SSBP2_HUMAN;SSBP2_HUMAN;SSBP3_HUMAN;SSBP3_HUMAN;SSBP3_HUMAN	Single-stranded DNA-binding protein 3;Single-stranded DNA-binding protein 2;Single-stranded DNA-binding protein 2 (Fragment);Single-stranded DNA-binding protein 2;Isoform 2 of Single-stranded DNA-binding protein 2;Isoform 3 of Single-stranded DNA-binding protein 2;Isoform 4 of Single-stranded DNA-binding protein 2;Isoform 5 of Single-stranded DNA-binding protein 2;Single-stranded DNA-binding prot…	TRUE	XDP_NSC / Contr_NSC	XDP_NSC	Contr_NSC	18	A0A087WVT6;A0A087X159;D6RAC5;P81877;P81877-2;P81877-3;P81877-4;P81877-5;Q9BWW4;Q9BWW4-2;Q9BWW4-3	68933.8	72203	0.0668465	0.0668465	4.74247	1.04742	0	0.41501	0.566727	17	0.665502	Homo sapiens	;;;regulation of transcription, DNA-templated,transcription from RNA polymerase II promoter,positive regulation of transcription from RNA polymerase II promoter;;;;;hematopoietic progenitor cell differentiation,transcription from RNA polymerase II promoter,protein complex assembly,positive regulation of cell proliferation,prechordal plate formation,midbrain-hindbrain boundary initiation,positive …	;;;RNA polymerase II core promoter proximal region sequence-specific DNA binding,transcriptional activator activity, RNA polymerase II core promoter proximal region sequence-specific binding,single-stranded DNA binding;;;;;RNA polymerase II core promoter proximal region sequence-specific DNA binding,transcriptional activator activity, RNA polymerase II core promoter proximal region sequence-speci…	;;;nucleus,cytoplasm;;;;;nucleus,protein complex;;	tr;tr;tr;sp;sp;sp;sp;sp;sp;sp;sp	1;1;1;1;;;;;1;;	1;1;2;2;;;;;1;;	uniprot_human_proteome	>tr|A0A087WVT6|A0A087WVT6_HUMAN Single-stranded DNA-binding protein 3 OS=Homo sapiens GN=SSBP3 PE=1 SV=1;>tr|A0A087X159|A0A087X159_HUMAN Single-stranded DNA-binding protein 2 OS=Homo sapiens GN=SSBP2 PE=1 SV=1;>tr|D6RAC5|D6RAC5_HUMAN Single-stranded DNA-binding protein 2 (Fragment) OS=Homo sapiens GN=SSBP2 PE=1 SV=2;>sp|P81877|SSBP2_HUMAN Single-stranded DNA-binding protein 2 OS=Homo sapiens GN=S…	2	2
A0A087WVT6;A0A087X159;D6RAC5;P81877;P81877-2;P81877-3;P81877-4;P81877-5;Q9BWW4;Q9BWW4-2;Q9BWW4-3	SSBP3;SSBP2;SSBP2;SSBP2;SSBP2;SSBP2;SSBP2;SSBP2;SSBP3;SSBP3;SSBP3	A0A087WVT6;A0A087X159;D6RAC5;P81877;P81877-2;P81877-3;P81877-4;P81877-5;Q9BWW4;Q9BWW4-2;Q9BWW4-3	A0A087WVT6_HUMAN;A0A087X159_HUMAN;D6RAC5_HUMAN;SSBP2_HUMAN;SSBP2_HUMAN;SSBP2_HUMAN;SSBP2_HUMAN;SSBP2_HUMAN;SSBP3_HUMAN;SSBP3_HUMAN;SSBP3_HUMAN	Single-stranded DNA-binding protein 3;Single-stranded DNA-binding protein 2;Single-stranded DNA-binding protein 2 (Fragment);Single-stranded DNA-binding protein 2;Isoform 2 of Single-stranded DNA-binding protein 2;Isoform 3 of Single-stranded DNA-binding protein 2;Isoform 4 of Single-stranded DNA-binding protein 2;Isoform 5 of Single-stranded DNA-binding protein 2;Single-stranded DNA-binding prot…	TRUE	Edit_NSC / Contr_NSC	Edit_NSC	Contr_NSC	10	A0A087WVT6;A0A087X159;D6RAC5;P81877;P81877-2;P81877-3;P81877-4;P81877-5;Q9BWW4;Q9BWW4-2;Q9BWW4-3	68933.8	83984.7	0.284914	0.284914	21.8338	1.21834	0	0.442329	0.33582	9	1.15835	Homo sapiens	;;;regulation of transcription, DNA-templated,transcription from RNA polymerase II promoter,positive regulation of transcription from RNA polymerase II promoter;;;;;hematopoietic progenitor cell differentiation,transcription from RNA polymerase II promoter,protein complex assembly,positive regulation of cell proliferation,prechordal plate formation,midbrain-hindbrain boundary initiation,positive …	;;;RNA polymerase II core promoter proximal region sequence-specific DNA binding,transcriptional activator activity, RNA polymerase II core promoter proximal region sequence-specific binding,single-stranded DNA binding;;;;;RNA polymerase II core promoter proximal region sequence-specific DNA binding,transcriptional activator activity, RNA polymerase II core promoter proximal region sequence-speci…	;;;nucleus,cytoplasm;;;;;nucleus,protein complex;;	tr;tr;tr;sp;sp;sp;sp;sp;sp;sp;sp	1;1;1;1;;;;;1;;	1;1;2;2;;;;;1;;	uniprot_human_proteome	>tr|A0A087WVT6|A0A087WVT6_HUMAN Single-stranded DNA-binding protein 3 OS=Homo sapiens GN=SSBP3 PE=1 SV=1;>tr|A0A087X159|A0A087X159_HUMAN Single-stranded DNA-binding protein 2 OS=Homo sapiens GN=SSBP2 PE=1 SV=1;>tr|D6RAC5|D6RAC5_HUMAN Single-stranded DNA-binding protein 2 (Fragment) OS=Homo sapiens GN=SSBP2 PE=1 SV=2;>sp|P81877|SSBP2_HUMAN Single-stranded DNA-binding protein 2 OS=Homo sapiens GN=S…	2	2
A0A087WVT6;A0A087X159;D6RAC5;P81877;P81877-2;P81877-3;P81877-4;P81877-5;Q9BWW4;Q9BWW4-2;Q9BWW4-3	SSBP3;SSBP2;SSBP2;SSBP2;SSBP2;SSBP2;SSBP2;SSBP2;SSBP3;SSBP3;SSBP3	A0A087WVT6;A0A087X159;D6RAC5;P81877;P81877-2;P81877-3;P81877-4;P81877-5;Q9BWW4;Q9BWW4-2;Q9BWW4-3	A0A087WVT6_HUMAN;A0A087X159_HUMAN;D6RAC5_HUMAN;SSBP2_HUMAN;SSBP2_HUMAN;SSBP2_HUMAN;SSBP2_HUMAN;SSBP2_HUMAN;SSBP3_HUMAN;SSBP3_HUMAN;SSBP3_HUMAN	Single-stranded DNA-binding protein 3;Single-stranded DNA-binding protein 2;Single-stranded DNA-binding protein 2 (Fragment);Single-stranded DNA-binding protein 2;Isoform 2 of Single-stranded DNA-binding protein 2;Isoform 3 of Single-stranded DNA-binding protein 2;Isoform 4 of Single-stranded DNA-binding protein 2;Isoform 5 of Single-stranded DNA-binding protein 2;Single-stranded DNA-binding prot…	TRUE	XDP_NSC / Edit_NSC	XDP_NSC	Edit_NSC	10	A0A087WVT6;A0A087X159;D6RAC5;P81877;P81877-2;P81877-3;P81877-4;P81877-5;Q9BWW4;Q9BWW4-2;Q9BWW4-3	72203	83984.7	-0.218068	0.218068	16.3175	0.859716	0	0.542868	0.459645	9	0.338373	Homo sapiens	;;;regulation of transcription, DNA-templated,transcription from RNA polymerase II promoter,positive regulation of transcription from RNA polymerase II promoter;;;;;hematopoietic progenitor cell differentiation,transcription from RNA polymerase II promoter,protein complex assembly,positive regulation of cell proliferation,prechordal plate formation,midbrain-hindbrain boundary initiation,positive …	;;;RNA polymerase II core promoter proximal region sequence-specific DNA binding,transcriptional activator activity, RNA polymerase II core promoter proximal region sequence-specific binding,single-stranded DNA binding;;;;;RNA polymerase II core promoter proximal region sequence-specific DNA binding,transcriptional activator activity, RNA polymerase II core promoter proximal region sequence-speci…	;;;nucleus,cytoplasm;;;;;nucleus,protein complex;;	tr;tr;tr;sp;sp;sp;sp;sp;sp;sp;sp	1;1;1;1;;;;;1;;	1;1;2;2;;;;;1;;	uniprot_human_proteome	>tr|A0A087WVT6|A0A087WVT6_HUMAN Single-stranded DNA-binding protein 3 OS=Homo sapiens GN=SSBP3 PE=1 SV=1;>tr|A0A087X159|A0A087X159_HUMAN Single-stranded DNA-binding protein 2 OS=Homo sapiens GN=SSBP2 PE=1 SV=1;>tr|D6RAC5|D6RAC5_HUMAN Single-stranded DNA-binding protein 2 (Fragment) OS=Homo sapiens GN=SSBP2 PE=1 SV=2;>sp|P81877|SSBP2_HUMAN Single-stranded DNA-binding protein 2 OS=Homo sapiens GN=S…	2	2
A0A087WW06;Q96AY4	TTC28	A0A087WW06;Q96AY4	A0A087WW06_HUMAN;TTC28_HUMAN	Tetratricopeptide repeat protein 28	TRUE	XDP_NSC / Contr_NSC	XDP_NSC	Contr_NSC	36	A0A087WW06;Q96AY4	18077.6	21231.9	0.232026	0.232026	17.4483	1.17448	0	0.668063	0.668374	35	0.475585	Homo sapiens	;mitotic nuclear division,regulation of mitotic cell cycle,cell division	;	;spindle pole,cytoplasm,centrosome,midbody	tr;sp	1	1;4	uniprot_human_proteome	>tr|A0A087WW06|A0A087WW06_HUMAN Tetratricopeptide repeat protein 28 OS=Homo sapiens GN=TTC28 PE=1 SV=1;>sp|Q96AY4|TTC28_HUMAN Tetratricopeptide repeat protein 28 OS=Homo sapiens GN=TTC28 PE=1 SV=4	8	8
A0A087WW06;Q96AY4	TTC28	A0A087WW06;Q96AY4	A0A087WW06_HUMAN;TTC28_HUMAN	Tetratricopeptide repeat protein 28	TRUE	Edit_NSC / Contr_NSC	Edit_NSC	Contr_NSC	20	A0A087WW06;Q96AY4	18077.6	18425	0.0274595	0.0274595	1.92157	1.01922	0	0.606477	0.407817	19	0.786509	Homo sapiens	;mitotic nuclear division,regulation of mitotic cell cycle,cell division	;	;spindle pole,cytoplasm,centrosome,midbody	tr;sp	1	1;4	uniprot_human_proteome	>tr|A0A087WW06|A0A087WW06_HUMAN Tetratricopeptide repeat protein 28 OS=Homo sapiens GN=TTC28 PE=1 SV=1;>sp|Q96AY4|TTC28_HUMAN Tetratricopeptide repeat protein 28 OS=Homo sapiens GN=TTC28 PE=1 SV=4	8	8
A0A087WW06;Q96AY4	TTC28	A0A087WW06;Q96AY4	A0A087WW06_HUMAN;TTC28_HUMAN	Tetratricopeptide repeat protein 28	TRUE	XDP_NSC / Edit_NSC	XDP_NSC	Edit_NSC	20	A0A087WW06;Q96AY4	21231.9	18425	0.204567	0.204567	-13.2201	1.15234	0	0.184574	0.263115	19	0.872614	Homo sapiens	;mitotic nuclear division,regulation of mitotic cell cycle,cell division	;	;spindle pole,cytoplasm,centrosome,midbody	tr;sp	1	1;4	uniprot_human_proteome	>tr|A0A087WW06|A0A087WW06_HUMAN Tetratricopeptide repeat protein 28 OS=Homo sapiens GN=TTC28 PE=1 SV=1;>sp|Q96AY4|TTC28_HUMAN Tetratricopeptide repeat protein 28 OS=Homo sapiens GN=TTC28 PE=1 SV=4	8	8
A0A087WW40;Q9Y371;Q9Y371-2	SH3GLB1	A0A087WW40;Q9Y371;Q9Y371-2	A0A087WW40_HUMAN;SHLB1_HUMAN;SHLB1_HUMAN	Endophilin-B1;Endophilin-B1;Isoform 2 of Endophilin-B1	TRUE	XDP_NSC / Contr_NSC	XDP_NSC	Contr_NSC	135	A0A087WW40;Q9Y371;Q9Y371-2	860601	862006	0.00235392	0.00235392	0.163294	1.00163	0	0.669494	0.668935	134	0.13389	Homo sapiens	;autophagy,apoptotic process,positive regulation of autophagy,regulation of macroautophagy,regulation of protein stability,positive regulation of protein oligomerization,regulation of cytokinesis,receptor catabolic process,cellular response to amino acid starvation,cellular response to glucose starvation,autophagic cell death,protein oligomerization,membrane fission,positive regulation of membran…	;protein binding,lipid binding,identical protein binding,protein homodimerization activity,cadherin binding;	;Golgi membrane,autophagosome membrane,cytoplasm,mitochondrial outer membrane,cytosol,midbody,cytoplasmic vesicle,extracellular exosome;	tr;sp;sp	1;1;	1;1;	uniprot_human_proteome	>tr|A0A087WW40|A0A087WW40_HUMAN Endophilin-B1 OS=Homo sapiens GN=SH3GLB1 PE=1 SV=1;>sp|Q9Y371|SHLB1_HUMAN Endophilin-B1 OS=Homo sapiens GN=SH3GLB1 PE=1 SV=1;>sp|Q9Y371-2|SHLB1_HUMAN Isoform 2 of Endophilin-B1 OS=Homo sapiens GN=SH3GLB1	12	17
A0A087WW40;Q9Y371;Q9Y371-2	SH3GLB1	A0A087WW40;Q9Y371;Q9Y371-2	A0A087WW40_HUMAN;SHLB1_HUMAN;SHLB1_HUMAN	Endophilin-B1;Endophilin-B1;Isoform 2 of Endophilin-B1	TRUE	Edit_NSC / Contr_NSC	Edit_NSC	Contr_NSC	75	A0A087WW40;Q9Y371;Q9Y371-2	860601	737147	-0.223391	0.223391	-14.345	0.85655	0	0.176269	0.188194	74	0.117666	Homo sapiens	;autophagy,apoptotic process,positive regulation of autophagy,regulation of macroautophagy,regulation of protein stability,positive regulation of protein oligomerization,regulation of cytokinesis,receptor catabolic process,cellular response to amino acid starvation,cellular response to glucose starvation,autophagic cell death,protein oligomerization,membrane fission,positive regulation of membran…	;protein binding,lipid binding,identical protein binding,protein homodimerization activity,cadherin binding;	;Golgi membrane,autophagosome membrane,cytoplasm,mitochondrial outer membrane,cytosol,midbody,cytoplasmic vesicle,extracellular exosome;	tr;sp;sp	1;1;	1;1;	uniprot_human_proteome	>tr|A0A087WW40|A0A087WW40_HUMAN Endophilin-B1 OS=Homo sapiens GN=SH3GLB1 PE=1 SV=1;>sp|Q9Y371|SHLB1_HUMAN Endophilin-B1 OS=Homo sapiens GN=SH3GLB1 PE=1 SV=1;>sp|Q9Y371-2|SHLB1_HUMAN Isoform 2 of Endophilin-B1 OS=Homo sapiens GN=SH3GLB1	12	17
A0A087WW40;Q9Y371;Q9Y371-2	SH3GLB1	A0A087WW40;Q9Y371;Q9Y371-2	A0A087WW40_HUMAN;SHLB1_HUMAN;SHLB1_HUMAN	Endophilin-B1;Endophilin-B1;Isoform 2 of Endophilin-B1	TRUE	XDP_NSC / Edit_NSC	XDP_NSC	Edit_NSC	75	A0A087WW40;Q9Y371;Q9Y371-2	862006	737147	0.225745	0.225745	-14.4847	1.16938	0	0.59159	0.478831	74	0.121578	Homo sapiens	;autophagy,apoptotic process,positive regulation of autophagy,regulation of macroautophagy,regulation of protein stability,positive regulation of protein oligomerization,regulation of cytokinesis,receptor catabolic process,cellular response to amino acid starvation,cellular response to glucose starvation,autophagic cell death,protein oligomerization,membrane fission,positive regulation of membran…	;protein binding,lipid binding,identical protein binding,protein homodimerization activity,cadherin binding;	;Golgi membrane,autophagosome membrane,cytoplasm,mitochondrial outer membrane,cytosol,midbody,cytoplasmic vesicle,extracellular exosome;	tr;sp;sp	1;1;	1;1;	uniprot_human_proteome	>tr|A0A087WW40|A0A087WW40_HUMAN Endophilin-B1 OS=Homo sapiens GN=SH3GLB1 PE=1 SV=1;>sp|Q9Y371|SHLB1_HUMAN Endophilin-B1 OS=Homo sapiens GN=SH3GLB1 PE=1 SV=1;>sp|Q9Y371-2|SHLB1_HUMAN Isoform 2 of Endophilin-B1 OS=Homo sapiens GN=SH3GLB1	12	17
A0A087WW74;O94885	SASH1	A0A087WW74;O94885	A0A087WW74_HUMAN;SASH1_HUMAN	SAM and SH3 domain-containing protein 1	TRUE	XDP_NSC / Contr_NSC	XDP_NSC	Contr_NSC	63	A0A087WW74;O94885	100050	118359	0.24245	0.24245	18.3	1.183	0	0.0189823	0.128911	62	0.103772	Homo sapiens	;protein polyubiquitination,positive regulation of endothelial cell migration,positive regulation of lipopolysaccharide-mediated signaling pathway,positive regulation of JUN kinase activity,positive regulation of angiogenesis,regulation of protein K63-linked ubiquitination,positive regulation of p38MAPK cascade,positive regulation of NIK/NF-kappaB signaling,regulation of protein autoubiquitination	;protein C-terminus binding,protein kinase binding,mitogen-activated protein kinase kinase kinase binding,protein complex scaffold	;protein complex	tr;sp	1	1;3	uniprot_human_proteome	>tr|A0A087WW74|A0A087WW74_HUMAN SAM and SH3 domain-containing protein 1 OS=Homo sapiens GN=SASH1 PE=1 SV=1;>sp|O94885|SASH1_HUMAN SAM and SH3 domain-containing protein 1 OS=Homo sapiens GN=SASH1 PE=1 SV=3	6	7
A0A087WW74;O94885	SASH1	A0A087WW74;O94885	A0A087WW74_HUMAN;SASH1_HUMAN	SAM and SH3 domain-containing protein 1	TRUE	Edit_NSC / Contr_NSC	Edit_NSC	Contr_NSC	35	A0A087WW74;O94885	100050	102378	0.0331814	0.0331814	2.32662	1.02327	0	0.668356	0.428754	34	0.202241	Homo sapiens	;protein polyubiquitination,positive regulation of endothelial cell migration,positive regulation of lipopolysaccharide-mediated signaling pathway,positive regulation of JUN kinase activity,positive regulation of angiogenesis,regulation of protein K63-linked ubiquitination,positive regulation of p38MAPK cascade,positive regulation of NIK/NF-kappaB signaling,regulation of protein autoubiquitination	;protein C-terminus binding,protein kinase binding,mitogen-activated protein kinase kinase kinase binding,protein complex scaffold	;protein complex	tr;sp	1	1;3	uniprot_human_proteome	>tr|A0A087WW74|A0A087WW74_HUMAN SAM and SH3 domain-containing protein 1 OS=Homo sapiens GN=SASH1 PE=1 SV=1;>sp|O94885|SASH1_HUMAN SAM and SH3 domain-containing protein 1 OS=Homo sapiens GN=SASH1 PE=1 SV=3	6	7
A0A087WW74;O94885	SASH1	A0A087WW74;O94885	A0A087WW74_HUMAN;SASH1_HUMAN	SAM and SH3 domain-containing protein 1	TRUE	XDP_NSC / Edit_NSC	XDP_NSC	Edit_NSC	35	A0A087WW74;O94885	118359	102378	0.209268	0.209268	-13.5024	1.1561	0	0.0125471	0.0556203	34	0.200351	Homo sapiens	;protein polyubiquitination,positive regulation of endothelial cell migration,positive regulation of lipopolysaccharide-mediated signaling pathway,positive regulation of JUN kinase activity,positive regulation of angiogenesis,regulation of protein K63-linked ubiquitination,positive regulation of p38MAPK cascade,positive regulation of NIK/NF-kappaB signaling,regulation of protein autoubiquitination	;protein C-terminus binding,protein kinase binding,mitogen-activated protein kinase kinase kinase binding,protein complex scaffold	;protein complex	tr;sp	1	1;3	uniprot_human_proteome	>tr|A0A087WW74|A0A087WW74_HUMAN SAM and SH3 domain-containing protein 1 OS=Homo sapiens GN=SASH1 PE=1 SV=1;>sp|O94885|SASH1_HUMAN SAM and SH3 domain-containing protein 1 OS=Homo sapiens GN=SASH1 PE=1 SV=3	6	7
A0A087WWF6;F8W8R3;P49005	POLD2	A0A087WWF6;F8W8R3;P49005	A0A087WWF6_HUMAN;F8W8R3_HUMAN;DPOD2_HUMAN	DNA polymerase delta subunit 2	TRUE	XDP_NSC / Contr_NSC	XDP_NSC	Contr_NSC	36	A0A087WWF6;F8W8R3;P49005	389799	499025	0.35638	0.35638	28.0209	1.28021	0	0.00438857	0.0526138	35	0.14973	Homo sapiens	;;telomere maintenance via recombination,telomere maintenance,DNA replication,DNA ligation,DNA strand elongation involved in DNA replication,transcription-coupled nucleotide-excision repair,nucleotide-excision repair, DNA incision, 5'-to lesion,nucleotide-excision repair, DNA gap filling,mismatch repair,cellular response to DNA damage stimulus,translesion synthesis,nucleotide-excision repair, DNA…	;;DNA binding,DNA-directed DNA polymerase activity,protein binding	;;nucleus,nucleoplasm,delta DNA polymerase complex	tr;tr;sp	1	1	uniprot_human_proteome	>tr|A0A087WWF6|A0A087WWF6_HUMAN DNA polymerase delta subunit 2 OS=Homo sapiens GN=POLD2 PE=1 SV=1;>tr|F8W8R3|F8W8R3_HUMAN DNA polymerase delta subunit 2 OS=Homo sapiens GN=POLD2 PE=1 SV=1;>sp|P49005|DPOD2_HUMAN DNA polymerase delta subunit 2 OS=Homo sapiens GN=POLD2 PE=1 SV=1	4	4
A0A087WWF6;F8W8R3;P49005	POLD2	A0A087WWF6;F8W8R3;P49005	A0A087WWF6_HUMAN;F8W8R3_HUMAN;DPOD2_HUMAN	DNA polymerase delta subunit 2	TRUE	Edit_NSC / Contr_NSC	Edit_NSC	Contr_NSC	20	A0A087WWF6;F8W8R3;P49005	389799	580970	0.575731	0.575731	49.0432	1.49043	0	0.193794	0.199531	19	0.149342	Homo sapiens	;;telomere maintenance via recombination,telomere maintenance,DNA replication,DNA ligation,DNA strand elongation involved in DNA replication,transcription-coupled nucleotide-excision repair,nucleotide-excision repair, DNA incision, 5'-to lesion,nucleotide-excision repair, DNA gap filling,mismatch repair,cellular response to DNA damage stimulus,translesion synthesis,nucleotide-excision repair, DNA…	;;DNA binding,DNA-directed DNA polymerase activity,protein binding	;;nucleus,nucleoplasm,delta DNA polymerase complex	tr;tr;sp	1	1	uniprot_human_proteome	>tr|A0A087WWF6|A0A087WWF6_HUMAN DNA polymerase delta subunit 2 OS=Homo sapiens GN=POLD2 PE=1 SV=1;>tr|F8W8R3|F8W8R3_HUMAN DNA polymerase delta subunit 2 OS=Homo sapiens GN=POLD2 PE=1 SV=1;>sp|P49005|DPOD2_HUMAN DNA polymerase delta subunit 2 OS=Homo sapiens GN=POLD2 PE=1 SV=1	4	4
A0A087WWF6;F8W8R3;P49005	POLD2	A0A087WWF6;F8W8R3;P49005	A0A087WWF6_HUMAN;F8W8R3_HUMAN;DPOD2_HUMAN	DNA polymerase delta subunit 2	TRUE	XDP_NSC / Edit_NSC	XDP_NSC	Edit_NSC	20	A0A087WWF6;F8W8R3;P49005	499025	580970	-0.219351	0.219351	16.421	0.858952	0	0.874703	0.573127	19	0.139871	Homo sapiens	;;telomere maintenance via recombination,telomere maintenance,DNA replication,DNA ligation,DNA strand elongation involved in DNA replication,transcription-coupled nucleotide-excision repair,nucleotide-excision repair, DNA incision, 5'-to lesion,nucleotide-excision repair, DNA gap filling,mismatch repair,cellular response to DNA damage stimulus,translesion synthesis,nucleotide-excision repair, DNA…	;;DNA binding,DNA-directed DNA polymerase activity,protein binding	;;nucleus,nucleoplasm,delta DNA polymerase complex	tr;tr;sp	1	1	uniprot_human_proteome	>tr|A0A087WWF6|A0A087WWF6_HUMAN DNA polymerase delta subunit 2 OS=Homo sapiens GN=POLD2 PE=1 SV=1;>tr|F8W8R3|F8W8R3_HUMAN DNA polymerase delta subunit 2 OS=Homo sapiens GN=POLD2 PE=1 SV=1;>sp|P49005|DPOD2_HUMAN DNA polymerase delta subunit 2 OS=Homo sapiens GN=POLD2 PE=1 SV=1	4	4
A0A087WWJ2;C9J5D1;E7EQ69;Q9GZZ1;Q9GZZ1-2	NAA50	A0A087WWJ2;C9J5D1;E7EQ69;Q9GZZ1;Q9GZZ1-2	A0A087WWJ2_HUMAN;C9J5D1_HUMAN;E7EQ69_HUMAN;NAA50_HUMAN;NAA50_HUMAN	N-alpha-acetyltransferase 50;N-alpha-acetyltransferase 50;N-alpha-acetyltransferase 50;N-alpha-acetyltransferase 50;Isoform 2 of N-alpha-acetyltransferase 50	TRUE	XDP_NSC / Contr_NSC	XDP_NSC	Contr_NSC	45	A0A087WWJ2;C9J5D1;E7EQ69;Q9GZZ1;Q9GZZ1-2	241067	266782	0.146225	0.146225	10.667	1.10667	0	0.119101	0.348197	44	0.1064	Homo sapiens	;;;N-terminal protein amino acid acetylation,histone H4 acetylation,mitotic sister chromatid cohesion, centromeric;	;;;peptide alpha-N-acetyltransferase activity,protein binding,H4 histone acetyltransferase activity,peptidyl-lysine acetyltransferase activity;	;;;nucleus,cytoplasm,extracellular exosome,NatA complex;	tr;tr;tr;sp;sp	1;1;1;1;	1;1;1;1;	uniprot_human_proteome	>tr|A0A087WWJ2|A0A087WWJ2_HUMAN N-alpha-acetyltransferase 50 OS=Homo sapiens GN=NAA50 PE=1 SV=1;>tr|C9J5D1|C9J5D1_HUMAN N-alpha-acetyltransferase 50 OS=Homo sapiens GN=NAA50 PE=1 SV=1;>tr|E7EQ69|E7EQ69_HUMAN N-alpha-acetyltransferase 50 OS=Homo sapiens GN=NAA50 PE=1 SV=1;>sp|Q9GZZ1|NAA50_HUMAN N-alpha-acetyltransferase 50 OS=Homo sapiens GN=NAA50 PE=1 SV=1;>sp|Q9GZZ1-2|NAA50_HUMAN Isoform 2 of N-…	4	5
A0A087WWJ2;C9J5D1;E7EQ69;Q9GZZ1;Q9GZZ1-2	NAA50	A0A087WWJ2;C9J5D1;E7EQ69;Q9GZZ1;Q9GZZ1-2	A0A087WWJ2_HUMAN;C9J5D1_HUMAN;E7EQ69_HUMAN;NAA50_HUMAN;NAA50_HUMAN	N-alpha-acetyltransferase 50;N-alpha-acetyltransferase 50;N-alpha-acetyltransferase 50;N-alpha-acetyltransferase 50;Isoform 2 of N-alpha-acetyltransferase 50	TRUE	Edit_NSC / Contr_NSC	Edit_NSC	Contr_NSC	25	A0A087WWJ2;C9J5D1;E7EQ69;Q9GZZ1;Q9GZZ1-2	241067	263815	0.130091	0.130091	9.43625	1.09436	0	0.00946982	0.0273532	24	0.139021	Homo sapiens	;;;N-terminal protein amino acid acetylation,histone H4 acetylation,mitotic sister chromatid cohesion, centromeric;	;;;peptide alpha-N-acetyltransferase activity,protein binding,H4 histone acetyltransferase activity,peptidyl-lysine acetyltransferase activity;	;;;nucleus,cytoplasm,extracellular exosome,NatA complex;	tr;tr;tr;sp;sp	1;1;1;1;	1;1;1;1;	uniprot_human_proteome	>tr|A0A087WWJ2|A0A087WWJ2_HUMAN N-alpha-acetyltransferase 50 OS=Homo sapiens GN=NAA50 PE=1 SV=1;>tr|C9J5D1|C9J5D1_HUMAN N-alpha-acetyltransferase 50 OS=Homo sapiens GN=NAA50 PE=1 SV=1;>tr|E7EQ69|E7EQ69_HUMAN N-alpha-acetyltransferase 50 OS=Homo sapiens GN=NAA50 PE=1 SV=1;>sp|Q9GZZ1|NAA50_HUMAN N-alpha-acetyltransferase 50 OS=Homo sapiens GN=NAA50 PE=1 SV=1;>sp|Q9GZZ1-2|NAA50_HUMAN Isoform 2 of N-…	4	5
A0A087WWJ2;C9J5D1;E7EQ69;Q9GZZ1;Q9GZZ1-2	NAA50	A0A087WWJ2;C9J5D1;E7EQ69;Q9GZZ1;Q9GZZ1-2	A0A087WWJ2_HUMAN;C9J5D1_HUMAN;E7EQ69_HUMAN;NAA50_HUMAN;NAA50_HUMAN	N-alpha-acetyltransferase 50;N-alpha-acetyltransferase 50;N-alpha-acetyltransferase 50;N-alpha-acetyltransferase 50;Isoform 2 of N-alpha-acetyltransferase 50	TRUE	XDP_NSC / Edit_NSC	XDP_NSC	Edit_NSC	25	A0A087WWJ2;C9J5D1;E7EQ69;Q9GZZ1;Q9GZZ1-2	266782	263815	0.0161341	0.0161341	-1.1121	1.01125	0	0.519553	0.448764	24	0.180991	Homo sapiens	;;;N-terminal protein amino acid acetylation,histone H4 acetylation,mitotic sister chromatid cohesion, centromeric;	;;;peptide alpha-N-acetyltransferase activity,protein binding,H4 histone acetyltransferase activity,peptidyl-lysine acetyltransferase activity;	;;;nucleus,cytoplasm,extracellular exosome,NatA complex;	tr;tr;tr;sp;sp	1;1;1;1;	1;1;1;1;	uniprot_human_proteome	>tr|A0A087WWJ2|A0A087WWJ2_HUMAN N-alpha-acetyltransferase 50 OS=Homo sapiens GN=NAA50 PE=1 SV=1;>tr|C9J5D1|C9J5D1_HUMAN N-alpha-acetyltransferase 50 OS=Homo sapiens GN=NAA50 PE=1 SV=1;>tr|E7EQ69|E7EQ69_HUMAN N-alpha-acetyltransferase 50 OS=Homo sapiens GN=NAA50 PE=1 SV=1;>sp|Q9GZZ1|NAA50_HUMAN N-alpha-acetyltransferase 50 OS=Homo sapiens GN=NAA50 PE=1 SV=1;>sp|Q9GZZ1-2|NAA50_HUMAN Isoform 2 of N-…	4	5
A0A087WWK8;Q6DN90	IQSEC1	A0A087WWK8;Q6DN90	A0A087WWK8_HUMAN;IQEC1_HUMAN	IQ motif and SEC7 domain-containing protein 1	TRUE	XDP_NSC / Contr_NSC	XDP_NSC	Contr_NSC	117	A0A087WWK8;Q6DN90	369443	347220	-0.0895016	0.0895016	-6.01526	0.939847	0	0.785839	0.703257	116	0.129827	Homo sapiens	;actin cytoskeleton organization,regulation of ARF protein signal transduction,positive regulation of GTPase activity	;ARF guanyl-nucleotide exchange factor activity,protein binding,lipid binding	;nucleolus,cytoplasm,membrane,intracellular membrane-bounded organelle	tr;sp	1	1	uniprot_human_proteome	>tr|A0A087WWK8|A0A087WWK8_HUMAN IQ motif and SEC7 domain-containing protein 1 OS=Homo sapiens GN=IQSEC1 PE=1 SV=1;>sp|Q6DN90|IQEC1_HUMAN IQ motif and SEC7 domain-containing protein 1 OS=Homo sapiens GN=IQSEC1 PE=1 SV=1	14	17
A0A087WWK8;Q6DN90	IQSEC1	A0A087WWK8;Q6DN90	A0A087WWK8_HUMAN;IQEC1_HUMAN	IQ motif and SEC7 domain-containing protein 1	TRUE	Edit_NSC / Contr_NSC	Edit_NSC	Contr_NSC	65	A0A087WWK8;Q6DN90	369443	406108	0.136513	0.136513	9.92449	1.09924	0	0.370443	0.302904	64	0.277234	Homo sapiens	;actin cytoskeleton organization,regulation of ARF protein signal transduction,positive regulation of GTPase activity	;ARF guanyl-nucleotide exchange factor activity,protein binding,lipid binding	;nucleolus,cytoplasm,membrane,intracellular membrane-bounded organelle	tr;sp	1	1	uniprot_human_proteome	>tr|A0A087WWK8|A0A087WWK8_HUMAN IQ motif and SEC7 domain-containing protein 1 OS=Homo sapiens GN=IQSEC1 PE=1 SV=1;>sp|Q6DN90|IQEC1_HUMAN IQ motif and SEC7 domain-containing protein 1 OS=Homo sapiens GN=IQSEC1 PE=1 SV=1	14	17
A0A087WWK8;Q6DN90	IQSEC1	A0A087WWK8;Q6DN90	A0A087WWK8_HUMAN;IQEC1_HUMAN	IQ motif and SEC7 domain-containing protein 1	TRUE	XDP_NSC / Edit_NSC	XDP_NSC	Edit_NSC	65	A0A087WWK8;Q6DN90	347220	406108	-0.226014	0.226014	16.9599	0.854994	0	0.735437	0.530801	64	0.191949	Homo sapiens	;actin cytoskeleton organization,regulation of ARF protein signal transduction,positive regulation of GTPase activity	;ARF guanyl-nucleotide exchange factor activity,protein binding,lipid binding	;nucleolus,cytoplasm,membrane,intracellular membrane-bounded organelle	tr;sp	1	1	uniprot_human_proteome	>tr|A0A087WWK8|A0A087WWK8_HUMAN IQ motif and SEC7 domain-containing protein 1 OS=Homo sapiens GN=IQSEC1 PE=1 SV=1;>sp|Q6DN90|IQEC1_HUMAN IQ motif and SEC7 domain-containing protein 1 OS=Homo sapiens GN=IQSEC1 PE=1 SV=1	14	17
A0A087WWM0;O43617	TRAPPC3	A0A087WWM0;O43617	A0A087WWM0_HUMAN;TPPC3_HUMAN	Trafficking protein particle complex subunit 3	TRUE	XDP_NSC / Contr_NSC	XDP_NSC	Contr_NSC	63	A0A087WWM0;O43617	684870	704493	0.0407557	0.0407557	2.86525	1.02865	0	0.779697	0.703257	62	0.16742	Homo sapiens	;positive regulation of GTPase activity,COPII vesicle coating,membrane organization	;protein binding,Rab guanyl-nucleotide exchange factor activity	;Golgi membrane,endoplasmic reticulum,Golgi apparatus,cytosol,TRAPP complex	tr;sp	1	1	uniprot_human_proteome	>tr|A0A087WWM0|A0A087WWM0_HUMAN Trafficking protein particle complex subunit 3 OS=Homo sapiens GN=TRAPPC3 PE=1 SV=1;>sp|O43617|TPPC3_HUMAN Trafficking protein particle complex subunit 3 OS=Homo sapiens GN=TRAPPC3 PE=1 SV=1	7	8
A0A087WWM0;O43617	TRAPPC3	A0A087WWM0;O43617	A0A087WWM0_HUMAN;TPPC3_HUMAN	Trafficking protein particle complex subunit 3	TRUE	Edit_NSC / Contr_NSC	Edit_NSC	Contr_NSC	35	A0A087WWM0;O43617	684870	611306	-0.163936	0.163936	-10.7414	0.892586	0	0.0261214	0.0546978	34	0.214745	Homo sapiens	;positive regulation of GTPase activity,COPII vesicle coating,membrane organization	;protein binding,Rab guanyl-nucleotide exchange factor activity	;Golgi membrane,endoplasmic reticulum,Golgi apparatus,cytosol,TRAPP complex	tr;sp	1	1	uniprot_human_proteome	>tr|A0A087WWM0|A0A087WWM0_HUMAN Trafficking protein particle complex subunit 3 OS=Homo sapiens GN=TRAPPC3 PE=1 SV=1;>sp|O43617|TPPC3_HUMAN Trafficking protein particle complex subunit 3 OS=Homo sapiens GN=TRAPPC3 PE=1 SV=1	7	8
A0A087WWM0;O43617	TRAPPC3	A0A087WWM0;O43617	A0A087WWM0_HUMAN;TPPC3_HUMAN	Trafficking protein particle complex subunit 3	TRUE	XDP_NSC / Edit_NSC	XDP_NSC	Edit_NSC	35	A0A087WWM0;O43617	704493	611306	0.204692	0.204692	-13.2276	1.15244	0	0.293059	0.335338	34	0.230636	Homo sapiens	;positive regulation of GTPase activity,COPII vesicle coating,membrane organization	;protein binding,Rab guanyl-nucleotide exchange factor activity	;Golgi membrane,endoplasmic reticulum,Golgi apparatus,cytosol,TRAPP complex	tr;sp	1	1	uniprot_human_proteome	>tr|A0A087WWM0|A0A087WWM0_HUMAN Trafficking protein particle complex subunit 3 OS=Homo sapiens GN=TRAPPC3 PE=1 SV=1;>sp|O43617|TPPC3_HUMAN Trafficking protein particle complex subunit 3 OS=Homo sapiens GN=TRAPPC3 PE=1 SV=1	7	8
A0A087WWM4;F8WAN9;H0YLV5;H0YMB3;H0YNJ6;Q9P2T1;Q9P2T1-2	GMPR2	A0A087WWM4;F8WAN9;H0YLV5;H0YMB3;H0YNJ6;Q9P2T1;Q9P2T1-2	A0A087WWM4_HUMAN;F8WAN9_HUMAN;H0YLV5_HUMAN;H0YMB3_HUMAN;H0YNJ6_HUMAN;GMPR2_HUMAN;GMPR2_HUMAN	GMP reductase;GMP reductase;GMP reductase;GMP reductase;GMP reductase;GMP reductase 2;Isoform 2 of GMP reductase 2	TRUE	XDP_NSC / Contr_NSC	XDP_NSC	Contr_NSC	63	A0A087WWM4;F8WAN9;H0YLV5;H0YMB3;H0YNJ6;Q9P2T1;Q9P2T1-2	364860	374586	0.0379514	0.0379514	2.6655	1.02665	0	0.772713	0.701895	62	0.0647507	Homo sapiens	;;;;;purine nucleobase metabolic process,purine-containing compound salvage,GMP metabolic process,oxidation-reduction process;	;;;;;GMP reductase activity,metal ion binding;	;;;;;cytosol,GMP reductase complex;	tr;tr;tr;tr;tr;sp;sp	1;1;1;1;1;1;	1;1;1;1;1;1;	uniprot_human_proteome	>tr|A0A087WWM4|A0A087WWM4_HUMAN GMP reductase OS=Homo sapiens GN=GMPR2 PE=1 SV=1;>tr|F8WAN9|F8WAN9_HUMAN GMP reductase OS=Homo sapiens GN=GMPR2 PE=1 SV=1;>tr|H0YLV5|H0YLV5_HUMAN GMP reductase OS=Homo sapiens GN=GMPR2 PE=1 SV=1;>tr|H0YMB3|H0YMB3_HUMAN GMP reductase OS=Homo sapiens GN=GMPR2 PE=1 SV=1;>tr|H0YNJ6|H0YNJ6_HUMAN GMP reductase OS=Homo sapiens GN=GMPR2 PE=1 SV=1;>sp|Q9P2T1|GMPR2_HUMAN GMP…	7	8
A0A087WWM4;F8WAN9;H0YLV5;H0YMB3;H0YNJ6;Q9P2T1;Q9P2T1-2	GMPR2	A0A087WWM4;F8WAN9;H0YLV5;H0YMB3;H0YNJ6;Q9P2T1;Q9P2T1-2	A0A087WWM4_HUMAN;F8WAN9_HUMAN;H0YLV5_HUMAN;H0YMB3_HUMAN;H0YNJ6_HUMAN;GMPR2_HUMAN;GMPR2_HUMAN	GMP reductase;GMP reductase;GMP reductase;GMP reductase;GMP reductase;GMP reductase 2;Isoform 2 of GMP reductase 2	TRUE	Edit_NSC / Contr_NSC	Edit_NSC	Contr_NSC	35	A0A087WWM4;F8WAN9;H0YLV5;H0YMB3;H0YNJ6;Q9P2T1;Q9P2T1-2	364860	318015	-0.19825	0.19825	-12.8393	0.871607	0	0.0997528	0.129945	34	0.0879324	Homo sapiens	;;;;;purine nucleobase metabolic process,purine-containing compound salvage,GMP metabolic process,oxidation-reduction process;	;;;;;GMP reductase activity,metal ion binding;	;;;;;cytosol,GMP reductase complex;	tr;tr;tr;tr;tr;sp;sp	1;1;1;1;1;1;	1;1;1;1;1;1;	uniprot_human_proteome	>tr|A0A087WWM4|A0A087WWM4_HUMAN GMP reductase OS=Homo sapiens GN=GMPR2 PE=1 SV=1;>tr|F8WAN9|F8WAN9_HUMAN GMP reductase OS=Homo sapiens GN=GMPR2 PE=1 SV=1;>tr|H0YLV5|H0YLV5_HUMAN GMP reductase OS=Homo sapiens GN=GMPR2 PE=1 SV=1;>tr|H0YMB3|H0YMB3_HUMAN GMP reductase OS=Homo sapiens GN=GMPR2 PE=1 SV=1;>tr|H0YNJ6|H0YNJ6_HUMAN GMP reductase OS=Homo sapiens GN=GMPR2 PE=1 SV=1;>sp|Q9P2T1|GMPR2_HUMAN GMP…	7	8
A0A087WWM4;F8WAN9;H0YLV5;H0YMB3;H0YNJ6;Q9P2T1;Q9P2T1-2	GMPR2	A0A087WWM4;F8WAN9;H0YLV5;H0YMB3;H0YNJ6;Q9P2T1;Q9P2T1-2	A0A087WWM4_HUMAN;F8WAN9_HUMAN;H0YLV5_HUMAN;H0YMB3_HUMAN;H0YNJ6_HUMAN;GMPR2_HUMAN;GMPR2_HUMAN	GMP reductase;GMP reductase;GMP reductase;GMP reductase;GMP reductase;GMP reductase 2;Isoform 2 of GMP reductase 2	TRUE	XDP_NSC / Edit_NSC	XDP_NSC	Edit_NSC	35	A0A087WWM4;F8WAN9;H0YLV5;H0YMB3;H0YNJ6;Q9P2T1;Q9P2T1-2	374586	318015	0.236202	0.236202	-15.1023	1.17789	0	0.280551	0.327852	34	0.10333	Homo sapiens	;;;;;purine nucleobase metabolic process,purine-containing compound salvage,GMP metabolic process,oxidation-reduction process;	;;;;;GMP reductase activity,metal ion binding;	;;;;;cytosol,GMP reductase complex;	tr;tr;tr;tr;tr;sp;sp	1;1;1;1;1;1;	1;1;1;1;1;1;	uniprot_human_proteome	>tr|A0A087WWM4|A0A087WWM4_HUMAN GMP reductase OS=Homo sapiens GN=GMPR2 PE=1 SV=1;>tr|F8WAN9|F8WAN9_HUMAN GMP reductase OS=Homo sapiens GN=GMPR2 PE=1 SV=1;>tr|H0YLV5|H0YLV5_HUMAN GMP reductase OS=Homo sapiens GN=GMPR2 PE=1 SV=1;>tr|H0YMB3|H0YMB3_HUMAN GMP reductase OS=Homo sapiens GN=GMPR2 PE=1 SV=1;>tr|H0YNJ6|H0YNJ6_HUMAN GMP reductase OS=Homo sapiens GN=GMPR2 PE=1 SV=1;>sp|Q9P2T1|GMPR2_HUMAN GMP…	7	8
A0A087WWP4;Q96T37;Q96T37-2;Q96T37-3;Q96T37-4	RBM15	A0A087WWP4;Q96T37;Q96T37-2;Q96T37-3;Q96T37-4	A0A087WWP4_HUMAN;RBM15_HUMAN;RBM15_HUMAN;RBM15_HUMAN;RBM15_HUMAN	Putative RNA-binding protein 15;Putative RNA-binding protein 15;Isoform 2 of Putative RNA-binding protein 15;Isoform 3 of Putative RNA-binding protein 15;Isoform 4 of Putative RNA-binding protein 15	TRUE	XDP_NSC / Contr_NSC	XDP_NSC	Contr_NSC	117	A0A087WWP4;Q96T37;Q96T37-2;Q96T37-3;Q96T37-4	243922	247519	0.0211183	0.0211183	1.47458	1.01475	0	0.287656	0.490134	116	0.144409	Homo sapiens	;mRNA splicing, via spliceosome,patterning of blood vessels,positive regulation of transcription of Notch receptor target,viral process,negative regulation of myeloid cell differentiation,spleen development,ventricular septum morphogenesis,placenta blood vessel development,negative regulation of transcription, DNA-templated;;;	;nucleotide binding,nucleic acid binding,RNA binding,protein binding;;;	;nucleoplasm,nuclear speck,nuclear membrane;;;	tr;sp;sp;sp;sp	1;1;;;	1;2;;;	uniprot_human_proteome	>tr|A0A087WWP4|A0A087WWP4_HUMAN Putative RNA-binding protein 15 OS=Homo sapiens GN=RBM15 PE=1 SV=1;>sp|Q96T37|RBM15_HUMAN Putative RNA-binding protein 15 OS=Homo sapiens GN=RBM15 PE=1 SV=2;>sp|Q96T37-2|RBM15_HUMAN Isoform 2 of Putative RNA-binding protein 15 OS=Homo sapiens GN=RBM15;>sp|Q96T37-3|RBM15_HUMAN Isoform 3 of Putative RNA-binding protein 15 OS=Homo sapiens GN=RBM15;>sp|Q96T37-4|RBM15_H…	15	15
A0A087WWP4;Q96T37;Q96T37-2;Q96T37-3;Q96T37-4	RBM15	A0A087WWP4;Q96T37;Q96T37-2;Q96T37-3;Q96T37-4	A0A087WWP4_HUMAN;RBM15_HUMAN;RBM15_HUMAN;RBM15_HUMAN;RBM15_HUMAN	Putative RNA-binding protein 15;Putative RNA-binding protein 15;Isoform 2 of Putative RNA-binding protein 15;Isoform 3 of Putative RNA-binding protein 15;Isoform 4 of Putative RNA-binding protein 15	TRUE	Edit_NSC / Contr_NSC	Edit_NSC	Contr_NSC	65	A0A087WWP4;Q96T37;Q96T37-2;Q96T37-3;Q96T37-4	243922	289918	0.249224	0.249224	18.8567	1.18857	0	0.862576	0.491834	64	0.1319	Homo sapiens	;mRNA splicing, via spliceosome,patterning of blood vessels,positive regulation of transcription of Notch receptor target,viral process,negative regulation of myeloid cell differentiation,spleen development,ventricular septum morphogenesis,placenta blood vessel development,negative regulation of transcription, DNA-templated;;;	;nucleotide binding,nucleic acid binding,RNA binding,protein binding;;;	;nucleoplasm,nuclear speck,nuclear membrane;;;	tr;sp;sp;sp;sp	1;1;;;	1;2;;;	uniprot_human_proteome	>tr|A0A087WWP4|A0A087WWP4_HUMAN Putative RNA-binding protein 15 OS=Homo sapiens GN=RBM15 PE=1 SV=1;>sp|Q96T37|RBM15_HUMAN Putative RNA-binding protein 15 OS=Homo sapiens GN=RBM15 PE=1 SV=2;>sp|Q96T37-2|RBM15_HUMAN Isoform 2 of Putative RNA-binding protein 15 OS=Homo sapiens GN=RBM15;>sp|Q96T37-3|RBM15_HUMAN Isoform 3 of Putative RNA-binding protein 15 OS=Homo sapiens GN=RBM15;>sp|Q96T37-4|RBM15_H…	15	15
A0A087WWP4;Q96T37;Q96T37-2;Q96T37-3;Q96T37-4	RBM15	A0A087WWP4;Q96T37;Q96T37-2;Q96T37-3;Q96T37-4	A0A087WWP4_HUMAN;RBM15_HUMAN;RBM15_HUMAN;RBM15_HUMAN;RBM15_HUMAN	Putative RNA-binding protein 15;Putative RNA-binding protein 15;Isoform 2 of Putative RNA-binding protein 15;Isoform 3 of Putative RNA-binding protein 15;Isoform 4 of Putative RNA-binding protein 15	TRUE	XDP_NSC / Edit_NSC	XDP_NSC	Edit_NSC	65	A0A087WWP4;Q96T37;Q96T37-2;Q96T37-3;Q96T37-4	247519	289918	-0.228105	0.228105	17.1296	0.853755	0	0.749835	0.535772	64	0.109143	Homo sapiens	;mRNA splicing, via spliceosome,patterning of blood vessels,positive regulation of transcription of Notch receptor target,viral process,negative regulation of myeloid cell differentiation,spleen development,ventricular septum morphogenesis,placenta blood vessel development,negative regulation of transcription, DNA-templated;;;	;nucleotide binding,nucleic acid binding,RNA binding,protein binding;;;	;nucleoplasm,nuclear speck,nuclear membrane;;;	tr;sp;sp;sp;sp	1;1;;;	1;2;;;	uniprot_human_proteome	>tr|A0A087WWP4|A0A087WWP4_HUMAN Putative RNA-binding protein 15 OS=Homo sapiens GN=RBM15 PE=1 SV=1;>sp|Q96T37|RBM15_HUMAN Putative RNA-binding protein 15 OS=Homo sapiens GN=RBM15 PE=1 SV=2;>sp|Q96T37-2|RBM15_HUMAN Isoform 2 of Putative RNA-binding protein 15 OS=Homo sapiens GN=RBM15;>sp|Q96T37-3|RBM15_HUMAN Isoform 3 of Putative RNA-binding protein 15 OS=Homo sapiens GN=RBM15;>sp|Q96T37-4|RBM15_H…	15	15
A0A087WWR8;Q8IWU6	SULF1	A0A087WWR8;Q8IWU6	A0A087WWR8_HUMAN;SULF1_HUMAN	Extracellular sulfatase Sulf-1	TRUE	XDP_NSC / Contr_NSC	XDP_NSC	Contr_NSC	54	A0A087WWR8;Q8IWU6	94481.8	187997	0.992603	0.992603	98.9771	1.98977	0	0.00330144	0.0425519	53	0.264537	Homo sapiens	;kidney development,negative regulation of endothelial cell proliferation,chondrocyte development,glomerular filtration,apoptotic process,positive regulation of vascular endothelial growth factor production,esophagus smooth muscle contraction,negative regulation of angiogenesis,positive regulation of Wnt signaling pathway,heparan sulfate proteoglycan metabolic process,negative regulation of cell …	;arylsulfatase activity,calcium ion binding,N-acetylglucosamine-6-sulfatase activity	;extracellular space,endoplasmic reticulum,Golgi apparatus,Golgi stack,plasma membrane,cell surface,membrane raft	tr;sp	1	1	uniprot_human_proteome	>tr|A0A087WWR8|A0A087WWR8_HUMAN Extracellular sulfatase Sulf-1 OS=Homo sapiens GN=SULF1 PE=1 SV=1;>sp|Q8IWU6|SULF1_HUMAN Extracellular sulfatase Sulf-1 OS=Homo sapiens GN=SULF1 PE=1 SV=1	6	7
A0A087WWR8;Q8IWU6	SULF1	A0A087WWR8;Q8IWU6	A0A087WWR8_HUMAN;SULF1_HUMAN	Extracellular sulfatase Sulf-1	TRUE	Edit_NSC / Contr_NSC	Edit_NSC	Contr_NSC	30	A0A087WWR8;Q8IWU6	94481.8	91060.1	-0.0532176	0.0532176	-3.62156	0.963784	0	0.188762	0.196952	29	0.312556	Homo sapiens	;kidney development,negative regulation of endothelial cell proliferation,chondrocyte development,glomerular filtration,apoptotic process,positive regulation of vascular endothelial growth factor production,esophagus smooth muscle contraction,negative regulation of angiogenesis,positive regulation of Wnt signaling pathway,heparan sulfate proteoglycan metabolic process,negative regulation of cell …	;arylsulfatase activity,calcium ion binding,N-acetylglucosamine-6-sulfatase activity	;extracellular space,endoplasmic reticulum,Golgi apparatus,Golgi stack,plasma membrane,cell surface,membrane raft	tr;sp	1	1	uniprot_human_proteome	>tr|A0A087WWR8|A0A087WWR8_HUMAN Extracellular sulfatase Sulf-1 OS=Homo sapiens GN=SULF1 PE=1 SV=1;>sp|Q8IWU6|SULF1_HUMAN Extracellular sulfatase Sulf-1 OS=Homo sapiens GN=SULF1 PE=1 SV=1	6	7
A0A087WWR8;Q8IWU6	SULF1	A0A087WWR8;Q8IWU6	A0A087WWR8_HUMAN;SULF1_HUMAN	Extracellular sulfatase Sulf-1	TRUE	XDP_NSC / Edit_NSC	XDP_NSC	Edit_NSC	30	A0A087WWR8;Q8IWU6	187997	91060.1	1.04582	1.04582	-51.5631	2.06454	0	0.00394647	0.025868	29	0.403362	Homo sapiens	;kidney development,negative regulation of endothelial cell proliferation,chondrocyte development,glomerular filtration,apoptotic process,positive regulation of vascular endothelial growth factor production,esophagus smooth muscle contraction,negative regulation of angiogenesis,positive regulation of Wnt signaling pathway,heparan sulfate proteoglycan metabolic process,negative regulation of cell …	;arylsulfatase activity,calcium ion binding,N-acetylglucosamine-6-sulfatase activity	;extracellular space,endoplasmic reticulum,Golgi apparatus,Golgi stack,plasma membrane,cell surface,membrane raft	tr;sp	1	1	uniprot_human_proteome	>tr|A0A087WWR8|A0A087WWR8_HUMAN Extracellular sulfatase Sulf-1 OS=Homo sapiens GN=SULF1 PE=1 SV=1;>sp|Q8IWU6|SULF1_HUMAN Extracellular sulfatase Sulf-1 OS=Homo sapiens GN=SULF1 PE=1 SV=1	6	7
A0A087WWS1;Q96FV9	THOC1	A0A087WWS1;Q96FV9	A0A087WWS1_HUMAN;THOC1_HUMAN	THO complex subunit 1	TRUE	XDP_NSC / Contr_NSC	XDP_NSC	Contr_NSC	54	A0A087WWS1;Q96FV9	146061	150627	0.0444074	0.0444074	3.12595	1.03126	0	0.66717	0.668101	53	0.100824	Homo sapiens	;regulation of DNA recombination,termination of RNA polymerase II transcription,RNA processing,RNA export from nucleus,mRNA export from nucleus,apoptotic process,signal transduction,RNA splicing,mRNA 3'-end processing,replication fork processing,regulation of DNA-templated transcription, elongation,positive regulation of DNA-templated transcription, elongation,viral mRNA export from host cell nuc…	;DNA binding,RNA binding,protein binding	;transcription export complex,THO complex,THO complex part of transcription export complex,nucleus,nucleoplasm,cytoplasm,cytosol,nuclear matrix,nuclear speck,intercellular bridge,nuclear chromosome, telomeric region	tr;sp	1	1	uniprot_human_proteome	>tr|A0A087WWS1|A0A087WWS1_HUMAN THO complex subunit 1 OS=Homo sapiens GN=THOC1 PE=1 SV=1;>sp|Q96FV9|THOC1_HUMAN THO complex subunit 1 OS=Homo sapiens GN=THOC1 PE=1 SV=1	6	6
A0A087WWS1;Q96FV9	THOC1	A0A087WWS1;Q96FV9	A0A087WWS1_HUMAN;THOC1_HUMAN	THO complex subunit 1	TRUE	Edit_NSC / Contr_NSC	Edit_NSC	Contr_NSC	30	A0A087WWS1;Q96FV9	146061	172347	0.238747	0.238747	17.9967	1.17997	0	0.0348145	0.0655598	29	0.120061	Homo sapiens	;regulation of DNA recombination,termination of RNA polymerase II transcription,RNA processing,RNA export from nucleus,mRNA export from nucleus,apoptotic process,signal transduction,RNA splicing,mRNA 3'-end processing,replication fork processing,regulation of DNA-templated transcription, elongation,positive regulation of DNA-templated transcription, elongation,viral mRNA export from host cell nuc…	;DNA binding,RNA binding,protein binding	;transcription export complex,THO complex,THO complex part of transcription export complex,nucleus,nucleoplasm,cytoplasm,cytosol,nuclear matrix,nuclear speck,intercellular bridge,nuclear chromosome, telomeric region	tr;sp	1	1	uniprot_human_proteome	>tr|A0A087WWS1|A0A087WWS1_HUMAN THO complex subunit 1 OS=Homo sapiens GN=THOC1 PE=1 SV=1;>sp|Q96FV9|THOC1_HUMAN THO complex subunit 1 OS=Homo sapiens GN=THOC1 PE=1 SV=1	6	6
A0A087WWS1;Q96FV9	THOC1	A0A087WWS1;Q96FV9	A0A087WWS1_HUMAN;THOC1_HUMAN	THO complex subunit 1	TRUE	XDP_NSC / Edit_NSC	XDP_NSC	Edit_NSC	30	A0A087WWS1;Q96FV9	150627	172347	-0.194339	0.194339	14.42	0.873973	0	0.0525654	0.13252	29	0.129532	Homo sapiens	;regulation of DNA recombination,termination of RNA polymerase II transcription,RNA processing,RNA export from nucleus,mRNA export from nucleus,apoptotic process,signal transduction,RNA splicing,mRNA 3'-end processing,replication fork processing,regulation of DNA-templated transcription, elongation,positive regulation of DNA-templated transcription, elongation,viral mRNA export from host cell nuc…	;DNA binding,RNA binding,protein binding	;transcription export complex,THO complex,THO complex part of transcription export complex,nucleus,nucleoplasm,cytoplasm,cytosol,nuclear matrix,nuclear speck,intercellular bridge,nuclear chromosome, telomeric region	tr;sp	1	1	uniprot_human_proteome	>tr|A0A087WWS1|A0A087WWS1_HUMAN THO complex subunit 1 OS=Homo sapiens GN=THOC1 PE=1 SV=1;>sp|Q96FV9|THOC1_HUMAN THO complex subunit 1 OS=Homo sapiens GN=THOC1 PE=1 SV=1	6	6
A0A087WX71;Q9H501	ESF1	A0A087WX71;Q9H501	A0A087WX71_HUMAN;ESF1_HUMAN	ESF1 homolog	TRUE	XDP_NSC / Contr_NSC	XDP_NSC	Contr_NSC	27	A0A087WX71;Q9H501	53486.2	44977.2	-0.249976	0.249976	-15.9089	0.840911	0	0.621595	0.65118	26	0.478083	Homo sapiens	;transcription, DNA-templated,regulation of transcription, DNA-templated	;RNA binding	;extracellular space,nucleoplasm,nucleolus	tr;sp	1	1	uniprot_human_proteome	>tr|A0A087WX71|A0A087WX71_HUMAN ESF1 homolog OS=Homo sapiens GN=ESF1 PE=1 SV=1;>sp|Q9H501|ESF1_HUMAN ESF1 homolog OS=Homo sapiens GN=ESF1 PE=1 SV=1	4	5
A0A087WX71;Q9H501	ESF1	A0A087WX71;Q9H501	A0A087WX71_HUMAN;ESF1_HUMAN	ESF1 homolog	TRUE	Edit_NSC / Contr_NSC	Edit_NSC	Contr_NSC	15	A0A087WX71;Q9H501	53486.2	73268.6	0.454026	0.454026	36.9858	1.36986	0	0.0737641	0.107197	14	0.267845	Homo sapiens	;transcription, DNA-templated,regulation of transcription, DNA-templated	;RNA binding	;extracellular space,nucleoplasm,nucleolus	tr;sp	1	1	uniprot_human_proteome	>tr|A0A087WX71|A0A087WX71_HUMAN ESF1 homolog OS=Homo sapiens GN=ESF1 PE=1 SV=1;>sp|Q9H501|ESF1_HUMAN ESF1 homolog OS=Homo sapiens GN=ESF1 PE=1 SV=1	4	5
A0A087WX71;Q9H501	ESF1	A0A087WX71;Q9H501	A0A087WX71_HUMAN;ESF1_HUMAN	ESF1 homolog	TRUE	XDP_NSC / Edit_NSC	XDP_NSC	Edit_NSC	15	A0A087WX71;Q9H501	44977.2	73268.6	-0.704002	0.704002	62.9017	0.613867	0	0.0183716	0.070231	14	0.291874	Homo sapiens	;transcription, DNA-templated,regulation of transcription, DNA-templated	;RNA binding	;extracellular space,nucleoplasm,nucleolus	tr;sp	1	1	uniprot_human_proteome	>tr|A0A087WX71|A0A087WX71_HUMAN ESF1 homolog OS=Homo sapiens GN=ESF1 PE=1 SV=1;>sp|Q9H501|ESF1_HUMAN ESF1 homolog OS=Homo sapiens GN=ESF1 PE=1 SV=1	4	5
A0A087WXC5;E7ESZ7;O95299	NDUFA10	A0A087WXC5;E7ESZ7;O95299	A0A087WXC5_HUMAN;E7ESZ7_HUMAN;NDUAA_HUMAN	NADH dehydrogenase [ubiquinone] 1 alpha subcomplex subunit 10, mitochondrial;NADH dehydrogenase [ubiquinone] 1 alpha subcomplex subunit 10, mitochondrial;NADH dehydrogenase [ubiquinone] 1 alpha subcomplex subunit 10, mitochondrial	TRUE	XDP_NSC / Contr_NSC	XDP_NSC	Contr_NSC	90	A0A087WXC5;E7ESZ7;O95299	382508	406003	0.0859982	0.0859982	6.14219	1.06142	0	0.599123	0.644623	89	0.131745	Homo sapiens	;;mitochondrial electron transport, NADH to ubiquinone,mitochondrial respiratory chain complex I assembly	;;NADH dehydrogenase (ubiquinone) activity	;;mitochondrion,mitochondrial inner membrane,mitochondrial respiratory chain complex I,mitochondrial matrix,myelin sheath	tr;tr;sp	1	1	uniprot_human_proteome	>tr|A0A087WXC5|A0A087WXC5_HUMAN NADH dehydrogenase [ubiquinone] 1 alpha subcomplex subunit 10, mitochondrial OS=Homo sapiens GN=NDUFA10 PE=1 SV=1;>tr|E7ESZ7|E7ESZ7_HUMAN NADH dehydrogenase [ubiquinone] 1 alpha subcomplex subunit 10, mitochondrial OS=Homo sapiens GN=NDUFA10 PE=1 SV=1;>sp|O95299|NDUAA_HUMAN NADH dehydrogenase [ubiquinone] 1 alpha subcomplex subunit 10, mitochondrial OS=Homo sapiens…	9	11
A0A087WXC5;E7ESZ7;O95299	NDUFA10	A0A087WXC5;E7ESZ7;O95299	A0A087WXC5_HUMAN;E7ESZ7_HUMAN;NDUAA_HUMAN	NADH dehydrogenase [ubiquinone] 1 alpha subcomplex subunit 10, mitochondrial;NADH dehydrogenase [ubiquinone] 1 alpha subcomplex subunit 10, mitochondrial;NADH dehydrogenase [ubiquinone] 1 alpha subcomplex subunit 10, mitochondrial	TRUE	Edit_NSC / Contr_NSC	Edit_NSC	Contr_NSC	50	A0A087WXC5;E7ESZ7;O95299	382508	367534	-0.057614	0.057614	-3.91481	0.960852	0	0.0703986	0.104206	49	0.197722	Homo sapiens	;;mitochondrial electron transport, NADH to ubiquinone,mitochondrial respiratory chain complex I assembly	;;NADH dehydrogenase (ubiquinone) activity	;;mitochondrion,mitochondrial inner membrane,mitochondrial respiratory chain complex I,mitochondrial matrix,myelin sheath	tr;tr;sp	1	1	uniprot_human_proteome	>tr|A0A087WXC5|A0A087WXC5_HUMAN NADH dehydrogenase [ubiquinone] 1 alpha subcomplex subunit 10, mitochondrial OS=Homo sapiens GN=NDUFA10 PE=1 SV=1;>tr|E7ESZ7|E7ESZ7_HUMAN NADH dehydrogenase [ubiquinone] 1 alpha subcomplex subunit 10, mitochondrial OS=Homo sapiens GN=NDUFA10 PE=1 SV=1;>sp|O95299|NDUAA_HUMAN NADH dehydrogenase [ubiquinone] 1 alpha subcomplex subunit 10, mitochondrial OS=Homo sapiens…	9	11
A0A087WXC5;E7ESZ7;O95299	NDUFA10	A0A087WXC5;E7ESZ7;O95299	A0A087WXC5_HUMAN;E7ESZ7_HUMAN;NDUAA_HUMAN	NADH dehydrogenase [ubiquinone] 1 alpha subcomplex subunit 10, mitochondrial;NADH dehydrogenase [ubiquinone] 1 alpha subcomplex subunit 10, mitochondrial;NADH dehydrogenase [ubiquinone] 1 alpha subcomplex subunit 10, mitochondrial	TRUE	XDP_NSC / Edit_NSC	XDP_NSC	Edit_NSC	50	A0A087WXC5;E7ESZ7;O95299	406003	367534	0.143612	0.143612	-9.47502	1.10467	0	0.250754	0.309566	49	0.212904	Homo sapiens	;;mitochondrial electron transport, NADH to ubiquinone,mitochondrial respiratory chain complex I assembly	;;NADH dehydrogenase (ubiquinone) activity	;;mitochondrion,mitochondrial inner membrane,mitochondrial respiratory chain complex I,mitochondrial matrix,myelin sheath	tr;tr;sp	1	1	uniprot_human_proteome	>tr|A0A087WXC5|A0A087WXC5_HUMAN NADH dehydrogenase [ubiquinone] 1 alpha subcomplex subunit 10, mitochondrial OS=Homo sapiens GN=NDUFA10 PE=1 SV=1;>tr|E7ESZ7|E7ESZ7_HUMAN NADH dehydrogenase [ubiquinone] 1 alpha subcomplex subunit 10, mitochondrial OS=Homo sapiens GN=NDUFA10 PE=1 SV=1;>sp|O95299|NDUAA_HUMAN NADH dehydrogenase [ubiquinone] 1 alpha subcomplex subunit 10, mitochondrial OS=Homo sapiens…	9	11
A0A087WXM6;A0A0A6YYL6;J3KRX5;J3QQT2;P18621;P18621-3	RPL17;RPL17-C18orf32;RPL17;RPL17;RPL17;RPL17	A0A087WXM6;A0A0A6YYL6;J3KRX5;J3QQT2;P18621;P18621-3	A0A087WXM6_HUMAN;A0A0A6YYL6_HUMAN;J3KRX5_HUMAN;J3QQT2_HUMAN;RL17_HUMAN;RL17_HUMAN	60S ribosomal protein L17 (Fragment);Protein RPL17-C18orf32;60S ribosomal protein L17 (Fragment);60S ribosomal protein L17 (Fragment);60S ribosomal protein L17;Isoform 3 of 60S ribosomal protein L17	TRUE	XDP_NSC / Contr_NSC	XDP_NSC	Contr_NSC	171	A0A087WXM6;A0A0A6YYL6;J3KRX5;J3QQT2;P18621;P18621-3	5431588	5.25825e+06	-0.0467915	0.0467915	-3.1913	0.968087	0	0.515022	0.610493	170	0.133386	Homo sapiens	;translation;;;nuclear-transcribed mRNA catabolic process, nonsense-mediated decay,rRNA processing,translation,translational initiation,SRP-dependent cotranslational protein targeting to membrane,viral transcription;	;structural constituent of ribosome;;;RNA binding,structural constituent of ribosome,protein binding;	;large ribosomal subunit;;;nucleus,cytosol,cytosolic large ribosomal subunit;	tr;tr;tr;tr;sp;sp	3;3;3;3;1;	1;1;1;1;3;	uniprot_human_proteome	>tr|A0A087WXM6|A0A087WXM6_HUMAN 60S ribosomal protein L17 (Fragment) OS=Homo sapiens GN=RPL17 PE=3 SV=1;>tr|A0A0A6YYL6|A0A0A6YYL6_HUMAN Protein RPL17-C18orf32 OS=Homo sapiens GN=RPL17-C18orf32 PE=3 SV=1;>tr|J3KRX5|J3KRX5_HUMAN 60S ribosomal protein L17 (Fragment) OS=Homo sapiens GN=RPL17 PE=3 SV=1;>tr|J3QQT2|J3QQT2_HUMAN 60S ribosomal protein L17 (Fragment) OS=Homo sapiens GN=RPL17 PE=3 SV=1;>sp|…	11	22
A0A087WXM6;A0A0A6YYL6;J3KRX5;J3QQT2;P18621;P18621-3	RPL17;RPL17-C18orf32;RPL17;RPL17;RPL17;RPL17	A0A087WXM6;A0A0A6YYL6;J3KRX5;J3QQT2;P18621;P18621-3	A0A087WXM6_HUMAN;A0A0A6YYL6_HUMAN;J3KRX5_HUMAN;J3QQT2_HUMAN;RL17_HUMAN;RL17_HUMAN	60S ribosomal protein L17 (Fragment);Protein RPL17-C18orf32;60S ribosomal protein L17 (Fragment);60S ribosomal protein L17 (Fragment);60S ribosomal protein L17;Isoform 3 of 60S ribosomal protein L17	TRUE	Edit_NSC / Contr_NSC	Edit_NSC	Contr_NSC	95	A0A087WXM6;A0A0A6YYL6;J3KRX5;J3QQT2;P18621;P18621-3	5431588	6511334	0.261579	0.261579	19.879	1.19879	0	0.0296466	0.0592542	94	0.215705	Homo sapiens	;translation;;;nuclear-transcribed mRNA catabolic process, nonsense-mediated decay,rRNA processing,translation,translational initiation,SRP-dependent cotranslational protein targeting to membrane,viral transcription;	;structural constituent of ribosome;;;RNA binding,structural constituent of ribosome,protein binding;	;large ribosomal subunit;;;nucleus,cytosol,cytosolic large ribosomal subunit;	tr;tr;tr;tr;sp;sp	3;3;3;3;1;	1;1;1;1;3;	uniprot_human_proteome	>tr|A0A087WXM6|A0A087WXM6_HUMAN 60S ribosomal protein L17 (Fragment) OS=Homo sapiens GN=RPL17 PE=3 SV=1;>tr|A0A0A6YYL6|A0A0A6YYL6_HUMAN Protein RPL17-C18orf32 OS=Homo sapiens GN=RPL17-C18orf32 PE=3 SV=1;>tr|J3KRX5|J3KRX5_HUMAN 60S ribosomal protein L17 (Fragment) OS=Homo sapiens GN=RPL17 PE=3 SV=1;>tr|J3QQT2|J3QQT2_HUMAN 60S ribosomal protein L17 (Fragment) OS=Homo sapiens GN=RPL17 PE=3 SV=1;>sp|…	11	22
A0A087WXM6;A0A0A6YYL6;J3KRX5;J3QQT2;P18621;P18621-3	RPL17;RPL17-C18orf32;RPL17;RPL17;RPL17;RPL17	A0A087WXM6;A0A0A6YYL6;J3KRX5;J3QQT2;P18621;P18621-3	A0A087WXM6_HUMAN;A0A0A6YYL6_HUMAN;J3KRX5_HUMAN;J3QQT2_HUMAN;RL17_HUMAN;RL17_HUMAN	60S ribosomal protein L17 (Fragment);Protein RPL17-C18orf32;60S ribosomal protein L17 (Fragment);60S ribosomal protein L17 (Fragment);60S ribosomal protein L17;Isoform 3 of 60S ribosomal protein L17	TRUE	XDP_NSC / Edit_NSC	XDP_NSC	Edit_NSC	95	A0A087WXM6;A0A0A6YYL6;J3KRX5;J3QQT2;P18621;P18621-3	5.25825e+06	6511334	-0.308371	0.308371	23.8308	0.807553	0	0.316232	0.349313	94	0.153771	Homo sapiens	;translation;;;nuclear-transcribed mRNA catabolic process, nonsense-mediated decay,rRNA processing,translation,translational initiation,SRP-dependent cotranslational protein targeting to membrane,viral transcription;	;structural constituent of ribosome;;;RNA binding,structural constituent of ribosome,protein binding;	;large ribosomal subunit;;;nucleus,cytosol,cytosolic large ribosomal subunit;	tr;tr;tr;tr;sp;sp	3;3;3;3;1;	1;1;1;1;3;	uniprot_human_proteome	>tr|A0A087WXM6|A0A087WXM6_HUMAN 60S ribosomal protein L17 (Fragment) OS=Homo sapiens GN=RPL17 PE=3 SV=1;>tr|A0A0A6YYL6|A0A0A6YYL6_HUMAN Protein RPL17-C18orf32 OS=Homo sapiens GN=RPL17-C18orf32 PE=3 SV=1;>tr|J3KRX5|J3KRX5_HUMAN 60S ribosomal protein L17 (Fragment) OS=Homo sapiens GN=RPL17 PE=3 SV=1;>tr|J3QQT2|J3QQT2_HUMAN 60S ribosomal protein L17 (Fragment) OS=Homo sapiens GN=RPL17 PE=3 SV=1;>sp|…	11	22
A0A087WXM8;P50895	BCAM	A0A087WXM8;P50895	A0A087WXM8_HUMAN;BCAM_HUMAN	Basal cell adhesion molecule	TRUE	XDP_NSC / Contr_NSC	XDP_NSC	Contr_NSC	45	A0A087WXM8;P50895	249690	199786	-0.321682	0.321682	-19.9864	0.800136	0	0.0417238	0.206605	44	0.267773	Homo sapiens	;cell adhesion,cell-matrix adhesion,signal transduction	;transmembrane signaling receptor activity,laminin receptor activity,protein binding,protein C-terminus binding,laminin binding	;plasma membrane,integral component of plasma membrane,external side of plasma membrane,extracellular exosome	tr;sp	1	1;2	uniprot_human_proteome	>tr|A0A087WXM8|A0A087WXM8_HUMAN Basal cell adhesion molecule OS=Homo sapiens GN=BCAM PE=1 SV=1;>sp|P50895|BCAM_HUMAN Basal cell adhesion molecule OS=Homo sapiens GN=BCAM PE=1 SV=2	7	7
A0A087WXM8;P50895	BCAM	A0A087WXM8;P50895	A0A087WXM8_HUMAN;BCAM_HUMAN	Basal cell adhesion molecule	TRUE	Edit_NSC / Contr_NSC	Edit_NSC	Contr_NSC	25	A0A087WXM8;P50895	249690	340004	0.445409	0.445409	36.1701	1.3617	0	9.49802e-06	0.000138361	24	0.33383	Homo sapiens	;cell adhesion,cell-matrix adhesion,signal transduction	;transmembrane signaling receptor activity,laminin receptor activity,protein binding,protein C-terminus binding,laminin binding	;plasma membrane,integral component of plasma membrane,external side of plasma membrane,extracellular exosome	tr;sp	1	1;2	uniprot_human_proteome	>tr|A0A087WXM8|A0A087WXM8_HUMAN Basal cell adhesion molecule OS=Homo sapiens GN=BCAM PE=1 SV=1;>sp|P50895|BCAM_HUMAN Basal cell adhesion molecule OS=Homo sapiens GN=BCAM PE=1 SV=2	7	7
A0A087WXM8;P50895	BCAM	A0A087WXM8;P50895	A0A087WXM8_HUMAN;BCAM_HUMAN	Basal cell adhesion molecule	TRUE	XDP_NSC / Edit_NSC	XDP_NSC	Edit_NSC	25	A0A087WXM8;P50895	199786	340004	-0.767091	0.767091	70.1835	0.587601	0	0.00351891	0.0241595	24	0.291834	Homo sapiens	;cell adhesion,cell-matrix adhesion,signal transduction	;transmembrane signaling receptor activity,laminin receptor activity,protein binding,protein C-terminus binding,laminin binding	;plasma membrane,integral component of plasma membrane,external side of plasma membrane,extracellular exosome	tr;sp	1	1;2	uniprot_human_proteome	>tr|A0A087WXM8|A0A087WXM8_HUMAN Basal cell adhesion molecule OS=Homo sapiens GN=BCAM PE=1 SV=1;>sp|P50895|BCAM_HUMAN Basal cell adhesion molecule OS=Homo sapiens GN=BCAM PE=1 SV=2	7	7
A0A087WXN9;Q765P7	MTSS1L	A0A087WXN9;Q765P7	A0A087WXN9_HUMAN;MTSSL_HUMAN	MTSS1-like protein	TRUE	XDP_NSC / Contr_NSC	XDP_NSC	Contr_NSC	18	A0A087WXN9;Q765P7	6620.04	6181.4	-0.0989073	0.0989073	-6.626	0.93374	0	0.217544	0.437125	17	0.521428	Homo sapiens	;plasma membrane organization,ruffle assembly,lamellipodium organization	;actin monomer binding,phosphatidylinositol-4,5-bisphosphate binding,Rac GTPase binding	;ruffle,plasma membrane,lamellipodium,cortical actin cytoskeleton	tr;sp	1	1	uniprot_human_proteome	>tr|A0A087WXN9|A0A087WXN9_HUMAN MTSS1-like protein OS=Homo sapiens GN=MTSS1L PE=1 SV=1;>sp|Q765P7|MTSSL_HUMAN MTSS1-like protein OS=Homo sapiens GN=MTSS1L PE=1 SV=1	2	2
A0A087WXN9;Q765P7	MTSS1L	A0A087WXN9;Q765P7	A0A087WXN9_HUMAN;MTSSL_HUMAN	MTSS1-like protein	TRUE	Edit_NSC / Contr_NSC	Edit_NSC	Contr_NSC	10	A0A087WXN9;Q765P7	6620.04	17836.2	1.4299	1.4299	169.427	2.69427	0	0.426487	0.328818	9	1.54466	Homo sapiens	;plasma membrane organization,ruffle assembly,lamellipodium organization	;actin monomer binding,phosphatidylinositol-4,5-bisphosphate binding,Rac GTPase binding	;ruffle,plasma membrane,lamellipodium,cortical actin cytoskeleton	tr;sp	1	1	uniprot_human_proteome	>tr|A0A087WXN9|A0A087WXN9_HUMAN MTSS1-like protein OS=Homo sapiens GN=MTSS1L PE=1 SV=1;>sp|Q765P7|MTSSL_HUMAN MTSS1-like protein OS=Homo sapiens GN=MTSS1L PE=1 SV=1	2	2
A0A087WXN9;Q765P7	MTSS1L	A0A087WXN9;Q765P7	A0A087WXN9_HUMAN;MTSSL_HUMAN	MTSS1-like protein	TRUE	XDP_NSC / Edit_NSC	XDP_NSC	Edit_NSC	10	A0A087WXN9;Q765P7	6181.4	17836.2	-1.5288	1.5288	188.546	0.346565	0	0.870492	0.572202	9	1.38658	Homo sapiens	;plasma membrane organization,ruffle assembly,lamellipodium organization	;actin monomer binding,phosphatidylinositol-4,5-bisphosphate binding,Rac GTPase binding	;ruffle,plasma membrane,lamellipodium,cortical actin cytoskeleton	tr;sp	1	1	uniprot_human_proteome	>tr|A0A087WXN9|A0A087WXN9_HUMAN MTSS1-like protein OS=Homo sapiens GN=MTSS1L PE=1 SV=1;>sp|Q765P7|MTSSL_HUMAN MTSS1-like protein OS=Homo sapiens GN=MTSS1L PE=1 SV=1	2	2
A0A087WXU0;Q5SZ82;Q9NWS8;Q9NWS8-2	RMND1	A0A087WXU0;Q5SZ82;Q9NWS8;Q9NWS8-2	A0A087WXU0_HUMAN;Q5SZ82_HUMAN;RMND1_HUMAN;RMND1_HUMAN	Required for meiotic nuclear division protein 1 homolog;Required for meiotic nuclear division protein 1 homolog (Fragment);Required for meiotic nuclear division protein 1 homolog;Isoform 2 of Required for meiotic nuclear division protein 1 homolog	TRUE	XDP_NSC / Contr_NSC	XDP_NSC	Contr_NSC	18	A0A087WXU0;Q5SZ82;Q9NWS8;Q9NWS8-2	73969.5	83987.4	0.183243	0.183243	13.5433	1.13543	0	0.00096725	0.0188702	17	0.0485463	Homo sapiens	;;translation,positive regulation of mitochondrial translation;	;;protein binding;	;;mitochondrion;	tr;tr;sp;sp	1;1;1;	1;1;2;	uniprot_human_proteome	>tr|A0A087WXU0|A0A087WXU0_HUMAN Required for meiotic nuclear division protein 1 homolog OS=Homo sapiens GN=RMND1 PE=1 SV=1;>tr|Q5SZ82|Q5SZ82_HUMAN Required for meiotic nuclear division protein 1 homolog (Fragment) OS=Homo sapiens GN=RMND1 PE=1 SV=1;>sp|Q9NWS8|RMND1_HUMAN Required for meiotic nuclear division protein 1 homolog OS=Homo sapiens GN=RMND1 PE=1 SV=2;>sp|Q9NWS8-2|RMND1_HUMAN Isoform 2 o…	2	2
A0A087WXU0;Q5SZ82;Q9NWS8;Q9NWS8-2	RMND1	A0A087WXU0;Q5SZ82;Q9NWS8;Q9NWS8-2	A0A087WXU0_HUMAN;Q5SZ82_HUMAN;RMND1_HUMAN;RMND1_HUMAN	Required for meiotic nuclear division protein 1 homolog;Required for meiotic nuclear division protein 1 homolog (Fragment);Required for meiotic nuclear division protein 1 homolog;Isoform 2 of Required for meiotic nuclear division protein 1 homolog	TRUE	Edit_NSC / Contr_NSC	Edit_NSC	Contr_NSC	10	A0A087WXU0;Q5SZ82;Q9NWS8;Q9NWS8-2	73969.5	77821.2	0.0732319	0.0732319	5.20709	1.05207	0	0.679991	0.43276	9	0.070499	Homo sapiens	;;translation,positive regulation of mitochondrial translation;	;;protein binding;	;;mitochondrion;	tr;tr;sp;sp	1;1;1;	1;1;2;	uniprot_human_proteome	>tr|A0A087WXU0|A0A087WXU0_HUMAN Required for meiotic nuclear division protein 1 homolog OS=Homo sapiens GN=RMND1 PE=1 SV=1;>tr|Q5SZ82|Q5SZ82_HUMAN Required for meiotic nuclear division protein 1 homolog (Fragment) OS=Homo sapiens GN=RMND1 PE=1 SV=1;>sp|Q9NWS8|RMND1_HUMAN Required for meiotic nuclear division protein 1 homolog OS=Homo sapiens GN=RMND1 PE=1 SV=2;>sp|Q9NWS8-2|RMND1_HUMAN Isoform 2 o…	2	2
A0A087WXU0;Q5SZ82;Q9NWS8;Q9NWS8-2	RMND1	A0A087WXU0;Q5SZ82;Q9NWS8;Q9NWS8-2	A0A087WXU0_HUMAN;Q5SZ82_HUMAN;RMND1_HUMAN;RMND1_HUMAN	Required for meiotic nuclear division protein 1 homolog;Required for meiotic nuclear division protein 1 homolog (Fragment);Required for meiotic nuclear division protein 1 homolog;Isoform 2 of Required for meiotic nuclear division protein 1 homolog	TRUE	XDP_NSC / Edit_NSC	XDP_NSC	Edit_NSC	10	A0A087WXU0;Q5SZ82;Q9NWS8;Q9NWS8-2	83987.4	77821.2	0.110011	0.110011	-7.34191	1.07924	0	0.324586	0.35361	9	0.106379	Homo sapiens	;;translation,positive regulation of mitochondrial translation;	;;protein binding;	;;mitochondrion;	tr;tr;sp;sp	1;1;1;	1;1;2;	uniprot_human_proteome	>tr|A0A087WXU0|A0A087WXU0_HUMAN Required for meiotic nuclear division protein 1 homolog OS=Homo sapiens GN=RMND1 PE=1 SV=1;>tr|Q5SZ82|Q5SZ82_HUMAN Required for meiotic nuclear division protein 1 homolog (Fragment) OS=Homo sapiens GN=RMND1 PE=1 SV=1;>sp|Q9NWS8|RMND1_HUMAN Required for meiotic nuclear division protein 1 homolog OS=Homo sapiens GN=RMND1 PE=1 SV=2;>sp|Q9NWS8-2|RMND1_HUMAN Isoform 2 o…	2	2
A0A087WXW9;P20908	COL5A1	A0A087WXW9;P20908	A0A087WXW9_HUMAN;CO5A1_HUMAN	Collagen alpha-1(V) chain	TRUE	XDP_NSC / Contr_NSC	XDP_NSC	Contr_NSC	36	A0A087WXW9;P20908	1.69398e+06	3383354	0.998034	0.998034	99.7277	1.99728	0	0.907552	0.730272	35	0.24266	Homo sapiens	;blood vessel development,heart morphogenesis,cell adhesion,cell migration,extracellular matrix organization,collagen fibril organization,collagen catabolic process,collagen biosynthetic process,wound healing, spreading of epidermal cells,tendon development,skin development,integrin biosynthetic process,eye morphogenesis,regulation of cellular component organization,fibril organization,negative r…	;integrin binding,extracellular matrix structural constituent,heparin binding,proteoglycan binding,metal ion binding,platelet-derived growth factor binding	;extracellular region,collagen type V trimer,basement membrane,extracellular space,endoplasmic reticulum lumen,extracellular matrix,extracellular exosome	tr;sp	1	1;3	uniprot_human_proteome	>tr|A0A087WXW9|A0A087WXW9_HUMAN Collagen alpha-1(V) chain OS=Homo sapiens GN=COL5A1 PE=1 SV=1;>sp|P20908|CO5A1_HUMAN Collagen alpha-1(V) chain OS=Homo sapiens GN=COL5A1 PE=1 SV=3	3	4
A0A087WXW9;P20908	COL5A1	A0A087WXW9;P20908	A0A087WXW9_HUMAN;CO5A1_HUMAN	Collagen alpha-1(V) chain	TRUE	Edit_NSC / Contr_NSC	Edit_NSC	Contr_NSC	20	A0A087WXW9;P20908	1.69398e+06	2662534	0.65238	0.65238	57.1759	1.57176	0	0.970808	0.522669	19	0.290121	Homo sapiens	;blood vessel development,heart morphogenesis,cell adhesion,cell migration,extracellular matrix organization,collagen fibril organization,collagen catabolic process,collagen biosynthetic process,wound healing, spreading of epidermal cells,tendon development,skin development,integrin biosynthetic process,eye morphogenesis,regulation of cellular component organization,fibril organization,negative r…	;integrin binding,extracellular matrix structural constituent,heparin binding,proteoglycan binding,metal ion binding,platelet-derived growth factor binding	;extracellular region,collagen type V trimer,basement membrane,extracellular space,endoplasmic reticulum lumen,extracellular matrix,extracellular exosome	tr;sp	1	1;3	uniprot_human_proteome	>tr|A0A087WXW9|A0A087WXW9_HUMAN Collagen alpha-1(V) chain OS=Homo sapiens GN=COL5A1 PE=1 SV=1;>sp|P20908|CO5A1_HUMAN Collagen alpha-1(V) chain OS=Homo sapiens GN=COL5A1 PE=1 SV=3	3	4
A0A087WXW9;P20908	COL5A1	A0A087WXW9;P20908	A0A087WXW9_HUMAN;CO5A1_HUMAN	Collagen alpha-1(V) chain	TRUE	XDP_NSC / Edit_NSC	XDP_NSC	Edit_NSC	20	A0A087WXW9;P20908	3383354	2662534	0.345654	0.345654	-21.3049	1.27073	0	0.908834	0.58425	19	0.336643	Homo sapiens	;blood vessel development,heart morphogenesis,cell adhesion,cell migration,extracellular matrix organization,collagen fibril organization,collagen catabolic process,collagen biosynthetic process,wound healing, spreading of epidermal cells,tendon development,skin development,integrin biosynthetic process,eye morphogenesis,regulation of cellular component organization,fibril organization,negative r…	;integrin binding,extracellular matrix structural constituent,heparin binding,proteoglycan binding,metal ion binding,platelet-derived growth factor binding	;extracellular region,collagen type V trimer,basement membrane,extracellular space,endoplasmic reticulum lumen,extracellular matrix,extracellular exosome	tr;sp	1	1;3	uniprot_human_proteome	>tr|A0A087WXW9|A0A087WXW9_HUMAN Collagen alpha-1(V) chain OS=Homo sapiens GN=COL5A1 PE=1 SV=1;>sp|P20908|CO5A1_HUMAN Collagen alpha-1(V) chain OS=Homo sapiens GN=COL5A1 PE=1 SV=3	3	4
A0A087WXY4;A0A087X1A8;D3VVH9;F5H211;G3V3R7;P54252;P54252-2;P54252-4	ATXN3	A0A087WXY4;A0A087X1A8;D3VVH9;F5H211;G3V3R7;P54252;P54252-2;P54252-4	A0A087WXY4_HUMAN;A0A087X1A8_HUMAN;D3VVH9_HUMAN;F5H211_HUMAN;G3V3R7_HUMAN;ATX3_HUMAN;ATX3_HUMAN;ATX3_HUMAN	Ataxin-3;Ataxin-3;Ataxin 3 variant m;Ataxin-3;Ataxin-3 (Fragment);Ataxin-3;Isoform 2 of Ataxin-3;Isoform 4 of Ataxin-3	TRUE	XDP_NSC / Contr_NSC	XDP_NSC	Contr_NSC	54	A0A087WXY4;A0A087X1A8;D3VVH9;F5H211;G3V3R7;P54252;P54252-2;P54252-4	263537	285000	0.112958	0.112958	8.14435	1.08144	0	0.142694	0.370179	53	0.218379	Homo sapiens	;;;;;microtubule cytoskeleton organization,nucleotide-excision repair,transcription, DNA-templated,regulation of transcription, DNA-templated,ubiquitin-dependent protein catabolic process,misfolded or incompletely synthesized protein catabolic process,chemical synaptic transmission,nervous system development,regulation of cell-substrate adhesion,protein deubiquitination,actin cytoskeleton organiz…	;;;;;thiol-dependent ubiquitin-specific protease activity,protein binding,ubiquitin protein ligase binding,thiol-dependent ubiquitinyl hydrolase activity,identical protein binding,ATPase binding,Lys63-specific deubiquitinase activity,Lys48-specific deubiquitinase activity;;	;;;;;nucleus,nucleoplasm,nucleolus,cytoplasm,mitochondrial matrix,cytosol,plasma membrane,nuclear matrix,mitochondrial membrane,nuclear inclusion body,endoplasmic reticulum membrane;;	tr;tr;tr;tr;tr;sp;sp;sp	1;1;1;1;1;1;;	1;1;1;2;1;4;;	uniprot_human_proteome	>tr|A0A087WXY4|A0A087WXY4_HUMAN Ataxin-3 OS=Homo sapiens GN=ATXN3 PE=1 SV=1;>tr|A0A087X1A8|A0A087X1A8_HUMAN Ataxin-3 OS=Homo sapiens GN=ATXN3 PE=1 SV=1;>tr|D3VVH9|D3VVH9_HUMAN Ataxin 3 variant m OS=Homo sapiens GN=ATXN3 PE=1 SV=1;>tr|F5H211|F5H211_HUMAN Ataxin-3 OS=Homo sapiens GN=ATXN3 PE=1 SV=2;>tr|G3V3R7|G3V3R7_HUMAN Ataxin-3 (Fragment) OS=Homo sapiens GN=ATXN3 PE=1 SV=1;>sp|P54252|ATX3_HUMAN …	5	6
A0A087WXY4;A0A087X1A8;D3VVH9;F5H211;G3V3R7;P54252;P54252-2;P54252-4	ATXN3	A0A087WXY4;A0A087X1A8;D3VVH9;F5H211;G3V3R7;P54252;P54252-2;P54252-4	A0A087WXY4_HUMAN;A0A087X1A8_HUMAN;D3VVH9_HUMAN;F5H211_HUMAN;G3V3R7_HUMAN;ATX3_HUMAN;ATX3_HUMAN;ATX3_HUMAN	Ataxin-3;Ataxin-3;Ataxin 3 variant m;Ataxin-3;Ataxin-3 (Fragment);Ataxin-3;Isoform 2 of Ataxin-3;Isoform 4 of Ataxin-3	TRUE	Edit_NSC / Contr_NSC	Edit_NSC	Contr_NSC	30	A0A087WXY4;A0A087X1A8;D3VVH9;F5H211;G3V3R7;P54252;P54252-2;P54252-4	263537	252464	-0.0619255	0.0619255	-4.20153	0.957985	0	0.24611	0.232745	29	0.314745	Homo sapiens	;;;;;microtubule cytoskeleton organization,nucleotide-excision repair,transcription, DNA-templated,regulation of transcription, DNA-templated,ubiquitin-dependent protein catabolic process,misfolded or incompletely synthesized protein catabolic process,chemical synaptic transmission,nervous system development,regulation of cell-substrate adhesion,protein deubiquitination,actin cytoskeleton organiz…	;;;;;thiol-dependent ubiquitin-specific protease activity,protein binding,ubiquitin protein ligase binding,thiol-dependent ubiquitinyl hydrolase activity,identical protein binding,ATPase binding,Lys63-specific deubiquitinase activity,Lys48-specific deubiquitinase activity;;	;;;;;nucleus,nucleoplasm,nucleolus,cytoplasm,mitochondrial matrix,cytosol,plasma membrane,nuclear matrix,mitochondrial membrane,nuclear inclusion body,endoplasmic reticulum membrane;;	tr;tr;tr;tr;tr;sp;sp;sp	1;1;1;1;1;1;;	1;1;1;2;1;4;;	uniprot_human_proteome	>tr|A0A087WXY4|A0A087WXY4_HUMAN Ataxin-3 OS=Homo sapiens GN=ATXN3 PE=1 SV=1;>tr|A0A087X1A8|A0A087X1A8_HUMAN Ataxin-3 OS=Homo sapiens GN=ATXN3 PE=1 SV=1;>tr|D3VVH9|D3VVH9_HUMAN Ataxin 3 variant m OS=Homo sapiens GN=ATXN3 PE=1 SV=1;>tr|F5H211|F5H211_HUMAN Ataxin-3 OS=Homo sapiens GN=ATXN3 PE=1 SV=2;>tr|G3V3R7|G3V3R7_HUMAN Ataxin-3 (Fragment) OS=Homo sapiens GN=ATXN3 PE=1 SV=1;>sp|P54252|ATX3_HUMAN …	5	6
A0A087WXY4;A0A087X1A8;D3VVH9;F5H211;G3V3R7;P54252;P54252-2;P54252-4	ATXN3	A0A087WXY4;A0A087X1A8;D3VVH9;F5H211;G3V3R7;P54252;P54252-2;P54252-4	A0A087WXY4_HUMAN;A0A087X1A8_HUMAN;D3VVH9_HUMAN;F5H211_HUMAN;G3V3R7_HUMAN;ATX3_HUMAN;ATX3_HUMAN;ATX3_HUMAN	Ataxin-3;Ataxin-3;Ataxin 3 variant m;Ataxin-3;Ataxin-3 (Fragment);Ataxin-3;Isoform 2 of Ataxin-3;Isoform 4 of Ataxin-3	TRUE	XDP_NSC / Edit_NSC	XDP_NSC	Edit_NSC	30	A0A087WXY4;A0A087X1A8;D3VVH9;F5H211;G3V3R7;P54252;P54252-2;P54252-4	285000	252464	0.174884	0.174884	-11.4161	1.12887	0	0.120622	0.209731	29	0.307788	Homo sapiens	;;;;;microtubule cytoskeleton organization,nucleotide-excision repair,transcription, DNA-templated,regulation of transcription, DNA-templated,ubiquitin-dependent protein catabolic process,misfolded or incompletely synthesized protein catabolic process,chemical synaptic transmission,nervous system development,regulation of cell-substrate adhesion,protein deubiquitination,actin cytoskeleton organiz…	;;;;;thiol-dependent ubiquitin-specific protease activity,protein binding,ubiquitin protein ligase binding,thiol-dependent ubiquitinyl hydrolase activity,identical protein binding,ATPase binding,Lys63-specific deubiquitinase activity,Lys48-specific deubiquitinase activity;;	;;;;;nucleus,nucleoplasm,nucleolus,cytoplasm,mitochondrial matrix,cytosol,plasma membrane,nuclear matrix,mitochondrial membrane,nuclear inclusion body,endoplasmic reticulum membrane;;	tr;tr;tr;tr;tr;sp;sp;sp	1;1;1;1;1;1;;	1;1;1;2;1;4;;	uniprot_human_proteome	>tr|A0A087WXY4|A0A087WXY4_HUMAN Ataxin-3 OS=Homo sapiens GN=ATXN3 PE=1 SV=1;>tr|A0A087X1A8|A0A087X1A8_HUMAN Ataxin-3 OS=Homo sapiens GN=ATXN3 PE=1 SV=1;>tr|D3VVH9|D3VVH9_HUMAN Ataxin 3 variant m OS=Homo sapiens GN=ATXN3 PE=1 SV=1;>tr|F5H211|F5H211_HUMAN Ataxin-3 OS=Homo sapiens GN=ATXN3 PE=1 SV=2;>tr|G3V3R7|G3V3R7_HUMAN Ataxin-3 (Fragment) OS=Homo sapiens GN=ATXN3 PE=1 SV=1;>sp|P54252|ATX3_HUMAN …	5	6
A0A087WY55;Q9NP79	VTA1	A0A087WY55;Q9NP79	A0A087WY55_HUMAN;VTA1_HUMAN	Chromosome 6 open reading frame 55, isoform CRA_b;Vacuolar protein sorting-associated protein VTA1 homolog	TRUE	XDP_NSC / Contr_NSC	XDP_NSC	Contr_NSC	171	A0A087WY55;Q9NP79	2257221	2.2075e+06	-0.0321365	0.0321365	-2.20291	0.977971	0	0.960377	0.744032	170	0.0710512	Homo sapiens	;protein transport,endosomal transport,macroautophagy,viral life cycle,multivesicular body assembly,viral budding,multivesicular body sorting pathway,ESCRT III complex disassembly	;protein binding,protein C-terminus binding	;nucleoplasm,cytosol,endosome membrane,intracellular membrane-bounded organelle,extracellular exosome	tr;sp	1	1	uniprot_human_proteome	>tr|A0A087WY55|A0A087WY55_HUMAN Chromosome 6 open reading frame 55, isoform CRA_b OS=Homo sapiens GN=VTA1 PE=1 SV=1;>sp|Q9NP79|VTA1_HUMAN Vacuolar protein sorting-associated protein VTA1 homolog OS=Homo sapiens GN=VTA1 PE=1 SV=1	10	21
A0A087WY55;Q9NP79	VTA1	A0A087WY55;Q9NP79	A0A087WY55_HUMAN;VTA1_HUMAN	Chromosome 6 open reading frame 55, isoform CRA_b;Vacuolar protein sorting-associated protein VTA1 homolog	TRUE	Edit_NSC / Contr_NSC	Edit_NSC	Contr_NSC	95	A0A087WY55;Q9NP79	2257221	2.2182e+06	-0.0251581	0.0251581	-1.72871	0.982713	0	0.481805	0.353565	94	0.133644	Homo sapiens	;protein transport,endosomal transport,macroautophagy,viral life cycle,multivesicular body assembly,viral budding,multivesicular body sorting pathway,ESCRT III complex disassembly	;protein binding,protein C-terminus binding	;nucleoplasm,cytosol,endosome membrane,intracellular membrane-bounded organelle,extracellular exosome	tr;sp	1	1	uniprot_human_proteome	>tr|A0A087WY55|A0A087WY55_HUMAN Chromosome 6 open reading frame 55, isoform CRA_b OS=Homo sapiens GN=VTA1 PE=1 SV=1;>sp|Q9NP79|VTA1_HUMAN Vacuolar protein sorting-associated protein VTA1 homolog OS=Homo sapiens GN=VTA1 PE=1 SV=1	10	21
A0A087WY55;Q9NP79	VTA1	A0A087WY55;Q9NP79	A0A087WY55_HUMAN;VTA1_HUMAN	Chromosome 6 open reading frame 55, isoform CRA_b;Vacuolar protein sorting-associated protein VTA1 homolog	TRUE	XDP_NSC / Edit_NSC	XDP_NSC	Edit_NSC	95	A0A087WY55;Q9NP79	2.2075e+06	2.2182e+06	-0.00697846	0.00697846	0.484882	0.995175	0	0.551996	0.46386	94	0.0994482	Homo sapiens	;protein transport,endosomal transport,macroautophagy,viral life cycle,multivesicular body assembly,viral budding,multivesicular body sorting pathway,ESCRT III complex disassembly	;protein binding,protein C-terminus binding	;nucleoplasm,cytosol,endosome membrane,intracellular membrane-bounded organelle,extracellular exosome	tr;sp	1	1	uniprot_human_proteome	>tr|A0A087WY55|A0A087WY55_HUMAN Chromosome 6 open reading frame 55, isoform CRA_b OS=Homo sapiens GN=VTA1 PE=1 SV=1;>sp|Q9NP79|VTA1_HUMAN Vacuolar protein sorting-associated protein VTA1 homolog OS=Homo sapiens GN=VTA1 PE=1 SV=1	10	21
A0A087WY61;Q14980-2	NUMA1	A0A087WY61;Q14980-2	A0A087WY61_HUMAN;NUMA1_HUMAN	Nuclear mitotic apparatus protein 1;Isoform 2 of Nuclear mitotic apparatus protein 1	TRUE	XDP_NSC / Contr_NSC	XDP_NSC	Contr_NSC	801	A0A087WY61;Q14980-2	1.01513e+06	1.04466e+06	0.0413601	0.0413601	2.90835	1.02908	0	0.326501	0.515768	800	0.0474224	Homo sapiens	;	;	;	tr;sp	1;	1;	uniprot_human_proteome	>tr|A0A087WY61|A0A087WY61_HUMAN Nuclear mitotic apparatus protein 1 OS=Homo sapiens GN=NUMA1 PE=1 SV=1;>sp|Q14980-2|NUMA1_HUMAN Isoform 2 of Nuclear mitotic apparatus protein 1 OS=Homo sapiens GN=NUMA1	73	100
A0A087WY61;Q14980-2	NUMA1	A0A087WY61;Q14980-2	A0A087WY61_HUMAN;NUMA1_HUMAN	Nuclear mitotic apparatus protein 1;Isoform 2 of Nuclear mitotic apparatus protein 1	TRUE	Edit_NSC / Contr_NSC	Edit_NSC	Contr_NSC	445	A0A087WY61;Q14980-2	1.01513e+06	1.20651e+06	0.249173	0.249173	18.8525	1.18853	0	2.84006e-05	0.000346991	444	0.070531	Homo sapiens	;	;	;	tr;sp	1;	1;	uniprot_human_proteome	>tr|A0A087WY61|A0A087WY61_HUMAN Nuclear mitotic apparatus protein 1 OS=Homo sapiens GN=NUMA1 PE=1 SV=1;>sp|Q14980-2|NUMA1_HUMAN Isoform 2 of Nuclear mitotic apparatus protein 1 OS=Homo sapiens GN=NUMA1	73	100
A0A087WY61;Q14980-2	NUMA1	A0A087WY61;Q14980-2	A0A087WY61_HUMAN;NUMA1_HUMAN	Nuclear mitotic apparatus protein 1;Isoform 2 of Nuclear mitotic apparatus protein 1	TRUE	XDP_NSC / Edit_NSC	XDP_NSC	Edit_NSC	445	A0A087WY61;Q14980-2	1.04466e+06	1.20651e+06	-0.207812	0.207812	15.4936	0.865849	0	0.697213	0.516884	444	0.0733382	Homo sapiens	;	;	;	tr;sp	1;	1;	uniprot_human_proteome	>tr|A0A087WY61|A0A087WY61_HUMAN Nuclear mitotic apparatus protein 1 OS=Homo sapiens GN=NUMA1 PE=1 SV=1;>sp|Q14980-2|NUMA1_HUMAN Isoform 2 of Nuclear mitotic apparatus protein 1 OS=Homo sapiens GN=NUMA1	73	100
A0A087WY71;E9PFW3;Q96CW1;Q96CW1-2	AP2M1	A0A087WY71;E9PFW3;Q96CW1;Q96CW1-2	A0A087WY71_HUMAN;E9PFW3_HUMAN;AP2M1_HUMAN;AP2M1_HUMAN	AP-2 complex subunit mu;AP-2 complex subunit mu;AP-2 complex subunit mu;Isoform 2 of AP-2 complex subunit mu	TRUE	XDP_NSC / Contr_NSC	XDP_NSC	Contr_NSC	225	A0A087WY71;E9PFW3;Q96CW1;Q96CW1-2	2.0129e+06	2.08812e+06	0.0529281	0.0529281	3.73682	1.03737	0	0.420821	0.569624	224	0.057648	Homo sapiens	;;intracellular protein transport,receptor-mediated endocytosis,microtubule-based movement,antigen processing and presentation of exogenous peptide antigen via MHC class II,ephrin receptor signaling pathway,regulation of defense response to virus by virus,Wnt signaling pathway, planar cell polarity pathway,membrane organization,clathrin-dependent endocytosis,negative regulation of protein localiz…	;;signal sequence binding,transporter activity,protein binding,lipid binding,ion channel binding,low-density lipoprotein particle receptor binding,clathrin adaptor activity;	;;lysosomal membrane,cytosol,plasma membrane,AP-2 adaptor complex,endocytic vesicle membrane,clathrin-coated endocytic vesicle membrane,endolysosome membrane,extracellular exosome;	tr;tr;sp;sp	1;1;1;	1;1;2;	uniprot_human_proteome	>tr|A0A087WY71|A0A087WY71_HUMAN AP-2 complex subunit mu OS=Homo sapiens GN=AP2M1 PE=1 SV=1;>tr|E9PFW3|E9PFW3_HUMAN AP-2 complex subunit mu OS=Homo sapiens GN=AP2M1 PE=1 SV=1;>sp|Q96CW1|AP2M1_HUMAN AP-2 complex subunit mu OS=Homo sapiens GN=AP2M1 PE=1 SV=2;>sp|Q96CW1-2|AP2M1_HUMAN Isoform 2 of AP-2 complex subunit mu OS=Homo sapiens GN=AP2M1	20	29
A0A087WY71;E9PFW3;Q96CW1;Q96CW1-2	AP2M1	A0A087WY71;E9PFW3;Q96CW1;Q96CW1-2	A0A087WY71_HUMAN;E9PFW3_HUMAN;AP2M1_HUMAN;AP2M1_HUMAN	AP-2 complex subunit mu;AP-2 complex subunit mu;AP-2 complex subunit mu;Isoform 2 of AP-2 complex subunit mu	TRUE	Edit_NSC / Contr_NSC	Edit_NSC	Contr_NSC	125	A0A087WY71;E9PFW3;Q96CW1;Q96CW1-2	2.0129e+06	1.95215e+06	-0.0442081	0.0442081	-3.0178	0.969822	0	0.630528	0.41608	124	0.105274	Homo sapiens	;;intracellular protein transport,receptor-mediated endocytosis,microtubule-based movement,antigen processing and presentation of exogenous peptide antigen via MHC class II,ephrin receptor signaling pathway,regulation of defense response to virus by virus,Wnt signaling pathway, planar cell polarity pathway,membrane organization,clathrin-dependent endocytosis,negative regulation of protein localiz…	;;signal sequence binding,transporter activity,protein binding,lipid binding,ion channel binding,low-density lipoprotein particle receptor binding,clathrin adaptor activity;	;;lysosomal membrane,cytosol,plasma membrane,AP-2 adaptor complex,endocytic vesicle membrane,clathrin-coated endocytic vesicle membrane,endolysosome membrane,extracellular exosome;	tr;tr;sp;sp	1;1;1;	1;1;2;	uniprot_human_proteome	>tr|A0A087WY71|A0A087WY71_HUMAN AP-2 complex subunit mu OS=Homo sapiens GN=AP2M1 PE=1 SV=1;>tr|E9PFW3|E9PFW3_HUMAN AP-2 complex subunit mu OS=Homo sapiens GN=AP2M1 PE=1 SV=1;>sp|Q96CW1|AP2M1_HUMAN AP-2 complex subunit mu OS=Homo sapiens GN=AP2M1 PE=1 SV=2;>sp|Q96CW1-2|AP2M1_HUMAN Isoform 2 of AP-2 complex subunit mu OS=Homo sapiens GN=AP2M1	20	29
A0A087WY71;E9PFW3;Q96CW1;Q96CW1-2	AP2M1	A0A087WY71;E9PFW3;Q96CW1;Q96CW1-2	A0A087WY71_HUMAN;E9PFW3_HUMAN;AP2M1_HUMAN;AP2M1_HUMAN	AP-2 complex subunit mu;AP-2 complex subunit mu;AP-2 complex subunit mu;Isoform 2 of AP-2 complex subunit mu	TRUE	XDP_NSC / Edit_NSC	XDP_NSC	Edit_NSC	125	A0A087WY71;E9PFW3;Q96CW1;Q96CW1-2	2.08812e+06	1.95215e+06	0.0971362	0.0971362	-6.5113	1.06965	0	0.738792	0.531569	124	0.0758465	Homo sapiens	;;intracellular protein transport,receptor-mediated endocytosis,microtubule-based movement,antigen processing and presentation of exogenous peptide antigen via MHC class II,ephrin receptor signaling pathway,regulation of defense response to virus by virus,Wnt signaling pathway, planar cell polarity pathway,membrane organization,clathrin-dependent endocytosis,negative regulation of protein localiz…	;;signal sequence binding,transporter activity,protein binding,lipid binding,ion channel binding,low-density lipoprotein particle receptor binding,clathrin adaptor activity;	;;lysosomal membrane,cytosol,plasma membrane,AP-2 adaptor complex,endocytic vesicle membrane,clathrin-coated endocytic vesicle membrane,endolysosome membrane,extracellular exosome;	tr;tr;sp;sp	1;1;1;	1;1;2;	uniprot_human_proteome	>tr|A0A087WY71|A0A087WY71_HUMAN AP-2 complex subunit mu OS=Homo sapiens GN=AP2M1 PE=1 SV=1;>tr|E9PFW3|E9PFW3_HUMAN AP-2 complex subunit mu OS=Homo sapiens GN=AP2M1 PE=1 SV=1;>sp|Q96CW1|AP2M1_HUMAN AP-2 complex subunit mu OS=Homo sapiens GN=AP2M1 PE=1 SV=2;>sp|Q96CW1-2|AP2M1_HUMAN Isoform 2 of AP-2 complex subunit mu OS=Homo sapiens GN=AP2M1	20	29
A0A087WYC8;Q9BZI7;Q9BZI7-2	UPF3B	A0A087WYC8;Q9BZI7;Q9BZI7-2	A0A087WYC8_HUMAN;REN3B_HUMAN;REN3B_HUMAN	Regulator of nonsense transcripts 3B;Regulator of nonsense transcripts 3B;Isoform 2 of Regulator of nonsense transcripts 3B	TRUE	XDP_NSC / Contr_NSC	XDP_NSC	Contr_NSC	9	A0A087WYC8;Q9BZI7;Q9BZI7-2	34440.9	35109.6	0.0277429	0.0277429	1.9416	1.01942	0	0.890835	0.726618	8	0.502599	Homo sapiens	;nuclear-transcribed mRNA catabolic process, nonsense-mediated decay,mRNA splicing, via spliceosome,termination of RNA polymerase II transcription,RNA export from nucleus,mRNA export from nucleus,mRNA 3'-end processing,positive regulation of translation;	;nucleotide binding,RNA binding,mRNA binding,nucleocytoplasmic transporter activity,protein binding;	;nucleus,nucleoplasm,nucleolus,cytoplasm,microtubule organizing center,cytosol,exon-exon junction complex;	tr;sp;sp	1;1;	1;1;	uniprot_human_proteome	>tr|A0A087WYC8|A0A087WYC8_HUMAN Regulator of nonsense transcripts 3B OS=Homo sapiens GN=UPF3B PE=1 SV=1;>sp|Q9BZI7|REN3B_HUMAN Regulator of nonsense transcripts 3B OS=Homo sapiens GN=UPF3B PE=1 SV=1;>sp|Q9BZI7-2|REN3B_HUMAN Isoform 2 of Regulator of nonsense transcripts 3B OS=Homo sapiens GN=UPF3B	3	3
A0A087WYC8;Q9BZI7;Q9BZI7-2	UPF3B	A0A087WYC8;Q9BZI7;Q9BZI7-2	A0A087WYC8_HUMAN;REN3B_HUMAN;REN3B_HUMAN	Regulator of nonsense transcripts 3B;Regulator of nonsense transcripts 3B;Isoform 2 of Regulator of nonsense transcripts 3B	TRUE	Edit_NSC / Contr_NSC	Edit_NSC	Contr_NSC	5	A0A087WYC8;Q9BZI7;Q9BZI7-2	34440.9	37677.4	0.129578	0.129578	9.39737	1.09397	0	0.559977	0.387989	4	1.00924	Homo sapiens	;nuclear-transcribed mRNA catabolic process, nonsense-mediated decay,mRNA splicing, via spliceosome,termination of RNA polymerase II transcription,RNA export from nucleus,mRNA export from nucleus,mRNA 3'-end processing,positive regulation of translation;	;nucleotide binding,RNA binding,mRNA binding,nucleocytoplasmic transporter activity,protein binding;	;nucleus,nucleoplasm,nucleolus,cytoplasm,microtubule organizing center,cytosol,exon-exon junction complex;	tr;sp;sp	1;1;	1;1;	uniprot_human_proteome	>tr|A0A087WYC8|A0A087WYC8_HUMAN Regulator of nonsense transcripts 3B OS=Homo sapiens GN=UPF3B PE=1 SV=1;>sp|Q9BZI7|REN3B_HUMAN Regulator of nonsense transcripts 3B OS=Homo sapiens GN=UPF3B PE=1 SV=1;>sp|Q9BZI7-2|REN3B_HUMAN Isoform 2 of Regulator of nonsense transcripts 3B OS=Homo sapiens GN=UPF3B	3	3
A0A087WYC8;Q9BZI7;Q9BZI7-2	UPF3B	A0A087WYC8;Q9BZI7;Q9BZI7-2	A0A087WYC8_HUMAN;REN3B_HUMAN;REN3B_HUMAN	Regulator of nonsense transcripts 3B;Regulator of nonsense transcripts 3B;Isoform 2 of Regulator of nonsense transcripts 3B	TRUE	XDP_NSC / Edit_NSC	XDP_NSC	Edit_NSC	5	A0A087WYC8;Q9BZI7;Q9BZI7-2	35109.6	37677.4	-0.101835	0.101835	7.31377	0.931847	0	0.929896	0.59024	4	0.898341	Homo sapiens	;nuclear-transcribed mRNA catabolic process, nonsense-mediated decay,mRNA splicing, via spliceosome,termination of RNA polymerase II transcription,RNA export from nucleus,mRNA export from nucleus,mRNA 3'-end processing,positive regulation of translation;	;nucleotide binding,RNA binding,mRNA binding,nucleocytoplasmic transporter activity,protein binding;	;nucleus,nucleoplasm,nucleolus,cytoplasm,microtubule organizing center,cytosol,exon-exon junction complex;	tr;sp;sp	1;1;	1;1;	uniprot_human_proteome	>tr|A0A087WYC8|A0A087WYC8_HUMAN Regulator of nonsense transcripts 3B OS=Homo sapiens GN=UPF3B PE=1 SV=1;>sp|Q9BZI7|REN3B_HUMAN Regulator of nonsense transcripts 3B OS=Homo sapiens GN=UPF3B PE=1 SV=1;>sp|Q9BZI7-2|REN3B_HUMAN Isoform 2 of Regulator of nonsense transcripts 3B OS=Homo sapiens GN=UPF3B	3	3
A0A087WYD6;E7ENX8;Q03519;Q03519-2;X5CMH5	TAP2;;TAP2;TAP2;TAP2	A0A087WYD6;E7ENX8;Q03519;Q03519-2;X5CMH5	A0A087WYD6_HUMAN;E7ENX8_HUMAN;TAP2_HUMAN;TAP2_HUMAN;X5CMH5_HUMAN	Antigen peptide transporter 2;Uncharacterized protein (Fragment);Antigen peptide transporter 2;Isoform 2 of Antigen peptide transporter 2;Antigen peptide transporter 2	TRUE	XDP_NSC / Contr_NSC	XDP_NSC	Contr_NSC	63	A0A087WYD6;E7ENX8;Q03519;Q03519-2;X5CMH5	143756	136291	-0.0769363	0.0769363	-5.19312	0.948069	0	0.0564579	0.244025	62	0.0731741	Homo sapiens	;antigen processing and presentation of peptide or polysaccharide antigen via MHC class II,immune response,peptide transport,antigen processing and presentation of endogenous peptide antigen via MHC class I,transmembrane transport;adaptive immune response,antigen processing and presentation of peptide antigen via MHC class I,antigen processing and presentation of exogenous peptide antigen via MHC…	;ATP binding,peptide transporter activity,peptide-transporting ATPase activity,MHC protein binding;transporter activity,protein binding,ATP binding,peptide antigen-transporting ATPase activity,MHC class Ib protein binding,TAP1 binding,tapasin binding,peptide transporter activity;;	;endoplasmic reticulum,nuclear speck,MHC class II protein complex,TAP complex;endoplasmic reticulum,endoplasmic reticulum membrane,membrane,integral component of membrane,nuclear speck,integral component of endoplasmic reticulum membrane,phagocytic vesicle membrane,endoplasmic reticulum-Golgi intermediate compartment membrane,TAP complex,host cell;;	tr;tr;sp;sp;tr	1;3;1;;1	1;1;1;;1	uniprot_human_proteome	>tr|A0A087WYD6|A0A087WYD6_HUMAN Antigen peptide transporter 2 OS=Homo sapiens GN=TAP2 PE=1 SV=1;>tr|E7ENX8|E7ENX8_HUMAN Uncharacterized protein (Fragment) OS=Homo sapiens PE=3 SV=1;>sp|Q03519|TAP2_HUMAN Antigen peptide transporter 2 OS=Homo sapiens GN=TAP2 PE=1 SV=1;>sp|Q03519-2|TAP2_HUMAN Isoform 2 of Antigen peptide transporter 2 OS=Homo sapiens GN=TAP2;>tr|X5CMH5|X5CMH5_HUMAN Antigen peptide t…	6	7
A0A087WYD6;E7ENX8;Q03519;Q03519-2;X5CMH5	TAP2;;TAP2;TAP2;TAP2	A0A087WYD6;E7ENX8;Q03519;Q03519-2;X5CMH5	A0A087WYD6_HUMAN;E7ENX8_HUMAN;TAP2_HUMAN;TAP2_HUMAN;X5CMH5_HUMAN	Antigen peptide transporter 2;Uncharacterized protein (Fragment);Antigen peptide transporter 2;Isoform 2 of Antigen peptide transporter 2;Antigen peptide transporter 2	TRUE	Edit_NSC / Contr_NSC	Edit_NSC	Contr_NSC	35	A0A087WYD6;E7ENX8;Q03519;Q03519-2;X5CMH5	143756	115298	-0.318259	0.318259	-19.7963	0.802037	0	0.0252401	0.0532944	34	0.120998	Homo sapiens	;antigen processing and presentation of peptide or polysaccharide antigen via MHC class II,immune response,peptide transport,antigen processing and presentation of endogenous peptide antigen via MHC class I,transmembrane transport;adaptive immune response,antigen processing and presentation of peptide antigen via MHC class I,antigen processing and presentation of exogenous peptide antigen via MHC…	;ATP binding,peptide transporter activity,peptide-transporting ATPase activity,MHC protein binding;transporter activity,protein binding,ATP binding,peptide antigen-transporting ATPase activity,MHC class Ib protein binding,TAP1 binding,tapasin binding,peptide transporter activity;;	;endoplasmic reticulum,nuclear speck,MHC class II protein complex,TAP complex;endoplasmic reticulum,endoplasmic reticulum membrane,membrane,integral component of membrane,nuclear speck,integral component of endoplasmic reticulum membrane,phagocytic vesicle membrane,endoplasmic reticulum-Golgi intermediate compartment membrane,TAP complex,host cell;;	tr;tr;sp;sp;tr	1;3;1;;1	1;1;1;;1	uniprot_human_proteome	>tr|A0A087WYD6|A0A087WYD6_HUMAN Antigen peptide transporter 2 OS=Homo sapiens GN=TAP2 PE=1 SV=1;>tr|E7ENX8|E7ENX8_HUMAN Uncharacterized protein (Fragment) OS=Homo sapiens PE=3 SV=1;>sp|Q03519|TAP2_HUMAN Antigen peptide transporter 2 OS=Homo sapiens GN=TAP2 PE=1 SV=1;>sp|Q03519-2|TAP2_HUMAN Isoform 2 of Antigen peptide transporter 2 OS=Homo sapiens GN=TAP2;>tr|X5CMH5|X5CMH5_HUMAN Antigen peptide t…	6	7
A0A087WYD6;E7ENX8;Q03519;Q03519-2;X5CMH5	TAP2;;TAP2;TAP2;TAP2	A0A087WYD6;E7ENX8;Q03519;Q03519-2;X5CMH5	A0A087WYD6_HUMAN;E7ENX8_HUMAN;TAP2_HUMAN;TAP2_HUMAN;X5CMH5_HUMAN	Antigen peptide transporter 2;Uncharacterized protein (Fragment);Antigen peptide transporter 2;Isoform 2 of Antigen peptide transporter 2;Antigen peptide transporter 2	TRUE	XDP_NSC / Edit_NSC	XDP_NSC	Edit_NSC	35	A0A087WYD6;E7ENX8;Q03519;Q03519-2;X5CMH5	136291	115298	0.241323	0.241323	-15.4031	1.18208	0	0.834731	0.562011	34	0.14971	Homo sapiens	;antigen processing and presentation of peptide or polysaccharide antigen via MHC class II,immune response,peptide transport,antigen processing and presentation of endogenous peptide antigen via MHC class I,transmembrane transport;adaptive immune response,antigen processing and presentation of peptide antigen via MHC class I,antigen processing and presentation of exogenous peptide antigen via MHC…	;ATP binding,peptide transporter activity,peptide-transporting ATPase activity,MHC protein binding;transporter activity,protein binding,ATP binding,peptide antigen-transporting ATPase activity,MHC class Ib protein binding,TAP1 binding,tapasin binding,peptide transporter activity;;	;endoplasmic reticulum,nuclear speck,MHC class II protein complex,TAP complex;endoplasmic reticulum,endoplasmic reticulum membrane,membrane,integral component of membrane,nuclear speck,integral component of endoplasmic reticulum membrane,phagocytic vesicle membrane,endoplasmic reticulum-Golgi intermediate compartment membrane,TAP complex,host cell;;	tr;tr;sp;sp;tr	1;3;1;;1	1;1;1;;1	uniprot_human_proteome	>tr|A0A087WYD6|A0A087WYD6_HUMAN Antigen peptide transporter 2 OS=Homo sapiens GN=TAP2 PE=1 SV=1;>tr|E7ENX8|E7ENX8_HUMAN Uncharacterized protein (Fragment) OS=Homo sapiens PE=3 SV=1;>sp|Q03519|TAP2_HUMAN Antigen peptide transporter 2 OS=Homo sapiens GN=TAP2 PE=1 SV=1;>sp|Q03519-2|TAP2_HUMAN Isoform 2 of Antigen peptide transporter 2 OS=Homo sapiens GN=TAP2;>tr|X5CMH5|X5CMH5_HUMAN Antigen peptide t…	6	7
A0A087WYF7;Q6UXV4	APOOL	A0A087WYF7;Q6UXV4	A0A087WYF7_HUMAN;MIC27_HUMAN	MICOS complex subunit;MICOS complex subunit MIC27	TRUE	XDP_NSC / Contr_NSC	XDP_NSC	Contr_NSC	90	A0A087WYF7;Q6UXV4	309241	413650	0.419679	0.419679	33.763	1.33763	0	0.0126417	0.101085	89	0.1758	Homo sapiens	;platelet degranulation,cristae formation	;protein binding	;extracellular region,mitochondrion,platelet alpha granule lumen,MICOS complex	tr;sp	1	1	uniprot_human_proteome	>tr|A0A087WYF7|A0A087WYF7_HUMAN MICOS complex subunit OS=Homo sapiens GN=APOOL PE=1 SV=1;>sp|Q6UXV4|MIC27_HUMAN MICOS complex subunit MIC27 OS=Homo sapiens GN=APOOL PE=1 SV=1	8	12
A0A087WYF7;Q6UXV4	APOOL	A0A087WYF7;Q6UXV4	A0A087WYF7_HUMAN;MIC27_HUMAN	MICOS complex subunit;MICOS complex subunit MIC27	TRUE	Edit_NSC / Contr_NSC	Edit_NSC	Contr_NSC	50	A0A087WYF7;Q6UXV4	309241	255171	-0.27727	0.27727	-17.4849	0.825151	0	0.777993	0.465138	49	0.19402	Homo sapiens	;platelet degranulation,cristae formation	;protein binding	;extracellular region,mitochondrion,platelet alpha granule lumen,MICOS complex	tr;sp	1	1	uniprot_human_proteome	>tr|A0A087WYF7|A0A087WYF7_HUMAN MICOS complex subunit OS=Homo sapiens GN=APOOL PE=1 SV=1;>sp|Q6UXV4|MIC27_HUMAN MICOS complex subunit MIC27 OS=Homo sapiens GN=APOOL PE=1 SV=1	8	12
A0A087WYF7;Q6UXV4	APOOL	A0A087WYF7;Q6UXV4	A0A087WYF7_HUMAN;MIC27_HUMAN	MICOS complex subunit;MICOS complex subunit MIC27	TRUE	XDP_NSC / Edit_NSC	XDP_NSC	Edit_NSC	50	A0A087WYF7;Q6UXV4	413650	255171	0.696949	0.696949	-38.3125	1.62107	0	0.71705	0.524137	49	0.226819	Homo sapiens	;platelet degranulation,cristae formation	;protein binding	;extracellular region,mitochondrion,platelet alpha granule lumen,MICOS complex	tr;sp	1	1	uniprot_human_proteome	>tr|A0A087WYF7|A0A087WYF7_HUMAN MICOS complex subunit OS=Homo sapiens GN=APOOL PE=1 SV=1;>sp|Q6UXV4|MIC27_HUMAN MICOS complex subunit MIC27 OS=Homo sapiens GN=APOOL PE=1 SV=1	8	12
A0A087WYG2;E9PFH7;Q9UPT6	MAPK8IP3	A0A087WYG2;E9PFH7;Q9UPT6	A0A087WYG2_HUMAN;E9PFH7_HUMAN;JIP3_HUMAN	C-Jun-amino-terminal kinase-interacting protein 3	TRUE	XDP_NSC / Contr_NSC	XDP_NSC	Contr_NSC	198	A0A087WYG2;E9PFH7;Q9UPT6	572080	536493	-0.0926577	0.0926577	-6.22064	0.937794	0	0.899207	0.729192	197	0.107884	Homo sapiens	;;activation of JUN kinase activity,vesicle-mediated transport,regulation of JNK cascade	;;MAP-kinase scaffold activity,protein binding,JUN kinase binding,kinesin binding,receptor signaling complex scaffold activity	;;Golgi membrane,cytoplasm	tr;tr;sp	1	1;1;3	uniprot_human_proteome	>tr|A0A087WYG2|A0A087WYG2_HUMAN C-Jun-amino-terminal kinase-interacting protein 3 OS=Homo sapiens GN=MAPK8IP3 PE=1 SV=1;>tr|E9PFH7|E9PFH7_HUMAN C-Jun-amino-terminal kinase-interacting protein 3 OS=Homo sapiens GN=MAPK8IP3 PE=1 SV=1;>sp|Q9UPT6|JIP3_HUMAN C-Jun-amino-terminal kinase-interacting protein 3 OS=Homo sapiens GN=MAPK8IP3 PE=1 SV=3	20	24
A0A087WYG2;E9PFH7;Q9UPT6	MAPK8IP3	A0A087WYG2;E9PFH7;Q9UPT6	A0A087WYG2_HUMAN;E9PFH7_HUMAN;JIP3_HUMAN	C-Jun-amino-terminal kinase-interacting protein 3	TRUE	Edit_NSC / Contr_NSC	Edit_NSC	Contr_NSC	110	A0A087WYG2;E9PFH7;Q9UPT6	572080	517472	-0.144736	0.144736	-9.54552	0.904545	0	0.200613	0.204183	109	0.222919	Homo sapiens	;;activation of JUN kinase activity,vesicle-mediated transport,regulation of JNK cascade	;;MAP-kinase scaffold activity,protein binding,JUN kinase binding,kinesin binding,receptor signaling complex scaffold activity	;;Golgi membrane,cytoplasm	tr;tr;sp	1	1;1;3	uniprot_human_proteome	>tr|A0A087WYG2|A0A087WYG2_HUMAN C-Jun-amino-terminal kinase-interacting protein 3 OS=Homo sapiens GN=MAPK8IP3 PE=1 SV=1;>tr|E9PFH7|E9PFH7_HUMAN C-Jun-amino-terminal kinase-interacting protein 3 OS=Homo sapiens GN=MAPK8IP3 PE=1 SV=1;>sp|Q9UPT6|JIP3_HUMAN C-Jun-amino-terminal kinase-interacting protein 3 OS=Homo sapiens GN=MAPK8IP3 PE=1 SV=3	20	24
A0A087WYG2;E9PFH7;Q9UPT6	MAPK8IP3	A0A087WYG2;E9PFH7;Q9UPT6	A0A087WYG2_HUMAN;E9PFH7_HUMAN;JIP3_HUMAN	C-Jun-amino-terminal kinase-interacting protein 3	TRUE	XDP_NSC / Edit_NSC	XDP_NSC	Edit_NSC	110	A0A087WYG2;E9PFH7;Q9UPT6	536493	517472	0.0520784	0.0520784	-3.54542	1.03676	0	0.437141	0.409069	109	0.177939	Homo sapiens	;;activation of JUN kinase activity,vesicle-mediated transport,regulation of JNK cascade	;;MAP-kinase scaffold activity,protein binding,JUN kinase binding,kinesin binding,receptor signaling complex scaffold activity	;;Golgi membrane,cytoplasm	tr;tr;sp	1	1;1;3	uniprot_human_proteome	>tr|A0A087WYG2|A0A087WYG2_HUMAN C-Jun-amino-terminal kinase-interacting protein 3 OS=Homo sapiens GN=MAPK8IP3 PE=1 SV=1;>tr|E9PFH7|E9PFH7_HUMAN C-Jun-amino-terminal kinase-interacting protein 3 OS=Homo sapiens GN=MAPK8IP3 PE=1 SV=1;>sp|Q9UPT6|JIP3_HUMAN C-Jun-amino-terminal kinase-interacting protein 3 OS=Homo sapiens GN=MAPK8IP3 PE=1 SV=3	20	24
A0A087WYJ0;A0A0A0MQW9;Q9UGI6;Q9UGI6-2;Q9UGI6-3	KCNN3	A0A087WYJ0;A0A0A0MQW9;Q9UGI6;Q9UGI6-2;Q9UGI6-3	A0A087WYJ0_HUMAN;A0A0A0MQW9_HUMAN;KCNN3_HUMAN;KCNN3_HUMAN;KCNN3_HUMAN	Small conductance calcium-activated potassium channel protein 3;Small conductance calcium-activated potassium channel protein 3;Small conductance calcium-activated potassium channel protein 3;Isoform 2 of Small conductance calcium-activated potassium channel protein 3;Isoform 3 of Small conductance calcium-activated potassium channel protein 3	TRUE	XDP_NSC / Contr_NSC	XDP_NSC	Contr_NSC	27	A0A087WYJ0;A0A0A0MQW9;Q9UGI6;Q9UGI6-2;Q9UGI6-3	64972	88078.7	0.438975	0.438975	35.5641	1.35564	0	0.143284	0.370179	26	0.230236	Homo sapiens	;;potassium ion transmembrane transport,positive regulation of protein targeting to mitochondrion;;	;;calmodulin binding,small conductance calcium-activated potassium channel activity;;	;;plasma membrane,integral component of membrane,neuronal cell body;;	tr;tr;sp;sp;sp	1;1;2;;	1;1;1;;	uniprot_human_proteome	>tr|A0A087WYJ0|A0A087WYJ0_HUMAN Small conductance calcium-activated potassium channel protein 3 OS=Homo sapiens GN=KCNN3 PE=1 SV=1;>tr|A0A0A0MQW9|A0A0A0MQW9_HUMAN Small conductance calcium-activated potassium channel protein 3 OS=Homo sapiens GN=KCNN3 PE=1 SV=1;>sp|Q9UGI6|KCNN3_HUMAN Small conductance calcium-activated potassium channel protein 3 OS=Homo sapiens GN=KCNN3 PE=2 SV=1;>sp|Q9UGI6-2|KC…	3	3
A0A087WYJ0;A0A0A0MQW9;Q9UGI6;Q9UGI6-2;Q9UGI6-3	KCNN3	A0A087WYJ0;A0A0A0MQW9;Q9UGI6;Q9UGI6-2;Q9UGI6-3	A0A087WYJ0_HUMAN;A0A0A0MQW9_HUMAN;KCNN3_HUMAN;KCNN3_HUMAN;KCNN3_HUMAN	Small conductance calcium-activated potassium channel protein 3;Small conductance calcium-activated potassium channel protein 3;Small conductance calcium-activated potassium channel protein 3;Isoform 2 of Small conductance calcium-activated potassium channel protein 3;Isoform 3 of Small conductance calcium-activated potassium channel protein 3	TRUE	Edit_NSC / Contr_NSC	Edit_NSC	Contr_NSC	15	A0A087WYJ0;A0A0A0MQW9;Q9UGI6;Q9UGI6-2;Q9UGI6-3	64972	64756.7	-0.0047878	0.0047878	-0.331315	0.996687	0	0.367981	0.301673	14	0.357116	Homo sapiens	;;potassium ion transmembrane transport,positive regulation of protein targeting to mitochondrion;;	;;calmodulin binding,small conductance calcium-activated potassium channel activity;;	;;plasma membrane,integral component of membrane,neuronal cell body;;	tr;tr;sp;sp;sp	1;1;2;;	1;1;1;;	uniprot_human_proteome	>tr|A0A087WYJ0|A0A087WYJ0_HUMAN Small conductance calcium-activated potassium channel protein 3 OS=Homo sapiens GN=KCNN3 PE=1 SV=1;>tr|A0A0A0MQW9|A0A0A0MQW9_HUMAN Small conductance calcium-activated potassium channel protein 3 OS=Homo sapiens GN=KCNN3 PE=1 SV=1;>sp|Q9UGI6|KCNN3_HUMAN Small conductance calcium-activated potassium channel protein 3 OS=Homo sapiens GN=KCNN3 PE=2 SV=1;>sp|Q9UGI6-2|KC…	3	3
A0A087WYJ0;A0A0A0MQW9;Q9UGI6;Q9UGI6-2;Q9UGI6-3	KCNN3	A0A087WYJ0;A0A0A0MQW9;Q9UGI6;Q9UGI6-2;Q9UGI6-3	A0A087WYJ0_HUMAN;A0A0A0MQW9_HUMAN;KCNN3_HUMAN;KCNN3_HUMAN;KCNN3_HUMAN	Small conductance calcium-activated potassium channel protein 3;Small conductance calcium-activated potassium channel protein 3;Small conductance calcium-activated potassium channel protein 3;Isoform 2 of Small conductance calcium-activated potassium channel protein 3;Isoform 3 of Small conductance calcium-activated potassium channel protein 3	TRUE	XDP_NSC / Edit_NSC	XDP_NSC	Edit_NSC	15	A0A087WYJ0;A0A0A0MQW9;Q9UGI6;Q9UGI6-2;Q9UGI6-3	88078.7	64756.7	0.443763	0.443763	-26.4786	1.36015	0	0.118029	0.207402	14	0.371343	Homo sapiens	;;potassium ion transmembrane transport,positive regulation of protein targeting to mitochondrion;;	;;calmodulin binding,small conductance calcium-activated potassium channel activity;;	;;plasma membrane,integral component of membrane,neuronal cell body;;	tr;tr;sp;sp;sp	1;1;2;;	1;1;1;;	uniprot_human_proteome	>tr|A0A087WYJ0|A0A087WYJ0_HUMAN Small conductance calcium-activated potassium channel protein 3 OS=Homo sapiens GN=KCNN3 PE=1 SV=1;>tr|A0A0A0MQW9|A0A0A0MQW9_HUMAN Small conductance calcium-activated potassium channel protein 3 OS=Homo sapiens GN=KCNN3 PE=1 SV=1;>sp|Q9UGI6|KCNN3_HUMAN Small conductance calcium-activated potassium channel protein 3 OS=Homo sapiens GN=KCNN3 PE=2 SV=1;>sp|Q9UGI6-2|KC…	3	3
A0A087WYM3;A0A0A0MRF5;E7EWX6;Q8IXJ6;Q8IXJ6-2;Q8IXJ6-3;Q8IXJ6-4	SIRT2	A0A087WYM3;A0A0A0MRF5;E7EWX6;Q8IXJ6;Q8IXJ6-2;Q8IXJ6-3;Q8IXJ6-4	A0A087WYM3_HUMAN;A0A0A0MRF5_HUMAN;E7EWX6_HUMAN;SIR2_HUMAN;SIR2_HUMAN;SIR2_HUMAN;SIR2_HUMAN	NAD-dependent protein deacetylase sirtuin-2;NAD-dependent protein deacetylase sirtuin-2;NAD-dependent protein deacetylase sirtuin-2 (Fragment);NAD-dependent protein deacetylase sirtuin-2;Isoform 2 of NAD-dependent protein deacetylase sirtuin-2;Isoform 3 of NAD-dependent protein deacetylase sirtuin-2;Isoform 4 of NAD-dependent protein deacetylase sirtuin-2	TRUE	XDP_NSC / Contr_NSC	XDP_NSC	Contr_NSC	45	A0A087WYM3;A0A0A0MRF5;E7EWX6;Q8IXJ6;Q8IXJ6-2;Q8IXJ6-3;Q8IXJ6-4	269102	256611	-0.0685697	0.0685697	-4.64171	0.953583	0	0.226268	0.445197	44	0.0731114	Homo sapiens	;;;negative regulation of transcription from RNA polymerase II promoter,chromatin silencing at rDNA,chromatin silencing,chromatin silencing at telomere,transcription, DNA-templated,protein ADP-ribosylation,protein deacetylation,autophagy,mitotic nuclear division,regulation of exit from mitosis,negative regulation of cell proliferation,negative regulation of autophagy,negative regulation of peptid…	;;;chromatin binding,histone deacetylase activity,protein binding,transcription factor binding,zinc ion binding,NAD-dependent histone deacetylase activity,protein deacetylase activity,NAD-dependent protein deacetylase activity,histone acetyltransferase binding,histone deacetylase binding,tubulin deacetylase activity,ubiquitin binding,NAD-dependent histone deacetylase activity (H4-K16 specific),be…	;;;chromosome, telomeric region,nucleus,chromatin silencing complex,chromosome,nuclear heterochromatin,nucleolus,cytoplasm,mitochondrion,centrosome,centriole,spindle,cytosol,microtubule,plasma membrane,growth cone,midbody,paranodal junction,paranode region of axon,perikaryon,myelin sheath,lateral loop,Schmidt-Lanterman incisure,juxtaparanode region of axon,perinuclear region of cytoplasm,mitotic …	tr;tr;tr;sp;sp;sp;sp	1;1;1;1;;;	1;1;1;2;;;	uniprot_human_proteome	>tr|A0A087WYM3|A0A087WYM3_HUMAN NAD-dependent protein deacetylase sirtuin-2 OS=Homo sapiens GN=SIRT2 PE=1 SV=1;>tr|A0A0A0MRF5|A0A0A0MRF5_HUMAN NAD-dependent protein deacetylase sirtuin-2 OS=Homo sapiens GN=SIRT2 PE=1 SV=1;>tr|E7EWX6|E7EWX6_HUMAN NAD-dependent protein deacetylase sirtuin-2 (Fragment) OS=Homo sapiens GN=SIRT2 PE=1 SV=1;>sp|Q8IXJ6|SIR2_HUMAN NAD-dependent protein deacetylase sirtuin…	5	5
A0A087WYM3;A0A0A0MRF5;E7EWX6;Q8IXJ6;Q8IXJ6-2;Q8IXJ6-3;Q8IXJ6-4	SIRT2	A0A087WYM3;A0A0A0MRF5;E7EWX6;Q8IXJ6;Q8IXJ6-2;Q8IXJ6-3;Q8IXJ6-4	A0A087WYM3_HUMAN;A0A0A0MRF5_HUMAN;E7EWX6_HUMAN;SIR2_HUMAN;SIR2_HUMAN;SIR2_HUMAN;SIR2_HUMAN	NAD-dependent protein deacetylase sirtuin-2;NAD-dependent protein deacetylase sirtuin-2;NAD-dependent protein deacetylase sirtuin-2 (Fragment);NAD-dependent protein deacetylase sirtuin-2;Isoform 2 of NAD-dependent protein deacetylase sirtuin-2;Isoform 3 of NAD-dependent protein deacetylase sirtuin-2;Isoform 4 of NAD-dependent protein deacetylase sirtuin-2	TRUE	Edit_NSC / Contr_NSC	Edit_NSC	Contr_NSC	25	A0A087WYM3;A0A0A0MRF5;E7EWX6;Q8IXJ6;Q8IXJ6-2;Q8IXJ6-3;Q8IXJ6-4	269102	195787	-0.458864	0.458864	-27.2441	0.727559	0	6.9006e-06	0.000104544	24	0.0833942	Homo sapiens	;;;negative regulation of transcription from RNA polymerase II promoter,chromatin silencing at rDNA,chromatin silencing,chromatin silencing at telomere,transcription, DNA-templated,protein ADP-ribosylation,protein deacetylation,autophagy,mitotic nuclear division,regulation of exit from mitosis,negative regulation of cell proliferation,negative regulation of autophagy,negative regulation of peptid…	;;;chromatin binding,histone deacetylase activity,protein binding,transcription factor binding,zinc ion binding,NAD-dependent histone deacetylase activity,protein deacetylase activity,NAD-dependent protein deacetylase activity,histone acetyltransferase binding,histone deacetylase binding,tubulin deacetylase activity,ubiquitin binding,NAD-dependent histone deacetylase activity (H4-K16 specific),be…	;;;chromosome, telomeric region,nucleus,chromatin silencing complex,chromosome,nuclear heterochromatin,nucleolus,cytoplasm,mitochondrion,centrosome,centriole,spindle,cytosol,microtubule,plasma membrane,growth cone,midbody,paranodal junction,paranode region of axon,perikaryon,myelin sheath,lateral loop,Schmidt-Lanterman incisure,juxtaparanode region of axon,perinuclear region of cytoplasm,mitotic …	tr;tr;tr;sp;sp;sp;sp	1;1;1;1;;;	1;1;1;2;;;	uniprot_human_proteome	>tr|A0A087WYM3|A0A087WYM3_HUMAN NAD-dependent protein deacetylase sirtuin-2 OS=Homo sapiens GN=SIRT2 PE=1 SV=1;>tr|A0A0A0MRF5|A0A0A0MRF5_HUMAN NAD-dependent protein deacetylase sirtuin-2 OS=Homo sapiens GN=SIRT2 PE=1 SV=1;>tr|E7EWX6|E7EWX6_HUMAN NAD-dependent protein deacetylase sirtuin-2 (Fragment) OS=Homo sapiens GN=SIRT2 PE=1 SV=1;>sp|Q8IXJ6|SIR2_HUMAN NAD-dependent protein deacetylase sirtuin…	5	5
A0A087WYM3;A0A0A0MRF5;E7EWX6;Q8IXJ6;Q8IXJ6-2;Q8IXJ6-3;Q8IXJ6-4	SIRT2	A0A087WYM3;A0A0A0MRF5;E7EWX6;Q8IXJ6;Q8IXJ6-2;Q8IXJ6-3;Q8IXJ6-4	A0A087WYM3_HUMAN;A0A0A0MRF5_HUMAN;E7EWX6_HUMAN;SIR2_HUMAN;SIR2_HUMAN;SIR2_HUMAN;SIR2_HUMAN	NAD-dependent protein deacetylase sirtuin-2;NAD-dependent protein deacetylase sirtuin-2;NAD-dependent protein deacetylase sirtuin-2 (Fragment);NAD-dependent protein deacetylase sirtuin-2;Isoform 2 of NAD-dependent protein deacetylase sirtuin-2;Isoform 3 of NAD-dependent protein deacetylase sirtuin-2;Isoform 4 of NAD-dependent protein deacetylase sirtuin-2	TRUE	XDP_NSC / Edit_NSC	XDP_NSC	Edit_NSC	25	A0A087WYM3;A0A0A0MRF5;E7EWX6;Q8IXJ6;Q8IXJ6-2;Q8IXJ6-3;Q8IXJ6-4	256611	195787	0.390294	0.390294	-23.7026	1.31066	0	0.0551031	0.135784	24	0.0987995	Homo sapiens	;;;negative regulation of transcription from RNA polymerase II promoter,chromatin silencing at rDNA,chromatin silencing,chromatin silencing at telomere,transcription, DNA-templated,protein ADP-ribosylation,protein deacetylation,autophagy,mitotic nuclear division,regulation of exit from mitosis,negative regulation of cell proliferation,negative regulation of autophagy,negative regulation of peptid…	;;;chromatin binding,histone deacetylase activity,protein binding,transcription factor binding,zinc ion binding,NAD-dependent histone deacetylase activity,protein deacetylase activity,NAD-dependent protein deacetylase activity,histone acetyltransferase binding,histone deacetylase binding,tubulin deacetylase activity,ubiquitin binding,NAD-dependent histone deacetylase activity (H4-K16 specific),be…	;;;chromosome, telomeric region,nucleus,chromatin silencing complex,chromosome,nuclear heterochromatin,nucleolus,cytoplasm,mitochondrion,centrosome,centriole,spindle,cytosol,microtubule,plasma membrane,growth cone,midbody,paranodal junction,paranode region of axon,perikaryon,myelin sheath,lateral loop,Schmidt-Lanterman incisure,juxtaparanode region of axon,perinuclear region of cytoplasm,mitotic …	tr;tr;tr;sp;sp;sp;sp	1;1;1;1;;;	1;1;1;2;;;	uniprot_human_proteome	>tr|A0A087WYM3|A0A087WYM3_HUMAN NAD-dependent protein deacetylase sirtuin-2 OS=Homo sapiens GN=SIRT2 PE=1 SV=1;>tr|A0A0A0MRF5|A0A0A0MRF5_HUMAN NAD-dependent protein deacetylase sirtuin-2 OS=Homo sapiens GN=SIRT2 PE=1 SV=1;>tr|E7EWX6|E7EWX6_HUMAN NAD-dependent protein deacetylase sirtuin-2 (Fragment) OS=Homo sapiens GN=SIRT2 PE=1 SV=1;>sp|Q8IXJ6|SIR2_HUMAN NAD-dependent protein deacetylase sirtuin…	5	5
A0A087WYN9;Q7Z478	DHX29	A0A087WYN9;Q7Z478	A0A087WYN9_HUMAN;DHX29_HUMAN	ATP-dependent RNA helicase DHX29	TRUE	XDP_NSC / Contr_NSC	XDP_NSC	Contr_NSC	99	A0A087WYN9;Q7Z478	169805	170895	0.00923402	0.00923402	0.642106	1.00642	0	0.391395	0.551058	98	0.105781	Homo sapiens	;RNA processing,translational initiation	;RNA binding,translation initiation factor activity,ATP-dependent RNA helicase activity,ATP binding,ribosomal small subunit binding,cadherin binding	;mitochondrion,eukaryotic 43S preinitiation complex	tr;sp	1	1;2	uniprot_human_proteome	>tr|A0A087WYN9|A0A087WYN9_HUMAN ATP-dependent RNA helicase DHX29 OS=Homo sapiens GN=DHX29 PE=1 SV=1;>sp|Q7Z478|DHX29_HUMAN ATP-dependent RNA helicase DHX29 OS=Homo sapiens GN=DHX29 PE=1 SV=2	11	11
A0A087WYN9;Q7Z478	DHX29	A0A087WYN9;Q7Z478	A0A087WYN9_HUMAN;DHX29_HUMAN	ATP-dependent RNA helicase DHX29	TRUE	Edit_NSC / Contr_NSC	Edit_NSC	Contr_NSC	55	A0A087WYN9;Q7Z478	169805	170004	0.00169108	0.00169108	0.117285	1.00117	0	0.0414854	0.0740723	54	0.157127	Homo sapiens	;RNA processing,translational initiation	;RNA binding,translation initiation factor activity,ATP-dependent RNA helicase activity,ATP binding,ribosomal small subunit binding,cadherin binding	;mitochondrion,eukaryotic 43S preinitiation complex	tr;sp	1	1;2	uniprot_human_proteome	>tr|A0A087WYN9|A0A087WYN9_HUMAN ATP-dependent RNA helicase DHX29 OS=Homo sapiens GN=DHX29 PE=1 SV=1;>sp|Q7Z478|DHX29_HUMAN ATP-dependent RNA helicase DHX29 OS=Homo sapiens GN=DHX29 PE=1 SV=2	11	11
A0A087WYN9;Q7Z478	DHX29	A0A087WYN9;Q7Z478	A0A087WYN9_HUMAN;DHX29_HUMAN	ATP-dependent RNA helicase DHX29	TRUE	XDP_NSC / Edit_NSC	XDP_NSC	Edit_NSC	55	A0A087WYN9;Q7Z478	170895	170004	0.00754294	0.00754294	-0.521472	1.00524	0	0.194756	0.270592	54	0.151568	Homo sapiens	;RNA processing,translational initiation	;RNA binding,translation initiation factor activity,ATP-dependent RNA helicase activity,ATP binding,ribosomal small subunit binding,cadherin binding	;mitochondrion,eukaryotic 43S preinitiation complex	tr;sp	1	1;2	uniprot_human_proteome	>tr|A0A087WYN9|A0A087WYN9_HUMAN ATP-dependent RNA helicase DHX29 OS=Homo sapiens GN=DHX29 PE=1 SV=1;>sp|Q7Z478|DHX29_HUMAN ATP-dependent RNA helicase DHX29 OS=Homo sapiens GN=DHX29 PE=1 SV=2	11	11
A0A087WYP2;Q8IZQ5	SELENOH;SELH	A0A087WYP2;Q8IZQ5	A0A087WYP2_HUMAN;SELH_HUMAN	Protein SELENOH;Selenoprotein H	TRUE	XDP_NSC / Contr_NSC	XDP_NSC	Contr_NSC	36	A0A087WYP2;Q8IZQ5	227907	217412	-0.0680163	0.0680163	-4.60512	0.953949	0	0.943768	0.738988	35	0.129164	Homo sapiens	;	;RNA binding	;	tr;sp	1	1;2	uniprot_human_proteome	>tr|A0A087WYP2|A0A087WYP2_HUMAN Protein SELENOH OS=Homo sapiens GN=SELENOH PE=1 SV=1;>sp|Q8IZQ5|SELH_HUMAN Selenoprotein H OS=Homo sapiens GN=SELH PE=1 SV=2	5	6
A0A087WYP2;Q8IZQ5	SELENOH;SELH	A0A087WYP2;Q8IZQ5	A0A087WYP2_HUMAN;SELH_HUMAN	Protein SELENOH;Selenoprotein H	TRUE	Edit_NSC / Contr_NSC	Edit_NSC	Contr_NSC	20	A0A087WYP2;Q8IZQ5	227907	296320	0.378709	0.378709	30.0178	1.30018	0	0.000480295	0.00321968	19	0.134962	Homo sapiens	;	;RNA binding	;	tr;sp	1	1;2	uniprot_human_proteome	>tr|A0A087WYP2|A0A087WYP2_HUMAN Protein SELENOH OS=Homo sapiens GN=SELENOH PE=1 SV=1;>sp|Q8IZQ5|SELH_HUMAN Selenoprotein H OS=Homo sapiens GN=SELH PE=1 SV=2	5	6
A0A087WYP2;Q8IZQ5	SELENOH;SELH	A0A087WYP2;Q8IZQ5	A0A087WYP2_HUMAN;SELH_HUMAN	Protein SELENOH;Selenoprotein H	TRUE	XDP_NSC / Edit_NSC	XDP_NSC	Edit_NSC	20	A0A087WYP2;Q8IZQ5	217412	296320	-0.446725	0.446725	36.2943	0.733707	0	0.0352831	0.104967	19	0.14135	Homo sapiens	;	;RNA binding	;	tr;sp	1	1;2	uniprot_human_proteome	>tr|A0A087WYP2|A0A087WYP2_HUMAN Protein SELENOH OS=Homo sapiens GN=SELENOH PE=1 SV=1;>sp|Q8IZQ5|SELH_HUMAN Selenoprotein H OS=Homo sapiens GN=SELH PE=1 SV=2	5	6
A0A087WYS3;H7C4X9;Q9ULU4;Q9ULU4-10;Q9ULU4-11;Q9ULU4-12;Q9ULU4-13;Q9ULU4-14;Q9ULU4-15;Q9ULU4-16;Q9ULU4-17;Q9ULU4-18;Q9ULU4-19;Q9ULU4-20;Q9ULU4-21;Q9ULU4-5;Q9ULU4-7;Q9ULU4-8;Q9ULU4-9	ZMYND8	A0A087WYS3;H7C4X9;Q9ULU4;Q9ULU4-10;Q9ULU4-11;Q9ULU4-12;Q9ULU4-13;Q9ULU4-14;Q9ULU4-15;Q9ULU4-16;Q9ULU4-17;Q9ULU4-18;Q9ULU4-19;Q9ULU4-20;Q9ULU4-21;Q9ULU4-5;Q9ULU4-7;Q9ULU4-8;Q9ULU4-9	A0A087WYS3_HUMAN;H7C4X9_HUMAN;PKCB1_HUMAN;PKCB1_HUMAN;PKCB1_HUMAN;PKCB1_HUMAN;PKCB1_HUMAN;PKCB1_HUMAN;PKCB1_HUMAN;PKCB1_HUMAN;PKCB1_HUMAN;PKCB1_HUMAN;PKCB1_HUMAN;PKCB1_HUMAN;PKCB1_HUMAN;PKCB1_HUMAN;PKCB1_HUMAN;PKCB1_HUMAN;PKCB1_HUMAN	Protein kinase C-binding protein 1;Protein kinase C-binding protein 1 (Fragment);Protein kinase C-binding protein 1;Isoform 10 of Protein kinase C-binding protein 1;Isoform 11 of Protein kinase C-binding protein 1;Isoform 12 of Protein kinase C-binding protein 1;Isoform 13 of Protein kinase C-binding protein 1;Isoform 14 of Protein kinase C-binding protein 1;Isoform 15 of Protein kinase C-binding…	TRUE	XDP_NSC / Contr_NSC	XDP_NSC	Contr_NSC	63	A0A087WYS3;H7C4X9;Q9ULU4;Q9ULU4-10;Q9ULU4-11;Q9ULU4-12;Q9ULU4-13;Q9ULU4-14;Q9ULU4-15;Q9ULU4-16;Q9ULU4-17;Q9ULU4-18;Q9ULU4-19;Q9ULU4-20;Q9ULU4-21;Q9ULU4-5;Q9ULU4-7;Q9ULU4-8;Q9ULU4-9	132044	133496	0.0157831	0.0157831	1.1	1.011	0	0.40238	0.558724	62	0.123315	Homo sapiens	;;transcription, DNA-templated,negative regulation of cell migration,positive regulation of filopodium assembly,positive regulation of dendritic spine development,modulation of excitatory postsynaptic potential,regulation of postsynaptic density protein 95 clustering,positive regulation of dendritic spine maintenance,negative regulation of transcription from RNA polymerase II promoter by histone …	;;RNA polymerase II regulatory region sequence-specific DNA binding,RNA polymerase II transcription corepressor activity,chromatin binding,transcription cofactor activity,protein binding,zinc ion binding,methylated histone binding,protein N-terminus binding,repressing transcription factor binding,lysine-acetylated histone binding;;;;;;;;;;;;;;;;	;;nucleus,cytoplasm,dendritic spine,dendritic shaft;;;;;;;;;;;;;;;;	tr;tr;sp;sp;sp;sp;sp;sp;sp;sp;sp;sp;sp;sp;sp;sp;sp;sp;sp	1;1;1;;;;;;;;;;;;;;;;	1;2;2;;;;;;;;;;;;;;;;	uniprot_human_proteome	>tr|A0A087WYS3|A0A087WYS3_HUMAN Protein kinase C-binding protein 1 OS=Homo sapiens GN=ZMYND8 PE=1 SV=1;>tr|H7C4X9|H7C4X9_HUMAN Protein kinase C-binding protein 1 (Fragment) OS=Homo sapiens GN=ZMYND8 PE=1 SV=2;>sp|Q9ULU4|PKCB1_HUMAN Protein kinase C-binding protein 1 OS=Homo sapiens GN=ZMYND8 PE=1 SV=2;>sp|Q9ULU4-10|PKCB1_HUMAN Isoform 10 of Protein kinase C-binding protein 1 OS=Homo sapiens GN=ZM…	7	7
A0A087WYS3;H7C4X9;Q9ULU4;Q9ULU4-10;Q9ULU4-11;Q9ULU4-12;Q9ULU4-13;Q9ULU4-14;Q9ULU4-15;Q9ULU4-16;Q9ULU4-17;Q9ULU4-18;Q9ULU4-19;Q9ULU4-20;Q9ULU4-21;Q9ULU4-5;Q9ULU4-7;Q9ULU4-8;Q9ULU4-9	ZMYND8	A0A087WYS3;H7C4X9;Q9ULU4;Q9ULU4-10;Q9ULU4-11;Q9ULU4-12;Q9ULU4-13;Q9ULU4-14;Q9ULU4-15;Q9ULU4-16;Q9ULU4-17;Q9ULU4-18;Q9ULU4-19;Q9ULU4-20;Q9ULU4-21;Q9ULU4-5;Q9ULU4-7;Q9ULU4-8;Q9ULU4-9	A0A087WYS3_HUMAN;H7C4X9_HUMAN;PKCB1_HUMAN;PKCB1_HUMAN;PKCB1_HUMAN;PKCB1_HUMAN;PKCB1_HUMAN;PKCB1_HUMAN;PKCB1_HUMAN;PKCB1_HUMAN;PKCB1_HUMAN;PKCB1_HUMAN;PKCB1_HUMAN;PKCB1_HUMAN;PKCB1_HUMAN;PKCB1_HUMAN;PKCB1_HUMAN;PKCB1_HUMAN;PKCB1_HUMAN	Protein kinase C-binding protein 1;Protein kinase C-binding protein 1 (Fragment);Protein kinase C-binding protein 1;Isoform 10 of Protein kinase C-binding protein 1;Isoform 11 of Protein kinase C-binding protein 1;Isoform 12 of Protein kinase C-binding protein 1;Isoform 13 of Protein kinase C-binding protein 1;Isoform 14 of Protein kinase C-binding protein 1;Isoform 15 of Protein kinase C-binding…	TRUE	Edit_NSC / Contr_NSC	Edit_NSC	Contr_NSC	35	A0A087WYS3;H7C4X9;Q9ULU4;Q9ULU4-10;Q9ULU4-11;Q9ULU4-12;Q9ULU4-13;Q9ULU4-14;Q9ULU4-15;Q9ULU4-16;Q9ULU4-17;Q9ULU4-18;Q9ULU4-19;Q9ULU4-20;Q9ULU4-21;Q9ULU4-5;Q9ULU4-7;Q9ULU4-8;Q9ULU4-9	132044	156568	0.245777	0.245777	18.5731	1.18573	0	0.026539	0.0551728	34	0.386997	Homo sapiens	;;transcription, DNA-templated,negative regulation of cell migration,positive regulation of filopodium assembly,positive regulation of dendritic spine development,modulation of excitatory postsynaptic potential,regulation of postsynaptic density protein 95 clustering,positive regulation of dendritic spine maintenance,negative regulation of transcription from RNA polymerase II promoter by histone …	;;RNA polymerase II regulatory region sequence-specific DNA binding,RNA polymerase II transcription corepressor activity,chromatin binding,transcription cofactor activity,protein binding,zinc ion binding,methylated histone binding,protein N-terminus binding,repressing transcription factor binding,lysine-acetylated histone binding;;;;;;;;;;;;;;;;	;;nucleus,cytoplasm,dendritic spine,dendritic shaft;;;;;;;;;;;;;;;;	tr;tr;sp;sp;sp;sp;sp;sp;sp;sp;sp;sp;sp;sp;sp;sp;sp;sp;sp	1;1;1;;;;;;;;;;;;;;;;	1;2;2;;;;;;;;;;;;;;;;	uniprot_human_proteome	>tr|A0A087WYS3|A0A087WYS3_HUMAN Protein kinase C-binding protein 1 OS=Homo sapiens GN=ZMYND8 PE=1 SV=1;>tr|H7C4X9|H7C4X9_HUMAN Protein kinase C-binding protein 1 (Fragment) OS=Homo sapiens GN=ZMYND8 PE=1 SV=2;>sp|Q9ULU4|PKCB1_HUMAN Protein kinase C-binding protein 1 OS=Homo sapiens GN=ZMYND8 PE=1 SV=2;>sp|Q9ULU4-10|PKCB1_HUMAN Isoform 10 of Protein kinase C-binding protein 1 OS=Homo sapiens GN=ZM…	7	7
A0A087WYS3;H7C4X9;Q9ULU4;Q9ULU4-10;Q9ULU4-11;Q9ULU4-12;Q9ULU4-13;Q9ULU4-14;Q9ULU4-15;Q9ULU4-16;Q9ULU4-17;Q9ULU4-18;Q9ULU4-19;Q9ULU4-20;Q9ULU4-21;Q9ULU4-5;Q9ULU4-7;Q9ULU4-8;Q9ULU4-9	ZMYND8	A0A087WYS3;H7C4X9;Q9ULU4;Q9ULU4-10;Q9ULU4-11;Q9ULU4-12;Q9ULU4-13;Q9ULU4-14;Q9ULU4-15;Q9ULU4-16;Q9ULU4-17;Q9ULU4-18;Q9ULU4-19;Q9ULU4-20;Q9ULU4-21;Q9ULU4-5;Q9ULU4-7;Q9ULU4-8;Q9ULU4-9	A0A087WYS3_HUMAN;H7C4X9_HUMAN;PKCB1_HUMAN;PKCB1_HUMAN;PKCB1_HUMAN;PKCB1_HUMAN;PKCB1_HUMAN;PKCB1_HUMAN;PKCB1_HUMAN;PKCB1_HUMAN;PKCB1_HUMAN;PKCB1_HUMAN;PKCB1_HUMAN;PKCB1_HUMAN;PKCB1_HUMAN;PKCB1_HUMAN;PKCB1_HUMAN;PKCB1_HUMAN;PKCB1_HUMAN	Protein kinase C-binding protein 1;Protein kinase C-binding protein 1 (Fragment);Protein kinase C-binding protein 1;Isoform 10 of Protein kinase C-binding protein 1;Isoform 11 of Protein kinase C-binding protein 1;Isoform 12 of Protein kinase C-binding protein 1;Isoform 13 of Protein kinase C-binding protein 1;Isoform 14 of Protein kinase C-binding protein 1;Isoform 15 of Protein kinase C-binding…	TRUE	XDP_NSC / Edit_NSC	XDP_NSC	Edit_NSC	35	A0A087WYS3;H7C4X9;Q9ULU4;Q9ULU4-10;Q9ULU4-11;Q9ULU4-12;Q9ULU4-13;Q9ULU4-14;Q9ULU4-15;Q9ULU4-16;Q9ULU4-17;Q9ULU4-18;Q9ULU4-19;Q9ULU4-20;Q9ULU4-21;Q9ULU4-5;Q9ULU4-7;Q9ULU4-8;Q9ULU4-9	133496	156568	-0.229994	0.229994	17.283	0.852638	0	0.0901883	0.177515	34	0.347064	Homo sapiens	;;transcription, DNA-templated,negative regulation of cell migration,positive regulation of filopodium assembly,positive regulation of dendritic spine development,modulation of excitatory postsynaptic potential,regulation of postsynaptic density protein 95 clustering,positive regulation of dendritic spine maintenance,negative regulation of transcription from RNA polymerase II promoter by histone …	;;RNA polymerase II regulatory region sequence-specific DNA binding,RNA polymerase II transcription corepressor activity,chromatin binding,transcription cofactor activity,protein binding,zinc ion binding,methylated histone binding,protein N-terminus binding,repressing transcription factor binding,lysine-acetylated histone binding;;;;;;;;;;;;;;;;	;;nucleus,cytoplasm,dendritic spine,dendritic shaft;;;;;;;;;;;;;;;;	tr;tr;sp;sp;sp;sp;sp;sp;sp;sp;sp;sp;sp;sp;sp;sp;sp;sp;sp	1;1;1;;;;;;;;;;;;;;;;	1;2;2;;;;;;;;;;;;;;;;	uniprot_human_proteome	>tr|A0A087WYS3|A0A087WYS3_HUMAN Protein kinase C-binding protein 1 OS=Homo sapiens GN=ZMYND8 PE=1 SV=1;>tr|H7C4X9|H7C4X9_HUMAN Protein kinase C-binding protein 1 (Fragment) OS=Homo sapiens GN=ZMYND8 PE=1 SV=2;>sp|Q9ULU4|PKCB1_HUMAN Protein kinase C-binding protein 1 OS=Homo sapiens GN=ZMYND8 PE=1 SV=2;>sp|Q9ULU4-10|PKCB1_HUMAN Isoform 10 of Protein kinase C-binding protein 1 OS=Homo sapiens GN=ZM…	7	7
A0A087WYU2;Q96S19	METTL26;C16orf13	A0A087WYU2;Q96S19	A0A087WYU2_HUMAN;CP013_HUMAN	Protein METTL26;UPF0585 protein C16orf13	TRUE	XDP_NSC / Contr_NSC	XDP_NSC	Contr_NSC	36	A0A087WYU2;Q96S19	187100	195250	0.0615121	0.0615121	4.3559	1.04356	0	0.569887	0.632609	35	0.109051	Homo sapiens	;	;	;	tr;sp	1	1;2	uniprot_human_proteome	>tr|A0A087WYU2|A0A087WYU2_HUMAN Protein METTL26 OS=Homo sapiens GN=METTL26 PE=1 SV=1;>sp|Q96S19|CP013_HUMAN UPF0585 protein C16orf13 OS=Homo sapiens GN=C16orf13 PE=1 SV=2	4	5
A0A087WYU2;Q96S19	METTL26;C16orf13	A0A087WYU2;Q96S19	A0A087WYU2_HUMAN;CP013_HUMAN	Protein METTL26;UPF0585 protein C16orf13	TRUE	Edit_NSC / Contr_NSC	Edit_NSC	Contr_NSC	20	A0A087WYU2;Q96S19	187100	216776	0.212393	0.212393	15.8608	1.15861	0	0.807249	0.474279	19	0.111099	Homo sapiens	;	;	;	tr;sp	1	1;2	uniprot_human_proteome	>tr|A0A087WYU2|A0A087WYU2_HUMAN Protein METTL26 OS=Homo sapiens GN=METTL26 PE=1 SV=1;>sp|Q96S19|CP013_HUMAN UPF0585 protein C16orf13 OS=Homo sapiens GN=C16orf13 PE=1 SV=2	4	5
A0A087WYU2;Q96S19	METTL26;C16orf13	A0A087WYU2;Q96S19	A0A087WYU2_HUMAN;CP013_HUMAN	Protein METTL26;UPF0585 protein C16orf13	TRUE	XDP_NSC / Edit_NSC	XDP_NSC	Edit_NSC	20	A0A087WYU2;Q96S19	195250	216776	-0.150881	0.150881	11.0247	0.9007	0	0.246971	0.307079	19	0.164489	Homo sapiens	;	;	;	tr;sp	1	1;2	uniprot_human_proteome	>tr|A0A087WYU2|A0A087WYU2_HUMAN Protein METTL26 OS=Homo sapiens GN=METTL26 PE=1 SV=1;>sp|Q96S19|CP013_HUMAN UPF0585 protein C16orf13 OS=Homo sapiens GN=C16orf13 PE=1 SV=2	4	5
A0A087WYV5;O94813;O94813-2;O94813-3;X6R3P0	SLIT2	A0A087WYV5;O94813;O94813-2;O94813-3;X6R3P0	A0A087WYV5_HUMAN;SLIT2_HUMAN;SLIT2_HUMAN;SLIT2_HUMAN;X6R3P0_HUMAN	Slit homolog 2 protein;Slit homolog 2 protein;Isoform 2 of Slit homolog 2 protein;Isoform 3 of Slit homolog 2 protein;Slit homolog 2 protein	TRUE	XDP_NSC / Contr_NSC	XDP_NSC	Contr_NSC	9	A0A087WYV5;O94813;O94813-2;O94813-3;X6R3P0	24013.8	23320.5	-0.0422698	0.0422698	-2.88741	0.971126	0	0.606899	0.645879	8	0.325993	Homo sapiens	;ureteric bud development,negative regulation of protein phosphorylation,cell migration involved in sprouting angiogenesis,negative regulation of leukocyte chemotaxis,axon guidance,motor neuron axon guidance,negative regulation of lamellipodium assembly,negative regulation of endothelial cell migration,negative regulation of smooth muscle cell migration,chemorepulsion involved in postnatal olfact…	;GTPase inhibitor activity,calcium ion binding,protein binding,heparin binding,identical protein binding,protein homodimerization activity,laminin-1 binding,proteoglycan binding,Roundabout binding;;;	;extracellular region,extracellular space,cytoplasm,plasma membrane,membrane,extracellular exosome;;;	tr;sp;sp;sp;tr	1;1;;;1	1;1;;;1	uniprot_human_proteome	>tr|A0A087WYV5|A0A087WYV5_HUMAN Slit homolog 2 protein OS=Homo sapiens GN=SLIT2 PE=1 SV=1;>sp|O94813|SLIT2_HUMAN Slit homolog 2 protein OS=Homo sapiens GN=SLIT2 PE=1 SV=1;>sp|O94813-2|SLIT2_HUMAN Isoform 2 of Slit homolog 2 protein OS=Homo sapiens GN=SLIT2;>sp|O94813-3|SLIT2_HUMAN Isoform 3 of Slit homolog 2 protein OS=Homo sapiens GN=SLIT2;>tr|X6R3P0|X6R3P0_HUMAN Slit homolog 2 protein OS=Homo s…	2	2
A0A087WYV5;O94813;O94813-2;O94813-3;X6R3P0	SLIT2	A0A087WYV5;O94813;O94813-2;O94813-3;X6R3P0	A0A087WYV5_HUMAN;SLIT2_HUMAN;SLIT2_HUMAN;SLIT2_HUMAN;X6R3P0_HUMAN	Slit homolog 2 protein;Slit homolog 2 protein;Isoform 2 of Slit homolog 2 protein;Isoform 3 of Slit homolog 2 protein;Slit homolog 2 protein	TRUE	Edit_NSC / Contr_NSC	Edit_NSC	Contr_NSC	5	A0A087WYV5;O94813;O94813-2;O94813-3;X6R3P0	24013.8	25052.5	0.0610862	0.0610862	4.32509	1.04325	0	0.225559	0.220965	4	0.571299	Homo sapiens	;ureteric bud development,negative regulation of protein phosphorylation,cell migration involved in sprouting angiogenesis,negative regulation of leukocyte chemotaxis,axon guidance,motor neuron axon guidance,negative regulation of lamellipodium assembly,negative regulation of endothelial cell migration,negative regulation of smooth muscle cell migration,chemorepulsion involved in postnatal olfact…	;GTPase inhibitor activity,calcium ion binding,protein binding,heparin binding,identical protein binding,protein homodimerization activity,laminin-1 binding,proteoglycan binding,Roundabout binding;;;	;extracellular region,extracellular space,cytoplasm,plasma membrane,membrane,extracellular exosome;;;	tr;sp;sp;sp;tr	1;1;;;1	1;1;;;1	uniprot_human_proteome	>tr|A0A087WYV5|A0A087WYV5_HUMAN Slit homolog 2 protein OS=Homo sapiens GN=SLIT2 PE=1 SV=1;>sp|O94813|SLIT2_HUMAN Slit homolog 2 protein OS=Homo sapiens GN=SLIT2 PE=1 SV=1;>sp|O94813-2|SLIT2_HUMAN Isoform 2 of Slit homolog 2 protein OS=Homo sapiens GN=SLIT2;>sp|O94813-3|SLIT2_HUMAN Isoform 3 of Slit homolog 2 protein OS=Homo sapiens GN=SLIT2;>tr|X6R3P0|X6R3P0_HUMAN Slit homolog 2 protein OS=Homo s…	2	2
A0A087WYV5;O94813;O94813-2;O94813-3;X6R3P0	SLIT2	A0A087WYV5;O94813;O94813-2;O94813-3;X6R3P0	A0A087WYV5_HUMAN;SLIT2_HUMAN;SLIT2_HUMAN;SLIT2_HUMAN;X6R3P0_HUMAN	Slit homolog 2 protein;Slit homolog 2 protein;Isoform 2 of Slit homolog 2 protein;Isoform 3 of Slit homolog 2 protein;Slit homolog 2 protein	TRUE	XDP_NSC / Edit_NSC	XDP_NSC	Edit_NSC	5	A0A087WYV5;O94813;O94813-2;O94813-3;X6R3P0	23320.5	25052.5	-0.103356	0.103356	7.42695	0.930865	0	0.0986061	0.185769	4	0.402145	Homo sapiens	;ureteric bud development,negative regulation of protein phosphorylation,cell migration involved in sprouting angiogenesis,negative regulation of leukocyte chemotaxis,axon guidance,motor neuron axon guidance,negative regulation of lamellipodium assembly,negative regulation of endothelial cell migration,negative regulation of smooth muscle cell migration,chemorepulsion involved in postnatal olfact…	;GTPase inhibitor activity,calcium ion binding,protein binding,heparin binding,identical protein binding,protein homodimerization activity,laminin-1 binding,proteoglycan binding,Roundabout binding;;;	;extracellular region,extracellular space,cytoplasm,plasma membrane,membrane,extracellular exosome;;;	tr;sp;sp;sp;tr	1;1;;;1	1;1;;;1	uniprot_human_proteome	>tr|A0A087WYV5|A0A087WYV5_HUMAN Slit homolog 2 protein OS=Homo sapiens GN=SLIT2 PE=1 SV=1;>sp|O94813|SLIT2_HUMAN Slit homolog 2 protein OS=Homo sapiens GN=SLIT2 PE=1 SV=1;>sp|O94813-2|SLIT2_HUMAN Isoform 2 of Slit homolog 2 protein OS=Homo sapiens GN=SLIT2;>sp|O94813-3|SLIT2_HUMAN Isoform 3 of Slit homolog 2 protein OS=Homo sapiens GN=SLIT2;>tr|X6R3P0|X6R3P0_HUMAN Slit homolog 2 protein OS=Homo s…	2	2
A0A087WZ13;E9PAU2;Q8IY67-2	RAVER1	A0A087WZ13;E9PAU2;Q8IY67-2	A0A087WZ13_HUMAN;E9PAU2_HUMAN;RAVR1_HUMAN	Ribonucleoprotein PTB-binding 1;Ribonucleoprotein PTB-binding 1;Isoform 2 of Ribonucleoprotein PTB-binding 1	TRUE	XDP_NSC / Contr_NSC	XDP_NSC	Contr_NSC	126	A0A087WZ13;E9PAU2;Q8IY67-2	346926	349706	0.0115115	0.0115115	0.801107	1.00801	0	0.181251	0.412165	125	0.10169	Homo sapiens	;;	;;	;;	tr;tr;sp	1;1;	1;1;	uniprot_human_proteome	>tr|A0A087WZ13|A0A087WZ13_HUMAN Ribonucleoprotein PTB-binding 1 OS=Homo sapiens GN=RAVER1 PE=1 SV=1;>tr|E9PAU2|E9PAU2_HUMAN Ribonucleoprotein PTB-binding 1 OS=Homo sapiens GN=RAVER1 PE=1 SV=1;>sp|Q8IY67-2|RAVR1_HUMAN Isoform 2 of Ribonucleoprotein PTB-binding 1 OS=Homo sapiens GN=RAVER1	11	14
A0A087WZ13;E9PAU2;Q8IY67-2	RAVER1	A0A087WZ13;E9PAU2;Q8IY67-2	A0A087WZ13_HUMAN;E9PAU2_HUMAN;RAVR1_HUMAN	Ribonucleoprotein PTB-binding 1;Ribonucleoprotein PTB-binding 1;Isoform 2 of Ribonucleoprotein PTB-binding 1	TRUE	Edit_NSC / Contr_NSC	Edit_NSC	Contr_NSC	70	A0A087WZ13;E9PAU2;Q8IY67-2	346926	438086	0.336585	0.336585	26.2764	1.26276	0	0.0022058	0.0100793	69	0.159421	Homo sapiens	;;	;;	;;	tr;tr;sp	1;1;	1;1;	uniprot_human_proteome	>tr|A0A087WZ13|A0A087WZ13_HUMAN Ribonucleoprotein PTB-binding 1 OS=Homo sapiens GN=RAVER1 PE=1 SV=1;>tr|E9PAU2|E9PAU2_HUMAN Ribonucleoprotein PTB-binding 1 OS=Homo sapiens GN=RAVER1 PE=1 SV=1;>sp|Q8IY67-2|RAVR1_HUMAN Isoform 2 of Ribonucleoprotein PTB-binding 1 OS=Homo sapiens GN=RAVER1	11	14
A0A087WZ13;E9PAU2;Q8IY67-2	RAVER1	A0A087WZ13;E9PAU2;Q8IY67-2	A0A087WZ13_HUMAN;E9PAU2_HUMAN;RAVR1_HUMAN	Ribonucleoprotein PTB-binding 1;Ribonucleoprotein PTB-binding 1;Isoform 2 of Ribonucleoprotein PTB-binding 1	TRUE	XDP_NSC / Edit_NSC	XDP_NSC	Edit_NSC	70	A0A087WZ13;E9PAU2;Q8IY67-2	349706	438086	-0.325074	0.325074	25.2729	0.798258	0	0.144706	0.231682	69	0.120203	Homo sapiens	;;	;;	;;	tr;tr;sp	1;1;	1;1;	uniprot_human_proteome	>tr|A0A087WZ13|A0A087WZ13_HUMAN Ribonucleoprotein PTB-binding 1 OS=Homo sapiens GN=RAVER1 PE=1 SV=1;>tr|E9PAU2|E9PAU2_HUMAN Ribonucleoprotein PTB-binding 1 OS=Homo sapiens GN=RAVER1 PE=1 SV=1;>sp|Q8IY67-2|RAVR1_HUMAN Isoform 2 of Ribonucleoprotein PTB-binding 1 OS=Homo sapiens GN=RAVER1	11	14
A0A087WZ62;H0YCW6;Q9H6U8;Q9H6U8-2;Q9H6U8-3;Q9H6U8-4	;ALG9;ALG9;ALG9;ALG9;ALG9	A0A087WZ62;H0YCW6;Q9H6U8;Q9H6U8-2;Q9H6U8-3;Q9H6U8-4	A0A087WZ62_HUMAN;H0YCW6_HUMAN;ALG9_HUMAN;ALG9_HUMAN;ALG9_HUMAN;ALG9_HUMAN	Mannosyltransferase;Mannosyltransferase (Fragment);Alpha-1,2-mannosyltransferase ALG9;Isoform 2 of Alpha-1,2-mannosyltransferase ALG9;Isoform 3 of Alpha-1,2-mannosyltransferase ALG9;Isoform 4 of Alpha-1,2-mannosyltransferase ALG9	TRUE	XDP_NSC / Contr_NSC	XDP_NSC	Contr_NSC	36	A0A087WZ62;H0YCW6;Q9H6U8;Q9H6U8-2;Q9H6U8-3;Q9H6U8-4	94723.7	83933.8	-0.174475	0.174475	-11.391	0.88609	0	0.169099	0.39999	35	0.303399	Homo sapiens	mannosylation;;protein glycosylation,dolichol-linked oligosaccharide biosynthetic process,mannosylation;;;	mannosyltransferase activity;;alpha-1,2-mannosyltransferase activity,mannosyltransferase activity,dol-P-Man:Man(8)GlcNAc(2)-PP-Dol alpha-1,2-mannosyltransferase activity,dol-P-Man:Man(6)GlcNAc(2)-PP-Dol alpha-1,2-mannosyltransferase activity;;;	endoplasmic reticulum,endoplasmic reticulum membrane,integral component of membrane;;endoplasmic reticulum,endoplasmic reticulum membrane,membrane,integral component of membrane;;;	tr;tr;sp;sp;sp;sp	3;3;1;;;	1;1;2;;;	uniprot_human_proteome	>tr|A0A087WZ62|A0A087WZ62_HUMAN Mannosyltransferase OS=Homo sapiens PE=3 SV=1;>tr|H0YCW6|H0YCW6_HUMAN Mannosyltransferase (Fragment) OS=Homo sapiens GN=ALG9 PE=3 SV=1;>sp|Q9H6U8|ALG9_HUMAN Alpha-1,2-mannosyltransferase ALG9 OS=Homo sapiens GN=ALG9 PE=1 SV=2;>sp|Q9H6U8-2|ALG9_HUMAN Isoform 2 of Alpha-1,2-mannosyltransferase ALG9 OS=Homo sapiens GN=ALG9;>sp|Q9H6U8-3|ALG9_HUMAN Isoform 3 of Alpha-1,…	4	5
A0A087WZ62;H0YCW6;Q9H6U8;Q9H6U8-2;Q9H6U8-3;Q9H6U8-4	;ALG9;ALG9;ALG9;ALG9;ALG9	A0A087WZ62;H0YCW6;Q9H6U8;Q9H6U8-2;Q9H6U8-3;Q9H6U8-4	A0A087WZ62_HUMAN;H0YCW6_HUMAN;ALG9_HUMAN;ALG9_HUMAN;ALG9_HUMAN;ALG9_HUMAN	Mannosyltransferase;Mannosyltransferase (Fragment);Alpha-1,2-mannosyltransferase ALG9;Isoform 2 of Alpha-1,2-mannosyltransferase ALG9;Isoform 3 of Alpha-1,2-mannosyltransferase ALG9;Isoform 4 of Alpha-1,2-mannosyltransferase ALG9	TRUE	Edit_NSC / Contr_NSC	Edit_NSC	Contr_NSC	20	A0A087WZ62;H0YCW6;Q9H6U8;Q9H6U8-2;Q9H6U8-3;Q9H6U8-4	94723.7	94704.4	-0.000294765	0.000294765	-0.0204295	0.999796	0	0.925164	0.509588	19	0.310443	Homo sapiens	mannosylation;;protein glycosylation,dolichol-linked oligosaccharide biosynthetic process,mannosylation;;;	mannosyltransferase activity;;alpha-1,2-mannosyltransferase activity,mannosyltransferase activity,dol-P-Man:Man(8)GlcNAc(2)-PP-Dol alpha-1,2-mannosyltransferase activity,dol-P-Man:Man(6)GlcNAc(2)-PP-Dol alpha-1,2-mannosyltransferase activity;;;	endoplasmic reticulum,endoplasmic reticulum membrane,integral component of membrane;;endoplasmic reticulum,endoplasmic reticulum membrane,membrane,integral component of membrane;;;	tr;tr;sp;sp;sp;sp	3;3;1;;;	1;1;2;;;	uniprot_human_proteome	>tr|A0A087WZ62|A0A087WZ62_HUMAN Mannosyltransferase OS=Homo sapiens PE=3 SV=1;>tr|H0YCW6|H0YCW6_HUMAN Mannosyltransferase (Fragment) OS=Homo sapiens GN=ALG9 PE=3 SV=1;>sp|Q9H6U8|ALG9_HUMAN Alpha-1,2-mannosyltransferase ALG9 OS=Homo sapiens GN=ALG9 PE=1 SV=2;>sp|Q9H6U8-2|ALG9_HUMAN Isoform 2 of Alpha-1,2-mannosyltransferase ALG9 OS=Homo sapiens GN=ALG9;>sp|Q9H6U8-3|ALG9_HUMAN Isoform 3 of Alpha-1,…	4	5
A0A087WZ62;H0YCW6;Q9H6U8;Q9H6U8-2;Q9H6U8-3;Q9H6U8-4	;ALG9;ALG9;ALG9;ALG9;ALG9	A0A087WZ62;H0YCW6;Q9H6U8;Q9H6U8-2;Q9H6U8-3;Q9H6U8-4	A0A087WZ62_HUMAN;H0YCW6_HUMAN;ALG9_HUMAN;ALG9_HUMAN;ALG9_HUMAN;ALG9_HUMAN	Mannosyltransferase;Mannosyltransferase (Fragment);Alpha-1,2-mannosyltransferase ALG9;Isoform 2 of Alpha-1,2-mannosyltransferase ALG9;Isoform 3 of Alpha-1,2-mannosyltransferase ALG9;Isoform 4 of Alpha-1,2-mannosyltransferase ALG9	TRUE	XDP_NSC / Edit_NSC	XDP_NSC	Edit_NSC	20	A0A087WZ62;H0YCW6;Q9H6U8;Q9H6U8-2;Q9H6U8-3;Q9H6U8-4	83933.8	94704.4	-0.17418	0.17418	12.8323	0.886271	0	0.179049	0.258969	19	0.421383	Homo sapiens	mannosylation;;protein glycosylation,dolichol-linked oligosaccharide biosynthetic process,mannosylation;;;	mannosyltransferase activity;;alpha-1,2-mannosyltransferase activity,mannosyltransferase activity,dol-P-Man:Man(8)GlcNAc(2)-PP-Dol alpha-1,2-mannosyltransferase activity,dol-P-Man:Man(6)GlcNAc(2)-PP-Dol alpha-1,2-mannosyltransferase activity;;;	endoplasmic reticulum,endoplasmic reticulum membrane,integral component of membrane;;endoplasmic reticulum,endoplasmic reticulum membrane,membrane,integral component of membrane;;;	tr;tr;sp;sp;sp;sp	3;3;1;;;	1;1;2;;;	uniprot_human_proteome	>tr|A0A087WZ62|A0A087WZ62_HUMAN Mannosyltransferase OS=Homo sapiens PE=3 SV=1;>tr|H0YCW6|H0YCW6_HUMAN Mannosyltransferase (Fragment) OS=Homo sapiens GN=ALG9 PE=3 SV=1;>sp|Q9H6U8|ALG9_HUMAN Alpha-1,2-mannosyltransferase ALG9 OS=Homo sapiens GN=ALG9 PE=1 SV=2;>sp|Q9H6U8-2|ALG9_HUMAN Isoform 2 of Alpha-1,2-mannosyltransferase ALG9 OS=Homo sapiens GN=ALG9;>sp|Q9H6U8-3|ALG9_HUMAN Isoform 3 of Alpha-1,…	4	5
A0A087WZG4;Q6ZSZ5;Q6ZSZ5-2	;ARHGEF18;ARHGEF18	A0A087WZG4;Q6ZSZ5;Q6ZSZ5-2	A0A087WZG4_HUMAN;ARHGI_HUMAN;ARHGI_HUMAN	Uncharacterized protein (Fragment);Rho guanine nucleotide exchange factor 18;Isoform 2 of Rho guanine nucleotide exchange factor 18	TRUE	XDP_NSC / Contr_NSC	XDP_NSC	Contr_NSC	27	A0A087WZG4;Q6ZSZ5;Q6ZSZ5-2	44241.7	51050.7	0.206523	0.206523	15.3904	1.1539	0	0.442315	0.579492	26	0.599259	Homo sapiens	regulation of Rho protein signal transduction,positive regulation of GTPase activity;transforming growth factor beta receptor signaling pathway,small GTPase mediated signal transduction,regulation of cell shape,actin cytoskeleton organization,regulation of Rho protein signal transduction,positive regulation of apoptotic process,positive regulation of GTPase activity,regulation of small GTPase med…	Rho guanyl-nucleotide exchange factor activity,metal ion binding;guanyl-nucleotide exchange factor activity,Rho guanyl-nucleotide exchange factor activity;	cytosol,plasma membrane;cytosol,cytoskeleton,plasma membrane,apical plasma membrane,cell junction,apical part of cell,extracellular exosome;	tr;sp;sp	4;1;	2;3;	uniprot_human_proteome	>tr|A0A087WZG4|A0A087WZG4_HUMAN Uncharacterized protein (Fragment) OS=Homo sapiens PE=4 SV=2;>sp|Q6ZSZ5|ARHGI_HUMAN Rho guanine nucleotide exchange factor 18 OS=Homo sapiens GN=ARHGEF18 PE=1 SV=3;>sp|Q6ZSZ5-2|ARHGI_HUMAN Isoform 2 of Rho guanine nucleotide exchange factor 18 OS=Homo sapiens GN=ARHGEF18	4	4
A0A087WZG4;Q6ZSZ5;Q6ZSZ5-2	;ARHGEF18;ARHGEF18	A0A087WZG4;Q6ZSZ5;Q6ZSZ5-2	A0A087WZG4_HUMAN;ARHGI_HUMAN;ARHGI_HUMAN	Uncharacterized protein (Fragment);Rho guanine nucleotide exchange factor 18;Isoform 2 of Rho guanine nucleotide exchange factor 18	TRUE	Edit_NSC / Contr_NSC	Edit_NSC	Contr_NSC	15	A0A087WZG4;Q6ZSZ5;Q6ZSZ5-2	44241.7	53009.8	0.260852	0.260852	19.8186	1.19819	0	0.123223	0.148554	14	0.768289	Homo sapiens	regulation of Rho protein signal transduction,positive regulation of GTPase activity;transforming growth factor beta receptor signaling pathway,small GTPase mediated signal transduction,regulation of cell shape,actin cytoskeleton organization,regulation of Rho protein signal transduction,positive regulation of apoptotic process,positive regulation of GTPase activity,regulation of small GTPase med…	Rho guanyl-nucleotide exchange factor activity,metal ion binding;guanyl-nucleotide exchange factor activity,Rho guanyl-nucleotide exchange factor activity;	cytosol,plasma membrane;cytosol,cytoskeleton,plasma membrane,apical plasma membrane,cell junction,apical part of cell,extracellular exosome;	tr;sp;sp	4;1;	2;3;	uniprot_human_proteome	>tr|A0A087WZG4|A0A087WZG4_HUMAN Uncharacterized protein (Fragment) OS=Homo sapiens PE=4 SV=2;>sp|Q6ZSZ5|ARHGI_HUMAN Rho guanine nucleotide exchange factor 18 OS=Homo sapiens GN=ARHGEF18 PE=1 SV=3;>sp|Q6ZSZ5-2|ARHGI_HUMAN Isoform 2 of Rho guanine nucleotide exchange factor 18 OS=Homo sapiens GN=ARHGEF18	4	4
A0A087WZG4;Q6ZSZ5;Q6ZSZ5-2	;ARHGEF18;ARHGEF18	A0A087WZG4;Q6ZSZ5;Q6ZSZ5-2	A0A087WZG4_HUMAN;ARHGI_HUMAN;ARHGI_HUMAN	Uncharacterized protein (Fragment);Rho guanine nucleotide exchange factor 18;Isoform 2 of Rho guanine nucleotide exchange factor 18	TRUE	XDP_NSC / Edit_NSC	XDP_NSC	Edit_NSC	15	A0A087WZG4;Q6ZSZ5;Q6ZSZ5-2	51050.7	53009.8	-0.054329	0.054329	3.8376	0.963042	0	0.738686	0.531569	14	0.54001	Homo sapiens	regulation of Rho protein signal transduction,positive regulation of GTPase activity;transforming growth factor beta receptor signaling pathway,small GTPase mediated signal transduction,regulation of cell shape,actin cytoskeleton organization,regulation of Rho protein signal transduction,positive regulation of apoptotic process,positive regulation of GTPase activity,regulation of small GTPase med…	Rho guanyl-nucleotide exchange factor activity,metal ion binding;guanyl-nucleotide exchange factor activity,Rho guanyl-nucleotide exchange factor activity;	cytosol,plasma membrane;cytosol,cytoskeleton,plasma membrane,apical plasma membrane,cell junction,apical part of cell,extracellular exosome;	tr;sp;sp	4;1;	2;3;	uniprot_human_proteome	>tr|A0A087WZG4|A0A087WZG4_HUMAN Uncharacterized protein (Fragment) OS=Homo sapiens PE=4 SV=2;>sp|Q6ZSZ5|ARHGI_HUMAN Rho guanine nucleotide exchange factor 18 OS=Homo sapiens GN=ARHGEF18 PE=1 SV=3;>sp|Q6ZSZ5-2|ARHGI_HUMAN Isoform 2 of Rho guanine nucleotide exchange factor 18 OS=Homo sapiens GN=ARHGEF18	4	4
A0A087WZK0;P49366	DHPS	A0A087WZK0;P49366	A0A087WZK0_HUMAN;DHYS_HUMAN	Deoxyhypusine synthase	TRUE	XDP_NSC / Contr_NSC	XDP_NSC	Contr_NSC	72	A0A087WZK0;P49366	318302	303589	-0.0682752	0.0682752	-4.62224	0.953778	0	0.490629	0.599595	71	0.202033	Homo sapiens	;translation,spermidine metabolic process,positive regulation of cell proliferation,peptidyl-lysine modification to peptidyl-hypusine,positive regulation of T cell proliferation,glucose homeostasis,spermidine catabolic process,protein homotetramerization	;protein binding,deoxyhypusine synthase activity,identical protein binding	;cytoplasm,cytosol	tr;sp	1	1	uniprot_human_proteome	>tr|A0A087WZK0|A0A087WZK0_HUMAN Deoxyhypusine synthase OS=Homo sapiens GN=DHPS PE=1 SV=1;>sp|P49366|DHYS_HUMAN Deoxyhypusine synthase OS=Homo sapiens GN=DHPS PE=1 SV=1	7	9
A0A087WZK0;P49366	DHPS	A0A087WZK0;P49366	A0A087WZK0_HUMAN;DHYS_HUMAN	Deoxyhypusine synthase	TRUE	Edit_NSC / Contr_NSC	Edit_NSC	Contr_NSC	40	A0A087WZK0;P49366	318302	305310	-0.0601218	0.0601218	-4.08169	0.959183	0	0.744241	0.455133	39	0.210054	Homo sapiens	;translation,spermidine metabolic process,positive regulation of cell proliferation,peptidyl-lysine modification to peptidyl-hypusine,positive regulation of T cell proliferation,glucose homeostasis,spermidine catabolic process,protein homotetramerization	;protein binding,deoxyhypusine synthase activity,identical protein binding	;cytoplasm,cytosol	tr;sp	1	1	uniprot_human_proteome	>tr|A0A087WZK0|A0A087WZK0_HUMAN Deoxyhypusine synthase OS=Homo sapiens GN=DHPS PE=1 SV=1;>sp|P49366|DHYS_HUMAN Deoxyhypusine synthase OS=Homo sapiens GN=DHPS PE=1 SV=1	7	9
A0A087WZK0;P49366	DHPS	A0A087WZK0;P49366	A0A087WZK0_HUMAN;DHYS_HUMAN	Deoxyhypusine synthase	TRUE	XDP_NSC / Edit_NSC	XDP_NSC	Edit_NSC	40	A0A087WZK0;P49366	303589	305310	-0.00815339	0.00815339	0.56675	0.994364	0	0.37331	0.378404	39	0.159543	Homo sapiens	;translation,spermidine metabolic process,positive regulation of cell proliferation,peptidyl-lysine modification to peptidyl-hypusine,positive regulation of T cell proliferation,glucose homeostasis,spermidine catabolic process,protein homotetramerization	;protein binding,deoxyhypusine synthase activity,identical protein binding	;cytoplasm,cytosol	tr;sp	1	1	uniprot_human_proteome	>tr|A0A087WZK0|A0A087WZK0_HUMAN Deoxyhypusine synthase OS=Homo sapiens GN=DHPS PE=1 SV=1;>sp|P49366|DHYS_HUMAN Deoxyhypusine synthase OS=Homo sapiens GN=DHPS PE=1 SV=1	7	9
A0A087WZM2;D6REQ6;D6RHI9;H0YAE9;O00584	RNASET2;RNASET2;RNASET2;;RNASET2	A0A087WZM2;D6REQ6;D6RHI9;H0YAE9;O00584	A0A087WZM2_HUMAN;D6REQ6_HUMAN;D6RHI9_HUMAN;H0YAE9_HUMAN;RNT2_HUMAN	Ribonuclease T2;Ribonuclease T2;Ribonuclease T2 (Fragment);Uncharacterized protein (Fragment);Ribonuclease T2	TRUE	XDP_NSC / Contr_NSC	XDP_NSC	Contr_NSC	9	A0A087WZM2;D6REQ6;D6RHI9;H0YAE9;O00584	10546.7	8741.01	-0.270916	0.270916	-17.1207	0.828793	0	0.0767711	0.280219	8	0.133502	Homo sapiens	;;;RNA phosphodiester bond hydrolysis, endonucleolytic;RNA catabolic process,neutrophil degranulation,RNA phosphodiester bond hydrolysis, endonucleolytic	;;;RNA binding,ribonuclease T2 activity;RNA binding,ribonuclease activity,ribonuclease T2 activity	;;;;extracellular region,extracellular space,lysosome,endoplasmic reticulum lumen,azurophil granule lumen,lysosomal lumen,extracellular exosome	tr;tr;tr;tr;sp	1;1;1;3;1	1;1;8;1;2	uniprot_human_proteome	>tr|A0A087WZM2|A0A087WZM2_HUMAN Ribonuclease T2 OS=Homo sapiens GN=RNASET2 PE=1 SV=1;>tr|D6REQ6|D6REQ6_HUMAN Ribonuclease T2 OS=Homo sapiens GN=RNASET2 PE=1 SV=1;>tr|D6RHI9|D6RHI9_HUMAN Ribonuclease T2 (Fragment) OS=Homo sapiens GN=RNASET2 PE=1 SV=8;>tr|H0YAE9|H0YAE9_HUMAN Uncharacterized protein (Fragment) OS=Homo sapiens PE=3 SV=1;>sp|O00584|RNT2_HUMAN Ribonuclease T2 OS=Homo sapiens GN=RNASET2…	2	2
A0A087WZM2;D6REQ6;D6RHI9;H0YAE9;O00584	RNASET2;RNASET2;RNASET2;;RNASET2	A0A087WZM2;D6REQ6;D6RHI9;H0YAE9;O00584	A0A087WZM2_HUMAN;D6REQ6_HUMAN;D6RHI9_HUMAN;H0YAE9_HUMAN;RNT2_HUMAN	Ribonuclease T2;Ribonuclease T2;Ribonuclease T2 (Fragment);Uncharacterized protein (Fragment);Ribonuclease T2	TRUE	Edit_NSC / Contr_NSC	Edit_NSC	Contr_NSC	5	A0A087WZM2;D6REQ6;D6RHI9;H0YAE9;O00584	10546.7	9119.26	-0.209799	0.209799	-13.5342	0.864658	0	0.173992	0.186091	4	0.0924029	Homo sapiens	;;;RNA phosphodiester bond hydrolysis, endonucleolytic;RNA catabolic process,neutrophil degranulation,RNA phosphodiester bond hydrolysis, endonucleolytic	;;;RNA binding,ribonuclease T2 activity;RNA binding,ribonuclease activity,ribonuclease T2 activity	;;;;extracellular region,extracellular space,lysosome,endoplasmic reticulum lumen,azurophil granule lumen,lysosomal lumen,extracellular exosome	tr;tr;tr;tr;sp	1;1;1;3;1	1;1;8;1;2	uniprot_human_proteome	>tr|A0A087WZM2|A0A087WZM2_HUMAN Ribonuclease T2 OS=Homo sapiens GN=RNASET2 PE=1 SV=1;>tr|D6REQ6|D6REQ6_HUMAN Ribonuclease T2 OS=Homo sapiens GN=RNASET2 PE=1 SV=1;>tr|D6RHI9|D6RHI9_HUMAN Ribonuclease T2 (Fragment) OS=Homo sapiens GN=RNASET2 PE=1 SV=8;>tr|H0YAE9|H0YAE9_HUMAN Uncharacterized protein (Fragment) OS=Homo sapiens PE=3 SV=1;>sp|O00584|RNT2_HUMAN Ribonuclease T2 OS=Homo sapiens GN=RNASET2…	2	2
A0A087WZM2;D6REQ6;D6RHI9;H0YAE9;O00584	RNASET2;RNASET2;RNASET2;;RNASET2	A0A087WZM2;D6REQ6;D6RHI9;H0YAE9;O00584	A0A087WZM2_HUMAN;D6REQ6_HUMAN;D6RHI9_HUMAN;H0YAE9_HUMAN;RNT2_HUMAN	Ribonuclease T2;Ribonuclease T2;Ribonuclease T2 (Fragment);Uncharacterized protein (Fragment);Ribonuclease T2	TRUE	XDP_NSC / Edit_NSC	XDP_NSC	Edit_NSC	5	A0A087WZM2;D6REQ6;D6RHI9;H0YAE9;O00584	8741.01	9119.26	-0.0611176	0.0611176	4.32736	0.958521	0	0.313931	0.348223	4	0.0899334	Homo sapiens	;;;RNA phosphodiester bond hydrolysis, endonucleolytic;RNA catabolic process,neutrophil degranulation,RNA phosphodiester bond hydrolysis, endonucleolytic	;;;RNA binding,ribonuclease T2 activity;RNA binding,ribonuclease activity,ribonuclease T2 activity	;;;;extracellular region,extracellular space,lysosome,endoplasmic reticulum lumen,azurophil granule lumen,lysosomal lumen,extracellular exosome	tr;tr;tr;tr;sp	1;1;1;3;1	1;1;8;1;2	uniprot_human_proteome	>tr|A0A087WZM2|A0A087WZM2_HUMAN Ribonuclease T2 OS=Homo sapiens GN=RNASET2 PE=1 SV=1;>tr|D6REQ6|D6REQ6_HUMAN Ribonuclease T2 OS=Homo sapiens GN=RNASET2 PE=1 SV=1;>tr|D6RHI9|D6RHI9_HUMAN Ribonuclease T2 (Fragment) OS=Homo sapiens GN=RNASET2 PE=1 SV=8;>tr|H0YAE9|H0YAE9_HUMAN Uncharacterized protein (Fragment) OS=Homo sapiens PE=3 SV=1;>sp|O00584|RNT2_HUMAN Ribonuclease T2 OS=Homo sapiens GN=RNASET2…	2	2
A0A087WZN1;O43837	IDH3B	A0A087WZN1;O43837	A0A087WZN1_HUMAN;IDH3B_HUMAN	Isocitrate dehydrogenase [NAD] subunit, mitochondrial;Isocitrate dehydrogenase [NAD] subunit beta, mitochondrial	TRUE	XDP_NSC / Contr_NSC	XDP_NSC	Contr_NSC	54	A0A087WZN1;O43837	1.75239e+06	1.71e+06	-0.0353287	0.0353287	-2.41906	0.975809	0	0.364178	0.538056	53	0.103732	Homo sapiens	;tricarboxylic acid cycle,isocitrate metabolic process	;magnesium ion binding,isocitrate dehydrogenase (NAD+) activity,electron carrier activity,NAD binding	;nucleus,mitochondrion,mitochondrial matrix	tr;sp	1	1;2	uniprot_human_proteome	>tr|A0A087WZN1|A0A087WZN1_HUMAN Isocitrate dehydrogenase [NAD] subunit, mitochondrial OS=Homo sapiens GN=IDH3B PE=1 SV=1;>sp|O43837|IDH3B_HUMAN Isocitrate dehydrogenase [NAD] subunit beta, mitochondrial OS=Homo sapiens GN=IDH3B PE=1 SV=2	6	8
A0A087WZN1;O43837	IDH3B	A0A087WZN1;O43837	A0A087WZN1_HUMAN;IDH3B_HUMAN	Isocitrate dehydrogenase [NAD] subunit, mitochondrial;Isocitrate dehydrogenase [NAD] subunit beta, mitochondrial	TRUE	Edit_NSC / Contr_NSC	Edit_NSC	Contr_NSC	30	A0A087WZN1;O43837	1.75239e+06	1.88812e+06	0.107625	0.107625	7.74533	1.07745	0	0.0522645	0.0861892	29	0.188554	Homo sapiens	;tricarboxylic acid cycle,isocitrate metabolic process	;magnesium ion binding,isocitrate dehydrogenase (NAD+) activity,electron carrier activity,NAD binding	;nucleus,mitochondrion,mitochondrial matrix	tr;sp	1	1;2	uniprot_human_proteome	>tr|A0A087WZN1|A0A087WZN1_HUMAN Isocitrate dehydrogenase [NAD] subunit, mitochondrial OS=Homo sapiens GN=IDH3B PE=1 SV=1;>sp|O43837|IDH3B_HUMAN Isocitrate dehydrogenase [NAD] subunit beta, mitochondrial OS=Homo sapiens GN=IDH3B PE=1 SV=2	6	8
A0A087WZN1;O43837	IDH3B	A0A087WZN1;O43837	A0A087WZN1_HUMAN;IDH3B_HUMAN	Isocitrate dehydrogenase [NAD] subunit, mitochondrial;Isocitrate dehydrogenase [NAD] subunit beta, mitochondrial	TRUE	XDP_NSC / Edit_NSC	XDP_NSC	Edit_NSC	30	A0A087WZN1;O43837	1.71e+06	1.88812e+06	-0.142954	0.142954	10.4164	0.905663	0	0.372813	0.378265	29	0.213936	Homo sapiens	;tricarboxylic acid cycle,isocitrate metabolic process	;magnesium ion binding,isocitrate dehydrogenase (NAD+) activity,electron carrier activity,NAD binding	;nucleus,mitochondrion,mitochondrial matrix	tr;sp	1	1;2	uniprot_human_proteome	>tr|A0A087WZN1|A0A087WZN1_HUMAN Isocitrate dehydrogenase [NAD] subunit, mitochondrial OS=Homo sapiens GN=IDH3B PE=1 SV=1;>sp|O43837|IDH3B_HUMAN Isocitrate dehydrogenase [NAD] subunit beta, mitochondrial OS=Homo sapiens GN=IDH3B PE=1 SV=2	6	8
A0A087WZQ7;Q9H115;Q9H115-2;Q9H115-3	NAPB	A0A087WZQ7;Q9H115;Q9H115-2;Q9H115-3	A0A087WZQ7_HUMAN;SNAB_HUMAN;SNAB_HUMAN;SNAB_HUMAN	Beta-soluble NSF attachment protein;Beta-soluble NSF attachment protein;Isoform 2 of Beta-soluble NSF attachment protein;Isoform 3 of Beta-soluble NSF attachment protein	TRUE	XDP_NSC / Contr_NSC	XDP_NSC	Contr_NSC	18	A0A087WZQ7;Q9H115;Q9H115-2;Q9H115-3	152992	118920	-0.363465	0.363465	-22.2705	0.777295	0	0.0702411	0.270624	17	0.292928	Homo sapiens	;intracellular protein transport,SNARE complex disassembly,membrane fusion;;	;soluble NSF attachment protein activity,protein binding,syntaxin binding;;	;vacuolar membrane,SNARE complex,extracellular exosome;;	tr;sp;sp;sp	1;1;;	1;2;;	uniprot_human_proteome	>tr|A0A087WZQ7|A0A087WZQ7_HUMAN Beta-soluble NSF attachment protein OS=Homo sapiens GN=NAPB PE=1 SV=1;>sp|Q9H115|SNAB_HUMAN Beta-soluble NSF attachment protein OS=Homo sapiens GN=NAPB PE=1 SV=2;>sp|Q9H115-2|SNAB_HUMAN Isoform 2 of Beta-soluble NSF attachment protein OS=Homo sapiens GN=NAPB;>sp|Q9H115-3|SNAB_HUMAN Isoform 3 of Beta-soluble NSF attachment protein OS=Homo sapiens GN=NAPB	2	2
A0A087WZQ7;Q9H115;Q9H115-2;Q9H115-3	NAPB	A0A087WZQ7;Q9H115;Q9H115-2;Q9H115-3	A0A087WZQ7_HUMAN;SNAB_HUMAN;SNAB_HUMAN;SNAB_HUMAN	Beta-soluble NSF attachment protein;Beta-soluble NSF attachment protein;Isoform 2 of Beta-soluble NSF attachment protein;Isoform 3 of Beta-soluble NSF attachment protein	TRUE	Edit_NSC / Contr_NSC	Edit_NSC	Contr_NSC	10	A0A087WZQ7;Q9H115;Q9H115-2;Q9H115-3	152992	155719	0.0254902	0.0254902	1.78255	1.01783	0	0.0791827	0.112116	9	0.214514	Homo sapiens	;intracellular protein transport,SNARE complex disassembly,membrane fusion;;	;soluble NSF attachment protein activity,protein binding,syntaxin binding;;	;vacuolar membrane,SNARE complex,extracellular exosome;;	tr;sp;sp;sp	1;1;;	1;2;;	uniprot_human_proteome	>tr|A0A087WZQ7|A0A087WZQ7_HUMAN Beta-soluble NSF attachment protein OS=Homo sapiens GN=NAPB PE=1 SV=1;>sp|Q9H115|SNAB_HUMAN Beta-soluble NSF attachment protein OS=Homo sapiens GN=NAPB PE=1 SV=2;>sp|Q9H115-2|SNAB_HUMAN Isoform 2 of Beta-soluble NSF attachment protein OS=Homo sapiens GN=NAPB;>sp|Q9H115-3|SNAB_HUMAN Isoform 3 of Beta-soluble NSF attachment protein OS=Homo sapiens GN=NAPB	2	2
A0A087WZQ7;Q9H115;Q9H115-2;Q9H115-3	NAPB	A0A087WZQ7;Q9H115;Q9H115-2;Q9H115-3	A0A087WZQ7_HUMAN;SNAB_HUMAN;SNAB_HUMAN;SNAB_HUMAN	Beta-soluble NSF attachment protein;Beta-soluble NSF attachment protein;Isoform 2 of Beta-soluble NSF attachment protein;Isoform 3 of Beta-soluble NSF attachment protein	TRUE	XDP_NSC / Edit_NSC	XDP_NSC	Edit_NSC	10	A0A087WZQ7;Q9H115;Q9H115-2;Q9H115-3	118920	155719	-0.388955	0.388955	30.9445	0.763682	0	0.359539	0.372224	9	0.513529	Homo sapiens	;intracellular protein transport,SNARE complex disassembly,membrane fusion;;	;soluble NSF attachment protein activity,protein binding,syntaxin binding;;	;vacuolar membrane,SNARE complex,extracellular exosome;;	tr;sp;sp;sp	1;1;;	1;2;;	uniprot_human_proteome	>tr|A0A087WZQ7|A0A087WZQ7_HUMAN Beta-soluble NSF attachment protein OS=Homo sapiens GN=NAPB PE=1 SV=1;>sp|Q9H115|SNAB_HUMAN Beta-soluble NSF attachment protein OS=Homo sapiens GN=NAPB PE=1 SV=2;>sp|Q9H115-2|SNAB_HUMAN Isoform 2 of Beta-soluble NSF attachment protein OS=Homo sapiens GN=NAPB;>sp|Q9H115-3|SNAB_HUMAN Isoform 3 of Beta-soluble NSF attachment protein OS=Homo sapiens GN=NAPB	2	2
A0A087WZR3;A0A0D9SF50;H9KVA9;P46736;P46736-2;P46736-3	BRCC3	A0A087WZR3;A0A0D9SF50;H9KVA9;P46736;P46736-2;P46736-3	A0A087WZR3_HUMAN;A0A0D9SF50_HUMAN;H9KVA9_HUMAN;BRCC3_HUMAN;BRCC3_HUMAN;BRCC3_HUMAN	Lys-63-specific deubiquitinase BRCC36;Lys-63-specific deubiquitinase BRCC36;Lys-63-specific deubiquitinase BRCC36;Lys-63-specific deubiquitinase BRCC36;Isoform 1 of Lys-63-specific deubiquitinase BRCC36;Isoform 3 of Lys-63-specific deubiquitinase BRCC36	TRUE	XDP_NSC / Contr_NSC	XDP_NSC	Contr_NSC	45	A0A087WZR3;A0A0D9SF50;H9KVA9;P46736;P46736-2;P46736-3	185399	176889	-0.0677894	0.0677894	-4.59012	0.954099	0	0.728076	0.688456	44	0.0929854	Homo sapiens	;;;double-strand break repair,double-strand break repair via nonhomologous end joining,mitotic nuclear division,response to X-ray,response to ionizing radiation,protein deubiquitination,G2 DNA damage checkpoint,positive regulation of DNA repair,regulation of catalytic activity,cell division,protein K63-linked deubiquitination,histone H2A K63-linked deubiquitination;;	;;;thiol-dependent ubiquitin-specific protease activity,protein binding,metallopeptidase activity,enzyme regulator activity,polyubiquitin binding,metal ion binding,Lys63-specific deubiquitinase activity;;	;;;ubiquitin ligase complex,nuclear ubiquitin ligase complex,spindle pole,nucleus,nucleoplasm,cytoplasm,cytosol,BRCA1-A complex,BRISC complex;;	tr;tr;tr;sp;sp;sp	1;1;1;1;;	1;1;2;2;;	uniprot_human_proteome	>tr|A0A087WZR3|A0A087WZR3_HUMAN Lys-63-specific deubiquitinase BRCC36 OS=Homo sapiens GN=BRCC3 PE=1 SV=1;>tr|A0A0D9SF50|A0A0D9SF50_HUMAN Lys-63-specific deubiquitinase BRCC36 OS=Homo sapiens GN=BRCC3 PE=1 SV=1;>tr|H9KVA9|H9KVA9_HUMAN Lys-63-specific deubiquitinase BRCC36 OS=Homo sapiens GN=BRCC3 PE=1 SV=2;>sp|P46736|BRCC3_HUMAN Lys-63-specific deubiquitinase BRCC36 OS=Homo sapiens GN=BRCC3 PE=1 S…	5	6
A0A087WZR3;A0A0D9SF50;H9KVA9;P46736;P46736-2;P46736-3	BRCC3	A0A087WZR3;A0A0D9SF50;H9KVA9;P46736;P46736-2;P46736-3	A0A087WZR3_HUMAN;A0A0D9SF50_HUMAN;H9KVA9_HUMAN;BRCC3_HUMAN;BRCC3_HUMAN;BRCC3_HUMAN	Lys-63-specific deubiquitinase BRCC36;Lys-63-specific deubiquitinase BRCC36;Lys-63-specific deubiquitinase BRCC36;Lys-63-specific deubiquitinase BRCC36;Isoform 1 of Lys-63-specific deubiquitinase BRCC36;Isoform 3 of Lys-63-specific deubiquitinase BRCC36	TRUE	Edit_NSC / Contr_NSC	Edit_NSC	Contr_NSC	25	A0A087WZR3;A0A0D9SF50;H9KVA9;P46736;P46736-2;P46736-3	185399	176987	-0.0669863	0.0669863	-4.53699	0.95463	0	0.21815	0.216016	24	0.161214	Homo sapiens	;;;double-strand break repair,double-strand break repair via nonhomologous end joining,mitotic nuclear division,response to X-ray,response to ionizing radiation,protein deubiquitination,G2 DNA damage checkpoint,positive regulation of DNA repair,regulation of catalytic activity,cell division,protein K63-linked deubiquitination,histone H2A K63-linked deubiquitination;;	;;;thiol-dependent ubiquitin-specific protease activity,protein binding,metallopeptidase activity,enzyme regulator activity,polyubiquitin binding,metal ion binding,Lys63-specific deubiquitinase activity;;	;;;ubiquitin ligase complex,nuclear ubiquitin ligase complex,spindle pole,nucleus,nucleoplasm,cytoplasm,cytosol,BRCA1-A complex,BRISC complex;;	tr;tr;tr;sp;sp;sp	1;1;1;1;;	1;1;2;2;;	uniprot_human_proteome	>tr|A0A087WZR3|A0A087WZR3_HUMAN Lys-63-specific deubiquitinase BRCC36 OS=Homo sapiens GN=BRCC3 PE=1 SV=1;>tr|A0A0D9SF50|A0A0D9SF50_HUMAN Lys-63-specific deubiquitinase BRCC36 OS=Homo sapiens GN=BRCC3 PE=1 SV=1;>tr|H9KVA9|H9KVA9_HUMAN Lys-63-specific deubiquitinase BRCC36 OS=Homo sapiens GN=BRCC3 PE=1 SV=2;>sp|P46736|BRCC3_HUMAN Lys-63-specific deubiquitinase BRCC36 OS=Homo sapiens GN=BRCC3 PE=1 S…	5	6
A0A087WZR3;A0A0D9SF50;H9KVA9;P46736;P46736-2;P46736-3	BRCC3	A0A087WZR3;A0A0D9SF50;H9KVA9;P46736;P46736-2;P46736-3	A0A087WZR3_HUMAN;A0A0D9SF50_HUMAN;H9KVA9_HUMAN;BRCC3_HUMAN;BRCC3_HUMAN;BRCC3_HUMAN	Lys-63-specific deubiquitinase BRCC36;Lys-63-specific deubiquitinase BRCC36;Lys-63-specific deubiquitinase BRCC36;Lys-63-specific deubiquitinase BRCC36;Isoform 1 of Lys-63-specific deubiquitinase BRCC36;Isoform 3 of Lys-63-specific deubiquitinase BRCC36	TRUE	XDP_NSC / Edit_NSC	XDP_NSC	Edit_NSC	25	A0A087WZR3;A0A0D9SF50;H9KVA9;P46736;P46736-2;P46736-3	176889	176987	-0.000803136	0.000803136	0.0556847	0.999443	0	0.643957	0.499688	24	0.143253	Homo sapiens	;;;double-strand break repair,double-strand break repair via nonhomologous end joining,mitotic nuclear division,response to X-ray,response to ionizing radiation,protein deubiquitination,G2 DNA damage checkpoint,positive regulation of DNA repair,regulation of catalytic activity,cell division,protein K63-linked deubiquitination,histone H2A K63-linked deubiquitination;;	;;;thiol-dependent ubiquitin-specific protease activity,protein binding,metallopeptidase activity,enzyme regulator activity,polyubiquitin binding,metal ion binding,Lys63-specific deubiquitinase activity;;	;;;ubiquitin ligase complex,nuclear ubiquitin ligase complex,spindle pole,nucleus,nucleoplasm,cytoplasm,cytosol,BRCA1-A complex,BRISC complex;;	tr;tr;tr;sp;sp;sp	1;1;1;1;;	1;1;2;2;;	uniprot_human_proteome	>tr|A0A087WZR3|A0A087WZR3_HUMAN Lys-63-specific deubiquitinase BRCC36 OS=Homo sapiens GN=BRCC3 PE=1 SV=1;>tr|A0A0D9SF50|A0A0D9SF50_HUMAN Lys-63-specific deubiquitinase BRCC36 OS=Homo sapiens GN=BRCC3 PE=1 SV=1;>tr|H9KVA9|H9KVA9_HUMAN Lys-63-specific deubiquitinase BRCC36 OS=Homo sapiens GN=BRCC3 PE=1 SV=2;>sp|P46736|BRCC3_HUMAN Lys-63-specific deubiquitinase BRCC36 OS=Homo sapiens GN=BRCC3 PE=1 S…	5	6
A0A087WZR6;A0A087WZW4;A0A087X105;A0A087X1W8;A0A0A0MTJ8;Q9BY67;Q9BY67-3;Q9BY67-4;Q9BY67-5;X5DQS5	CADM1	A0A087WZR6;A0A087WZW4;A0A087X105;A0A087X1W8;A0A0A0MTJ8;Q9BY67;Q9BY67-3;Q9BY67-4;Q9BY67-5;X5DQS5	A0A087WZR6_HUMAN;A0A087WZW4_HUMAN;A0A087X105_HUMAN;A0A087X1W8_HUMAN;A0A0A0MTJ8_HUMAN;CADM1_HUMAN;CADM1_HUMAN;CADM1_HUMAN;CADM1_HUMAN;X5DQS5_HUMAN	Cell adhesion molecule 1;Cell adhesion molecule 1;Cell adhesion molecule 1;Cell adhesion molecule 1;Cell adhesion molecule 1 (Fragment);Cell adhesion molecule 1;Isoform 3 of Cell adhesion molecule 1;Isoform 4 of Cell adhesion molecule 1;Isoform 5 of Cell adhesion molecule 1;Cell adhesion molecule 1 (Fragment)	TRUE	XDP_NSC / Contr_NSC	XDP_NSC	Contr_NSC	36	A0A087WZR6;A0A087WZW4;A0A087X105;A0A087X1W8;A0A0A0MTJ8;Q9BY67;Q9BY67-3;Q9BY67-4;Q9BY67-5;X5DQS5	116712	130671	0.162988	0.162988	11.9603	1.1196	0	0.278246	0.483143	35	0.118603	Homo sapiens	;;;;;liver development,apoptotic process,homophilic cell adhesion via plasma membrane adhesion molecules,heterophilic cell-cell adhesion via plasma membrane cell adhesion molecules,spermatogenesis,brain development,cell recognition,cell differentiation,adherens junction organization,susceptibility to natural killer cell mediated cytotoxicity,positive regulation of natural killer cell mediated cyt…	;;;;;receptor activity,receptor binding,protein binding,PDZ domain binding,protein homodimerization activity,cell adhesion molecule binding;;;;	;;;;;plasma membrane,integral component of plasma membrane,cell-cell junction,cell-cell adherens junction,basolateral plasma membrane,neuron projection,synapse,extracellular exosome;;;;	tr;tr;tr;tr;tr;sp;sp;sp;sp;tr	1;1;1;1;1;1;;;;1	1;1;1;1;1;2;;;;1	uniprot_human_proteome	>tr|A0A087WZR6|A0A087WZR6_HUMAN Cell adhesion molecule 1 OS=Homo sapiens GN=CADM1 PE=1 SV=1;>tr|A0A087WZW4|A0A087WZW4_HUMAN Cell adhesion molecule 1 OS=Homo sapiens GN=CADM1 PE=1 SV=1;>tr|A0A087X105|A0A087X105_HUMAN Cell adhesion molecule 1 OS=Homo sapiens GN=CADM1 PE=1 SV=1;>tr|A0A087X1W8|A0A087X1W8_HUMAN Cell adhesion molecule 1 OS=Homo sapiens GN=CADM1 PE=1 SV=1;>tr|A0A0A0MTJ8|A0A0A0MTJ8_HUMAN…	4	4
A0A087WZR6;A0A087WZW4;A0A087X105;A0A087X1W8;A0A0A0MTJ8;Q9BY67;Q9BY67-3;Q9BY67-4;Q9BY67-5;X5DQS5	CADM1	A0A087WZR6;A0A087WZW4;A0A087X105;A0A087X1W8;A0A0A0MTJ8;Q9BY67;Q9BY67-3;Q9BY67-4;Q9BY67-5;X5DQS5	A0A087WZR6_HUMAN;A0A087WZW4_HUMAN;A0A087X105_HUMAN;A0A087X1W8_HUMAN;A0A0A0MTJ8_HUMAN;CADM1_HUMAN;CADM1_HUMAN;CADM1_HUMAN;CADM1_HUMAN;X5DQS5_HUMAN	Cell adhesion molecule 1;Cell adhesion molecule 1;Cell adhesion molecule 1;Cell adhesion molecule 1;Cell adhesion molecule 1 (Fragment);Cell adhesion molecule 1;Isoform 3 of Cell adhesion molecule 1;Isoform 4 of Cell adhesion molecule 1;Isoform 5 of Cell adhesion molecule 1;Cell adhesion molecule 1 (Fragment)	TRUE	Edit_NSC / Contr_NSC	Edit_NSC	Contr_NSC	20	A0A087WZR6;A0A087WZW4;A0A087X105;A0A087X1W8;A0A0A0MTJ8;Q9BY67;Q9BY67-3;Q9BY67-4;Q9BY67-5;X5DQS5	116712	163280	0.484394	0.484394	39.8998	1.399	0	0.0104639	0.029168	19	0.119606	Homo sapiens	;;;;;liver development,apoptotic process,homophilic cell adhesion via plasma membrane adhesion molecules,heterophilic cell-cell adhesion via plasma membrane cell adhesion molecules,spermatogenesis,brain development,cell recognition,cell differentiation,adherens junction organization,susceptibility to natural killer cell mediated cytotoxicity,positive regulation of natural killer cell mediated cyt…	;;;;;receptor activity,receptor binding,protein binding,PDZ domain binding,protein homodimerization activity,cell adhesion molecule binding;;;;	;;;;;plasma membrane,integral component of plasma membrane,cell-cell junction,cell-cell adherens junction,basolateral plasma membrane,neuron projection,synapse,extracellular exosome;;;;	tr;tr;tr;tr;tr;sp;sp;sp;sp;tr	1;1;1;1;1;1;;;;1	1;1;1;1;1;2;;;;1	uniprot_human_proteome	>tr|A0A087WZR6|A0A087WZR6_HUMAN Cell adhesion molecule 1 OS=Homo sapiens GN=CADM1 PE=1 SV=1;>tr|A0A087WZW4|A0A087WZW4_HUMAN Cell adhesion molecule 1 OS=Homo sapiens GN=CADM1 PE=1 SV=1;>tr|A0A087X105|A0A087X105_HUMAN Cell adhesion molecule 1 OS=Homo sapiens GN=CADM1 PE=1 SV=1;>tr|A0A087X1W8|A0A087X1W8_HUMAN Cell adhesion molecule 1 OS=Homo sapiens GN=CADM1 PE=1 SV=1;>tr|A0A0A0MTJ8|A0A0A0MTJ8_HUMAN…	4	4
A0A087WZR6;A0A087WZW4;A0A087X105;A0A087X1W8;A0A0A0MTJ8;Q9BY67;Q9BY67-3;Q9BY67-4;Q9BY67-5;X5DQS5	CADM1	A0A087WZR6;A0A087WZW4;A0A087X105;A0A087X1W8;A0A0A0MTJ8;Q9BY67;Q9BY67-3;Q9BY67-4;Q9BY67-5;X5DQS5	A0A087WZR6_HUMAN;A0A087WZW4_HUMAN;A0A087X105_HUMAN;A0A087X1W8_HUMAN;A0A0A0MTJ8_HUMAN;CADM1_HUMAN;CADM1_HUMAN;CADM1_HUMAN;CADM1_HUMAN;X5DQS5_HUMAN	Cell adhesion molecule 1;Cell adhesion molecule 1;Cell adhesion molecule 1;Cell adhesion molecule 1;Cell adhesion molecule 1 (Fragment);Cell adhesion molecule 1;Isoform 3 of Cell adhesion molecule 1;Isoform 4 of Cell adhesion molecule 1;Isoform 5 of Cell adhesion molecule 1;Cell adhesion molecule 1 (Fragment)	TRUE	XDP_NSC / Edit_NSC	XDP_NSC	Edit_NSC	20	A0A087WZR6;A0A087WZW4;A0A087X105;A0A087X1W8;A0A0A0MTJ8;Q9BY67;Q9BY67-3;Q9BY67-4;Q9BY67-5;X5DQS5	130671	163280	-0.321406	0.321406	24.9548	0.800289	0	0.868283	0.571507	19	0.145457	Homo sapiens	;;;;;liver development,apoptotic process,homophilic cell adhesion via plasma membrane adhesion molecules,heterophilic cell-cell adhesion via plasma membrane cell adhesion molecules,spermatogenesis,brain development,cell recognition,cell differentiation,adherens junction organization,susceptibility to natural killer cell mediated cytotoxicity,positive regulation of natural killer cell mediated cyt…	;;;;;receptor activity,receptor binding,protein binding,PDZ domain binding,protein homodimerization activity,cell adhesion molecule binding;;;;	;;;;;plasma membrane,integral component of plasma membrane,cell-cell junction,cell-cell adherens junction,basolateral plasma membrane,neuron projection,synapse,extracellular exosome;;;;	tr;tr;tr;tr;tr;sp;sp;sp;sp;tr	1;1;1;1;1;1;;;;1	1;1;1;1;1;2;;;;1	uniprot_human_proteome	>tr|A0A087WZR6|A0A087WZR6_HUMAN Cell adhesion molecule 1 OS=Homo sapiens GN=CADM1 PE=1 SV=1;>tr|A0A087WZW4|A0A087WZW4_HUMAN Cell adhesion molecule 1 OS=Homo sapiens GN=CADM1 PE=1 SV=1;>tr|A0A087X105|A0A087X105_HUMAN Cell adhesion molecule 1 OS=Homo sapiens GN=CADM1 PE=1 SV=1;>tr|A0A087X1W8|A0A087X1W8_HUMAN Cell adhesion molecule 1 OS=Homo sapiens GN=CADM1 PE=1 SV=1;>tr|A0A0A0MTJ8|A0A0A0MTJ8_HUMAN…	4	4
A0A087WZT0;M0QZ22;Q5PRF9	SAMD4B	A0A087WZT0;M0QZ22;Q5PRF9	A0A087WZT0_HUMAN;M0QZ22_HUMAN;SMAG2_HUMAN	Protein Smaug homolog 2	TRUE	XDP_NSC / Contr_NSC	XDP_NSC	Contr_NSC	54	A0A087WZT0;M0QZ22;Q5PRF9	87898.5	104793	0.253634	0.253634	19.2206	1.19221	0	0.722103	0.686003	53	0.128983	Homo sapiens	;;nuclear-transcribed mRNA poly(A) tail shortening,transcription, DNA-templated,regulation of transcription, DNA-templated,negative regulation of translation,regulation of mRNA stability	;;RNA binding,mRNA binding,translation repressor activity	;;cytoplasmic mRNA processing body,nucleus,cytosol	tr;tr;sp	1	1	uniprot_human_proteome	>tr|A0A087WZT0|A0A087WZT0_HUMAN Protein Smaug homolog 2 OS=Homo sapiens GN=SAMD4B PE=1 SV=1;>tr|M0QZ22|M0QZ22_HUMAN Protein Smaug homolog 2 OS=Homo sapiens GN=SAMD4B PE=1 SV=1;>sp|Q5PRF9|SMAG2_HUMAN Protein Smaug homolog 2 OS=Homo sapiens GN=SAMD4B PE=1 SV=1	6	8
A0A087WZT0;M0QZ22;Q5PRF9	SAMD4B	A0A087WZT0;M0QZ22;Q5PRF9	A0A087WZT0_HUMAN;M0QZ22_HUMAN;SMAG2_HUMAN	Protein Smaug homolog 2	TRUE	Edit_NSC / Contr_NSC	Edit_NSC	Contr_NSC	30	A0A087WZT0;M0QZ22;Q5PRF9	87898.5	89783.2	0.0306079	0.0306079	2.14424	1.02144	0	0.777552	0.465138	29	0.147552	Homo sapiens	;;nuclear-transcribed mRNA poly(A) tail shortening,transcription, DNA-templated,regulation of transcription, DNA-templated,negative regulation of translation,regulation of mRNA stability	;;RNA binding,mRNA binding,translation repressor activity	;;cytoplasmic mRNA processing body,nucleus,cytosol	tr;tr;sp	1	1	uniprot_human_proteome	>tr|A0A087WZT0|A0A087WZT0_HUMAN Protein Smaug homolog 2 OS=Homo sapiens GN=SAMD4B PE=1 SV=1;>tr|M0QZ22|M0QZ22_HUMAN Protein Smaug homolog 2 OS=Homo sapiens GN=SAMD4B PE=1 SV=1;>sp|Q5PRF9|SMAG2_HUMAN Protein Smaug homolog 2 OS=Homo sapiens GN=SAMD4B PE=1 SV=1	6	8
A0A087WZT0;M0QZ22;Q5PRF9	SAMD4B	A0A087WZT0;M0QZ22;Q5PRF9	A0A087WZT0_HUMAN;M0QZ22_HUMAN;SMAG2_HUMAN	Protein Smaug homolog 2	TRUE	XDP_NSC / Edit_NSC	XDP_NSC	Edit_NSC	30	A0A087WZT0;M0QZ22;Q5PRF9	104793	89783.2	0.223026	0.223026	-14.3233	1.16718	0	0.53813	0.457193	29	0.224768	Homo sapiens	;;nuclear-transcribed mRNA poly(A) tail shortening,transcription, DNA-templated,regulation of transcription, DNA-templated,negative regulation of translation,regulation of mRNA stability	;;RNA binding,mRNA binding,translation repressor activity	;;cytoplasmic mRNA processing body,nucleus,cytosol	tr;tr;sp	1	1	uniprot_human_proteome	>tr|A0A087WZT0|A0A087WZT0_HUMAN Protein Smaug homolog 2 OS=Homo sapiens GN=SAMD4B PE=1 SV=1;>tr|M0QZ22|M0QZ22_HUMAN Protein Smaug homolog 2 OS=Homo sapiens GN=SAMD4B PE=1 SV=1;>sp|Q5PRF9|SMAG2_HUMAN Protein Smaug homolog 2 OS=Homo sapiens GN=SAMD4B PE=1 SV=1	6	8
A0A087WZU2;Q00536;Q00536-2;Q00536-3	CDK16	A0A087WZU2;Q00536;Q00536-2;Q00536-3	A0A087WZU2_HUMAN;CDK16_HUMAN;CDK16_HUMAN;CDK16_HUMAN	Cyclin-dependent kinase 16;Cyclin-dependent kinase 16;Isoform 2 of Cyclin-dependent kinase 16;Isoform 3 of Cyclin-dependent kinase 16	TRUE	XDP_NSC / Contr_NSC	XDP_NSC	Contr_NSC	45	A0A087WZU2;Q00536;Q00536-2;Q00536-3	143284	142254	-0.0104121	0.0104121	-0.719112	0.992809	0	0.61417	0.648307	44	0.0718438	Homo sapiens	;protein phosphorylation,exocytosis,spermatogenesis,growth hormone secretion,neuron projection development,regulation of insulin secretion involved in cellular response to glucose stimulus;;	;protein serine/threonine kinase activity,protein binding,ATP binding,cyclin-dependent protein serine/threonine kinase activity;;	;cytoplasm,cytosol,plasma membrane,microtubule cytoskeleton,cell junction,extrinsic component of cytoplasmic side of plasma membrane,neuron projection,nucleus,synaptic vesicle;;	tr;sp;sp;sp	1;1;;	1;1;;	uniprot_human_proteome	>tr|A0A087WZU2|A0A087WZU2_HUMAN Cyclin-dependent kinase 16 OS=Homo sapiens GN=CDK16 PE=1 SV=1;>sp|Q00536|CDK16_HUMAN Cyclin-dependent kinase 16 OS=Homo sapiens GN=CDK16 PE=1 SV=1;>sp|Q00536-2|CDK16_HUMAN Isoform 2 of Cyclin-dependent kinase 16 OS=Homo sapiens GN=CDK16;>sp|Q00536-3|CDK16_HUMAN Isoform 3 of Cyclin-dependent kinase 16 OS=Homo sapiens GN=CDK16	5	5
A0A087WZU2;Q00536;Q00536-2;Q00536-3	CDK16	A0A087WZU2;Q00536;Q00536-2;Q00536-3	A0A087WZU2_HUMAN;CDK16_HUMAN;CDK16_HUMAN;CDK16_HUMAN	Cyclin-dependent kinase 16;Cyclin-dependent kinase 16;Isoform 2 of Cyclin-dependent kinase 16;Isoform 3 of Cyclin-dependent kinase 16	TRUE	Edit_NSC / Contr_NSC	Edit_NSC	Contr_NSC	25	A0A087WZU2;Q00536;Q00536-2;Q00536-3	143284	135398	-0.0816717	0.0816717	-5.5038	0.944962	0	0.0618517	0.0958623	24	0.0962961	Homo sapiens	;protein phosphorylation,exocytosis,spermatogenesis,growth hormone secretion,neuron projection development,regulation of insulin secretion involved in cellular response to glucose stimulus;;	;protein serine/threonine kinase activity,protein binding,ATP binding,cyclin-dependent protein serine/threonine kinase activity;;	;cytoplasm,cytosol,plasma membrane,microtubule cytoskeleton,cell junction,extrinsic component of cytoplasmic side of plasma membrane,neuron projection,nucleus,synaptic vesicle;;	tr;sp;sp;sp	1;1;;	1;1;;	uniprot_human_proteome	>tr|A0A087WZU2|A0A087WZU2_HUMAN Cyclin-dependent kinase 16 OS=Homo sapiens GN=CDK16 PE=1 SV=1;>sp|Q00536|CDK16_HUMAN Cyclin-dependent kinase 16 OS=Homo sapiens GN=CDK16 PE=1 SV=1;>sp|Q00536-2|CDK16_HUMAN Isoform 2 of Cyclin-dependent kinase 16 OS=Homo sapiens GN=CDK16;>sp|Q00536-3|CDK16_HUMAN Isoform 3 of Cyclin-dependent kinase 16 OS=Homo sapiens GN=CDK16	5	5
A0A087WZU2;Q00536;Q00536-2;Q00536-3	CDK16	A0A087WZU2;Q00536;Q00536-2;Q00536-3	A0A087WZU2_HUMAN;CDK16_HUMAN;CDK16_HUMAN;CDK16_HUMAN	Cyclin-dependent kinase 16;Cyclin-dependent kinase 16;Isoform 2 of Cyclin-dependent kinase 16;Isoform 3 of Cyclin-dependent kinase 16	TRUE	XDP_NSC / Edit_NSC	XDP_NSC	Edit_NSC	25	A0A087WZU2;Q00536;Q00536-2;Q00536-3	142254	135398	0.0712596	0.0712596	-4.81934	1.05063	0	0.804856	0.553787	24	0.136498	Homo sapiens	;protein phosphorylation,exocytosis,spermatogenesis,growth hormone secretion,neuron projection development,regulation of insulin secretion involved in cellular response to glucose stimulus;;	;protein serine/threonine kinase activity,protein binding,ATP binding,cyclin-dependent protein serine/threonine kinase activity;;	;cytoplasm,cytosol,plasma membrane,microtubule cytoskeleton,cell junction,extrinsic component of cytoplasmic side of plasma membrane,neuron projection,nucleus,synaptic vesicle;;	tr;sp;sp;sp	1;1;;	1;1;;	uniprot_human_proteome	>tr|A0A087WZU2|A0A087WZU2_HUMAN Cyclin-dependent kinase 16 OS=Homo sapiens GN=CDK16 PE=1 SV=1;>sp|Q00536|CDK16_HUMAN Cyclin-dependent kinase 16 OS=Homo sapiens GN=CDK16 PE=1 SV=1;>sp|Q00536-2|CDK16_HUMAN Isoform 2 of Cyclin-dependent kinase 16 OS=Homo sapiens GN=CDK16;>sp|Q00536-3|CDK16_HUMAN Isoform 3 of Cyclin-dependent kinase 16 OS=Homo sapiens GN=CDK16	5	5
A0A087WZV0;O43314;O43314-2	PPIP5K2	A0A087WZV0;O43314;O43314-2	A0A087WZV0_HUMAN;VIP2_HUMAN;VIP2_HUMAN	Inositol hexakisphosphate and diphosphoinositol-pentakisphosphate kinase 2;Inositol hexakisphosphate and diphosphoinositol-pentakisphosphate kinase 2;Isoform 2 of Inositol hexakisphosphate and diphosphoinositol-pentakisphosphate kinase 2	TRUE	XDP_NSC / Contr_NSC	XDP_NSC	Contr_NSC	18	A0A087WZV0;O43314;O43314-2	40384.5	45068.7	0.158323	0.158323	11.5989	1.11599	0	0.155049	0.382453	17	0.0870269	Homo sapiens	;inositol metabolic process,phosphorylation,dephosphorylation,inositol phosphate biosynthetic process,inositol phosphate metabolic process;	;inositol-1,3,4,5,6-pentakisphosphate kinase activity,inositol hexakisphosphate kinase activity,inositol heptakisphosphate kinase activity,inositol hexakisphosphate 5-kinase activity,acid phosphatase activity,ATP binding,diphosphoinositol-pentakisphosphate kinase activity,inositol hexakisphosphate 1-kinase activity,inositol hexakisphosphate 3-kinase activity;	;cytosol;	tr;sp;sp	1;1;	1;3;	uniprot_human_proteome	>tr|A0A087WZV0|A0A087WZV0_HUMAN Inositol hexakisphosphate and diphosphoinositol-pentakisphosphate kinase 2 OS=Homo sapiens GN=PPIP5K2 PE=1 SV=1;>sp|O43314|VIP2_HUMAN Inositol hexakisphosphate and diphosphoinositol-pentakisphosphate kinase 2 OS=Homo sapiens GN=PPIP5K2 PE=1 SV=3;>sp|O43314-2|VIP2_HUMAN Isoform 2 of Inositol hexakisphosphate and diphosphoinositol-pentakisphosphate kinase 2 OS=Homo s…	5	5
A0A087WZV0;O43314;O43314-2	PPIP5K2	A0A087WZV0;O43314;O43314-2	A0A087WZV0_HUMAN;VIP2_HUMAN;VIP2_HUMAN	Inositol hexakisphosphate and diphosphoinositol-pentakisphosphate kinase 2;Inositol hexakisphosphate and diphosphoinositol-pentakisphosphate kinase 2;Isoform 2 of Inositol hexakisphosphate and diphosphoinositol-pentakisphosphate kinase 2	TRUE	Edit_NSC / Contr_NSC	Edit_NSC	Contr_NSC	10	A0A087WZV0;O43314;O43314-2	40384.5	56092.6	0.474008	0.474008	38.8963	1.38896	0	0.00109402	0.00601613	9	0.0974218	Homo sapiens	;inositol metabolic process,phosphorylation,dephosphorylation,inositol phosphate biosynthetic process,inositol phosphate metabolic process;	;inositol-1,3,4,5,6-pentakisphosphate kinase activity,inositol hexakisphosphate kinase activity,inositol heptakisphosphate kinase activity,inositol hexakisphosphate 5-kinase activity,acid phosphatase activity,ATP binding,diphosphoinositol-pentakisphosphate kinase activity,inositol hexakisphosphate 1-kinase activity,inositol hexakisphosphate 3-kinase activity;	;cytosol;	tr;sp;sp	1;1;	1;3;	uniprot_human_proteome	>tr|A0A087WZV0|A0A087WZV0_HUMAN Inositol hexakisphosphate and diphosphoinositol-pentakisphosphate kinase 2 OS=Homo sapiens GN=PPIP5K2 PE=1 SV=1;>sp|O43314|VIP2_HUMAN Inositol hexakisphosphate and diphosphoinositol-pentakisphosphate kinase 2 OS=Homo sapiens GN=PPIP5K2 PE=1 SV=3;>sp|O43314-2|VIP2_HUMAN Isoform 2 of Inositol hexakisphosphate and diphosphoinositol-pentakisphosphate kinase 2 OS=Homo s…	5	5
A0A087WZV0;O43314;O43314-2	PPIP5K2	A0A087WZV0;O43314;O43314-2	A0A087WZV0_HUMAN;VIP2_HUMAN;VIP2_HUMAN	Inositol hexakisphosphate and diphosphoinositol-pentakisphosphate kinase 2;Inositol hexakisphosphate and diphosphoinositol-pentakisphosphate kinase 2;Isoform 2 of Inositol hexakisphosphate and diphosphoinositol-pentakisphosphate kinase 2	TRUE	XDP_NSC / Edit_NSC	XDP_NSC	Edit_NSC	10	A0A087WZV0;O43314;O43314-2	45068.7	56092.6	-0.315685	0.315685	24.4602	0.80347	0	0.00363057	0.024634	9	0.0802338	Homo sapiens	;inositol metabolic process,phosphorylation,dephosphorylation,inositol phosphate biosynthetic process,inositol phosphate metabolic process;	;inositol-1,3,4,5,6-pentakisphosphate kinase activity,inositol hexakisphosphate kinase activity,inositol heptakisphosphate kinase activity,inositol hexakisphosphate 5-kinase activity,acid phosphatase activity,ATP binding,diphosphoinositol-pentakisphosphate kinase activity,inositol hexakisphosphate 1-kinase activity,inositol hexakisphosphate 3-kinase activity;	;cytosol;	tr;sp;sp	1;1;	1;3;	uniprot_human_proteome	>tr|A0A087WZV0|A0A087WZV0_HUMAN Inositol hexakisphosphate and diphosphoinositol-pentakisphosphate kinase 2 OS=Homo sapiens GN=PPIP5K2 PE=1 SV=1;>sp|O43314|VIP2_HUMAN Inositol hexakisphosphate and diphosphoinositol-pentakisphosphate kinase 2 OS=Homo sapiens GN=PPIP5K2 PE=1 SV=3;>sp|O43314-2|VIP2_HUMAN Isoform 2 of Inositol hexakisphosphate and diphosphoinositol-pentakisphosphate kinase 2 OS=Homo s…	5	5
A0A087WZX2;O95139	NDUFB6	A0A087WZX2;O95139	A0A087WZX2_HUMAN;NDUB6_HUMAN	NADH dehydrogenase [ubiquinone] 1 beta subcomplex subunit 6	TRUE	XDP_NSC / Contr_NSC	XDP_NSC	Contr_NSC	27	A0A087WZX2;O95139	112109	99212.8	-0.176305	0.176305	-11.5033	0.884967	0	0.313446	0.507584	26	0.250336	Homo sapiens	;mitochondrial electron transport, NADH to ubiquinone,mitochondrial respiratory chain complex I assembly	;NADH dehydrogenase (ubiquinone) activity	;nucleoplasm,mitochondrion,mitochondrial inner membrane,mitochondrial respiratory chain complex I,integral component of membrane,mitochondrial membrane	tr;sp	1	1;3	uniprot_human_proteome	>tr|A0A087WZX2|A0A087WZX2_HUMAN NADH dehydrogenase [ubiquinone] 1 beta subcomplex subunit 6 OS=Homo sapiens GN=NDUFB6 PE=1 SV=1;>sp|O95139|NDUB6_HUMAN NADH dehydrogenase [ubiquinone] 1 beta subcomplex subunit 6 OS=Homo sapiens GN=NDUFB6 PE=1 SV=3	2	3
A0A087WZX2;O95139	NDUFB6	A0A087WZX2;O95139	A0A087WZX2_HUMAN;NDUB6_HUMAN	NADH dehydrogenase [ubiquinone] 1 beta subcomplex subunit 6	TRUE	Edit_NSC / Contr_NSC	Edit_NSC	Contr_NSC	15	A0A087WZX2;O95139	112109	100676	-0.155177	0.155177	-10.1978	0.898022	0	0.0067225	0.0219766	14	0.278306	Homo sapiens	;mitochondrial electron transport, NADH to ubiquinone,mitochondrial respiratory chain complex I assembly	;NADH dehydrogenase (ubiquinone) activity	;nucleoplasm,mitochondrion,mitochondrial inner membrane,mitochondrial respiratory chain complex I,integral component of membrane,mitochondrial membrane	tr;sp	1	1;3	uniprot_human_proteome	>tr|A0A087WZX2|A0A087WZX2_HUMAN NADH dehydrogenase [ubiquinone] 1 beta subcomplex subunit 6 OS=Homo sapiens GN=NDUFB6 PE=1 SV=1;>sp|O95139|NDUB6_HUMAN NADH dehydrogenase [ubiquinone] 1 beta subcomplex subunit 6 OS=Homo sapiens GN=NDUFB6 PE=1 SV=3	2	3
A0A087WZX2;O95139	NDUFB6	A0A087WZX2;O95139	A0A087WZX2_HUMAN;NDUB6_HUMAN	NADH dehydrogenase [ubiquinone] 1 beta subcomplex subunit 6	TRUE	XDP_NSC / Edit_NSC	XDP_NSC	Edit_NSC	15	A0A087WZX2;O95139	99212.8	100676	-0.0211278	0.0211278	1.47525	0.985462	0	0.246915	0.307079	14	0.394874	Homo sapiens	;mitochondrial electron transport, NADH to ubiquinone,mitochondrial respiratory chain complex I assembly	;NADH dehydrogenase (ubiquinone) activity	;nucleoplasm,mitochondrion,mitochondrial inner membrane,mitochondrial respiratory chain complex I,integral component of membrane,mitochondrial membrane	tr;sp	1	1;3	uniprot_human_proteome	>tr|A0A087WZX2|A0A087WZX2_HUMAN NADH dehydrogenase [ubiquinone] 1 beta subcomplex subunit 6 OS=Homo sapiens GN=NDUFB6 PE=1 SV=1;>sp|O95139|NDUB6_HUMAN NADH dehydrogenase [ubiquinone] 1 beta subcomplex subunit 6 OS=Homo sapiens GN=NDUFB6 PE=1 SV=3	2	3
A0A087X011;E9PES4;J3KPF9;Q9Y496	KIF3A	A0A087X011;E9PES4;J3KPF9;Q9Y496	A0A087X011_HUMAN;E9PES4_HUMAN;J3KPF9_HUMAN;KIF3A_HUMAN	Kinesin-like protein;Kinesin-like protein;Kinesin-like protein;Kinesin-like protein KIF3A	TRUE	XDP_NSC / Contr_NSC	XDP_NSC	Contr_NSC	81	A0A087X011;E9PES4;J3KPF9;Q9Y496	247857	245559	-0.0134384	0.0134384	-0.927155	0.990728	0	0.875558	0.722736	80	0.331901	Homo sapiens	;;;retrograde vesicle-mediated transport, Golgi to ER,organelle organization,microtubule-based movement,centriole-centriole cohesion,antigen processing and presentation of exogenous peptide antigen via MHC class II,neurogenesis,microtubule anchoring at centrosome,intraciliary transport involved in cilium morphogenesis,cilium morphogenesis,plus-end-directed vesicle transport along microtubule	;;;protein binding,ATP binding,microtubule binding,ATP-dependent microtubule motor activity, plus-end-directed,Rab GTPase binding,spectrin binding	;;;centrosome,centriole,cytosol,cilium,microtubule cytoskeleton,kinesin II complex,extracellular exosome,ciliary tip,spindle microtubule	tr;tr;tr;sp	1	1;1;1;4	uniprot_human_proteome	>tr|A0A087X011|A0A087X011_HUMAN Kinesin-like protein OS=Homo sapiens GN=KIF3A PE=1 SV=1;>tr|E9PES4|E9PES4_HUMAN Kinesin-like protein OS=Homo sapiens GN=KIF3A PE=1 SV=1;>tr|J3KPF9|J3KPF9_HUMAN Kinesin-like protein OS=Homo sapiens GN=KIF3A PE=1 SV=1;>sp|Q9Y496|KIF3A_HUMAN Kinesin-like protein KIF3A OS=Homo sapiens GN=KIF3A PE=1 SV=4	10	10
A0A087X011;E9PES4;J3KPF9;Q9Y496	KIF3A	A0A087X011;E9PES4;J3KPF9;Q9Y496	A0A087X011_HUMAN;E9PES4_HUMAN;J3KPF9_HUMAN;KIF3A_HUMAN	Kinesin-like protein;Kinesin-like protein;Kinesin-like protein;Kinesin-like protein KIF3A	TRUE	Edit_NSC / Contr_NSC	Edit_NSC	Contr_NSC	45	A0A087X011;E9PES4;J3KPF9;Q9Y496	247857	193668	-0.355917	0.355917	-21.8627	0.781373	0	0.703131	0.441486	44	0.386742	Homo sapiens	;;;retrograde vesicle-mediated transport, Golgi to ER,organelle organization,microtubule-based movement,centriole-centriole cohesion,antigen processing and presentation of exogenous peptide antigen via MHC class II,neurogenesis,microtubule anchoring at centrosome,intraciliary transport involved in cilium morphogenesis,cilium morphogenesis,plus-end-directed vesicle transport along microtubule	;;;protein binding,ATP binding,microtubule binding,ATP-dependent microtubule motor activity, plus-end-directed,Rab GTPase binding,spectrin binding	;;;centrosome,centriole,cytosol,cilium,microtubule cytoskeleton,kinesin II complex,extracellular exosome,ciliary tip,spindle microtubule	tr;tr;tr;sp	1	1;1;1;4	uniprot_human_proteome	>tr|A0A087X011|A0A087X011_HUMAN Kinesin-like protein OS=Homo sapiens GN=KIF3A PE=1 SV=1;>tr|E9PES4|E9PES4_HUMAN Kinesin-like protein OS=Homo sapiens GN=KIF3A PE=1 SV=1;>tr|J3KPF9|J3KPF9_HUMAN Kinesin-like protein OS=Homo sapiens GN=KIF3A PE=1 SV=1;>sp|Q9Y496|KIF3A_HUMAN Kinesin-like protein KIF3A OS=Homo sapiens GN=KIF3A PE=1 SV=4	10	10
A0A087X011;E9PES4;J3KPF9;Q9Y496	KIF3A	A0A087X011;E9PES4;J3KPF9;Q9Y496	A0A087X011_HUMAN;E9PES4_HUMAN;J3KPF9_HUMAN;KIF3A_HUMAN	Kinesin-like protein;Kinesin-like protein;Kinesin-like protein;Kinesin-like protein KIF3A	TRUE	XDP_NSC / Edit_NSC	XDP_NSC	Edit_NSC	45	A0A087X011;E9PES4;J3KPF9;Q9Y496	245559	193668	0.342479	0.342479	-21.1315	1.26793	0	0.00122976	0.0122032	44	0.164332	Homo sapiens	;;;retrograde vesicle-mediated transport, Golgi to ER,organelle organization,microtubule-based movement,centriole-centriole cohesion,antigen processing and presentation of exogenous peptide antigen via MHC class II,neurogenesis,microtubule anchoring at centrosome,intraciliary transport involved in cilium morphogenesis,cilium morphogenesis,plus-end-directed vesicle transport along microtubule	;;;protein binding,ATP binding,microtubule binding,ATP-dependent microtubule motor activity, plus-end-directed,Rab GTPase binding,spectrin binding	;;;centrosome,centriole,cytosol,cilium,microtubule cytoskeleton,kinesin II complex,extracellular exosome,ciliary tip,spindle microtubule	tr;tr;tr;sp	1	1;1;1;4	uniprot_human_proteome	>tr|A0A087X011|A0A087X011_HUMAN Kinesin-like protein OS=Homo sapiens GN=KIF3A PE=1 SV=1;>tr|E9PES4|E9PES4_HUMAN Kinesin-like protein OS=Homo sapiens GN=KIF3A PE=1 SV=1;>tr|J3KPF9|J3KPF9_HUMAN Kinesin-like protein OS=Homo sapiens GN=KIF3A PE=1 SV=1;>sp|Q9Y496|KIF3A_HUMAN Kinesin-like protein KIF3A OS=Homo sapiens GN=KIF3A PE=1 SV=4	10	10
A0A087X020;Q9Y3A5	SBDS	A0A087X020;Q9Y3A5	A0A087X020_HUMAN;SBDS_HUMAN	Ribosome maturation protein SBDS	TRUE	XDP_NSC / Contr_NSC	XDP_NSC	Contr_NSC	135	A0A087X020;Q9Y3A5	1.09884e+06	1.1382e+06	0.0507696	0.0507696	3.58174	1.03582	0	0.294456	0.495028	134	0.0613638	Homo sapiens	;inner cell mass cell proliferation,rRNA processing,mitotic spindle organization,cell proliferation,bone mineralization,leukocyte chemotaxis,mature ribosome assembly,bone marrow development	;RNA binding,protein binding,microtubule binding,rRNA binding,ribosome binding	;spindle pole,nucleus,nucleoplasm,nucleolus,cytoplasm,cytosol	tr;sp	1	1;4	uniprot_human_proteome	>tr|A0A087X020|A0A087X020_HUMAN Ribosome maturation protein SBDS OS=Homo sapiens GN=SBDS PE=1 SV=1;>sp|Q9Y3A5|SBDS_HUMAN Ribosome maturation protein SBDS OS=Homo sapiens GN=SBDS PE=1 SV=4	13	17
A0A087X020;Q9Y3A5	SBDS	A0A087X020;Q9Y3A5	A0A087X020_HUMAN;SBDS_HUMAN	Ribosome maturation protein SBDS	TRUE	Edit_NSC / Contr_NSC	Edit_NSC	Contr_NSC	75	A0A087X020;Q9Y3A5	1.09884e+06	1.0856e+06	-0.0174915	0.0174915	-1.2051	0.987949	0	0.477907	0.352069	74	0.103222	Homo sapiens	;inner cell mass cell proliferation,rRNA processing,mitotic spindle organization,cell proliferation,bone mineralization,leukocyte chemotaxis,mature ribosome assembly,bone marrow development	;RNA binding,protein binding,microtubule binding,rRNA binding,ribosome binding	;spindle pole,nucleus,nucleoplasm,nucleolus,cytoplasm,cytosol	tr;sp	1	1;4	uniprot_human_proteome	>tr|A0A087X020|A0A087X020_HUMAN Ribosome maturation protein SBDS OS=Homo sapiens GN=SBDS PE=1 SV=1;>sp|Q9Y3A5|SBDS_HUMAN Ribosome maturation protein SBDS OS=Homo sapiens GN=SBDS PE=1 SV=4	13	17
A0A087X020;Q9Y3A5	SBDS	A0A087X020;Q9Y3A5	A0A087X020_HUMAN;SBDS_HUMAN	Ribosome maturation protein SBDS	TRUE	XDP_NSC / Edit_NSC	XDP_NSC	Edit_NSC	75	A0A087X020;Q9Y3A5	1.1382e+06	1.0856e+06	0.0682611	0.0682611	-4.62131	1.04845	0	0.207985	0.278963	74	0.100071	Homo sapiens	;inner cell mass cell proliferation,rRNA processing,mitotic spindle organization,cell proliferation,bone mineralization,leukocyte chemotaxis,mature ribosome assembly,bone marrow development	;RNA binding,protein binding,microtubule binding,rRNA binding,ribosome binding	;spindle pole,nucleus,nucleoplasm,nucleolus,cytoplasm,cytosol	tr;sp	1	1;4	uniprot_human_proteome	>tr|A0A087X020|A0A087X020_HUMAN Ribosome maturation protein SBDS OS=Homo sapiens GN=SBDS PE=1 SV=1;>sp|Q9Y3A5|SBDS_HUMAN Ribosome maturation protein SBDS OS=Homo sapiens GN=SBDS PE=1 SV=4	13	17
A0A087X0K9;G5E9E7;Q07157-2	TJP1	A0A087X0K9;G5E9E7;Q07157-2	A0A087X0K9_HUMAN;G5E9E7_HUMAN;ZO1_HUMAN	Tight junction protein ZO-1;Tight junction protein 1 (Zona occludens 1), isoform CRA_e;Isoform Short of Tight junction protein ZO-1	TRUE	XDP_NSC / Contr_NSC	XDP_NSC	Contr_NSC	270	A0A087X0K9;G5E9E7;Q07157-2	856391	799847	-0.098545	0.098545	-6.60256	0.933974	0	0.247486	0.461493	269	0.0626054	Homo sapiens	;;	;;	;;	tr;tr;sp	1;1;	1;1;	uniprot_human_proteome	>tr|A0A087X0K9|A0A087X0K9_HUMAN Tight junction protein ZO-1 OS=Homo sapiens GN=TJP1 PE=1 SV=1;>tr|G5E9E7|G5E9E7_HUMAN Tight junction protein 1 (Zona occludens 1), isoform CRA_e OS=Homo sapiens GN=TJP1 PE=1 SV=1;>sp|Q07157-2|ZO1_HUMAN Isoform Short of Tight junction protein ZO-1 OS=Homo sapiens GN=TJP1	34	37
A0A087X0K9;G5E9E7;Q07157-2	TJP1	A0A087X0K9;G5E9E7;Q07157-2	A0A087X0K9_HUMAN;G5E9E7_HUMAN;ZO1_HUMAN	Tight junction protein ZO-1;Tight junction protein 1 (Zona occludens 1), isoform CRA_e;Isoform Short of Tight junction protein ZO-1	TRUE	Edit_NSC / Contr_NSC	Edit_NSC	Contr_NSC	150	A0A087X0K9;G5E9E7;Q07157-2	856391	769921	-0.153558	0.153558	-10.097	0.89903	0	0.0658037	0.0996515	149	0.0954444	Homo sapiens	;;	;;	;;	tr;tr;sp	1;1;	1;1;	uniprot_human_proteome	>tr|A0A087X0K9|A0A087X0K9_HUMAN Tight junction protein ZO-1 OS=Homo sapiens GN=TJP1 PE=1 SV=1;>tr|G5E9E7|G5E9E7_HUMAN Tight junction protein 1 (Zona occludens 1), isoform CRA_e OS=Homo sapiens GN=TJP1 PE=1 SV=1;>sp|Q07157-2|ZO1_HUMAN Isoform Short of Tight junction protein ZO-1 OS=Homo sapiens GN=TJP1	34	37
A0A087X0K9;G5E9E7;Q07157-2	TJP1	A0A087X0K9;G5E9E7;Q07157-2	A0A087X0K9_HUMAN;G5E9E7_HUMAN;ZO1_HUMAN	Tight junction protein ZO-1;Tight junction protein 1 (Zona occludens 1), isoform CRA_e;Isoform Short of Tight junction protein ZO-1	TRUE	XDP_NSC / Edit_NSC	XDP_NSC	Edit_NSC	150	A0A087X0K9;G5E9E7;Q07157-2	799847	769921	0.0550134	0.0550134	-3.74145	1.03887	0	0.294417	0.336228	149	0.0862183	Homo sapiens	;;	;;	;;	tr;tr;sp	1;1;	1;1;	uniprot_human_proteome	>tr|A0A087X0K9|A0A087X0K9_HUMAN Tight junction protein ZO-1 OS=Homo sapiens GN=TJP1 PE=1 SV=1;>tr|G5E9E7|G5E9E7_HUMAN Tight junction protein 1 (Zona occludens 1), isoform CRA_e OS=Homo sapiens GN=TJP1 PE=1 SV=1;>sp|Q07157-2|ZO1_HUMAN Isoform Short of Tight junction protein ZO-1 OS=Homo sapiens GN=TJP1	34	37
A0A087X0M4;Q9BWU0	SLC4A1AP	A0A087X0M4;Q9BWU0	A0A087X0M4_HUMAN;NADAP_HUMAN	Kanadaptin	TRUE	XDP_NSC / Contr_NSC	XDP_NSC	Contr_NSC	18	A0A087X0M4;Q9BWU0	52327.7	53820	0.0405698	0.0405698	2.852	1.02852	0	0.671947	0.668935	17	0.0785082	Homo sapiens	;	;mRNA binding,protein binding	;nucleoplasm,cytoplasm,plasma membrane,intracellular membrane-bounded organelle	tr;sp	1	1	uniprot_human_proteome	>tr|A0A087X0M4|A0A087X0M4_HUMAN Kanadaptin OS=Homo sapiens GN=SLC4A1AP PE=1 SV=1;>sp|Q9BWU0|NADAP_HUMAN Kanadaptin OS=Homo sapiens GN=SLC4A1AP PE=1 SV=1	2	2
A0A087X0M4;Q9BWU0	SLC4A1AP	A0A087X0M4;Q9BWU0	A0A087X0M4_HUMAN;NADAP_HUMAN	Kanadaptin	TRUE	Edit_NSC / Contr_NSC	Edit_NSC	Contr_NSC	10	A0A087X0M4;Q9BWU0	52327.7	67830.2	0.374354	0.374354	29.6259	1.29626	0	0.00630374	0.0211051	9	0.108483	Homo sapiens	;	;mRNA binding,protein binding	;nucleoplasm,cytoplasm,plasma membrane,intracellular membrane-bounded organelle	tr;sp	1	1	uniprot_human_proteome	>tr|A0A087X0M4|A0A087X0M4_HUMAN Kanadaptin OS=Homo sapiens GN=SLC4A1AP PE=1 SV=1;>sp|Q9BWU0|NADAP_HUMAN Kanadaptin OS=Homo sapiens GN=SLC4A1AP PE=1 SV=1	2	2
A0A087X0M4;Q9BWU0	SLC4A1AP	A0A087X0M4;Q9BWU0	A0A087X0M4_HUMAN;NADAP_HUMAN	Kanadaptin	TRUE	XDP_NSC / Edit_NSC	XDP_NSC	Edit_NSC	10	A0A087X0M4;Q9BWU0	53820	67830.2	-0.333785	0.333785	26.0315	0.793452	0	0.00246515	0.0192007	9	0.0491177	Homo sapiens	;	;mRNA binding,protein binding	;nucleoplasm,cytoplasm,plasma membrane,intracellular membrane-bounded organelle	tr;sp	1	1	uniprot_human_proteome	>tr|A0A087X0M4|A0A087X0M4_HUMAN Kanadaptin OS=Homo sapiens GN=SLC4A1AP PE=1 SV=1;>sp|Q9BWU0|NADAP_HUMAN Kanadaptin OS=Homo sapiens GN=SLC4A1AP PE=1 SV=1	2	2
A0A087X0M8;O00533;O00533-2	CHL1	A0A087X0M8;O00533;O00533-2	A0A087X0M8_HUMAN;NCHL1_HUMAN;NCHL1_HUMAN	Neural cell adhesion molecule L1-like protein;Neural cell adhesion molecule L1-like protein;Isoform 2 of Neural cell adhesion molecule L1-like protein	TRUE	XDP_NSC / Contr_NSC	XDP_NSC	Contr_NSC	108	A0A087X0M8;O00533;O00533-2	274070	261027	-0.0703444	0.0703444	-4.75894	0.952411	0	0.444671	0.579967	107	0.27373	Homo sapiens	;neuron migration,cell adhesion,signal transduction,axon guidance,adult locomotory behavior,axon regeneration,exploration behavior,negative regulation of neuron apoptotic process,cognition;	;protease binding;	;proteinaceous extracellular matrix,plasma membrane,integral component of membrane,dendrite,apical part of cell,extracellular exosome;	tr;sp;sp	1;1;	1;4;	uniprot_human_proteome	>tr|A0A087X0M8|A0A087X0M8_HUMAN Neural cell adhesion molecule L1-like protein OS=Homo sapiens GN=CHL1 PE=1 SV=1;>sp|O00533|NCHL1_HUMAN Neural cell adhesion molecule L1-like protein OS=Homo sapiens GN=CHL1 PE=1 SV=4;>sp|O00533-2|NCHL1_HUMAN Isoform 2 of Neural cell adhesion molecule L1-like protein OS=Homo sapiens GN=CHL1	10	13
A0A087X0M8;O00533;O00533-2	CHL1	A0A087X0M8;O00533;O00533-2	A0A087X0M8_HUMAN;NCHL1_HUMAN;NCHL1_HUMAN	Neural cell adhesion molecule L1-like protein;Neural cell adhesion molecule L1-like protein;Isoform 2 of Neural cell adhesion molecule L1-like protein	TRUE	Edit_NSC / Contr_NSC	Edit_NSC	Contr_NSC	60	A0A087X0M8;O00533;O00533-2	274070	155562	-0.817058	0.817058	-43.2402	0.567598	0	0.00170094	0.00833958	59	0.553598	Homo sapiens	;neuron migration,cell adhesion,signal transduction,axon guidance,adult locomotory behavior,axon regeneration,exploration behavior,negative regulation of neuron apoptotic process,cognition;	;protease binding;	;proteinaceous extracellular matrix,plasma membrane,integral component of membrane,dendrite,apical part of cell,extracellular exosome;	tr;sp;sp	1;1;	1;4;	uniprot_human_proteome	>tr|A0A087X0M8|A0A087X0M8_HUMAN Neural cell adhesion molecule L1-like protein OS=Homo sapiens GN=CHL1 PE=1 SV=1;>sp|O00533|NCHL1_HUMAN Neural cell adhesion molecule L1-like protein OS=Homo sapiens GN=CHL1 PE=1 SV=4;>sp|O00533-2|NCHL1_HUMAN Isoform 2 of Neural cell adhesion molecule L1-like protein OS=Homo sapiens GN=CHL1	10	13
A0A087X0M8;O00533;O00533-2	CHL1	A0A087X0M8;O00533;O00533-2	A0A087X0M8_HUMAN;NCHL1_HUMAN;NCHL1_HUMAN	Neural cell adhesion molecule L1-like protein;Neural cell adhesion molecule L1-like protein;Isoform 2 of Neural cell adhesion molecule L1-like protein	TRUE	XDP_NSC / Edit_NSC	XDP_NSC	Edit_NSC	60	A0A087X0M8;O00533;O00533-2	261027	155562	0.746714	0.746714	-40.404	1.67797	0	0.00282885	0.0210891	59	0.506735	Homo sapiens	;neuron migration,cell adhesion,signal transduction,axon guidance,adult locomotory behavior,axon regeneration,exploration behavior,negative regulation of neuron apoptotic process,cognition;	;protease binding;	;proteinaceous extracellular matrix,plasma membrane,integral component of membrane,dendrite,apical part of cell,extracellular exosome;	tr;sp;sp	1;1;	1;4;	uniprot_human_proteome	>tr|A0A087X0M8|A0A087X0M8_HUMAN Neural cell adhesion molecule L1-like protein OS=Homo sapiens GN=CHL1 PE=1 SV=1;>sp|O00533|NCHL1_HUMAN Neural cell adhesion molecule L1-like protein OS=Homo sapiens GN=CHL1 PE=1 SV=4;>sp|O00533-2|NCHL1_HUMAN Isoform 2 of Neural cell adhesion molecule L1-like protein OS=Homo sapiens GN=CHL1	10	13
A0A087X0N3;Q96MY1	NOL4L	A0A087X0N3;Q96MY1	A0A087X0N3_HUMAN;NOL4L_HUMAN	Nucleolar protein 4-like	TRUE	XDP_NSC / Contr_NSC	XDP_NSC	Contr_NSC	36	A0A087X0N3;Q96MY1	115544	102402	-0.174194	0.174194	-11.3737	0.886263	0	0.297516	0.497831	35	0.177192	Homo sapiens	;	;protein binding	nucleoplasm,cytosol;nucleoplasm,cytosol	tr;sp	1	1;2	uniprot_human_proteome	>tr|A0A087X0N3|A0A087X0N3_HUMAN Nucleolar protein 4-like OS=Homo sapiens GN=NOL4L PE=1 SV=1;>sp|Q96MY1|NOL4L_HUMAN Nucleolar protein 4-like OS=Homo sapiens GN=NOL4L PE=1 SV=2	4	4
A0A087X0N3;Q96MY1	NOL4L	A0A087X0N3;Q96MY1	A0A087X0N3_HUMAN;NOL4L_HUMAN	Nucleolar protein 4-like	TRUE	Edit_NSC / Contr_NSC	Edit_NSC	Contr_NSC	20	A0A087X0N3;Q96MY1	115544	98728.9	-0.226894	0.226894	-14.5528	0.854472	0	0.784154	0.467162	19	0.201737	Homo sapiens	;	;protein binding	nucleoplasm,cytosol;nucleoplasm,cytosol	tr;sp	1	1;2	uniprot_human_proteome	>tr|A0A087X0N3|A0A087X0N3_HUMAN Nucleolar protein 4-like OS=Homo sapiens GN=NOL4L PE=1 SV=1;>sp|Q96MY1|NOL4L_HUMAN Nucleolar protein 4-like OS=Homo sapiens GN=NOL4L PE=1 SV=2	4	4
A0A087X0N3;Q96MY1	NOL4L	A0A087X0N3;Q96MY1	A0A087X0N3_HUMAN;NOL4L_HUMAN	Nucleolar protein 4-like	TRUE	XDP_NSC / Edit_NSC	XDP_NSC	Edit_NSC	20	A0A087X0N3;Q96MY1	102402	98728.9	0.0527009	0.0527009	-3.58703	1.0372	0	0.218906	0.28586	19	0.165782	Homo sapiens	;	;protein binding	nucleoplasm,cytosol;nucleoplasm,cytosol	tr;sp	1	1;2	uniprot_human_proteome	>tr|A0A087X0N3|A0A087X0N3_HUMAN Nucleolar protein 4-like OS=Homo sapiens GN=NOL4L PE=1 SV=1;>sp|Q96MY1|NOL4L_HUMAN Nucleolar protein 4-like OS=Homo sapiens GN=NOL4L PE=1 SV=2	4	4
A0A087X0P4;A0A0A0MTI0;F8WA05;H0YKH1;H0YLF5;P40424;P40424-2;P40424-3	PBX1	A0A087X0P4;A0A0A0MTI0;F8WA05;H0YKH1;H0YLF5;P40424;P40424-2;P40424-3	A0A087X0P4_HUMAN;A0A0A0MTI0_HUMAN;F8WA05_HUMAN;H0YKH1_HUMAN;H0YLF5_HUMAN;PBX1_HUMAN;PBX1_HUMAN;PBX1_HUMAN	Pre-B-cell leukemia transcription factor 1;Pre-B-cell leukemia transcription factor 1;Pre-B-cell leukemia transcription factor 1 (Fragment);Pre-B-cell leukemia transcription factor 1 (Fragment);Pre-B-cell leukemia transcription factor 1;Pre-B-cell leukemia transcription factor 1;Isoform PBX1b of Pre-B-cell leukemia transcription factor 1;Isoform 3 of Pre-B-cell leukemia transcription factor 1	TRUE	XDP_NSC / Contr_NSC	XDP_NSC	Contr_NSC	36	A0A087X0P4;A0A0A0MTI0;F8WA05;H0YKH1;H0YLF5;P40424;P40424-2;P40424-3	96428.1	80515.6	-0.260186	0.260186	-16.502	0.83498	0	0.141907	0.370179	35	0.169223	Homo sapiens	;;;;;branching involved in ureteric bud morphogenesis,transcription from RNA polymerase II promoter,steroid biosynthetic process,sex differentiation,positive regulation of cell proliferation,anterior/posterior pattern specification,proximal/distal pattern formation,positive regulation of G2/M transition of mitotic cell cycle,regulation of ossification,adrenal gland development,embryonic limb morp…	;;;;;RNA polymerase II core promoter proximal region sequence-specific DNA binding,transcriptional activator activity, RNA polymerase II core promoter proximal region sequence-specific binding,DNA binding,transcription factor activity, sequence-specific DNA binding,protein binding,protein heterodimerization activity;;	;;;;;nucleus,nucleoplasm,transcription factor complex,cytoplasm;;	tr;tr;tr;tr;tr;sp;sp;sp	1;1;1;1;1;1;;	1;1;1;1;1;1;;	uniprot_human_proteome	>tr|A0A087X0P4|A0A087X0P4_HUMAN Pre-B-cell leukemia transcription factor 1 OS=Homo sapiens GN=PBX1 PE=1 SV=1;>tr|A0A0A0MTI0|A0A0A0MTI0_HUMAN Pre-B-cell leukemia transcription factor 1 OS=Homo sapiens GN=PBX1 PE=1 SV=1;>tr|F8WA05|F8WA05_HUMAN Pre-B-cell leukemia transcription factor 1 (Fragment) OS=Homo sapiens GN=PBX1 PE=1 SV=1;>tr|H0YKH1|H0YKH1_HUMAN Pre-B-cell leukemia transcription factor 1 (F…	3	4
A0A087X0P4;A0A0A0MTI0;F8WA05;H0YKH1;H0YLF5;P40424;P40424-2;P40424-3	PBX1	A0A087X0P4;A0A0A0MTI0;F8WA05;H0YKH1;H0YLF5;P40424;P40424-2;P40424-3	A0A087X0P4_HUMAN;A0A0A0MTI0_HUMAN;F8WA05_HUMAN;H0YKH1_HUMAN;H0YLF5_HUMAN;PBX1_HUMAN;PBX1_HUMAN;PBX1_HUMAN	Pre-B-cell leukemia transcription factor 1;Pre-B-cell leukemia transcription factor 1;Pre-B-cell leukemia transcription factor 1 (Fragment);Pre-B-cell leukemia transcription factor 1 (Fragment);Pre-B-cell leukemia transcription factor 1;Pre-B-cell leukemia transcription factor 1;Isoform PBX1b of Pre-B-cell leukemia transcription factor 1;Isoform 3 of Pre-B-cell leukemia transcription factor 1	TRUE	Edit_NSC / Contr_NSC	Edit_NSC	Contr_NSC	20	A0A087X0P4;A0A0A0MTI0;F8WA05;H0YKH1;H0YLF5;P40424;P40424-2;P40424-3	96428.1	101512	0.0741258	0.0741258	5.2723	1.05272	0	0.718269	0.447074	19	0.302249	Homo sapiens	;;;;;branching involved in ureteric bud morphogenesis,transcription from RNA polymerase II promoter,steroid biosynthetic process,sex differentiation,positive regulation of cell proliferation,anterior/posterior pattern specification,proximal/distal pattern formation,positive regulation of G2/M transition of mitotic cell cycle,regulation of ossification,adrenal gland development,embryonic limb morp…	;;;;;RNA polymerase II core promoter proximal region sequence-specific DNA binding,transcriptional activator activity, RNA polymerase II core promoter proximal region sequence-specific binding,DNA binding,transcription factor activity, sequence-specific DNA binding,protein binding,protein heterodimerization activity;;	;;;;;nucleus,nucleoplasm,transcription factor complex,cytoplasm;;	tr;tr;tr;tr;tr;sp;sp;sp	1;1;1;1;1;1;;	1;1;1;1;1;1;;	uniprot_human_proteome	>tr|A0A087X0P4|A0A087X0P4_HUMAN Pre-B-cell leukemia transcription factor 1 OS=Homo sapiens GN=PBX1 PE=1 SV=1;>tr|A0A0A0MTI0|A0A0A0MTI0_HUMAN Pre-B-cell leukemia transcription factor 1 OS=Homo sapiens GN=PBX1 PE=1 SV=1;>tr|F8WA05|F8WA05_HUMAN Pre-B-cell leukemia transcription factor 1 (Fragment) OS=Homo sapiens GN=PBX1 PE=1 SV=1;>tr|H0YKH1|H0YKH1_HUMAN Pre-B-cell leukemia transcription factor 1 (F…	3	4
A0A087X0P4;A0A0A0MTI0;F8WA05;H0YKH1;H0YLF5;P40424;P40424-2;P40424-3	PBX1	A0A087X0P4;A0A0A0MTI0;F8WA05;H0YKH1;H0YLF5;P40424;P40424-2;P40424-3	A0A087X0P4_HUMAN;A0A0A0MTI0_HUMAN;F8WA05_HUMAN;H0YKH1_HUMAN;H0YLF5_HUMAN;PBX1_HUMAN;PBX1_HUMAN;PBX1_HUMAN	Pre-B-cell leukemia transcription factor 1;Pre-B-cell leukemia transcription factor 1;Pre-B-cell leukemia transcription factor 1 (Fragment);Pre-B-cell leukemia transcription factor 1 (Fragment);Pre-B-cell leukemia transcription factor 1;Pre-B-cell leukemia transcription factor 1;Isoform PBX1b of Pre-B-cell leukemia transcription factor 1;Isoform 3 of Pre-B-cell leukemia transcription factor 1	TRUE	XDP_NSC / Edit_NSC	XDP_NSC	Edit_NSC	20	A0A087X0P4;A0A0A0MTI0;F8WA05;H0YKH1;H0YLF5;P40424;P40424-2;P40424-3	80515.6	101512	-0.334312	0.334312	26.0776	0.793162	0	0.462777	0.421244	19	0.292111	Homo sapiens	;;;;;branching involved in ureteric bud morphogenesis,transcription from RNA polymerase II promoter,steroid biosynthetic process,sex differentiation,positive regulation of cell proliferation,anterior/posterior pattern specification,proximal/distal pattern formation,positive regulation of G2/M transition of mitotic cell cycle,regulation of ossification,adrenal gland development,embryonic limb morp…	;;;;;RNA polymerase II core promoter proximal region sequence-specific DNA binding,transcriptional activator activity, RNA polymerase II core promoter proximal region sequence-specific binding,DNA binding,transcription factor activity, sequence-specific DNA binding,protein binding,protein heterodimerization activity;;	;;;;;nucleus,nucleoplasm,transcription factor complex,cytoplasm;;	tr;tr;tr;tr;tr;sp;sp;sp	1;1;1;1;1;1;;	1;1;1;1;1;1;;	uniprot_human_proteome	>tr|A0A087X0P4|A0A087X0P4_HUMAN Pre-B-cell leukemia transcription factor 1 OS=Homo sapiens GN=PBX1 PE=1 SV=1;>tr|A0A0A0MTI0|A0A0A0MTI0_HUMAN Pre-B-cell leukemia transcription factor 1 OS=Homo sapiens GN=PBX1 PE=1 SV=1;>tr|F8WA05|F8WA05_HUMAN Pre-B-cell leukemia transcription factor 1 (Fragment) OS=Homo sapiens GN=PBX1 PE=1 SV=1;>tr|H0YKH1|H0YKH1_HUMAN Pre-B-cell leukemia transcription factor 1 (F…	3	4
A0A087X0Q1;Q7Z739	YTHDF3	A0A087X0Q1;Q7Z739	A0A087X0Q1_HUMAN;YTHD3_HUMAN	YTH domain-containing family protein 3	TRUE	XDP_NSC / Contr_NSC	XDP_NSC	Contr_NSC	63	A0A087X0Q1;Q7Z739	468965	421757	-0.153069	0.153069	-10.0665	0.899335	0	0.839809	0.712594	62	0.183962	Homo sapiens	;	;RNA binding,protein binding,N6-methyladenosine-containing RNA binding	;	tr;sp	1	1	uniprot_human_proteome	>tr|A0A087X0Q1|A0A087X0Q1_HUMAN YTH domain-containing family protein 3 OS=Homo sapiens GN=YTHDF3 PE=1 SV=1;>sp|Q7Z739|YTHD3_HUMAN YTH domain-containing family protein 3 OS=Homo sapiens GN=YTHDF3 PE=1 SV=1	7	8
A0A087X0Q1;Q7Z739	YTHDF3	A0A087X0Q1;Q7Z739	A0A087X0Q1_HUMAN;YTHD3_HUMAN	YTH domain-containing family protein 3	TRUE	Edit_NSC / Contr_NSC	Edit_NSC	Contr_NSC	35	A0A087X0Q1;Q7Z739	468965	442657	-0.0832933	0.0832933	-5.60995	0.9439	0	0.435708	0.332948	34	0.171751	Homo sapiens	;	;RNA binding,protein binding,N6-methyladenosine-containing RNA binding	;	tr;sp	1	1	uniprot_human_proteome	>tr|A0A087X0Q1|A0A087X0Q1_HUMAN YTH domain-containing family protein 3 OS=Homo sapiens GN=YTHDF3 PE=1 SV=1;>sp|Q7Z739|YTHD3_HUMAN YTH domain-containing family protein 3 OS=Homo sapiens GN=YTHDF3 PE=1 SV=1	7	8
A0A087X0Q1;Q7Z739	YTHDF3	A0A087X0Q1;Q7Z739	A0A087X0Q1_HUMAN;YTHD3_HUMAN	YTH domain-containing family protein 3	TRUE	XDP_NSC / Edit_NSC	XDP_NSC	Edit_NSC	35	A0A087X0Q1;Q7Z739	421757	442657	-0.0697755	0.0697755	4.95533	0.952786	0	0.908475	0.584129	34	0.198	Homo sapiens	;	;RNA binding,protein binding,N6-methyladenosine-containing RNA binding	;	tr;sp	1	1	uniprot_human_proteome	>tr|A0A087X0Q1|A0A087X0Q1_HUMAN YTH domain-containing family protein 3 OS=Homo sapiens GN=YTHDF3 PE=1 SV=1;>sp|Q7Z739|YTHD3_HUMAN YTH domain-containing family protein 3 OS=Homo sapiens GN=YTHDF3 PE=1 SV=1	7	8
A0A087X0R6;Q9UMY4;Q9UMY4-2	SNX12	A0A087X0R6;Q9UMY4;Q9UMY4-2	A0A087X0R6_HUMAN;SNX12_HUMAN;SNX12_HUMAN	Sorting nexin-12;Sorting nexin-12;Isoform 2 of Sorting nexin-12	TRUE	XDP_NSC / Contr_NSC	XDP_NSC	Contr_NSC	99	A0A087X0R6;Q9UMY4;Q9UMY4-2	1.1438e+06	1.05885e+06	-0.111337	0.111337	-7.42701	0.92573	0	0.792184	0.703996	98	0.117208	Homo sapiens	;negative regulation of gene expression,negative regulation of protein processing,protein transport,vesicle organization,regulation of endocytosis,negative regulation of protein catabolic process,negative regulation of protein transport,negative regulation of early endosome to late endosome transport;	;protein binding,enzyme binding,phosphatidylinositol binding;	;early endosome,extrinsic component of membrane,extracellular exosome;	tr;sp;sp	1;1;	1;3;	uniprot_human_proteome	>tr|A0A087X0R6|A0A087X0R6_HUMAN Sorting nexin-12 OS=Homo sapiens GN=SNX12 PE=1 SV=1;>sp|Q9UMY4|SNX12_HUMAN Sorting nexin-12 OS=Homo sapiens GN=SNX12 PE=1 SV=3;>sp|Q9UMY4-2|SNX12_HUMAN Isoform 2 of Sorting nexin-12 OS=Homo sapiens GN=SNX12	10	12
[truncated: 14,828 more rows]

## Sheet: Signif_XDP_vs_Control
Significantly altered protein groups: XDP patients vs Control in NSCs
[truncated: 214 more rows]
