# Supplementary material for: Proteomic analysis of X-linked dystonia parkinsonism disease striatal neurons reveals altered RNA metabolism and splicing
Source: Neurobiol Dis. Author manuscript; Available in PMC 2024 May 20. (PMC11103251; doi:10.1016/j.nbd.2023.106367)
Supplement: suppl Table 8 [file NIHMS1990109-supplement-suppl_Table_8.xlsx]

## Sheet: caudate-nucleus_1675207801981
Supplementary Table S8
GO_VERSION	releases/2018-05-14
NETWORK_NAME	caudate nucleus
NETWORK_VERSION	dd4974d1f0dc5bb5b8b11b6c657f4cd6c1a65d28
DATE_CREATED	Tue Jan 31 2023 15:30:06 GMT-0800 (Pacific Standard Time)
CLUSTER_NAME	CLUSTER_GENES
M1	ACLY,ANKLE2,BCCIP,BMS1,BORCS5,BTAF1,CDC123,CDC23,CSTF2,DARS,DDX18,DDX24,DDX27,DDX46,DDX47,DDX50,DDX54,DHX15,DHX9,DNMT1,DPP3,EBNA1BP2,ENSA,ERLIN1,EXOSC10,FAF1,FH,FUS,GCLM,GEMIN5,GIGYF2,GMPS,GNL3,GTPBP4,HEATR1,HMGB3,HNRNPU,HPF1,HTRA2,ITPA,KRR1,MALT1,MCM3,MCM4,MCM5,MCM6,MCM7,MRPL10,MSH2,MTCH2,NAT10,NCAPG,NDC1,NIFK,NOC2L,NOL6,NOP56,NSFL1C,NUP155,PAPOLA,PCNA,PDCD11,PES1,PNPT1,PSMD5,PTRH2,PYCR1,RBM12B,…
M2	AAK1,ABCB6,ABLIM1,ACADVL,ACP2,ACSL4,ACSS3,ADAM9,ADGRL2,AFAP1,AGAP1,AGRN,AGTPBP1,AKAP12,ALCAM,ALDH2,ALDOB,ANK2,ANXA4,AOX1,APOE,ASNS,ATP2A2,ATRN,BAG3,BCAT1,BNIP3L,BRD4,CALD1,CAMSAP3,CDH6,CNTN1,COL12A1,COL1A1,COL1A2,COL3A1,COL6A1,COL6A3,COLGALT2,CPS1,CRMP1,CRYM,CTNNA2,DHCR7,DLG4,DMXL2,DNAJB2,DNM1,DPY19L1,EDIL3,EFNB3,ENC1,ENO2,EPB41L2,EPHA2,FBXO21,FDXR,FLNC,FLOT2,FN1,FXYD6,GALC,GBF1,GFPT1,GLRX,GPC4,G…
M3	ABCD3,CFDP1,DGAT1,FAM162A,GALNT1,GCN1,GGA1,HADHA,IGBP1,IKBKB,LGALS1,MACROD1,METTL9,MRPS5,NDUFA2,PEPD,PFKM,PIN1,PRDX5,PRPF6,RALY,RIDA,RPL18,RPL18A,RPL21,RPL27A,RPL3,RPL37A,RPL6,RPS11,RPS4X,RPS9,S100A13,SEPT2,SESTD1,SHMT2,SPCS2,SUCLG2,YBX1
M4	ALDH1A1,ALDH8A1,ANTXR1,ARRB1,ATP1A3,BASP1,BHMT,CAB39L,CADPS,CELF4,CLVS1,CNPY4,CRABP1,DAB2IP,EVI5L,FABP3,GABRA3,GBA3,GLDC,GPRIN1,ITGB8,L1CAM,LAMA1,LLGL1,LRP2,MAB21L1,MAP6,MSI1,MTTP,NOS1AP,NOTCH1,NUBP2,OTC,PIPOX,PMM1,PREX1,PRR36,RCOR2,SEPT5,SEZ6L2,SLC22A23,SPOCK3,TECR,TPPP,TPPP3
M5	ANXA2,ASL,CAT,METTL7A,RPN2,TMBIM6
CLUSTER_NAME	TERM_NAME	GO_ID	TERM_Q_VALUE	GENE_COUNT	TERM_GENES
M1	regulation of DNA metabolic process	GO:0051052	0.000240776	11	RFC5,DNMT1,GTPBP4,GNL3,SMC1A,EXOSC10,MSH2,PCNA,HNRNPU,NAT10,DHX9
M1	DNA conformation change	GO:0071103	0.000240776	8	SART3,NOC2L,MCM4,MCM6,MCM7,SMARCA5,NCAPG,DHX9
M1	ribonucleoprotein complex biogenesis	GO:0022613	0.000417942	9	DDX47,SART3,GEMIN5,DDX27,EXOSC10,HEATR1,PES1,RPF2,DHX9
M1	regulation of chromosome organization	GO:0033044	0.00139941	9	DNMT1,SART3,NOC2L,ZNF207,GNL3,EXOSC10,HNRNPU,CDC23,NAT10
M1	ribosome biogenesis	GO:0042254	0.00177031	6	DDX47,DDX27,EXOSC10,HEATR1,PES1,RPF2
M1	negative regulation of chromosome organization	GO:2001251	0.00191067	6	DNMT1,NOC2L,ZNF207,EXOSC10,HNRNPU,NAT10
M1	regulation of DNA replication	GO:0006275	0.0020716	5	RFC5,GTPBP4,SMC1A,PCNA,DHX9
M1	rRNA processing	GO:0006364	0.00207516	5	DDX47,DDX27,EXOSC10,HEATR1,PES1
M1	negative regulation of DNA metabolic process	GO:0051053	0.00213133	6	GTPBP4,EXOSC10,SMC1A,MSH2,HNRNPU,NAT10
M1	cellular response to interferon-beta	GO:0035458	0.00213133	3	PNPT1,STAT1,HTRA2
M1	DNA duplex unwinding	GO:0032508	0.00311363	4	MCM7,DHX9,MCM4,MCM6
M1	mRNA metabolic process	GO:0016071	0.0040194	9	PAPOLA,SART3,GEMIN5,PNPT1,GIGYF2,EXOSC10,HNRNPU,DHX9,RNGTT
M1	DNA geometric change	GO:0032392	0.00477449	4	MCM7,DHX9,MCM4,MCM6
M1	mitotic spindle organization	GO:0007052	0.00486302	5	BCCIP,ZNF207,SMC1A,STMN1,HNRNPU
M1	rRNA metabolic process	GO:0016072	0.00486302	5	DDX47,DDX27,EXOSC10,HEATR1,PES1
M1	mRNA processing	GO:0006397	0.00494448	7	PAPOLA,SART3,GEMIN5,PNPT1,HNRNPU,DHX9,RNGTT
M1	mitotic spindle assembly	GO:0090307	0.00509361	4	HNRNPU,SMC1A,ZNF207,BCCIP
M1	response to interferon-beta	GO:0035456	0.00509361	3	PNPT1,STAT1,HTRA2
M1	negative regulation of organelle organization	GO:0010639	0.0057908	7	DNMT1,NOC2L,ZNF207,EXOSC10,STMN1,HNRNPU,NAT10
M1	microtubule cytoskeleton organization involved in mitosis	GO:1902850	0.0057908	5	BCCIP,ZNF207,SMC1A,STMN1,HNRNPU
M1	negative regulation of telomere maintenance via telomerase	GO:0032211	0.0057908	3	HNRNPU,NAT10,EXOSC10
M1	ncRNA processing	GO:0034470	0.0057908	6	DDX47,TRMT5,DDX27,EXOSC10,HEATR1,PES1
M1	positive regulation of attachment of spindle microtubules to kinetochore	GO:0051987	0.00583183	2	HNRNPU,RCC2
M1	polyadenylation-dependent RNA catabolic process	GO:0043633	0.00583183	2	PNPT1,EXOSC10
M1	nuclear chromosome segregation	GO:0098813	0.00616423	6	ZNF207,RCC2,SMC1A,NCAPG,HNRNPU,CDC23
M1	ncRNA metabolic process	GO:0034660	0.00650918	7	DDX47,TRMT5,PNPT1,DDX27,EXOSC10,HEATR1,PES1
M1	DNA replication	GO:0006260	0.00850625	5	RFC5,GTPBP4,SMC1A,PCNA,DHX9
M1	CRD-mediated mRNA stabilization	GO:0070934	0.00850625	2	HNRNPU,DHX9
M1	DNA biosynthetic process	GO:0071897	0.00850625	5	RFC5,EXOSC10,PCNA,HNRNPU,NAT10
M1	negative regulation of telomere maintenance via telomere lengthening	GO:1904357	0.00898431	3	HNRNPU,NAT10,EXOSC10
M1	mRNA catabolic process	GO:0006402	0.00952161	5	GIGYF2,PNPT1,EXOSC10,HNRNPU,DHX9
M1	attachment of spindle microtubules to kinetochore	GO:0008608	0.00978993	3	RCC2,HNRNPU,ZNF207
M1	regulation of mRNA catabolic process	GO:0061013	0.0102873	4	HNRNPU,GIGYF2,DHX9,PNPT1
M1	spindle organization	GO:0007051	0.0114	5	BCCIP,ZNF207,SMC1A,STMN1,HNRNPU
M1	mitotic nuclear division	GO:0140014	0.0123667	6	BCCIP,ZNF207,SMC1A,NCAPG,HNRNPU,CDC23
M1	DNA packaging	GO:0006323	0.0129546	4	SMARCA5,NOC2L,SART3,NCAPG
M1	chromosome segregation	GO:0007059	0.0135717	6	ZNF207,RCC2,SMC1A,NCAPG,HNRNPU,CDC23
M1	nuclear division	GO:0000280	0.0135717	6	BCCIP,ZNF207,SMC1A,NCAPG,HNRNPU,CDC23
M1	negative regulation of DNA biosynthetic process	GO:2000279	0.0135717	3	HNRNPU,NAT10,EXOSC10
M1	spindle assembly	GO:0051225	0.0135717	4	HNRNPU,SMC1A,ZNF207,BCCIP
M1	regulation by virus of viral protein levels in host cell	GO:0046719	0.0135717	2	STAT1,STAU1
M1	regulation of telomere maintenance	GO:0032204	0.0136929	4	HNRNPU,EXOSC10,GNL3,NAT10
M1	regulation of mRNA metabolic process	GO:1903311	0.0146261	5	PAPOLA,GIGYF2,PNPT1,HNRNPU,DHX9
M1	regulation of chromosome segregation	GO:0051983	0.0146471	4	RCC2,HNRNPU,ZNF207,CDC23
M1	sister chromatid segregation	GO:0000819	0.0147426	5	ZNF207,SMC1A,NCAPG,HNRNPU,CDC23
M1	RNA catabolic process	GO:0006401	0.0153957	5	GIGYF2,PNPT1,EXOSC10,HNRNPU,DHX9
M1	negative regulation of telomere maintenance	GO:0032205	0.0153957	3	HNRNPU,NAT10,EXOSC10
M1	maturation of 5.8S rRNA	GO:0000460	0.015713	2	PES1,EXOSC10
M1	regulation of DNA biosynthetic process	GO:2000278	0.0177731	4	HNRNPU,RFC5,EXOSC10,NAT10
M1	positive regulation of DNA metabolic process	GO:0051054	0.0180496	5	RFC5,GNL3,PCNA,DNMT1,DHX9
M1	nucleocytoplasmic transport	GO:0006913	0.0201732	5	MALT1,XPO6,NDC1,DHX9,TXN
M1	nuclear transport	GO:0051169	0.0201732	5	MALT1,XPO6,NDC1,DHX9,TXN
M1	organelle fission	GO:0048285	0.0209799	6	BCCIP,ZNF207,SMC1A,NCAPG,HNRNPU,CDC23
M1	regulation of chromatin organization	GO:1902275	0.0232763	4	HNRNPU,DNMT1,NOC2L,SART3
M1	regulation of attachment of spindle microtubules to kinetochore	GO:0051988	0.0232763	2	RCC2,HNRNPU
M1	regulation of mitotic sister chromatid segregation	GO:0033047	0.0232763	3	HNRNPU,CDC23,ZNF207
M1	negative regulation of cellular response to drug	GO:2001039	0.0232763	2	TXN,PYCR1
M1	negative regulation of response to reactive oxygen species	GO:1901032	0.0232763	2	TXN,PYCR1
M1	negative regulation of hydrogen peroxide-induced cell death	GO:1903206	0.0232763	2	TXN,PYCR1
M1	mitochondrial RNA processing	GO:0000963	0.0232763	2	TRMT5,PNPT1
M1	regulation of mRNA stability	GO:0043488	0.0234041	3	HNRNPU,GIGYF2,DHX9
M1	cellular protein-containing complex localization	GO:0034629	0.0264197	2	RCC2,NDC1
M1	regulation of RNA stability	GO:0043487	0.0266536	3	HNRNPU,GIGYF2,DHX9
M1	telomere maintenance	GO:0000723	0.0266536	4	HNRNPU,GNL3,EXOSC10,NAT10
M1	telomere organization	GO:0032200	0.0266536	4	HNRNPU,GNL3,EXOSC10,NAT10
M1	regulation of telomere maintenance via telomerase	GO:0032210	0.0266536	3	HNRNPU,NAT10,EXOSC10
M1	response to oxidative stress	GO:0006979	0.0294251	5	HTRA2,PYCR1,PNPT1,GCLM,TXN
M1	positive regulation of DNA replication	GO:0045740	0.0294251	2	DHX9,PCNA
M1	chromatin assembly	GO:0031497	0.0294251	3	SMARCA5,NOC2L,SART3
M1	regulation of mitotic nuclear division	GO:0007088	0.0294251	4	HNRNPU,CDC23,SMC1A,ZNF207
M1	postreplication repair	GO:0006301	0.0294251	2	MSH2,PCNA
M1	negative regulation of response to drug	GO:2001024	0.0294251	2	TXN,PYCR1
M1	regulation of hydrogen peroxide-induced cell death	GO:1903205	0.0294251	2	TXN,PYCR1
M1	regulation of nuclear division	GO:0051783	0.029813	4	HNRNPU,CDC23,SMC1A,ZNF207
M1	regulation of sister chromatid segregation	GO:0033045	0.0303568	3	HNRNPU,CDC23,ZNF207
M1	positive regulation of interferon-alpha production	GO:0032727	0.0309	2	STAT1,DHX9
M1	regulation of telomere maintenance via telomere lengthening	GO:1904356	0.0309	3	HNRNPU,NAT10,EXOSC10
M1	nucleus organization	GO:0006997	0.0309	3	NDC1,ANKLE2,NUP155
M1	mitotic sister chromatid segregation	GO:0000070	0.0316149	4	HNRNPU,CDC23,ZNF207,NCAPG
M1	telomere maintenance via telomerase	GO:0007004	0.0318047	3	HNRNPU,NAT10,EXOSC10
M1	mismatch repair	GO:0006298	0.0318047	2	MSH2,PCNA
M1	cell death in response to hydrogen peroxide	GO:0036474	0.0318047	2	TXN,PYCR1
M1	regulation of response to reactive oxygen species	GO:1901031	0.0318047	2	TXN,PYCR1
M1	regulation of cellular response to drug	GO:2001038	0.0318047	2	TXN,PYCR1
M1	RNA splicing	GO:0008380	0.0328692	5	DDX47,SART3,GEMIN5,HNRNPU,DHX9
M1	positive regulation of chromosome organization	GO:2001252	0.033219	4	HNRNPU,GNL3,DNMT1,SART3
M1	cellular response to oxidative stress	GO:0034599	0.0353623	4	PNPT1,TXN,HTRA2,PYCR1
M1	interferon-alpha production	GO:0032607	0.0358275	2	STAT1,DHX9
M1	regulation of interferon-alpha production	GO:0032647	0.0358275	2	STAT1,DHX9
M1	regulation of mitotic spindle assembly	GO:1901673	0.0358275	2	HNRNPU,SMC1A
M1	ncRNA catabolic process	GO:0034661	0.0358275	2	PNPT1,EXOSC10
M1	protein homotrimerization	GO:0070207	0.0358275	2	PNPT1,HTRA2
M1	regulation of mitotic cell cycle	GO:0007346	0.0370611	6	PNPT1,ZNF207,RCC2,SMC1A,HNRNPU,CDC23
M1	telomere maintenance via telomere lengthening	GO:0010833	0.0370611	3	HNRNPU,EXOSC10,NAT10
M1	positive regulation of chromosome segregation	GO:0051984	0.0370611	2	RCC2,HNRNPU
M1	ribosomal large subunit biogenesis	GO:0042273	0.0370611	2	PES1,RPF2
M1	RNA-dependent DNA biosynthetic process	GO:0006278	0.0383243	3	HNRNPU,NAT10,EXOSC10
M1	mRNA stabilization	GO:0048255	0.0388994	2	HNRNPU,DHX9
M1	negative regulation of DNA replication	GO:0008156	0.0388994	2	GTPBP4,SMC1A
M1	nuclear envelope organization	GO:0006998	0.0388994	2	ANKLE2,NUP155
M1	nucleobase-containing compound catabolic process	GO:0034655	0.0397818	5	GIGYF2,PNPT1,EXOSC10,HNRNPU,DHX9
M1	regulation of cellular senescence	GO:2000772	0.0412561	2	PNPT1,RSL1D1
M1	negative regulation of cellular response to oxidative stress	GO:1900408	0.0412561	2	PYCR1,TXN
M1	negative regulation of oxidative stress-induced cell death	GO:1903202	0.0412561	2	PYCR1,TXN
M1	chromatin assembly or disassembly	GO:0006333	0.0415496	3	SMARCA5,NOC2L,SART3
M1	regulation of mRNA processing	GO:0050684	0.0419499	3	HNRNPU,PAPOLA,DHX9
M1	negative regulation of response to oxidative stress	GO:1902883	0.0419499	2	PYCR1,TXN
M1	mRNA polyadenylation	GO:0006378	0.0419499	2	PAPOLA,PNPT1
M1	RNA phosphodiester bond hydrolysis, exonucleolytic	GO:0090503	0.0429741	2	PNPT1,EXOSC10
M1	regulation of histone modification	GO:0031056	0.0430237	3	DNMT1,NOC2L,SART3
M1	RNA localization	GO:0006403	0.0430237	3	PNPT1,EXOSC10,DHX9
M1	mRNA splicing, via spliceosome	GO:0000398	0.0432741	4	HNRNPU,GEMIN5,DHX9,SART3
M1	RNA splicing, via transesterification reactions with bulged adenosine as nucleophile	GO:0000377	0.0432741	4	HNRNPU,GEMIN5,DHX9,SART3
M1	heterocycle catabolic process	GO:0046700	0.0437028	5	GIGYF2,PNPT1,EXOSC10,HNRNPU,DHX9
M1	regulation of binding	GO:0051098	0.0437028	5	GTPBP4,BTAF1,STMN1,DHX9,TXN
M1	RNA splicing, via transesterification reactions	GO:0000375	0.0437028	4	HNRNPU,GEMIN5,DHX9,SART3
M1	RNA stabilization	GO:0043489	0.0437028	2	HNRNPU,DHX9
M1	negative regulation of histone modification	GO:0031057	0.0437028	2	DNMT1,NOC2L
M1	regulation of spindle assembly	GO:0090169	0.0437028	2	HNRNPU,SMC1A
M1	aromatic compound catabolic process	GO:0019439	0.0438686	5	GIGYF2,PNPT1,EXOSC10,HNRNPU,DHX9
M1	cellular nitrogen compound catabolic process	GO:0044270	0.0438686	5	GIGYF2,PNPT1,EXOSC10,HNRNPU,DHX9
M1	posttranscriptional regulation of gene expression	GO:0010608	0.0438686	5	TYMS,GEMIN5,GIGYF2,HNRNPU,DHX9
M1	RNA polyadenylation	GO:0043631	0.0438686	2	PAPOLA,PNPT1
M1	positive regulation of mRNA catabolic process	GO:0061014	0.0438686	2	GIGYF2,PNPT1
M1	regulation of cell aging	GO:0090342	0.0460171	2	PNPT1,RSL1D1
M1	glutamine family amino acid metabolic process	GO:0009064	0.0460171	2	GCLM,PYCR1
M1	mitochondrial RNA metabolic process	GO:0000959	0.0460171	2	PNPT1,TRMT5
M1	anatomical structure homeostasis	GO:0060249	0.0460634	4	HNRNPU,GNL3,EXOSC10,NAT10
M1	negative regulation of mRNA catabolic process	GO:1902373	0.0481402	2	HNRNPU,DHX9
M1	regulation of DNA-dependent DNA replication	GO:0090329	0.0481402	2	RFC5,SMC1A
M1	spliceosomal snRNP assembly	GO:0000387	0.0481402	2	GEMIN5,SART3
M1	organic cyclic compound catabolic process	GO:1901361	0.0488518	5	GIGYF2,PNPT1,EXOSC10,HNRNPU,DHX9
M1	regulation of translation	GO:0006417	0.0488518	4	GEMIN5,TYMS,DHX9,GIGYF2
M1	protein trimerization	GO:0070206	0.0490359	2	PNPT1,HTRA2
M1	nuclear export	GO:0051168	0.0490359	3	DHX9,MALT1,XPO6
M1	negative regulation of chromatin organization	GO:1905268	0.0490359	2	DNMT1,NOC2L
M1	regulation of response to drug	GO:2001023	0.0490359	2	PYCR1,TXN
M1	regulation of mitotic metaphase/anaphase transition	GO:0030071	0.0490359	2	CDC23,ZNF207
M1	regulation of metaphase/anaphase transition of cell cycle	GO:1902099	0.0490359	2	CDC23,ZNF207
M1	peptide biosynthetic process	GO:0043043	0.0497758	5	TYMS,GEMIN5,GCLM,GIGYF2,DHX9
M1	gene silencing	GO:0016458	0.0497758	3	DHX9,GIGYF2,DNMT1
M1	mRNA 3'-end processing	GO:0031124	0.0503877	2	PAPOLA,PNPT1
M1	regulation of oxidative stress-induced cell death	GO:1903201	0.0525985	2	PYCR1,TXN
M1	metaphase/anaphase transition of mitotic cell cycle	GO:0007091	0.0525985	2	CDC23,ZNF207
M1	regulation of mitotic sister chromatid separation	GO:0010965	0.0525985	2	CDC23,ZNF207
M1	metaphase/anaphase transition of cell cycle	GO:0044784	0.0525985	2	CDC23,ZNF207
M1	negative regulation of RNA catabolic process	GO:1902369	0.0546265	2	HNRNPU,DHX9
M1	mitotic sister chromatid separation	GO:0051306	0.0546265	2	CDC23,ZNF207
M1	positive regulation of type I interferon production	GO:0032481	0.0566387	2	STAT1,DHX9
M1	regulation of cellular response to oxidative stress	GO:1900407	0.0566387	2	PYCR1,TXN
M1	regulation of mitotic spindle organization	GO:0060236	0.0582055	2	HNRNPU,SMC1A
M1	regulation of chromosome separation	GO:1905818	0.0582055	2	CDC23,ZNF207
M1	nucleosome assembly	GO:0006334	0.0582055	2	SMARCA5,SART3
M1	regulation of cellular amide metabolic process	GO:0034248	0.0633683	4	GEMIN5,TYMS,DHX9,GIGYF2
M1	amide biosynthetic process	GO:0043604	0.0639554	5	TYMS,GEMIN5,GCLM,GIGYF2,DHX9
M1	alternative mRNA splicing, via spliceosome	GO:0000380	0.0639554	2	HNRNPU,DHX9
M1	regulation of spindle organization	GO:0090224	0.0639554	2	HNRNPU,SMC1A
M1	dicarboxylic acid metabolic process	GO:0043648	0.0648038	2	GCLM,ACLY
M1	cellular response to hydrogen peroxide	GO:0070301	0.0648038	2	PYCR1,TXN
M1	regulation of response to oxidative stress	GO:1902882	0.0648038	2	PYCR1,TXN
M1	regulation of cyclin-dependent protein serine/threonine kinase activity	GO:0000079	0.0648038	2	GTPBP4,BCCIP
M1	cell death in response to oxidative stress	GO:0036473	0.0666941	2	PYCR1,TXN
M1	regulation of gene expression, epigenetic	GO:0040029	0.0680646	3	DHX9,GIGYF2,DNMT1
M1	chromosome separation	GO:0051304	0.0685661	2	CDC23,ZNF207
M1	response to radiation	GO:0009314	0.0699009	4	TXN,SMC1A,NOC2L,PCNA
M1	negative regulation of binding	GO:0051100	0.0699009	3	GTPBP4,BTAF1,STMN1
M1	positive regulation of mRNA metabolic process	GO:1903313	0.0700566	2	GIGYF2,PNPT1
M1	cellular senescence	GO:0090398	0.0713464	2	PNPT1,RSL1D1
M1	mitotic metaphase plate congression	GO:0007080	0.0713464	2	HNRNPU,CDC23
M1	sulfur compound biosynthetic process	GO:0044272	0.0717463	2	GCLM,ACLY
M1	positive regulation of DNA repair	GO:0045739	0.0717463	2	DHX9,PCNA
M1	microtubule cytoskeleton organization	GO:0000226	0.0717463	5	BCCIP,ZNF207,SMC1A,STMN1,HNRNPU
M1	RNA 3'-end processing	GO:0031123	0.0717463	2	PAPOLA,PNPT1
M1	regulation of cyclin-dependent protein kinase activity	GO:1904029	0.0717463	2	GTPBP4,BCCIP
M1	positive regulation of binding	GO:0051099	0.0721949	3	DHX9,STMN1,TXN
M1	ribonucleoprotein complex assembly	GO:0022618	0.0721949	3	GEMIN5,DHX9,SART3
M1	negative regulation of mRNA metabolic process	GO:1903312	0.0749272	2	HNRNPU,DHX9
M1	regulation of gene silencing	GO:0060968	0.0749272	2	DNMT1,DHX9
M1	peptide metabolic process	GO:0006518	0.0752422	5	TYMS,GEMIN5,GCLM,GIGYF2,DHX9
M1	regulation of microtubule cytoskeleton organization	GO:0070507	0.075794	3	HNRNPU,SMC1A,STMN1
M1	ribonucleoprotein complex subunit organization	GO:0071826	0.076253	3	GEMIN5,DHX9,SART3
M1	response to hydrogen peroxide	GO:0042542	0.0782117	2	PYCR1,TXN
M1	protein localization to nucleus	GO:0034504	0.0787686	3	HNRNPU,RPF2,TXN
M1	nucleoside monophosphate biosynthetic process	GO:0009124	0.0800229	2	GMPS,TYMS
M1	positive regulation of histone modification	GO:0031058	0.0800229	2	DNMT1,SART3
M1	maintenance of protein location	GO:0045185	0.0800229	2	HNRNPU,FAF1
M1	mitochondrial gene expression	GO:0140053	0.0800229	2	PNPT1,TRMT5
M1	regulation of type I interferon production	GO:0032479	0.0841896	2	STAT1,DHX9
M1	type I interferon production	GO:0032606	0.0841896	2	STAT1,DHX9
M1	nucleosome organization	GO:0034728	0.0887947	2	SMARCA5,SART3
M1	metaphase plate congression	GO:0051310	0.0899027	2	HNRNPU,CDC23
M1	translation	GO:0006412	0.0903697	4	GEMIN5,TYMS,DHX9,GIGYF2
M1	RNA transport	GO:0050658	0.0903697	2	PNPT1,DHX9
M1	nucleic acid transport	GO:0050657	0.0903697	2	PNPT1,DHX9
M1	regulation of microtubule-based process	GO:0032886	0.0903697	3	HNRNPU,SMC1A,STMN1
M1	chromosome localization	GO:0050000	0.0903697	2	HNRNPU,CDC23
M1	establishment of chromosome localization	GO:0051303	0.0903697	2	HNRNPU,CDC23
M1	cellular response to UV	GO:0034644	0.0903697	2	NOC2L,PCNA
M1	regulation of mitotic cell cycle phase transition	GO:1901990	0.0903697	3	RCC2,CDC23,ZNF207
M1	positive regulation of chromatin organization	GO:1905269	0.0923545	2	DNMT1,SART3
M1	cellular response to antibiotic	GO:0071236	0.0923545	2	PYCR1,TXN
M1	cellular modified amino acid metabolic process	GO:0006575	0.0943634	2	GCLM,TYMS
M1	cellular response to light stimulus	GO:0071482	0.0943634	2	NOC2L,PCNA
M1	cell aging	GO:0007569	0.094961	2	PNPT1,RSL1D1
M1	regulation of nucleocytoplasmic transport	GO:0046822	0.094961	2	DHX9,TXN
M1	establishment of RNA localization	GO:0051236	0.094961	2	PNPT1,DHX9
M1	establishment of organelle localization	GO:0051656	0.094961	3	HNRNPU,CDC23,BORCS5
M1	nucleic acid phosphodiester bond hydrolysis	GO:0090305	0.0956667	3	PNPT1,EXOSC10,PCNA
M1	posttranscriptional gene silencing	GO:0016441	0.0969133	2	GIGYF2,DHX9
M2	protein localization to membrane	GO:0072657	0.00153062	11	NPC1,STXBP1,SPTBN1,AGRN,FLOT2,JUP,EPHA2,TSPAN14,RAB31,APOE,ANK2
M2	protein localization to cell periphery	GO:1990778	0.00153062	9	SPTBN1,FLOT2,JUP,EPHA2,TSPAN14,EPB41L2,RAB31,STXBP1,ANK2
M2	extracellular structure organization	GO:0043062	0.00197752	7	COL3A1,LAMC1,PLTP,COL1A1,APOE,PXDN,COL1A2
M2	protein localization to plasma membrane	GO:0072659	0.00272573	8	SPTBN1,FLOT2,JUP,EPHA2,TSPAN14,RAB31,STXBP1,ANK2
M2	establishment of cell polarity	GO:0030010	0.00272573	5	MAP4,MYO18A,FLOT2,GBF1,CAMSAP3
M2	skin development	GO:0043588	0.00272573	6	COL3A1,ABCB6,EPHA2,ADAM9,COL1A1,COL1A2
M2	cell-substrate adhesion	GO:0031589	0.00486302	8	COL3A1,LAMB1,LAMC1,JUP,ADAM9,ILK,CAMSAP3,FN1
M2	extracellular matrix organization	GO:0030198	0.00486302	5	COL3A1,LAMC1,COL1A1,PXDN,COL1A2
M2	establishment or maintenance of cell polarity	GO:0007163	0.00496971	5	MAP4,MYO18A,FLOT2,GBF1,CAMSAP3
M2	collagen fibril organization	GO:0030199	0.00509361	3	COL3A1,COL1A1,COL1A2
M2	endodermal cell differentiation	GO:0035987	0.00527019	4	LAMB1,COL6A1,COL12A1,FN1
M2	endoderm formation	GO:0001706	0.0057908	4	LAMB1,COL6A1,COL12A1,FN1
M2	endoderm development	GO:0007492	0.0057908	4	LAMB1,COL6A1,COL12A1,FN1
M2	skin morphogenesis	GO:0043589	0.0060851	2	COL1A1,COL1A2
M2	formation of primary germ layer	GO:0001704	0.0106334	4	LAMB1,COL6A1,COL12A1,FN1
M2	protein localization to synapse	GO:0035418	0.0135717	2	MAPT,DLG4
M2	cell morphogenesis involved in differentiation	GO:0000904	0.0136929	6	MAP2,LAMB1,MAPT,LAMC1,ILK,FN1
M2	substrate adhesion-dependent cell spreading	GO:0034446	0.0201732	4	LAMB1,LAMC1,ILK,FN1
M2	memory	GO:0007613	0.0209799	2	MAPT,APOE
M2	amyloid precursor protein catabolic process	GO:0042987	0.0209799	3	NCSTN,APOE,FLOT2
M2	negative regulation of amyloid precursor protein catabolic process	GO:1902992	0.0209799	2	APOE,FLOT2
M2	thrombin-activated receptor signaling pathway	GO:0070493	0.0209799	2	IQGAP2,SNCA
M2	gastrulation	GO:0007369	0.0212131	4	LAMB1,COL6A1,COL12A1,FN1
M2	positive regulation of ATPase activity	GO:0032781	0.0221186	3	DNAJB2,ALDOB,TOR1AIP2
M2	homotypic cell-cell adhesion	GO:0034109	0.024468	3	JUP,STXBP1,PLPP3
M2	cholesterol efflux	GO:0033344	0.0264197	3	NPC1,APOE,PLTP
M2	supramolecular fiber organization	GO:0097435	0.0266536	8	CAMSAP3,COL3A1,IQGAP2,MAPT,COL1A2,APOE,COL1A1,SNCA
M2	reactive oxygen species metabolic process	GO:0072593	0.0266536	5	PXDN,MAPT,GBF1,CPS1,SNCA
M2	positive regulation of cellular protein localization	GO:1903829	0.0266536	6	MAPT,JUP,EPHA2,EPB41L2,SPTBN1,BAG3
M2	regulation of microtubule polymerization	GO:0031113	0.0266536	3	CAMSAP3,MAPT,SNCA
M2	endocytosis	GO:0006897	0.0283159	7	AAK1,MYO6,MYO18A,RAB31,APOE,SNCA,DNM1
M2	amyloid precursor protein metabolic process	GO:0042982	0.0284098	3	NCSTN,APOE,FLOT2
M2	receptor-mediated endocytosis	GO:0006898	0.0290081	5	AAK1,RAB31,APOE,SNCA,DNM1
M2	cell-cell adhesion	GO:0098609	0.029813	8	PLPP3,LAMB1,FLOT2,JUP,ADAM9,ALCAM,STXBP1,CAMSAP3
M2	membrane protein ectodomain proteolysis	GO:0006509	0.029813	3	NCSTN,ADAM9,APOE
M2	high-density lipoprotein particle remodeling	GO:0034375	0.029813	2	PLTP,APOE
M2	hydrogen peroxide catabolic process	GO:0042744	0.029813	2	PXDN,SNCA
M2	regulation of secretion	GO:0051046	0.03002	8	MYO6,MYO18A,ADAM9,ANXA4,MCU,SPTBN1,SNCA,FN1
M2	synapse organization	GO:0050808	0.0309	3	MAPT,APOE,SNCA
M2	positive regulation of protein localization to cell periphery	GO:1904377	0.0309	3	EPHA2,EPB41L2,SPTBN1
M2	positive regulation of cholesterol efflux	GO:0010875	0.0318047	2	PLTP,APOE
M2	receptor clustering	GO:0043113	0.0318047	2	APOE,AGRN
M2	amyloid fibril formation	GO:1990000	0.0318047	2	MAPT,APOE
M2	establishment of monopolar cell polarity	GO:0061162	0.0318047	2	GBF1,CAMSAP3
M2	positive regulation of Notch signaling pathway	GO:0045747	0.0318047	2	AAK1,TSPAN14
M2	organic hydroxy compound transport	GO:0015850	0.0350783	4	NPC1,APOE,SNCA,PLTP
M2	regulation of ATPase activity	GO:0043462	0.0353623	3	DNAJB2,ALDOB,TOR1AIP2
M2	negative regulation of cell projection organization	GO:0031345	0.0353623	3	CRMP1,APOE,MAP4
M2	establishment or maintenance of monopolar cell polarity	GO:0061339	0.0353623	2	GBF1,CAMSAP3
M2	epithelial cell differentiation	GO:0030855	0.035416	6	ACADVL,EPHA2,ADAM9,ANXA4,TAGLN,CAMSAP3
M2	import into cell	GO:0098657	0.035416	7	AAK1,MYO6,MYO18A,RAB31,APOE,SNCA,DNM1
M2	alcohol biosynthetic process	GO:0046165	0.0358275	3	APOE,DHCR7,SNCA
M2	cytosolic calcium ion transport	GO:0060401	0.0370611	4	ATP2A2,SNCA,MCU,ANK2
M2	membrane raft organization	GO:0031579	0.0370611	2	NPC1,FLOT2
M2	membrane assembly	GO:0071709	0.0370611	2	FLOT2,SPTBN1
M2	regulation of protein secretion	GO:0050708	0.0370611	6	MYO18A,ADAM9,ANXA4,MCU,SPTBN1,FN1
M2	membrane protein proteolysis	GO:0033619	0.0370611	3	NCSTN,ADAM9,APOE
M2	establishment of epithelial cell polarity	GO:0090162	0.0370611	2	CAMSAP3,MYO18A
M2	endomembrane system organization	GO:0010256	0.0370611	6	TOR1AIP2,MYO18A,SPTBN1,GBF1,CAMSAP3,DNM1
M2	microtubule polymerization	GO:0046785	0.0370611	3	MAPT,SNCA,CAMSAP3
M2	regulation of microtubule polymerization or depolymerization	GO:0031110	0.0370611	3	CAMSAP3,MAPT,SNCA
M2	positive regulation of protein transport	GO:0051222	0.0388994	6	MYO18A,JUP,ADAM9,MCU,SPTBN1,BAG3
M2	regulation of cholesterol efflux	GO:0010874	0.0391261	2	PLTP,APOE
M2	membrane biogenesis	GO:0044091	0.0415496	2	FLOT2,SPTBN1
M2	regulation of peptide secretion	GO:0002791	0.0415496	6	MYO18A,ADAM9,ANXA4,MCU,SPTBN1,FN1
M2	response to toxic substance	GO:0009636	0.0415496	5	PXDN,ADAM9,APOE,CPS1,SNCA
M2	cholesterol biosynthetic process	GO:0006695	0.0415496	2	APOE,DHCR7
M2	sterol biosynthetic process	GO:0016126	0.0415496	2	APOE,DHCR7
M2	secondary alcohol biosynthetic process	GO:1902653	0.0415496	2	APOE,DHCR7
M2	regulation of cellular protein localization	GO:1903827	0.0420145	7	MAPT,JUP,EPHA2,EPB41L2,SPTBN1,GBF1,BAG3
M2	positive regulation of cholesterol transport	GO:0032376	0.0429741	2	PLTP,APOE
M2	cholesterol transport	GO:0030301	0.0429741	3	NPC1,APOE,PLTP
M2	positive regulation of sterol transport	GO:0032373	0.0429741	2	PLTP,APOE
M2	regulation of secretion by cell	GO:1903530	0.0429741	7	MYO18A,ADAM9,ANXA4,MCU,SPTBN1,SNCA,FN1
M2	protein-containing complex remodeling	GO:0034367	0.0429741	2	PLTP,APOE
M2	regulation of alcohol biosynthetic process	GO:1902930	0.0429741	2	APOE,SNCA
M2	cellular oxidant detoxification	GO:0098869	0.0429741	3	APOE,PXDN,SNCA
M2	cellular component maintenance	GO:0043954	0.0429741	2	APOE,CAMSAP3
M2	protein-lipid complex remodeling	GO:0034368	0.0429741	2	PLTP,APOE
M2	plasma lipoprotein particle remodeling	GO:0034369	0.0429741	2	PLTP,APOE
M2	positive regulation of establishment of protein localization	GO:1904951	0.0429741	6	MYO18A,JUP,ADAM9,MCU,SPTBN1,BAG3
M2	ephrin receptor signaling pathway	GO:0048013	0.0429741	2	EPHA2,EFNB3
M2	post-Golgi vesicle-mediated transport	GO:0006892	0.0429741	3	GBF1,RAB31,SPTBN1
M2	sterol transport	GO:0015918	0.0437028	3	NPC1,APOE,PLTP
M2	protein secretion	GO:0009306	0.0438686	6	MYO18A,ADAM9,ANXA4,MCU,SPTBN1,FN1
M2	detoxification	GO:0098754	0.0438686	3	APOE,PXDN,SNCA
M2	cellular detoxification	GO:1990748	0.0438686	3	APOE,PXDN,SNCA
M2	hydrogen peroxide metabolic process	GO:0042743	0.0438686	2	PXDN,SNCA
M2	embryo development	GO:0009790	0.0438686	5	LAMB1,COL6A1,COL12A1,COL1A1,FN1
M2	regulation of protein polymerization	GO:0032271	0.0438686	4	CAMSAP3,MAPT,IQGAP2,SNCA
M2	regulation of cardiac muscle cell action potential	GO:0098901	0.0460171	2	JUP,ANK2
M2	regulation of synapse structure or activity	GO:0050803	0.0460171	2	APOE,SNCA
M2	regulation of synapse organization	GO:0050807	0.0460171	2	APOE,SNCA
M2	cellular response to toxic substance	GO:0097237	0.0481402	4	SNCA,APOE,CPS1,PXDN
M2	embryonic morphogenesis	GO:0048598	0.0481402	4	LAMB1,COL6A1,COL12A1,FN1
M2	regulation of supramolecular fiber organization	GO:1902903	0.0488518	5	IQGAP2,SNCA,MAPT,APOE,CAMSAP3
M2	regulation of amyloid precursor protein catabolic process	GO:1902991	0.0488518	2	APOE,FLOT2
M2	antibiotic catabolic process	GO:0017001	0.0488518	2	PXDN,SNCA
M2	peptide secretion	GO:0002790	0.0490359	6	MYO18A,ADAM9,ANXA4,MCU,SPTBN1,FN1
M2	microtubule polymerization or depolymerization	GO:0031109	0.0502239	3	MAPT,SNCA,CAMSAP3
M2	regulation of cardiac muscle cell contraction	GO:0086004	0.0503877	2	JUP,ANK2
M2	regulation of endocytosis	GO:0030100	0.0503877	4	AAK1,APOE,SNCA,MYO18A
M2	amyloid-beta formation	GO:0034205	0.0503877	2	NCSTN,APOE
M2	cell-matrix adhesion	GO:0007160	0.0503877	4	JUP,COL3A1,ADAM9,CAMSAP3
M2	peptide cross-linking	GO:0018149	0.0503877	2	COL3A1,FN1
M2	positive regulation of neuron death	GO:1901216	0.0503877	2	MAPT,SNCA
M2	neuron projection development	GO:0031175	0.0525985	5	MAP2,LAMB1,MAPT,CRMP1,APOE
M2	regulation of actin filament-based movement	GO:1903115	0.0533311	2	JUP,ANK2
M2	cofactor catabolic process	GO:0051187	0.0533311	2	PXDN,SNCA
M2	positive regulation of protein import into nucleus	GO:0042307	0.0533311	2	JUP,BAG3
M2	Golgi to plasma membrane protein transport	GO:0043001	0.0533311	2	RAB31,SPTBN1
M2	positive regulation of cell adhesion	GO:0045785	0.0554291	5	PLPP3,FLOT2,JUP,ADAM9,FN1
M2	establishment of protein localization to plasma membrane	GO:0061951	0.0566387	2	RAB31,SPTBN1
M2	cognition	GO:0050890	0.0568557	3	MAPT,APOE,SLC1A4
M2	protein localization to endoplasmic reticulum	GO:0070972	0.0582055	2	GBF1,ANK2
M2	ventricular cardiac muscle cell action potential	GO:0086005	0.0582055	2	JUP,ANK2
M2	positive regulation of endocytosis	GO:0045807	0.0582055	3	APOE,SNCA,MYO18A
M2	modulation of chemical synaptic transmission	GO:0050804	0.0582055	2	APOE,SNCA
M2	plasma lipoprotein particle organization	GO:0071827	0.0582055	2	PLTP,APOE
M2	regulation of trans-synaptic signaling	GO:0099177	0.0582055	2	APOE,SNCA
M2	cell morphogenesis	GO:0000902	0.0582055	6	MAP2,LAMB1,MAPT,LAMC1,ILK,FN1
M2	regulation of cell adhesion mediated by integrin	GO:0033628	0.0582055	2	EPHA2,ADAM9
M2	positive regulation of protein import	GO:1904591	0.0582055	2	JUP,BAG3
M2	cellular response to heat	GO:0034605	0.0582055	2	MAPT,BAG3
M2	Golgi vesicle budding	GO:0048194	0.0582055	2	GBF1,MYO18A
M2	protein localization to nucleus	GO:0034504	0.0613077	4	JUP,BAG3,COL1A1,TOR1AIP2
M2	neuron development	GO:0048666	0.0613235	5	MAP2,LAMB1,MAPT,CRMP1,APOE
M2	triglyceride metabolic process	GO:0006641	0.0618107	2	APOE,CPS1
M2	regulation of protein localization to cell periphery	GO:1904375	0.0622521	3	EPHA2,EPB41L2,SPTBN1
M2	regulation of action potential	GO:0098900	0.0639554	2	JUP,ANK2
M2	regulation of monooxygenase activity	GO:0032768	0.0639554	2	APOE,SNCA
M2	protein-lipid complex subunit organization	GO:0071825	0.0639554	2	PLTP,APOE
M2	membrane organization	GO:0061024	0.0648038	6	NPC1,MYO18A,FLOT2,SPTBN1,GBF1,APOE
M2	positive regulation of protein secretion	GO:0050714	0.0660162	4	ADAM9,SPTBN1,MCU,MYO18A
M2	Golgi vesicle transport	GO:0048193	0.0660162	4	GBF1,RAB31,MYO18A,SPTBN1
M2	learning or memory	GO:0007611	0.0662339	2	MAPT,APOE
M2	negative regulation of neuron projection development	GO:0010977	0.0662339	2	CRMP1,APOE
M2	amyloid-beta metabolic process	GO:0050435	0.0662339	2	NCSTN,APOE
M2	protein polymerization	GO:0051258	0.0666941	4	CAMSAP3,MAPT,IQGAP2,SNCA
M2	regulation of plasma membrane bounded cell projection organization	GO:0120035	0.0680646	5	MAP4,MAPT,EPHA2,CRMP1,APOE
M2	Golgi organization	GO:0007030	0.0680646	3	GBF1,CAMSAP3,MYO18A
M2	negative regulation of blood vessel endothelial cell migration	GO:0043537	0.0686463	2	JUP,APOE
M2	Golgi to plasma membrane transport	GO:0006893	0.0686463	2	RAB31,SPTBN1
M2	regulation of cell projection organization	GO:0031344	0.0699009	5	MAP4,MAPT,EPHA2,CRMP1,APOE
M2	cell communication involved in cardiac conduction	GO:0086065	0.0711945	2	JUP,ANK2
M2	platelet activation	GO:0030168	0.0711945	2	STXBP1,APOE
M2	cholesterol homeostasis	GO:0042632	0.0711945	2	NPC1,APOE
M2	sterol homeostasis	GO:0055092	0.0711945	2	NPC1,APOE
M2	positive regulation of peptide secretion	GO:0002793	0.0711945	4	ADAM9,SPTBN1,MCU,MYO18A
M2	negative regulation of cellular amide metabolic process	GO:0034249	0.0713464	3	ENC1,APOE,SNCA
M2	regulation of neuron death	GO:1901214	0.0713464	3	MAPT,APOE,SNCA
M2	cellular component morphogenesis	GO:0032989	0.071624	6	MAP2,LAMB1,MAPT,LAMC1,ILK,FN1
M2	regulation of heart rate by cardiac conduction	GO:0086091	0.0717463	2	JUP,ANK2
M2	regulation of cholesterol transport	GO:0032374	0.0717463	2	PLTP,APOE
M2	regulation of sterol transport	GO:0032371	0.0717463	2	PLTP,APOE
M2	regulation of Notch signaling pathway	GO:0008593	0.0717463	2	AAK1,TSPAN14
M2	regulation of protein import into nucleus	GO:0042306	0.0717463	2	JUP,BAG3
M2	circulatory system process	GO:0003013	0.0723757	4	JUP,CPS1,COL1A2,ANK2
M2	blood circulation	GO:0008015	0.0723757	4	JUP,CPS1,COL1A2,ANK2
M2	regulation of cardiac muscle contraction	GO:0055117	0.0740213	2	JUP,ANK2
M2	positive regulation of lipid transport	GO:0032370	0.0740213	2	PLTP,APOE
M2	organic hydroxy compound biosynthetic process	GO:1901617	0.0740213	3	APOE,DHCR7,SNCA
M2	positive regulation of oxidoreductase activity	GO:0051353	0.0740213	2	APOE,SNCA
M2	localization within membrane	GO:0051668	0.0740213	2	APOE,AGRN
M2	lamellipodium assembly	GO:0030032	0.0740213	2	EPHA2,ABLIM1
M2	positive regulation of protein localization to plasma membrane	GO:1903078	0.0740213	2	EPHA2,SPTBN1
M2	calcium ion transmembrane transport	GO:0070588	0.0761028	4	ATP2A2,SNCA,MCU,ANK2
M2	vesicle budding from membrane	GO:0006900	0.076253	2	GBF1,MYO18A
M2	regulation of protein import	GO:1904589	0.076253	2	JUP,BAG3
M2	response to heat	GO:0009408	0.076253	2	MAPT,BAG3
M2	epithelium development	GO:0060429	0.0787243	6	ACADVL,EPHA2,ADAM9,ANXA4,TAGLN,CAMSAP3
M2	negative regulation of secretion by cell	GO:1903531	0.0787243	3	ANXA4,SNCA,FN1
M2	regulation of membrane potential	GO:0042391	0.0787686	4	JUP,MAPT,GLRX,ANK2
M2	dendrite development	GO:0016358	0.0787686	2	APOE,MAP2
M2	cell activation	GO:0001775	0.0790283	6	STXBP1,MYO18A,FLOT2,ADAM9,GBF1,APOE
M2	neuron differentiation	GO:0030182	0.0797456	5	MAP2,LAMB1,MAPT,CRMP1,APOE
M2	regulation of release of sequestered calcium ion into cytosol	GO:0051279	0.0800229	2	SNCA,ANK2
M2	nervous system process	GO:0050877	0.0800229	5	MAPT,SLC1A4,CRYM,APOE,COL1A1
M2	negative regulation of neuron differentiation	GO:0045665	0.0800229	2	CRMP1,APOE
M2	odontogenesis	GO:0042476	0.0800229	2	LAMB1,COL1A1
M2	protein import	GO:0017038	0.081521	3	JUP,BAG3,APOE
M2	cardiac muscle cell action potential involved in contraction	GO:0086002	0.082865	2	JUP,ANK2
M2	cholesterol metabolic process	GO:0008203	0.082865	2	APOE,DHCR7
M2	sterol metabolic process	GO:0016125	0.082865	2	APOE,DHCR7
M2	neuron death	GO:0070997	0.082865	3	MAPT,APOE,SNCA
M2	cellular response to virus	GO:0098586	0.082865	2	GBF1,GSDME
M2	positive regulation of nucleocytoplasmic transport	GO:0046824	0.0863472	2	JUP,BAG3
M2	cardiac muscle cell contraction	GO:0086003	0.0887947	2	JUP,ANK2
M2	regulation of plasma lipoprotein particle levels	GO:0097006	0.0887947	2	PLTP,APOE
M2	negative regulation of secretion	GO:0051048	0.0887947	3	ANXA4,SNCA,FN1
M2	neutral lipid metabolic process	GO:0006638	0.0887947	2	APOE,CPS1
M2	acylglycerol metabolic process	GO:0006639	0.0887947	2	APOE,CPS1
M2	transforming growth factor beta receptor signaling pathway	GO:0007179	0.0887947	3	COL3A1,ADAM9,COL1A2
M2	cell adhesion mediated by integrin	GO:0033627	0.0887947	2	EPHA2,ADAM9
M2	response to temperature stimulus	GO:0009266	0.0887947	2	MAPT,BAG3
M2	establishment of protein localization to membrane	GO:0090150	0.0887947	3	NPC1,SPTBN1,RAB31
M2	regulation of nervous system development	GO:0051960	0.0901568	4	CRMP1,MAPT,APOE,SNCA
M2	regulation of striated muscle contraction	GO:0006942	0.0903697	2	JUP,ANK2
M2	negative regulation of cytokine secretion	GO:0050710	0.0903697	2	ANXA4,FN1
M2	phospholipid transport	GO:0015914	0.0903697	2	PLTP,APOE
M2	response to lipopolysaccharide	GO:0032496	0.0903697	3	ADAM9,CPS1,SNCA
M2	negative regulation of neurogenesis	GO:0050768	0.0928129	2	CRMP1,APOE
M2	canonical Wnt signaling pathway	GO:0060070	0.0943634	4	COL1A1,ILK,APOE,PLPP3
M2	cardiac conduction	GO:0061337	0.094961	2	JUP,ANK2
M2	generation of neurons	GO:0048699	0.094961	5	MAP2,LAMB1,MAPT,CRMP1,APOE
M2	regulation of protein complex assembly	GO:0043254	0.094961	5	IQGAP2,SNCA,MAPT,APOE,CAMSAP3
M2	regulation of epithelial cell migration	GO:0010632	0.094961	4	JUP,ADAM9,APOE,PLPP3
M2	integrin-mediated signaling pathway	GO:0007229	0.094961	2	COL3A1,ILK
M2	positive regulation of protein localization to nucleus	GO:1900182	0.094961	2	JUP,BAG3
M2	exocytosis	GO:0006887	0.094961	3	STXBP1,SNCA,RAB31
M2	vesicle-mediated transport to the plasma membrane	GO:0098876	0.094961	2	RAB31,SPTBN1
M2	regulation of calcium ion transport into cytosol	GO:0010522	0.0969133	2	SNCA,ANK2
M2	cardiac muscle cell action potential	GO:0086001	0.0969133	2	JUP,ANK2
M2	positive regulation of lipid localization	GO:1905954	0.0969133	2	PLTP,APOE
M2	negative regulation of establishment of protein localization	GO:1904950	0.0969133	3	MAPT,ANXA4,FN1
M2	negative regulation of nervous system development	GO:0051961	0.0969133	2	CRMP1,APOE
M2	organophosphate biosynthetic process	GO:0090407	0.0978433	4	CPS1,ALDOB,SNCA,APOE
M2	cellular calcium ion homeostasis	GO:0006874	0.0978433	4	ATP2A2,SNCA,MCU,ANK2
M3	translation	GO:0006412	0.00207516	6	SHMT2,RPS4X,RPL6,RPS9,RPL18,RPL18A
M3	peptide biosynthetic process	GO:0043043	0.00213133	6	SHMT2,RPS4X,RPL6,RPS9,RPL18,RPL18A
M3	amide biosynthetic process	GO:0043604	0.0031261	6	SHMT2,RPS4X,RPL6,RPS9,RPL18,RPL18A
M3	peptide metabolic process	GO:0006518	0.00477449	6	SHMT2,RPS4X,RPL6,RPS9,RPL18,RPL18A
M3	cytoplasmic translation	GO:0002181	0.00486302	3	RPL6,RPL18,RPL18A
M3	posttranscriptional regulation of gene expression	GO:0010608	0.0235745	4	YBX1,RPS9,SHMT2,RPS4X
M3	regulation of cysteine-type endopeptidase activity involved in apoptotic process	GO:0043281	0.0318047	3	PRDX5,FAM162A,IGBP1
M3	regulation of phosphoprotein phosphatase activity	GO:0043666	0.0318047	2	IGBP1,IKBKB
M3	regulation of cysteine-type endopeptidase activity	GO:2000116	0.0370611	3	PRDX5,FAM162A,IGBP1
M3	regulation of translation	GO:0006417	0.0370611	3	SHMT2,RPS9,RPS4X
M3	regulation of protein dephosphorylation	GO:0035304	0.0415496	2	IGBP1,IKBKB
M3	negative regulation of cysteine-type endopeptidase activity involved in apoptotic process	GO:0043154	0.0415496	2	PRDX5,IGBP1
M3	regulation of cellular amide metabolic process	GO:0034248	0.0436441	3	SHMT2,RPS9,RPS4X
M3	negative regulation of cysteine-type endopeptidase activity	GO:2000117	0.0438686	2	PRDX5,IGBP1
M3	response to interleukin-1	GO:0070555	0.0438686	2	IGBP1,IKBKB
M3	purine-containing compound metabolic process	GO:0072521	0.0460171	3	MACROD1,SHMT2,PFKM
M3	ATP metabolic process	GO:0046034	0.0553511	2	SHMT2,PFKM
M3	regulation of endopeptidase activity	GO:0052548	0.0562501	3	PRDX5,FAM162A,IGBP1
M3	negative regulation of MAPK cascade	GO:0043409	0.0562501	2	PIN1,IGBP1
M3	negative regulation of hydrolase activity	GO:0051346	0.0585677	3	PRDX5,IGBP1,IKBKB
M3	regulation of peptidase activity	GO:0052547	0.0595092	3	PRDX5,FAM162A,IGBP1
M3	purine nucleoside monophosphate metabolic process	GO:0009126	0.0639554	2	SHMT2,PFKM
M3	purine ribonucleoside monophosphate metabolic process	GO:0009167	0.0639554	2	SHMT2,PFKM
M3	ribonucleoside triphosphate metabolic process	GO:0009199	0.0639554	2	SHMT2,PFKM
M3	purine ribonucleoside triphosphate metabolic process	GO:0009205	0.0639554	2	SHMT2,PFKM
M3	ribonucleoside monophosphate metabolic process	GO:0009161	0.0645851	2	SHMT2,PFKM
M3	purine nucleoside triphosphate metabolic process	GO:0009144	0.0648038	2	SHMT2,PFKM
M3	nucleobase-containing small molecule metabolic process	GO:0055086	0.0677826	3	MACROD1,SHMT2,PFKM
M3	regulation of phosphatase activity	GO:0010921	0.0680646	2	IGBP1,IKBKB
M3	monocarboxylic acid biosynthetic process	GO:0072330	0.0699009	2	ABCD3,PFKM
M3	nucleoside monophosphate metabolic process	GO:0009123	0.0717463	2	SHMT2,PFKM
M3	nucleoside triphosphate metabolic process	GO:0009141	0.0717463	2	SHMT2,PFKM
M3	negative regulation of endopeptidase activity	GO:0010951	0.0740213	2	PRDX5,IGBP1
M3	negative regulation of peptidase activity	GO:0010466	0.0773702	2	PRDX5,IGBP1
M3	coenzyme metabolic process	GO:0006732	0.0787243	2	SHMT2,PFKM
M3	response to tumor necrosis factor	GO:0034612	0.0787243	2	IGBP1,IKBKB
M3	regulation of dephosphorylation	GO:0035303	0.0788719	2	IGBP1,IKBKB
M3	generation of precursor metabolites and energy	GO:0006091	0.085483	2	SHMT2,PFKM
M3	I-kappaB kinase/NF-kappaB signaling	GO:0007249	0.0917458	2	S100A13,IKBKB
M3	protein dephosphorylation	GO:0006470	0.0923545	2	IGBP1,IKBKB
M4	alpha-amino acid metabolic process	GO:1901605	0.0046171	4	BHMT,OTC,GLDC,PIPOX
M4	alpha-amino acid catabolic process	GO:1901606	0.00486302	3	OTC,GLDC,PIPOX
M4	cellular amino acid catabolic process	GO:0009063	0.00509361	3	OTC,GLDC,PIPOX
M4	cellular amino acid metabolic process	GO:0006520	0.00654845	4	BHMT,OTC,GLDC,PIPOX
M4	tube formation	GO:0035148	0.00857393	2	DAB2IP,NOTCH1
M4	positive regulation of Ras protein signal transduction	GO:0046579	0.0164114	2	ARRB1,NOTCH1
M4	positive regulation of small GTPase mediated signal transduction	GO:0051057	0.0177731	2	ARRB1,NOTCH1
M4	aspartate family amino acid metabolic process	GO:0009066	0.0190336	2	BHMT,PIPOX
M4	carboxylic acid catabolic process	GO:0046395	0.0266536	3	OTC,GLDC,PIPOX
M4	organic acid catabolic process	GO:0016054	0.0266536	3	OTC,GLDC,PIPOX
M4	cellular amino acid biosynthetic process	GO:0008652	0.0292218	2	OTC,BHMT
M4	alpha-amino acid biosynthetic process	GO:1901607	0.0292218	2	OTC,BHMT
M4	cellular response to vascular endothelial growth factor stimulus	GO:0035924	0.0318047	2	DAB2IP,NOTCH1
M4	cell morphogenesis involved in differentiation	GO:0000904	0.033219	3	ANTXR1,L1CAM,MAP6
M4	microtubule bundle formation	GO:0001578	0.035416	2	TPPP3,TPPP
M4	negative regulation of endothelial cell migration	GO:0010596	0.0370611	2	DAB2IP,NOTCH1
M4	Notch signaling pathway	GO:0007219	0.0370611	2	ARRB1,NOTCH1
M4	regulation of ERK1 and ERK2 cascade	GO:0070372	0.0383243	3	ARRB1,DAB2IP,NOTCH1
M4	small molecule catabolic process	GO:0044282	0.0388994	3	OTC,GLDC,PIPOX
M4	carboxylic acid biosynthetic process	GO:0046394	0.0415496	3	OTC,BHMT,TECR
M4	organic acid biosynthetic process	GO:0016053	0.0415496	3	OTC,BHMT,TECR
M4	ERK1 and ERK2 cascade	GO:0070371	0.0418924	3	ARRB1,DAB2IP,NOTCH1
M4	drug catabolic process	GO:0042737	0.0429741	2	GLDC,PIPOX
M4	regulation of angiogenesis	GO:0045765	0.0437028	3	ITGB8,DAB2IP,NOTCH1
M4	negative regulation of epithelial cell migration	GO:0010633	0.0438686	2	DAB2IP,NOTCH1
M4	regulation of Ras protein signal transduction	GO:0046578	0.0438686	2	ARRB1,NOTCH1
M4	regulation of GTPase activity	GO:0043087	0.0438686	3	EVI5L,DAB2IP,ARRB1
M4	cell-substrate adhesion	GO:0031589	0.0438686	3	ANTXR1,L1CAM,NOTCH1
M4	regulation of epithelial to mesenchymal transition	GO:0010717	0.0438686	2	DAB2IP,NOTCH1
M4	regulation of vasculature development	GO:1901342	0.0460171	3	ITGB8,DAB2IP,NOTCH1
M4	cell morphogenesis involved in neuron differentiation	GO:0048667	0.0464649	2	L1CAM,MAP6
M4	negative regulation of NF-kappaB transcription factor activity	GO:0032088	0.0490359	2	ARRB1,DAB2IP
M4	regulation of small GTPase mediated signal transduction	GO:0051056	0.0490359	2	ARRB1,NOTCH1
M4	negative regulation of angiogenesis	GO:0016525	0.0525985	2	DAB2IP,NOTCH1
M4	negative regulation of blood vessel morphogenesis	GO:2000181	0.0540464	2	DAB2IP,NOTCH1
M4	negative regulation of vasculature development	GO:1901343	0.057846	2	DAB2IP,NOTCH1
M4	epithelial to mesenchymal transition	GO:0001837	0.059284	2	DAB2IP,NOTCH1
M4	mesenchymal cell differentiation	GO:0048762	0.0637027	2	DAB2IP,NOTCH1
M4	angiogenesis	GO:0001525	0.0639554	3	ITGB8,DAB2IP,NOTCH1
M4	neuron projection morphogenesis	GO:0048812	0.0643517	2	L1CAM,MAP6
M4	cell cycle arrest	GO:0007050	0.0672365	2	DAB2IP,NOTCH1
M4	mesenchyme development	GO:0060485	0.0686463	2	DAB2IP,NOTCH1
M4	blood vessel morphogenesis	GO:0048514	0.0695686	3	ITGB8,DAB2IP,NOTCH1
M4	cell morphogenesis	GO:0000902	0.0713464	3	ANTXR1,L1CAM,MAP6
M4	blood vessel development	GO:0001568	0.0717463	3	ITGB8,DAB2IP,NOTCH1
M4	positive regulation of MAPK cascade	GO:0043410	0.0717463	3	ARRB1,DAB2IP,NOTCH1
M4	plasma membrane bounded cell projection morphogenesis	GO:0120039	0.0717463	2	L1CAM,MAP6
M4	cell projection morphogenesis	GO:0048858	0.0717463	2	L1CAM,MAP6
M4	small molecule biosynthetic process	GO:0044283	0.0751724	3	OTC,BHMT,TECR
M4	vasculature development	GO:0001944	0.076253	3	ITGB8,DAB2IP,NOTCH1
M4	cardiovascular system development	GO:0072358	0.076253	3	ITGB8,DAB2IP,NOTCH1
M4	cell part morphogenesis	GO:0032990	0.0768888	2	L1CAM,MAP6
M4	actin cytoskeleton organization	GO:0030036	0.0773702	3	ANTXR1,LLGL1,ARRB1
M4	positive regulation of ERK1 and ERK2 cascade	GO:0070374	0.0776675	2	ARRB1,NOTCH1
M4	drug metabolic process	GO:0017144	0.0787686	3	BHMT,GLDC,PIPOX
M4	negative regulation of DNA binding transcription factor activity	GO:0043433	0.0787686	2	ARRB1,DAB2IP
M4	cellular component morphogenesis	GO:0032989	0.0790283	3	ANTXR1,L1CAM,MAP6
M4	Ras protein signal transduction	GO:0007265	0.0791077	2	ARRB1,NOTCH1
M4	tube morphogenesis	GO:0035239	0.079201	3	ITGB8,DAB2IP,NOTCH1
M4	receptor-mediated endocytosis	GO:0006898	0.0821355	2	ARRB1,LRP2
M4	small GTPase mediated signal transduction	GO:0007264	0.0887947	2	ARRB1,NOTCH1
M4	regulation of endothelial cell migration	GO:0010594	0.0887947	2	DAB2IP,NOTCH1
M4	sulfur compound metabolic process	GO:0006790	0.0896452	2	BHMT,PIPOX
M4	tube development	GO:0035295	0.0903697	3	ITGB8,DAB2IP,NOTCH1
M5	protein tetramerization	GO:0051262	0.00850625	2	ANXA2,CAT
M5	regulation of protein binding	GO:0043393	0.0164174	2	TMBIM6,ANXA2
M5	regulation of binding	GO:0051098	0.0294251	2	TMBIM6,ANXA2
M5	protein complex oligomerization	GO:0051259	0.03541	2	ANXA2,CAT
SOURCE	TARGET	WEIGHT
MCM7	MCM4	0.818386
ENO2	MAP4	0.702547
RPS4X	RPL37A	0.700707
MCM6	MCM4	0.651484
RPL6	RPL18	0.636824
MCM5	MCM7	0.587164
MAPRE2	S100A13	0.585995
EBNA1BP2	CDC123	0.581145
STAU1	DHX9	0.579331
RPL6	RPL27A	0.575698
PAPOLA	SRSF5	0.571757
ASAH1	CAT	0.570426
MCM7	RALY	0.559792
MCM3	ENSA	0.54818
RPL6	RPL21	0.54818
GCN1	MAPRE2	0.545034
LAMC1	NID1	0.544776
SMC1A	MCM7	0.543293
DDX18	DHX15	0.540853
RPL3	RPS9	0.540277
RPL18	CDC123	0.534542
DHX15	DDX46	0.534451
GMPS	CDC123	0.529284
HNRNPU	SERBP1	0.525785
RPL18A	RPL37A	0.525405
HMGB3	SART3	0.524537
CDC23	DDX46	0.519694
BTAF1	DHX15	0.509907
SPTBN1	PLCB1	0.498418
SCAMP1	PYCR1	0.490775
PAPOLA	MSH2	0.488029
TMX1	ACLY	0.487694
MCM6	SMCHD1	0.487328
RPS4X	RPS11	0.487115
GTPBP4	CDC123	0.484706
FH	SERBP1	0.479768
LAMB1	PXDN	0.475869
LMNA	MAP4	0.474773
MCM3	PCNA	0.473069
ENSA	ACP2	0.472643
RPL37A	S100A13	0.471791
GTPBP4	SMARCA5	0.471335
LGALS3BP	LGALS1	0.471092
PLTP	MAP4	0.470635
RPS4X	IGBP1	0.466258
MCM5	DNMT1	0.464679
RFC5	CDC123	0.464254
TMBIM6	GALNT1	0.463859
BCCIP	HNRNPU	0.462114
ENO2	ENSA	0.460825
FUS	KRR1	0.460082
TMX1	ABCD3	0.459612
SPTAN1	DDX24	0.458202
ILK	PLPP3	0.456703
MCM7	EXOSC10	0.45419
RTN1	ALCAM	0.452662
ANXA4	SPCS2	0.452224
RPL6	SERBP1	0.450863
ASAH1	ADAM9	0.450138
TAGLN	LAMC1	0.449353
SCAMP1	FBXO21	0.447662
SCAMP1	ENSA	0.446907
TMPO	KRR1	0.44558
NDUFA2	RPL18A	0.444208
DHX15	SPCS2	0.44076
ZNF207	DHX15	0.436192
MAPRE2	MAP4	0.435577
STXBP1	ATP2A2	0.432923
ILK	SERPINH1	0.432833
TMBIM6	RPL18A	0.431215
GCN1	MYO18A	0.430422
CALD1	LAMC1	0.42939
PAPOLA	GALNT1	0.428822
NDC1	FAF1	0.428493
RPL6	2023-09-02	0.427029
DDX18	PTRH2	0.426357
LAMC1	IKBKB	0.426342
COL6A1	SPCS2	0.423553
SHMT2	RPS4X	0.422138
WDR3	SERBP1	0.42053
HSPG2	LAMC1	0.41845
RRM1	DDX46	0.41793
TMBIM6	GFPT1	0.416372
ATP1A3	PFKM	0.414237
ADAM9	MYO6	0.413852
MCM5	NOP56	0.413838
MCM4	CSTF2	0.412698
DNAJB2	MAP4	0.411013
ILK	COL6A1	0.410377
ANXA2	RPL27A	0.409713
SNCA	SPTBN1	0.408621
TMBIM6	RPN2	0.407162
FLNC	LAMC1	0.406676
YBX1	CDC123	0.406514
THUMPD3	NIFK	0.406234
ADGRL2	ENC1	0.405704
ABCD3	HNRNPU	0.404645
FLOT2	ILK	0.402471
ASAH1	GALC	0.40093
GSDME	ILK	0.399949
GMPS	RPL18A	0.3979
HSPG2	NCSTN	0.396906
GSDME	SPTAN1	0.396292
MPP2	SNCA	0.395664
LGALS1	RPS9	0.394454
FRYL	ENSA	0.394323
GCN1	CDC123	0.394162
PLCB1	NOVA1	0.394017
TAGLN	COL1A2	0.393463
FLOT2	ENSA	0.391077
YBX1	CALD1	0.390815
AKAP12	LAMC1	0.390583
NDUFA2	BCCIP	0.389624
HPCAL1	ILK	0.38916
ENC1	MAPT	0.38619
LAMC1	MEST	0.386117
CDC123	PFKM	0.384816
NUP155	MCM6	0.38268
NOC2L	MCM7	0.382507
NEU1	PFKM	0.381556
RALY	DNAJB2	0.379944
TXN	SPCS2	0.379886
ILK	NPC1	0.379053
DHX15	GIGYF2	0.378421
LGALS3BP	COL6A3	0.377388
RPS4X	FN1	0.377302
RAB31	BNIP3L	0.375583
CAPZA2	PFKM	0.375096
YBX1	PCNA	0.372239
AKAP12	CDC16	0.371555
NUP155	DDX47	0.370358
RPF2	SART3	0.369996
ATP2A2	PFKM	0.369932
AKAP12	RNGTT	0.369505
CDC16	ABCD3	0.368453
CDC123	2023-09-02	0.368425
CDC16	RSL1D1	0.36763
MPP2	SLC1A4	0.367062
RPL18	NOVA1	0.363525
GALNT1	HADHA	0.362593
GFPT1	RPN2	0.362029
AFAP1	PXDN	0.361606
STXBP1	PLAT	0.361409
RPL6	YBX1	0.360958
2023-09-02	MYO6	0.360578
TMBIM6	NPC1	0.359973
TMBIM6	HADHA	0.359861
FRYL	SMCHD1	0.358681
ABCD3	SERBP1	0.358428
PRPF6	HPCAL1	0.358105
CADPS	PLCB1	0.358035
CDC16	NOVA1	0.357741
STAU1	BMS1	0.356662
PYGL	ADAM9	0.356634
RPL27A	FH	0.355682
TPM4	ILK	0.355178
MTCH2	CDC123	0.354173
COL6A1	GCN1	0.353447
RPL18A	RALY	0.353168
PES1	NOC2L	0.352973
ZNF207	GFPT1	0.352527
RAB31	DPY19L1	0.35236
RPRD2	FBXO21	0.352248
PSMD5	TMPO	0.351399
HMGA1	SPCS2	0.350982
GALNT1	CDC123	0.349108
GALNT1	PTRH2	0.347943
GALNT1	DHX15	0.347666
CDC123	RPS9	0.347251
HMGA1	GCN1	0.347099
ILK	S100A13	0.346698
RSL1D1	HNRNPU	0.345331
PBXIP1	ASAH1	0.345276
LAMB1	UGDH	0.344242
MYO18A	NOVA1	0.343257
LGALS1	LAMC1	0.343154
HNRNPU	2023-09-02	0.343071
NSFL1C	EPB41L2	0.343058
ASNS	EPHA2	0.342343
ABCD3	SMARCA5	0.342178
PBXIP1	TMBIM6	0.341272
TRMT5	CDC123	0.341107
GALNT1	ADAM9	0.340065
ENO2	AGAP1	0.340038
DHX15	PDS5B	0.339586
FBXO21	HMGB3	0.33949
RNGTT	NOVA1	0.339244
TEX10	HNRNPU	0.339107
CAPZA2	PAPOLA	0.339052
CNTN1	LAMC1	0.338929
COL1A2	S100A13	0.338888
RIDA	MRPS5	0.338089
PDCD11	GCN1	0.337549
STAU1	FBXO21	0.337549
NDUFA2	EBNA1BP2	0.337126
NEU1	MYO18A	0.337058
STXBP1	ACLY	0.336813
RTN1	GALNT1	0.336404
CAT	SPCS2	0.335846
NSFL1C	PES1	0.335723
YBX1	ANXA2	0.334295
HMGB3	RNGTT	0.333929
COL6A1	ABLIM1	0.333454
XPO6	GCN1	0.333427
HADHA	CAT	0.333169
SPTAN1	DNM1	0.332126
FUS	GCN1	0.331801
ANXA4	RPN2	0.331733
FN1	RPL21	0.331449
AGAP1	KRR1	0.330841
XPO6	DHX15	0.330706
PIN1	RPS9	0.330651
PCNA	ANXA2	0.330435
ACSL4	ADAM9	0.329356
S100A13	NOVA1	0.32879
NDUFA2	PRDX5	0.3285
RPS4X	ANXA2	0.328332
ABCD3	RIDA	0.327686
RNGTT	PDS5B	0.327539
SUGT1	NIFK	0.327431
SHMT2	MCM7	0.326773
CDC16	SMCHD1	0.32578
DDX18	GCLM	0.325512
CDC16	FBXO21	0.324922
GBF1	MAP4	0.323933
DMXL2	SPCS2	0.323732
GALNT1	ZNF207	0.323692
RPS4X	STAU1	0.322998
TMBIM6	2023-09-02	0.322811
SCAMP1	PFKM	0.322571
RPS11	HTRA2	0.322131
GPC4	LAMC1	0.321971
ANXA4	S100A13	0.321957
ITGB8	ENO2	0.321811
ANK2	SCAMP1	0.321531
AGRN	STAU1	0.321518
NDUFA2	TXN	0.320919
CDC23	ABCD3	0.320573
PDCD11	RSL1D1	0.320281
FXYD6	ILK	0.320068
HSPG2	ANXA4	0.320042
ASAH1	CADPS	0.317947
TMBIM6	GIGYF2	0.317114
CRNKL1	PDS5B	0.316862
EPHA2	EFNB3	0.31673
HEATR1	TMPO	0.316691
SPTBN1	2023-09-02	0.31644
TXN	ADAM9	0.315464
PYCR1	FH	0.314673
STAT1	MCM5	0.313543
ERLIN1	CSTF2	0.313293
YBX1	LMNA	0.313083
AGRN	GCN1	0.312479
PRPF6	ENSA	0.311458
RPL18A	MCM7	0.311458
TRMT5	LGALS1	0.311222
GNL3	GTPBP4	0.310947
RSL1D1	ANXA2	0.310921
AGRN	AAK1	0.310915
ASAH1	MAP4	0.310647
GCN1	RIDA	0.31049
COL1A2	COL1A1	0.310359
RPRD2	BRD4	0.310229
GALNT1	PEPD	0.310137
GFPT1	FBXO21	0.309485
ILK	CDC123	0.309302
RPL37A	MAP4	0.309159
CDC23	DARS	0.308846
RPS4X	LMNA	0.308833
DHCR7	ENSA	0.308624
RPL6	TAGLN	0.308286
ABCD3	DHX9	0.308208
MAP4	IKBKB	0.308208
PIN1	MCM7	0.307922
TMBIM6	PLPP3	0.307844
HSPG2	JUP	0.307739
PAPOLA	RPL6	0.307635
NCAPG	DNMT1	0.307402
STXBP1	STAU1	0.306441
NMT2	MAPRE2	0.306
NAT10	WDR3	0.305818
TECR	RALY	0.305793
EPB41L2	MAP4	0.305119
FBXO21	NIFK	0.304763
CDC16	GIGYF2	0.304731
CAPZA2	NOVA1	0.304408
FBXO21	ALDH2	0.303439
MAPRE2	IKBKB	0.303259
RPL3	ALDH2	0.303233
2023-09-02	ADAM9	0.303233
CDC16	2023-09-02	0.30228
TAGLN	ANKLE2	0.301932
RPL37A	ANXA2	0.301225
GALNT1	TMX1	0.300917
DDX24	AGTPBP1	0.300853
HMGA1	NOVA1	0.300391
ADGRL2	BASP1	0.300352
ATP2A2	2023-09-02	0.300224
MAPRE2	GALC	0.297003
CDC123	HTRA2	0.295857
GLRX	TAGLN	0.295857
L1CAM	SEZ6L2	0.295272
UBFD1	ENSA	0.294156
SERPINH1	COL3A1	0.290595
NSFL1C	DDX24	0.288699
ANKLE2	DHX9	0.288548
ZNF207	TXN	0.288185
NDUFA2	SPCS2	0.287497
INA	EFNB3	0.286573
GTPBP4	DDX27	0.285165
RPF2	UBA6	0.284686
CRYM	MAPT	0.283922
STXBP1	MID1	0.283773
MPP2	SORBS2	0.282522
EDIL3	ALCAM	0.282485
ZNF207	TYMS	0.282312
RPL18A	CFDP1	0.28199
CALD1	NEGR1	0.281484
VWA5A	ALDH2	0.280916
MALT1	SMARCA5	0.280756
RPL18	PFKM	0.279108
TPM4	FN1	0.278224
ACSS3	AAK1	0.278016
CRMP1	DNM1	0.277404
NPC1	ACP2	0.275962
MCM3	RCC2	0.275938
MPP2	NEFM	0.275061
APOE	MAP2	0.273797
RRM1	HPF1	0.272851
BAG3	ADAM9	0.272452
ATRN	ADAM9	0.272125
SUCLG2	ABCD3	0.27134
TECR	ATP1A3	0.267245
DMXL2	EFNB3	0.266982
EFNB3	IQGAP2	0.265301
PBXIP1	PCCA	0.265075
PNPT1	HNRNPU	0.264915
HSPA12A	MYO6	0.264814
DDX50	BTAF1	0.262976
ZNF428	DNM1	0.2603
IGSF3	GFPT1	0.259959
GEMIN5	MCM6	0.258827
MSI1	EVI5L	0.256501
GMPS	DDX54	0.255708
STMN1	ENSA	0.252987
SCAMP1	TES	0.250905
ACADVL	DNAJB2	0.250584
PSMD5	ITPA	0.250401
CAPZA2	VAPB	0.250126
ASAH1	ERLIN2	0.249989
AOX1	TAGLN	0.247252
PRPF6	S100A13	0.247002
DPP3	HMGB3	0.243613
FAM162A	NDUFA2	0.241493
PBXIP1	MFGE8	0.239475
RPL18A	IKBKB	0.239131
DLG4	DNM1	0.235277
CPS1	MYO6	0.233208
PPFIA3	DNM1	0.231955
FBXO21	COLGALT2	0.231097
TPM4	LRRFIP1	0.230231
ILK	PPP1R18	0.22894
MPP2	KIF21B	0.228278
PDCD11	RRP12	0.226092
ITGB8	L1CAM	0.223354
NDUFA2	METTL9	0.21885
INA	AGTPBP1	0.217819
LPCAT2	PPP1R18	0.213263
MPP2	ALDOB	0.210121
SPOCK3	LRP2	0.207278
GSDME	FDXR	0.206727
LAMC1	COL12A1	0.205773
HEATR1	RBM12B	0.205628
MPP2	ABCB6	0.205519
PRPF6	GGA1	0.204902
RSL1D1	NOL6	0.203691
MCU	PPP1R18	0.203523
PPP1R18	TSPAN14	0.202555
CAMSAP3	MAP2	0.202338
SLC22A23	2023-09-05	0.202168
DHCR7	CNTN1	0.200297
EVI5L	NOTCH1	0.199207
FBXO21	CTNNA2	0.19863
PGM2L1	AKAP12	0.196984
L1CAM	TPPP3	0.194352
BCAT1	DNM1	0.19241
MRPL10	BCCIP	0.191562
TECR	ALDH1A1	0.189918
SPATA5	HTRA2	0.188393
FABP3	SEZ6L2	0.1862
ANXA2	RPN2	0.183917
SLC22A23	TPPP	0.183601
SEC11C	BCCIP	0.181298
L1CAM	BASP1	0.180931
PRDX5	SESTD1	0.180434
ATRN	PANK3	0.176391
DGAT1	ABCD3	0.173685
ZNF512	MSH2	0.173387
2023-09-05	PRR36	0.172049
CELF4	EVI5L	0.170511
PMM1	FABP3	0.169865
DAB2IP	ANTXR1	0.169847
TECR	CRABP1	0.168364
CDH6	COLGALT2	0.167945
HPCAL1	SH3BGRL2	0.167128
PRR36	MAP6	0.162917
PITPNM1	AGAP3	0.16117
SLC22A23	GPRIN1	0.160501
CNPY4	EVI5L	0.160252
TOR1AIP2	ALDOB	0.158557
CDC16	PDS5B	0.154235
METTL7A	CAT	0.153195
FRYL	CRNKL1	0.153092
LAMA1	CNPY4	0.153045
ENSA	BORCS5	0.152003
TECR	CADPS	0.149997
VAPB	NME4	0.149604
TENM2	CTNNA2	0.148085
NOS1AP	CADPS	0.148027
CAB39L	ANTXR1	0.147014
HMGA1	RDH13	0.144593
NUBP2	PRR36	0.143775
TECR	GLDC	0.140988
PIPOX	TECR	0.137365
MACROD1	IGBP1	0.135249
ASL	TMBIM6	0.132132
SLC22A23	RCOR2	0.131106
SLC22A23	PREX1	0.129612
LLGL1	BASP1	0.127628
ARRB1	CELF4	0.125657
GTF3C3	FAR1	0.119532
GABRA3	SEZ6L2	0.117999
SLC22A23	CLVS1	0.117739
CELF4	MAB21L1	0.116198
SH3GLB2	RDH13	0.114253
FRYL	CDC42	0.105037
SLC22A23	OTC	0.100101
ALDH8A1	PRR36	0.0986604
SLC22A23	GBA3	0.0979517
HMGA1	PDXP	0.0945279
MTTP	PRR36	0.0931087
BHMT	L1CAM	0.0857205
ASAH1	TSPAN6	0.0841316
