# Supplementary material for: Proteomic analysis of X-linked dystonia parkinsonism disease striatal neurons reveals altered RNA metabolism and splicing
Source: Neurobiol Dis. Author manuscript; Available in PMC 2024 May 20. (PMC11103251; doi:10.1016/j.nbd.2023.106367)
Supplement: suppl Table 9 [file NIHMS1990109-supplement-suppl_Table_9.xlsx]

## Sheet: NSCs_WGCNA_Modules
Supplementary Table S9
Genes	Mod	Color
ABHD6	0	grey
ANKRD50	0	grey
AP3B2	0	grey
AP3M1	0	grey
APAF1	0	grey
ARFGAP1	0	grey
ARIH2	0	grey
ATL2	0	grey
BIN1	0	grey
BLOC1S2	0	grey
C10orf35	0	grey
C11orf68	0	grey
CAMK4	0	grey
CASK	0	grey
CCDC88A	0	grey
CDK5	0	grey
CERS6	0	grey
CHMP1A	0	grey
CLASP1	0	grey
CNPY3	0	grey
CNTNAP1	0	grey
CPT1A	0	grey
CRTC1	0	grey
CSNK1A1	0	grey
DDX19B	0	grey
DENR	0	grey
DERL2	0	grey
DGAT1	0	grey
DKK3	0	grey
DOHH	0	grey
ETF1	0	grey
FABP3	0	grey
GALNS	0	grey
GAPVD1	0	grey
GIT1	0	grey
GMPPB	0	grey
GPX4	0	grey
GYG2	0	grey
HSDL2	0	grey
HSPA1B	0	grey
HYPK	0	grey
IPO13	0	grey
JUP	0	grey
KBTBD11	0	grey
KDM3B	0	grey
KRT14	0	grey
KRT16	0	grey
KRT5	0	grey
KRT6A	0	grey
MFGE8	0	grey
MRPL22	0	grey
MRPL4	0	grey
MRPL48	0	grey
MRPS5	0	grey
MTFR1L	0	grey
NAGLU	0	grey
NDRG4	0	grey
NDUFB10	0	grey
NDUFB7	0	grey
NDUFV2	0	grey
NPC1	0	grey
NUDCD2	0	grey
NUDCD3	0	grey
OSBPL11	0	grey
OSBPL2	0	grey
PARVA	0	grey
PRKACA	0	grey
PROSC	0	grey
PSMB6	0	grey
PSMD12	0	grey
PSME2	0	grey
PTEN	0	grey
PURA	0	grey
RAB24	0	grey
RBM28	0	grey
RNF126	0	grey
RPS27A	0	grey
RPTOR	0	grey
RRAGC	0	grey
SENP3	0	grey
SH3PXD2B	0	grey
SLC39A10	0	grey
SMG9	0	grey
SYNRG	0	grey
TAP1	0	grey
TNPO2	0	grey
TOR1AIP2	0	grey
TP53BP1	0	grey
TPM1	0	grey
TRAF2	0	grey
TRAPPC1	0	grey
TRAPPC5	0	grey
TRMT1	0	grey
TRMT11	0	grey
TSN	0	grey
TXNDC9	0	grey
UBR4	0	grey
UFC1	0	grey
USP24	0	grey
UXS1	0	grey
VDAC3	0	grey
VKORC1L1	0	grey
WDR11	0	grey
YIF1B	0	grey
TMEM256	1	turquoise
WASH3P	1	turquoise
A2M	1	turquoise
AAK1	1	turquoise
AAMP	1	turquoise
AAR2	1	turquoise
ABAT	1	turquoise
ABCB7	1	turquoise
ABCF2	1	turquoise
ABHD10	1	turquoise
ABHD12	1	turquoise
ABLIM1	1	turquoise
ABR	1	turquoise
ACACA	1	turquoise
ACAD11	1	turquoise
ACADSB	1	turquoise
ACIN1	1	turquoise
ACLY	1	turquoise
ACOT13	1	turquoise
ACOT8	1	turquoise
ACOX1	1	turquoise
ACSL3	1	turquoise
ACSS2	1	turquoise
ACTL6A	1	turquoise
ACTN4	1	turquoise
ACTN4	1	turquoise
ACTR1B	1	turquoise
ADGRL3	1	turquoise
ADNP	1	turquoise
ADPRHL2	1	turquoise
ADSS	1	turquoise
AFDN	1	turquoise
AFG3L2	1	turquoise
AGRN	1	turquoise
AHSA1	1	turquoise
AIF1L	1	turquoise
AIP	1	turquoise
AK1	1	turquoise
AK6	1	turquoise
AKR1B1	1	turquoise
AKT3	1	turquoise
ALDH1A1	1	turquoise
ALG11	1	turquoise
ALG2	1	turquoise
ALYREF	1	turquoise
ANKRD17	1	turquoise
ANKS1A	1	turquoise
ANO10	1	turquoise
ANP32A	1	turquoise
ANP32B	1	turquoise
ANP32E	1	turquoise
ANXA2	1	turquoise
ANXA5	1	turquoise
AP1S2	1	turquoise
AP2A1	1	turquoise
AP3B1	1	turquoise
API5	1	turquoise
APOO	1	turquoise
APOOL	1	turquoise
APPL1	1	turquoise
AQR	1	turquoise
ARFGAP2	1	turquoise
ARFIP2	1	turquoise
ARHGAP17	1	turquoise
ARHGAP35	1	turquoise
ARHGEF12	1	turquoise
ARID1A	1	turquoise
ARL3	1	turquoise
ARL6IP4	1	turquoise
ARL6IP5	1	turquoise
ASCC2	1	turquoise
ATAD3A	1	turquoise
ATG4B	1	turquoise
ATL1	1	turquoise
ATP1A1	1	turquoise
ATP1B1	1	turquoise
ATP2B1	1	turquoise
ATP2B4	1	turquoise
ATP5I	1	turquoise
ATP5J	1	turquoise
ATP5J2	1	turquoise
ATP6V0A1	1	turquoise
ATP6V1A	1	turquoise
ATP6V1C1	1	turquoise
ATP6V1E1	1	turquoise
ATP6V1H	1	turquoise
ATRN	1	turquoise
ATXN10	1	turquoise
ATXN2L	1	turquoise
BAG3	1	turquoise
BANF1	1	turquoise
BAZ1B	1	turquoise
BCAT1	1	turquoise
BCAT2	1	turquoise
BCLAF1	1	turquoise
BLVRA	1	turquoise
BPGM	1	turquoise
BRAT1	1	turquoise
BRD4	1	turquoise
BTF3	1	turquoise
BUB3	1	turquoise
BZW1	1	turquoise
BZW2	1	turquoise
C17orf75	1	turquoise
C1QL1	1	turquoise
C2CD5	1	turquoise
C7orf50	1	turquoise
CADM1	1	turquoise
CADPS	1	turquoise
CAMK2D	1	turquoise
CAMSAP2	1	turquoise
CAPRIN1	1	turquoise
CARHSP1	1	turquoise
CARM1	1	turquoise
CBL	1	turquoise
CBSL	1	turquoise
CBX1	1	turquoise
CBX3	1	turquoise
CBX5	1	turquoise
CCAR2	1	turquoise
CCDC6	1	turquoise
CCNY	1	turquoise
CD74	1	turquoise
CD99	1	turquoise
CDC16	1	turquoise
CDC23	1	turquoise
CDC27	1	turquoise
CDC34	1	turquoise
CDC42	1	turquoise
CDC42	1	turquoise
CDC42BPB	1	turquoise
CDC5L	1	turquoise
CDC73	1	turquoise
CDH6	1	turquoise
CDK2	1	turquoise
CDK6	1	turquoise
CDKN2AIP	1	turquoise
CDS2	1	turquoise
CELF1	1	turquoise
CELSR1	1	turquoise
CENPV	1	turquoise
CEP97	1	turquoise
CERS2	1	turquoise
CFAP20	1	turquoise
CFDP1	1	turquoise
CFL2	1	turquoise
CGGBP1	1	turquoise
CHAMP1	1	turquoise
CHD4	1	turquoise
CHN1	1	turquoise
CHORDC1	1	turquoise
CIAPIN1	1	turquoise
CKAP5	1	turquoise
CLIP2	1	turquoise
CLPTM1	1	turquoise
CLPTM1L	1	turquoise
CLTA	1	turquoise
CMAS	1	turquoise
CMTR1	1	turquoise
CNBP	1	turquoise
CNDP2	1	turquoise
CNOT1	1	turquoise
CNTFR	1	turquoise
COMMD2	1	turquoise
COPG2	1	turquoise
COQ6	1	turquoise
CORO2B	1	turquoise
COTL1	1	turquoise
COX20	1	turquoise
COX6C	1	turquoise
CPD	1	turquoise
CPNE4	1	turquoise
CPSF1	1	turquoise
CPSF2	1	turquoise
CPSF3	1	turquoise
CPSF7	1	turquoise
CPVL	1	turquoise
CRABP1	1	turquoise
CRB2	1	turquoise
CRNKL1	1	turquoise
CRTAP	1	turquoise
CS	1	turquoise
CSDE1	1	turquoise
CSE1L	1	turquoise
CSK	1	turquoise
CSNK2A2	1	turquoise
CSTF3	1	turquoise
CTBP1	1	turquoise
CTBP2	1	turquoise
CTNNBL1	1	turquoise
CTNND1	1	turquoise
CTPS1	1	turquoise
CTR9	1	turquoise
CUL2	1	turquoise
CUL3	1	turquoise
CUL4B	1	turquoise
CYB5B	1	turquoise
CYB5R3	1	turquoise
CYC1	1	turquoise
CYFIP1	1	turquoise
CYP51A1	1	turquoise
DARS2	1	turquoise
DAZAP1	1	turquoise
DCK	1	turquoise
DCP1B	1	turquoise
DCPS	1	turquoise
DCTD	1	turquoise
DCTN2	1	turquoise
DCTN3	1	turquoise
DCTN5	1	turquoise
DDB1	1	turquoise
DDX17	1	turquoise
DDX19A	1	turquoise
DDX20	1	turquoise
DDX23	1	turquoise
DDX39B	1	turquoise
DDX3X	1	turquoise
DDX42	1	turquoise
DDX46	1	turquoise
DDX47	1	turquoise
DDX5	1	turquoise
DEK	1	turquoise
DERA	1	turquoise
DGUOK	1	turquoise
DHCR24	1	turquoise
DHODH	1	turquoise
DHRS1	1	turquoise
DHRS7	1	turquoise
DHRSX	1	turquoise
DHX15	1	turquoise
DHX30	1	turquoise
DHX36	1	turquoise
DHX38	1	turquoise
DHX9	1	turquoise
DIAPH1	1	turquoise
DIP2B	1	turquoise
DKC1	1	turquoise
DLD	1	turquoise
DLST	1	turquoise
DNAJA3	1	turquoise
DNAJB11	1	turquoise
DNAJC11	1	turquoise
DNAJC19	1	turquoise
DNAJC5	1	turquoise
DNAJC7	1	turquoise
DNAJC8	1	turquoise
DNAJC9	1	turquoise
DNASE2	1	turquoise
DNM2	1	turquoise
DNM3	1	turquoise
DNMT1	1	turquoise
DNTTIP2	1	turquoise
DPF2	1	turquoise
DPM1	1	turquoise
DPM3	1	turquoise
DPY19L3	1	turquoise
DPYSL3	1	turquoise
DPYSL5	1	turquoise
DRG1	1	turquoise
DSTN	1	turquoise
DUT	1	turquoise
DVL2	1	turquoise
DYNC1I2	1	turquoise
DYNLL1	1	turquoise
DYNLRB1	1	turquoise
DYNLT1	1	turquoise
DYRK1A	1	turquoise
EDC4	1	turquoise
EDF1	1	turquoise
EDIL3	1	turquoise
EEF1A2	1	turquoise
EEF2	1	turquoise
EHD1	1	turquoise
EIF3D	1	turquoise
EIF3E	1	turquoise
EIF3J	1	turquoise
EIF3K	1	turquoise
EIF3L	1	turquoise
EIF4A3	1	turquoise
EIF4G3	1	turquoise
EIF5A	1	turquoise
EIF5B	1	turquoise
ELMO2	1	turquoise
ELOVL5	1	turquoise
EMD	1	turquoise
EMG1	1	turquoise
EML1	1	turquoise
ENAH	1	turquoise
ENDOD1	1	turquoise
ENSA	1	turquoise
EPB41	1	turquoise
EPB41L3	1	turquoise
EPB41L3	1	turquoise
ERBIN	1	turquoise
ERC1	1	turquoise
ERH	1	turquoise
ERLEC1	1	turquoise
ERO1A	1	turquoise
ESYT1	1	turquoise
ETFB	1	turquoise
EXD2	1	turquoise
EXOC3	1	turquoise
EXOC5	1	turquoise
EXOSC1	1	turquoise
EXOSC10	1	turquoise
EXOSC2	1	turquoise
EXOSC3	1	turquoise
EXOSC6	1	turquoise
EXOSC7	1	turquoise
EXOSC8	1	turquoise
EXOSC9	1	turquoise
EZR	1	turquoise
FADS2	1	turquoise
FAF1	1	turquoise
FAM134C	1	turquoise
FAM136A	1	turquoise
FAM177A1	1	turquoise
FAM50A	1	turquoise
FAM98B	1	turquoise
FAT1	1	turquoise
FBL	1	turquoise
FBLL1	1	turquoise
FDXR	1	turquoise
FEN1	1	turquoise
FIS1	1	turquoise
FKBP15	1	turquoise
FKBP1A	1	turquoise
FKBP3	1	turquoise
FKBP5	1	turquoise
FKBP9	1	turquoise
FNDC3B	1	turquoise
FST	1	turquoise
FSTL1	1	turquoise
FTSJ3	1	turquoise
FUBP1	1	turquoise
FUBP3	1	turquoise
FUNDC2	1	turquoise
FXR2	1	turquoise
G3BP1	1	turquoise
GAA	1	turquoise
GAB1	1	turquoise
GALM	1	turquoise
GALNT1	1	turquoise
GANAB	1	turquoise
GAP43	1	turquoise
GAR1	1	turquoise
GART	1	turquoise
GBAS	1	turquoise
GCAT	1	turquoise
GCLC	1	turquoise
GDAP2	1	turquoise
GDE1	1	turquoise
GDI1	1	turquoise
GDI2	1	turquoise
GEMIN5	1	turquoise
GGCT	1	turquoise
GGT7	1	turquoise
GHITM	1	turquoise
GIGYF2	1	turquoise
GLG1	1	turquoise
GLIPR2	1	turquoise
GLMN	1	turquoise
GLRX	1	turquoise
GLRX3	1	turquoise
GMPR2	1	turquoise
GMPS	1	turquoise
GNA12	1	turquoise
GNA13	1	turquoise
GNAO1	1	turquoise
GNL1	1	turquoise
GOLM1	1	turquoise
GOT2	1	turquoise
GPAT4	1	turquoise
GPC4	1	turquoise
GPX1	1	turquoise
GRAMD4	1	turquoise
GRB2	1	turquoise
GRIA1	1	turquoise
GRSF1	1	turquoise
GRWD1	1	turquoise
GSTCD	1	turquoise
GSTZ1	1	turquoise
GTF2B	1	turquoise
GTF2F1	1	turquoise
GTF2I	1	turquoise
GTF3C3	1	turquoise
GTF3C4	1	turquoise
GTF3C5	1	turquoise
GTPBP4	1	turquoise
GUK1	1	turquoise
H2AFY2	1	turquoise
H2AFZ	1	turquoise
HAGH	1	turquoise
HAT1	1	turquoise
HCFC1	1	turquoise
HDAC2	1	turquoise
HDGF	1	turquoise
HDGFRP2	1	turquoise
HEATR1	1	turquoise
HECTD3	1	turquoise
HGS	1	turquoise
HIKESHI	1	turquoise
HIP1	1	turquoise
HIST1H1C	1	turquoise
HIST1H1E	1	turquoise
HIST1H2BK	1	turquoise
HIST1H4A	1	turquoise
HIST2H2AB	1	turquoise
HIST2H2AC	1	turquoise
HIST2H3A	1	turquoise
HK1	1	turquoise
HLA-B	1	turquoise
HLA-B	1	turquoise
HLA-DRB1	1	turquoise
HM13	1	turquoise
HMGA2	1	turquoise
HMGB1	1	turquoise
HMGB2	1	turquoise
HMGB3	1	turquoise
HMGCL	1	turquoise
HMOX2	1	turquoise
HN1L	1	turquoise
HNRNPA0	1	turquoise
HNRNPA1	1	turquoise
HNRNPA2B1	1	turquoise
HNRNPA3	1	turquoise
HNRNPAB	1	turquoise
HNRNPC	1	turquoise
HNRNPD	1	turquoise
HNRNPDL	1	turquoise
HNRNPF	1	turquoise
HNRNPH1	1	turquoise
HNRNPH3	1	turquoise
HNRNPK	1	turquoise
HNRNPK	1	turquoise
HNRNPL	1	turquoise
HNRNPLL	1	turquoise
HNRNPM	1	turquoise
HNRNPR	1	turquoise
HNRNPU	1	turquoise
HPCAL1	1	turquoise
HPF1	1	turquoise
HRSP12	1	turquoise
HSD17B10	1	turquoise
HSPA13	1	turquoise
HSPA5	1	turquoise
HSPBP1	1	turquoise
HTATSF1	1	turquoise
HTRA2	1	turquoise
ICAM1	1	turquoise
IDH3B	1	turquoise
IDUA	1	turquoise
IFI16	1	turquoise
IGBP1	1	turquoise
IGF2BP1	1	turquoise
IGF2BP3	1	turquoise
IGSF8	1	turquoise
IKBIP	1	turquoise
IKBKB	1	turquoise
ILF2	1	turquoise
ILK	1	turquoise
IMPACT	1	turquoise
INPP4A	1	turquoise
INPP5K	1	turquoise
IPO7	1	turquoise
IPO8	1	turquoise
IQGAP1	1	turquoise
IQSEC1	1	turquoise
IRF2BP1	1	turquoise
IRF2BPL	1	turquoise
ISOC1	1	turquoise
ISY1	1	turquoise
ISYNA1	1	turquoise
ITGAV	1	turquoise
ITGB5	1	turquoise
ITGB8	1	turquoise
ITSN1	1	turquoise
IVNS1ABP	1	turquoise
IWS1	1	turquoise
JAM3	1	turquoise
KHDRBS3	1	turquoise
KHSRP	1	turquoise
KIAA1429	1	turquoise
KIAA1468	1	turquoise
KIF5C	1	turquoise
KPNA2	1	turquoise
KRT17	1	turquoise
LACTB	1	turquoise
LAMP2	1	turquoise
LANCL2	1	turquoise
LARP7	1	turquoise
LARS2	1	turquoise
LBR	1	turquoise
LCN1	1	turquoise
LDHB	1	turquoise
LETM1	1	turquoise
LGALS3	1	turquoise
LIG1	1	turquoise
LIG3	1	turquoise
LIMA1	1	turquoise
LMNB1	1	turquoise
LMNB2	1	turquoise
LOC102724159	1	turquoise
LONP2	1	turquoise
LRRC57	1	turquoise
LRRC8A	1	turquoise
LRSAM1	1	turquoise
LRWD1	1	turquoise
LSAMP	1	turquoise
LSM12	1	turquoise
LSM14A	1	turquoise
LSM2	1	turquoise
LSM3	1	turquoise
LSM6	1	turquoise
LSM7	1	turquoise
LUC7L	1	turquoise
MACF1	1	turquoise
MACF1	1	turquoise
MACROD1	1	turquoise
MAGOHB	1	turquoise
MAGT1	1	turquoise
MAOB	1	turquoise
MAP1A	1	turquoise
MAP1S	1	turquoise
MAP2K1	1	turquoise
MAP2K2	1	turquoise
MAP2K6	1	turquoise
MAP7D1	1	turquoise
MAPRE2	1	turquoise
MAT2A	1	turquoise
MAT2B	1	turquoise
MATR3	1	turquoise
MCM2	1	turquoise
MCM3	1	turquoise
MCM4	1	turquoise
MCM5	1	turquoise
MCM6	1	turquoise
MCM7	1	turquoise
ME2	1	turquoise
MECP2	1	turquoise
METAP1	1	turquoise
MEX3A	1	turquoise
MFAP1	1	turquoise
MLST8	1	turquoise
MOB1B	1	turquoise
MOCS2	1	turquoise
MOSPD2	1	turquoise
MOV10	1	turquoise
MOXD1	1	turquoise
MPI	1	turquoise
MRPL11	1	turquoise
MRPL15	1	turquoise
MRPL17	1	turquoise
MRPL28	1	turquoise
MRPL39	1	turquoise
MRPL41	1	turquoise
MRPL46	1	turquoise
MRPL9	1	turquoise
MRPS17	1	turquoise
MRPS18B	1	turquoise
MRPS6	1	turquoise
MRTO4	1	turquoise
MSH2	1	turquoise
MSH6	1	turquoise
MSI1	1	turquoise
MSI2	1	turquoise
MSMO1	1	turquoise
MTA1	1	turquoise
MTA2	1	turquoise
MTCH1	1	turquoise
MTCH2	1	turquoise
MTDH	1	turquoise
MTMR1	1	turquoise
MTMR9	1	turquoise
MVK	1	turquoise
MYO1B	1	turquoise
MYO5A	1	turquoise
MYOF	1	turquoise
NAA10	1	turquoise
NAA35	1	turquoise
NACA	1	turquoise
NACC1	1	turquoise
NANS	1	turquoise
NAP1L1	1	turquoise
NAPG	1	turquoise
NARS2	1	turquoise
NASP	1	turquoise
NAV1	1	turquoise
NCALD	1	turquoise
NCAPD2	1	turquoise
NCAPG	1	turquoise
NCBP1	1	turquoise
NCK1	1	turquoise
NCL	1	turquoise
NCOA5	1	turquoise
NCSTN	1	turquoise
NDC1	1	turquoise
NDEL1	1	turquoise
NDUFA13	1	turquoise
NDUFA9	1	turquoise
NDUFB3	1	turquoise
NDUFS3	1	turquoise
NDUFS7	1	turquoise
NECAP1	1	turquoise
NECTIN2	1	turquoise
NEFM	1	turquoise
NEK6	1	turquoise
NELFA	1	turquoise
NELFB	1	turquoise
NELFE	1	turquoise
NENF	1	turquoise
NF2	1	turquoise
NHLRC2	1	turquoise
NHP2	1	turquoise
NIPA1	1	turquoise
NLE1	1	turquoise
NLN	1	turquoise
NOC3L	1	turquoise
NONO	1	turquoise
NOP56	1	turquoise
NOP58	1	turquoise
NOP9	1	turquoise
NOSIP	1	turquoise
NOTCH3	1	turquoise
NOVA2	1	turquoise
NPM1	1	turquoise
NRCAM	1	turquoise
NRDC	1	turquoise
NRP2	1	turquoise
NSF	1	turquoise
NSUN5	1	turquoise
NT5C2	1	turquoise
NTMT1	1	turquoise
NUBP1	1	turquoise
NUDC	1	turquoise
NUDT1	1	turquoise
NUDT16L1	1	turquoise
NUDT21	1	turquoise
NUMA1	1	turquoise
NUP107	1	turquoise
NUP133	1	turquoise
NUP155	1	turquoise
NUP205	1	turquoise
NUP37	1	turquoise
NUP43	1	turquoise
NUP54	1	turquoise
NUP85	1	turquoise
NUP93	1	turquoise
NUP98	1	turquoise
NXF1	1	turquoise
OARD1	1	turquoise
OGT	1	turquoise
ORC5	1	turquoise
OSBPL9	1	turquoise
OVCA2	1	turquoise
OXSR1	1	turquoise
PAAF1	1	turquoise
PABPC1	1	turquoise
PABPN1	1	turquoise
PACS1	1	turquoise
PACSIN2	1	turquoise
PAFAH1B2	1	turquoise
PAICS	1	turquoise
PANK3	1	turquoise
PAPOLA	1	turquoise
PAPSS1	1	turquoise
PARK7	1	turquoise
PARP1	1	turquoise
PAXBP1	1	turquoise
PBRM1	1	turquoise
PBXIP1	1	turquoise
PCBP1	1	turquoise
PCBP2	1	turquoise
PCBP2	1	turquoise
PCCB	1	turquoise
PCDHB2	1	turquoise
PCNA	1	turquoise
PCNP	1	turquoise
PCYOX1L	1	turquoise
PDCD5	1	turquoise
PDCL	1	turquoise
PDCL3	1	turquoise
PDHX	1	turquoise
PDIA4	1	turquoise
PDLIM3	1	turquoise
PDPR	1	turquoise
PDS5A	1	turquoise
PDS5B	1	turquoise
PELP1	1	turquoise
PES1	1	turquoise
PEX14	1	turquoise
PEX16	1	turquoise
PFAS	1	turquoise
PFDN1	1	turquoise
PGD	1	turquoise
PGM2L1	1	turquoise
PHC2	1	turquoise
PHF5A	1	turquoise
PHF6	1	turquoise
PHIP	1	turquoise
PHYHIPL	1	turquoise
PI4K2A	1	turquoise
PI4KA	1	turquoise
PIK3C2A	1	turquoise
PIK3R1	1	turquoise
PIK3R4	1	turquoise
PIN4	1	turquoise
PIP4K2C	1	turquoise
PIPOX	1	turquoise
PITHD1	1	turquoise
PLAT	1	turquoise
PLCD1	1	turquoise
PLOD1	1	turquoise
PLPP3	1	turquoise
PLXNA2	1	turquoise
PNP	1	turquoise
PODXL	1	turquoise
POGLUT1	1	turquoise
POGZ	1	turquoise
POLDIP2	1	turquoise
POLDIP3	1	turquoise
POLR1C	1	turquoise
POLR1D	1	turquoise
POLR2A	1	turquoise
POLR2G	1	turquoise
PPA2	1	turquoise
PPCS	1	turquoise
PPIH	1	turquoise
PPIL4	1	turquoise
PPIP5K2	1	turquoise
PPM1E	1	turquoise
PPM1G	1	turquoise
PPOX	1	turquoise
PPP1CA	1	turquoise
PPP1CC	1	turquoise
PPP1R10	1	turquoise
PPP1R14B	1	turquoise
PPP1R14C	1	turquoise
PPP1R8	1	turquoise
PPP2R2A	1	turquoise
PPP2R5C	1	turquoise
PPP3CB	1	turquoise
PPP4C	1	turquoise
PPP4R3A	1	turquoise
PPP6R1	1	turquoise
PPP6R3	1	turquoise
PRCP	1	turquoise
PREPL	1	turquoise
PRKAA1	1	turquoise
PRKCA	1	turquoise
PRKCI	1	turquoise
PRKDC	1	turquoise
PRMT1	1	turquoise
PRPF31	1	turquoise
PRPF38A	1	turquoise
PRPF4	1	turquoise
PRPF4B	1	turquoise
PRPF8	1	turquoise
PRRC2C	1	turquoise
PSIP1	1	turquoise
PSMA3	1	turquoise
PSMA5	1	turquoise
PSMA6	1	turquoise
PSMD4	1	turquoise
PSME1	1	turquoise
PSME3	1	turquoise
PSMG1	1	turquoise
PSPC1	1	turquoise
PTBP1	1	turquoise
PTBP2	1	turquoise
PTDSS1	1	turquoise
PTDSS2	1	turquoise
PTGES3	1	turquoise
PTGES3L-AARSD1	1	turquoise
PTK2	1	turquoise
PTRF	1	turquoise
PTX3	1	turquoise
PUF60	1	turquoise
PUM1	1	turquoise
PUM2	1	turquoise
PXK	1	turquoise
PXMP2	1	turquoise
PYCR1	1	turquoise
QDPR	1	turquoise
QKI	1	turquoise
QRICH1	1	turquoise
RAB13	1	turquoise
RAB18	1	turquoise
RAB1A	1	turquoise
RAB2A	1	turquoise
RAB30	1	turquoise
RAB31	1	turquoise
RAB35	1	turquoise
RAB3A	1	turquoise
RAB3C	1	turquoise
RAB4B	1	turquoise
RAB5A	1	turquoise
RAB5C	1	turquoise
RAB8A	1	turquoise
RABGGTA	1	turquoise
RABGGTB	1	turquoise
RABL3	1	turquoise
RACK1	1	turquoise
RAD21	1	turquoise
RAD50	1	turquoise
RAI14	1	turquoise
RALGAPA1	1	turquoise
RALGAPB	1	turquoise
RAN	1	turquoise
RANBP1	1	turquoise
RANBP2	1	turquoise
RANBP3	1	turquoise
RANBP9	1	turquoise
RANGAP1	1	turquoise
RAPGEF2	1	turquoise
RASA1	1	turquoise
RBBP4	1	turquoise
RBBP5	1	turquoise
RBBP7	1	turquoise
RBM10	1	turquoise
RBM12	1	turquoise
RBM12B	1	turquoise
RBM15	1	turquoise
RBM17	1	turquoise
RBM25	1	turquoise
RBM26	1	turquoise
RBM3	1	turquoise
RBM34	1	turquoise
RBM39	1	turquoise
RBM4	1	turquoise
RBM4B	1	turquoise
RBM8A	1	turquoise
RBMX	1	turquoise
RBP1	1	turquoise
RCC1	1	turquoise
RCC2	1	turquoise
RCOR2	1	turquoise
REEP2	1	turquoise
RFC4	1	turquoise
RFC5	1	turquoise
RFK	1	turquoise
RHOBTB3	1	turquoise
RHPN2	1	turquoise
RND3	1	turquoise
RNF20	1	turquoise
RNF40	1	turquoise
RNGTT	1	turquoise
ROBO1	1	turquoise
RPA1	1	turquoise
RPA2	1	turquoise
RPA3	1	turquoise
RPL10A	1	turquoise
RPL12	1	turquoise
RPL13A	1	turquoise
RPL17	1	turquoise
RPL18	1	turquoise
RPL18A	1	turquoise
RPL27	1	turquoise
RPL3	1	turquoise
RPL30	1	turquoise
RPL34	1	turquoise
RPL38	1	turquoise
RPL4	1	turquoise
RPL6	1	turquoise
RPL7L1	1	turquoise
RPL9	1	turquoise
RPLP0	1	turquoise
RPLP2	1	turquoise
RPP30	1	turquoise
RPRD1A	1	turquoise
RPRD1B	1	turquoise
RPS11	1	turquoise
RPS12	1	turquoise
RPS13	1	turquoise
RPS17	1	turquoise
RPS18	1	turquoise
RPS20	1	turquoise
RPS21	1	turquoise
RPS27	1	turquoise
RPS27L	1	turquoise
RPS3	1	turquoise
RPS3A	1	turquoise
RPS4X	1	turquoise
RPS9	1	turquoise
RPSA	1	turquoise
RQCD1	1	turquoise
RRM1	1	turquoise
RRM2B	1	turquoise
RTN4	1	turquoise
RUVBL1	1	turquoise
S100A11	1	turquoise
SAE1	1	turquoise
SAFB	1	turquoise
SAFB2	1	turquoise
SAP18	1	turquoise
SAP30BP	1	turquoise
SARM1	1	turquoise
SARS2	1	turquoise
SART1	1	turquoise
SART3	1	turquoise
SBF1	1	turquoise
SCARB2	1	turquoise
SCCPDH	1	turquoise
SCD5	1	turquoise
SCFD1	1	turquoise
SCP2	1	turquoise
SCRN2	1	turquoise
SDF2	1	turquoise
SEC11A	1	turquoise
SELENOH	1	turquoise
SEPT2	1	turquoise
SEPT6	1	turquoise
SEPT9	1	turquoise
SERBP1	1	turquoise
SET	1	turquoise
SF1	1	turquoise
SF3A1	1	turquoise
SF3A3	1	turquoise
SF3B1	1	turquoise
SF3B2	1	turquoise
SF3B3	1	turquoise
SF3B4	1	turquoise
SFPQ	1	turquoise
SFXN3	1	turquoise
SFXN5	1	turquoise
SH3GL1	1	turquoise
SIN3A	1	turquoise
SIPA1L2	1	turquoise
SIRT2	1	turquoise
SKIV2L	1	turquoise
SKIV2L2	1	turquoise
SKP1	1	turquoise
SLC12A4	1	turquoise
SLC25A12	1	turquoise
SLC33A1	1	turquoise
SLC3A2	1	turquoise
SLC4A1AP	1	turquoise
SLC7A1	1	turquoise
SLIRP	1	turquoise
SMAD2	1	turquoise
SMARCA1	1	turquoise
SMARCA4	1	turquoise
SMARCA5	1	turquoise
SMARCAD1	1	turquoise
SMARCC1	1	turquoise
SMARCD1	1	turquoise
SMARCE1	1	turquoise
SMC1A	1	turquoise
SMC2	1	turquoise
SMC3	1	turquoise
SMC4	1	turquoise
SMCHD1	1	turquoise
SMPD4	1	turquoise
SMU1	1	turquoise
SMYD3	1	turquoise
SMYD5	1	turquoise
SNAP23	1	turquoise
SNAP25	1	turquoise
SNRNP200	1	turquoise
SNRNP40	1	turquoise
SNRNP70	1	turquoise
SNRPA	1	turquoise
SNRPA1	1	turquoise
SNRPB	1	turquoise
SNRPB2	1	turquoise
SNRPC	1	turquoise
SNRPD2	1	turquoise
SNRPF	1	turquoise
SNU13	1	turquoise
SNX15	1	turquoise
SNX27	1	turquoise
SOD1	1	turquoise
SOGA3	1	turquoise
SPATA5	1	turquoise
SPATA5L1	1	turquoise
SPCS2	1	turquoise
SPECC1L	1	turquoise
SPIRE1	1	turquoise
SPTBN1	1	turquoise
SPTLC1	1	turquoise
SQLE	1	turquoise
SREK1	1	turquoise
SRI	1	turquoise
SRRM1	1	turquoise
SRRM2	1	turquoise
SRRT	1	turquoise
SRSF1	1	turquoise
SRSF10	1	turquoise
SRSF11	1	turquoise
SRSF2	1	turquoise
SRSF5	1	turquoise
SRSF6	1	turquoise
SRSF7	1	turquoise
SRSF9	1	turquoise
SSB	1	turquoise
SSRP1	1	turquoise
STAM	1	turquoise
STAM2	1	turquoise
STAU1	1	turquoise
STAU2	1	turquoise
STK11IP	1	turquoise
STK25	1	turquoise
STMN1	1	turquoise
STRBP	1	turquoise
STRIP1	1	turquoise
STT3B	1	turquoise
STX12	1	turquoise
STX18	1	turquoise
STX1B	1	turquoise
STX5	1	turquoise
STXBP1	1	turquoise
SUMO1	1	turquoise
SUPT16H	1	turquoise
SURF1	1	turquoise
SURF4	1	turquoise
SYMPK	1	turquoise
SYN1	1	turquoise
SYNCRIP	1	turquoise
TAF15	1	turquoise
TAGLN3	1	turquoise
TARDBP	1	turquoise
TBC1D10B	1	turquoise
TBC1D9B	1	turquoise
TBL1XR1	1	turquoise
TCEA1	1	turquoise
TCEAL3	1	turquoise
TCERG1	1	turquoise
TCOF1	1	turquoise
TECPR1	1	turquoise
TECPR2	1	turquoise
TF	1	turquoise
TFCP2	1	turquoise
TFG	1	turquoise
TH1L	1	turquoise
THNSL1	1	turquoise
THOC2	1	turquoise
THRAP3	1	turquoise
THUMPD1	1	turquoise
TIA1	1	turquoise
TIGAR	1	turquoise
TIMM10	1	turquoise
TIPRL	1	turquoise
TM7SF2	1	turquoise
TM7SF3	1	turquoise
TM9SF3	1	turquoise
TMBIM6	1	turquoise
TMEM165	1	turquoise
TMEM189-UBE2V1	1	turquoise
TMEM230	1	turquoise
TMEM50A	1	turquoise
TMEM55B	1	turquoise
TMEM63B	1	turquoise
TMEM9B	1	turquoise
TMOD2	1	turquoise
TMPO	1	turquoise
TMPO	1	turquoise
TMPO	1	turquoise
TMPO	1	turquoise
TMX1	1	turquoise
TMX4	1	turquoise
TNPO1	1	turquoise
TOP1	1	turquoise
TOP2A	1	turquoise
TOP2B	1	turquoise
TOR1AIP1	1	turquoise
TP53I3	1	turquoise
TPBG	1	turquoise
TPP2	1	turquoise
TPR	1	turquoise
TPRKB	1	turquoise
TRA2B	1	turquoise
TRAF3	1	turquoise
TRAPPC3	1	turquoise
TRAPPC4	1	turquoise
TRAPPC6B	1	turquoise
TRIM24	1	turquoise
TRIM28	1	turquoise
TRIM3	1	turquoise
TRIM33	1	turquoise
TRIM9	1	turquoise
TRIO	1	turquoise
TRIP12	1	turquoise
TRIP13	1	turquoise
TRMT5	1	turquoise
TROVE2	1	turquoise
TRUB1	1	turquoise
TSC2	1	turquoise
TSPAN14	1	turquoise
TSPAN6	1	turquoise
TTC38	1	turquoise
TTC9C	1	turquoise
TTI1	1	turquoise
TUBB2B	1	turquoise
TUBG1	1	turquoise
TUBGCP2	1	turquoise
TUBGCP3	1	turquoise
TUFM	1	turquoise
TXLNA	1	turquoise
TXNL1	1	turquoise
TYMS	1	turquoise
U2AF2	1	turquoise
U2SURP	1	turquoise
UBA2	1	turquoise
UBE2I	1	turquoise
UBE2O	1	turquoise
UBE3C	1	turquoise
UBE4A	1	turquoise
UBL5	1	turquoise
UBLCP1	1	turquoise
UBTF	1	turquoise
UBXN7	1	turquoise
UGDH	1	turquoise
UGGT1	1	turquoise
UMPS	1	turquoise
UNC119B	1	turquoise
UNC13B	1	turquoise
UPP1	1	turquoise
UQCRC1	1	turquoise
UQCRH	1	turquoise
USMG5	1	turquoise
USP10	1	turquoise
USP39	1	turquoise
USP7	1	turquoise
VAMP2	1	turquoise
VCPIP1	1	turquoise
VLDLR	1	turquoise
VMA21	1	turquoise
VPS13C	1	turquoise
VPS26A	1	turquoise
VPS29	1	turquoise
VPS37B	1	turquoise
VPS41	1	turquoise
VPS52	1	turquoise
VRK1	1	turquoise
VWA5A	1	turquoise
VWA8	1	turquoise
WASF1	1	turquoise
WASF3	1	turquoise
WBP11	1	turquoise
WDR41	1	turquoise
WDR43	1	turquoise
WDR44	1	turquoise
WDR48	1	turquoise
WDR82	1	turquoise
WRB	1	turquoise
WRNIP1	1	turquoise
WTAP	1	turquoise
XPO1	1	turquoise
XPO5	1	turquoise
XPO6	1	turquoise
XRCC1	1	turquoise
XRCC5	1	turquoise
XRCC6	1	turquoise
XRN2	1	turquoise
YBX1	1	turquoise
YBX3	1	turquoise
YLPM1	1	turquoise
ZCCHC3	1	turquoise
ZFR	1	turquoise
ZMIZ1	1	turquoise
ZMYND8	1	turquoise
ZNF207	1	turquoise
ZNF316	1	turquoise
ZNF326	1	turquoise
ZNF428	1	turquoise
ZNF512	1	turquoise
ZNF618	1	turquoise
ZNF638	1	turquoise
ALG9	2	blue
AAAS	2	blue
AARS2	2	blue
AASDHPPT	2	blue
ABCD3	2	blue
ABI1	2	blue
ACBD5	2	blue
ACTA1	2	blue
ACTBL2	2	blue
ACTG1	2	blue
ACTN4	2	blue
ACTR2	2	blue
ACYP1	2	blue
ADAM17	2	blue
ADAM9	2	blue
ADPGK	2	blue
AGPAT4	2	blue
AHCYL2	2	blue
AIFM1	2	blue
AKAP9	2	blue
AKT1S1	2	blue
ALDH6A1	2	blue
ALG5	2	blue
ANO6	2	blue
ANTXR1	2	blue
AP1G1	2	blue
AP1M1	2	blue
AP1S1	2	blue
APOE	2	blue
ARF1	2	blue
ARF6	2	blue
ARFIP1	2	blue
ARHGAP21	2	blue
ARHGEF7	2	blue
ARL2	2	blue
ARL8A	2	blue
ARL8B	2	blue
ARMC10	2	blue
ARMC6	2	blue
ASAP2	2	blue
ASL	2	blue
ATG3	2	blue
ATL3	2	blue
ATOX1	2	blue
ATP6AP1	2	blue
ATP6V1B2	2	blue
ATP6V1D	2	blue
ATPAF2	2	blue
B3GLCT	2	blue
BCAP29	2	blue
BCL2L13	2	blue
BID	2	blue
BLOC1S6	2	blue
BPHL	2	blue
BRCC3	2	blue
BSG	2	blue
BTAF1	2	blue
C14orf1	2	blue
C14orf166	2	blue
C16orf58	2	blue
C17orf62	2	blue
C19orf70	2	blue
C1orf123	2	blue
CALB1	2	blue
CAPZA2	2	blue
CAPZB	2	blue
CCDC134	2	blue
CCT3	2	blue
CCT4	2	blue
CCT6A	2	blue
CCT7	2	blue
CCT8	2	blue
CCZ1B	2	blue
CD151	2	blue
CD63	2	blue
CDC37	2	blue
CEP41	2	blue
CHCHD2	2	blue
CHMP2A	2	blue
CHMP2B	2	blue
CHMP4B	2	blue
CIAO1	2	blue
CISD1	2	blue
CLCC1	2	blue
CLINT1	2	blue
CLNS1A	2	blue
CLPB	2	blue
CLPP	2	blue
CLPX	2	blue
CLTB	2	blue
CNOT11	2	blue
CNOT7	2	blue
COL1A2	2	blue
COMMD1	2	blue
COMMD4	2	blue
COMMD8	2	blue
COMMD9	2	blue
COPB1	2	blue
COPE	2	blue
COPS5	2	blue
COPS8	2	blue
COQ9	2	blue
CORO1A	2	blue
CORO1C	2	blue
COX4I1	2	blue
CRKL	2	blue
CSNK2B	2	blue
CTNNBIP1	2	blue
CUL4A	2	blue
CUTA	2	blue
CWC22	2	blue
CYB5B	2	blue
DAP3	2	blue
DBNL	2	blue
DCAF7	2	blue
DDR1	2	blue
DDX39A	2	blue
DDX6	2	blue
DECR2	2	blue
DFFA	2	blue
DNAJC10	2	blue
DNMT3A	2	blue
DOLPP1	2	blue
DPCD	2	blue
DPP9	2	blue
DPY19L1	2	blue
DPY30	2	blue
DSCR3	2	blue
DTD1	2	blue
DTX3	2	blue
DUSP12	2	blue
DYNC1LI1	2	blue
ECM29	2	blue
EIF2AK2	2	blue
EIF2B3	2	blue
EIF2B5	2	blue
EIF2S3	2	blue
EIF3F	2	blue
EIF4A1	2	blue
EIF4H	2	blue
ELAVL1	2	blue
ELMOD1	2	blue
ELP2	2	blue
ENC1	2	blue
EPN1	2	blue
EPS15L1	2	blue
ERGIC3	2	blue
ERLIN1	2	blue
ERP44	2	blue
EXOC1	2	blue
EXOC4	2	blue
EXOC8	2	blue
EXOG	2	blue
FAF2	2	blue
FAHD2A	2	blue
FAM114A2	2	blue
FAM118B	2	blue
FAM127A	2	blue
FAM98A	2	blue
FAR1	2	blue
FAS	2	blue
FBXL18	2	blue
FBXO2	2	blue
FDPS	2	blue
FKBP2	2	blue
FLRT3	2	blue
FN3K	2	blue
FSCN1	2	blue
FTH1	2	blue
FTL	2	blue
FUS	2	blue
FXYD6	2	blue
GAN	2	blue
GCDH	2	blue
GCSH	2	blue
GDAP1L1	2	blue
GEMIN4	2	blue
GGA1	2	blue
GIT2	2	blue
GLDC	2	blue
GLOD4	2	blue
GMDS	2	blue
GNAI1	2	blue
GNE	2	blue
GNPDA2	2	blue
GOLPH3	2	blue
GORASP2	2	blue
GPD1L	2	blue
GPD2	2	blue
GRHPR	2	blue
GTF3C1	2	blue
HCCS	2	blue
HEATR5A	2	blue
HEBP2	2	blue
HECTD4	2	blue
HERC4	2	blue
HINT3	2	blue
HLA-DQA1	2	blue
HLA-DQB1	2	blue
HLA-DRB1	2	blue
HLA-DRB5	2	blue
HMOX1	2	blue
HNRNPA3	2	blue
HNRNPH2	2	blue
HNRNPUL1	2	blue
HSD17B12	2	blue
HSP90AB4P	2	blue
HSPA8	2	blue
HSPE1	2	blue
IDH2	2	blue
IDS	2	blue
IGF1R	2	blue
ILKAP	2	blue
ITFG1	2	blue
KARS	2	blue
KCTD21	2	blue
KDELR2	2	blue
KDM1A	2	blue
KDSR	2	blue
KIF2A	2	blue
KIF5A	2	blue
KIF5B	2	blue
KLC4	2	blue
KPNA4	2	blue
KRT8	2	blue
L1CAM	2	blue
LACTB2	2	blue
LAMTOR4	2	blue
LAMTOR5	2	blue
LARP1	2	blue
LAS1L	2	blue
LDB1	2	blue
LEMD3	2	blue
LLGL1	2	blue
LMAN1	2	blue
LMBRD1	2	blue
LMF2	2	blue
LNPEP	2	blue
LRPPRC	2	blue
LRRC47	2	blue
LRRC59	2	blue
LRRFIP1	2	blue
LRRFIP1	2	blue
LSM14B	2	blue
LSM8	2	blue
LYPLA2	2	blue
M6PR	2	blue
MANBA	2	blue
MAP1LC3B2	2	blue
MAP2	2	blue
MAPK1	2	blue
MARCH5	2	blue
MARK2	2	blue
MARS	2	blue
MBD3	2	blue
MCTS1	2	blue
MED20	2	blue
MED23	2	blue
MFN1	2	blue
MGST1	2	blue
MIA3	2	blue
MIF	2	blue
MMAB	2	blue
MMS19	2	blue
MORF4L1	2	blue
MPC2	2	blue
MPP6	2	blue
MPST	2	blue
MRPL16	2	blue
MRPL23	2	blue
MRPL24	2	blue
MRPL38	2	blue
MRPL47	2	blue
MRPS15	2	blue
MRPS25	2	blue
MRPS35	2	blue
MT-CO2	2	blue
MTMR6	2	blue
MTSS1L	2	blue
MYL6B	2	blue
MYO5B	2	blue
NACAD	2	blue
NADK2	2	blue
NAP1L4	2	blue
NARS	2	blue
NDUFA11	2	blue
NDUFA12	2	blue
NDUFA2	2	blue
NDUFA8	2	blue
NDUFAF3	2	blue
NDUFB1	2	blue
NDUFB9	2	blue
NEDD4	2	blue
NEDD8-MDP1	2	blue
NHLRC3	2	blue
NIPSNAP1	2	blue
NIT1	2	blue
NME7	2	blue
NOL11	2	blue
NOVA1	2	blue
NUP188	2	blue
NUP58	2	blue
NUP88	2	blue
NUTF2	2	blue
ORMDL1	2	blue
OS9	2	blue
OSBPL3	2	blue
OSBPL6	2	blue
OTUD6B	2	blue
PAFAH1B1	2	blue
PBX1	2	blue
PCID2	2	blue
PCYT1A	2	blue
PDCD6	2	blue
PDHA1	2	blue
PDZD11	2	blue
PEF1	2	blue
PELO	2	blue
PFDN2	2	blue
PFKFB2	2	blue
PFN1	2	blue
PGAM1	2	blue
PGAM5	2	blue
PGK1	2	blue
PGPEP1	2	blue
PGRMC2	2	blue
PHF2	2	blue
PIN1	2	blue
PITPNA	2	blue
PITPNB	2	blue
PITPNM1	2	blue
PKIA	2	blue
PKM	2	blue
PKM	2	blue
PLRG1	2	blue
PLTP	2	blue
PMPCA	2	blue
PNO1	2	blue
PNPT1	2	blue
POLR2B	2	blue
POLR2E	2	blue
POLR2H	2	blue
POMK	2	blue
POTEI	2	blue
POU3F2	2	blue
PPIL1	2	blue
PPIL3	2	blue
PPM1F	2	blue
PPM1L	2	blue
PPP1CB	2	blue
PPP1R7	2	blue
PPP1R9B	2	blue
PPP2CA	2	blue
PRDX1	2	blue
PRDX4	2	blue
PRKCSH	2	blue
PRMT5	2	blue
PRPSAP2	2	blue
PSEN1	2	blue
PSMA7	2	blue
PSMB2	2	blue
PSMB7	2	blue
PSMC1	2	blue
PSMC5	2	blue
PSMD10	2	blue
PSMD14	2	blue
PSMD2	2	blue
PSMD7	2	blue
PSMD8	2	blue
PSMD9	2	blue
PTMA	2	blue
PTPN23	2	blue
PWP1	2	blue
PXN	2	blue
PYCRL	2	blue
QSOX2	2	blue
RAB10	2	blue
RAB11FIP5	2	blue
RAB12	2	blue
RAB2B	2	blue
RAB5B	2	blue
RAB8B	2	blue
RABEP2	2	blue
RABGEF1	2	blue
RAE1	2	blue
RALA	2	blue
RALB	2	blue
RARS2	2	blue
RASSF2	2	blue
RBSN	2	blue
RDH13	2	blue
RDX	2	blue
REEP5	2	blue
RFT1	2	blue
RHOA	2	blue
RHOC	2	blue
RHOT2	2	blue
RILPL1	2	blue
RP2	2	blue
RPAP1	2	blue
RPL10	2	blue
RPL14	2	blue
RPL24	2	blue
RPL32	2	blue
RPL35A	2	blue
RPL5	2	blue
RPLP1	2	blue
RPS24	2	blue
RUFY1	2	blue
RWDD1	2	blue
SCRN3	2	blue
SDSL	2	blue
SEC13	2	blue
SEC23IP	2	blue
SEC61A2	2	blue
SEC61B	2	blue
SEC61G	2	blue
SEH1L	2	blue
SELT	2	blue
SEPT11	2	blue
SF3A2	2	blue
SH3BGRL2	2	blue
SLC12A2	2	blue
SLC25A13	2	blue
SLC25A17	2	blue
SLC25A20	2	blue
SLC25A25	2	blue
SLC25A5	2	blue
SLC30A7	2	blue
SLC38A7	2	blue
SLC4A7	2	blue
SMAD1	2	blue
SMAP1	2	blue
SMAP2	2	blue
SMARCD3	2	blue
SNAPIN	2	blue
SNRPD3	2	blue
SNRPE	2	blue
SNRPGP15	2	blue
SNW1	2	blue
SNX17	2	blue
SNX2	2	blue
SNX30	2	blue
SNX8	2	blue
SORBS2	2	blue
SPAST	2	blue
SPCS1	2	blue
SPCS3	2	blue
SPG21	2	blue
SPG7	2	blue
SPOCK2	2	blue
SRP19	2	blue
SRP54	2	blue
SRSF3	2	blue
SRSF4	2	blue
SSR1	2	blue
STAMBP	2	blue
STMN3	2	blue
STXBP3	2	blue
SUCLG1	2	blue
SUN1	2	blue
SV2A	2	blue
TAB1	2	blue
TAOK1	2	blue
TAPBP	2	blue
TBCC	2	blue
TBCE	2	blue
TBPL1	2	blue
TENM4	2	blue
TEX264	2	blue
THYN1	2	blue
TIAL1	2	blue
TIMM13	2	blue
TIMM8B	2	blue
TMED10	2	blue
TMEM106B	2	blue
TMEM167A	2	blue
TMEM206	2	blue
TMEM263	2	blue
TMOD1	2	blue
TMSB10	2	blue
TMSB15A	2	blue
TMSB4X	2	blue
TMTC3	2	blue
TMX2	2	blue
TNS3	2	blue
TOM1	2	blue
TOMM22	2	blue
TOMM70	2	blue
TOR1AIP2	2	blue
TOR1B	2	blue
TPI1	2	blue
TPPP3	2	blue
TRA2A	2	blue
TRAF6	2	blue
TRAPPC9	2	blue
TRIM36	2	blue
TRIOBP	2	blue
TRRAP	2	blue
TSR1	2	blue
TTC37	2	blue
TUBA1C	2	blue
TUBAL3	2	blue
TUBB3	2	blue
TUBB4A	2	blue
TUBB4B	2	blue
TUBB6	2	blue
TUBB8	2	blue
TXNDC12	2	blue
UAP1	2	blue
UBA6	2	blue
UBAP2L	2	blue
UBE2H	2	blue
UBE2R2	2	blue
UBQLN4	2	blue
UBXN1	2	blue
UCHL3	2	blue
UFSP2	2	blue
UNC119	2	blue
UPF2	2	blue
UQCRB	2	blue
UQCRC2	2	blue
UROD	2	blue
USP46	2	blue
USP9X	2	blue
UTP15	2	blue
VAPB	2	blue
VAV3	2	blue
VBP1	2	blue
VEZT	2	blue
VMP1	2	blue
VPS28	2	blue
VPS33B	2	blue
VPS53	2	blue
WDR3	2	blue
WDR45B	2	blue
WDR75	2	blue
WNK1	2	blue
XAB2	2	blue
YARS	2	blue
YES1	2	blue
YTHDF2	2	blue
YTHDF3	2	blue
ZC2HC1A	2	blue
ZC3H15	2	blue
ZC3H7B	2	blue
ZDHHC17	2	blue
ZFYVE1	2	blue
ZNF622	2	blue
ZZEF1	2	blue
AASS	3	brown
ABCB6	3	brown
ABCE1	3	brown
ABCF3	3	brown
ABHD11	3	brown
ABHD16A	3	brown
ABI2	3	brown
ACAD9	3	brown
ACADVL	3	brown
ACAT1	3	brown
ACBD3	3	brown
ACO2	3	brown
ACOX3	3	brown
ACYP2	3	brown
ADD3	3	brown
ADK	3	brown
AGK	3	brown
AGPAT1	3	brown
AHCY	3	brown
AK2	3	brown
AKR1A1	3	brown
ALAD	3	brown
ALDOA	3	brown
ALDOC	3	brown
ALG1	3	brown
AMPD2	3	brown
ANGPTL2	3	brown
ANKFY1	3	brown
ANXA1	3	brown
ANXA7	3	brown
AP2M1	3	brown
APMAP	3	brown
APP	3	brown
APPL2	3	brown
APRT	3	brown
ARCN1	3	brown
ARF4	3	brown
ARL15	3	brown
ARL2BP	3	brown
ASAP1	3	brown
ASCC3	3	brown
ASH2L	3	brown
ASNA1	3	brown
ATP13A1	3	brown
ATP5A1	3	brown
ATP5B	3	brown
ATP5C1	3	brown
ATP5D	3	brown
ATP5F1	3	brown
ATP5H	3	brown
ATP5L	3	brown
ATP5O	3	brown
ATP6AP2	3	brown
ATP6V1G1	3	brown
AUP1	3	brown
AVL9	3	brown
B3GAT3	3	brown
B4GAT1	3	brown
BICD2	3	brown
BLMH	3	brown
BOLA2	3	brown
BRI3BP	3	brown
C10orf76	3	brown
C16orf62	3	brown
CA2	3	brown
CALU	3	brown
CALU	3	brown
CALU	3	brown
CALU	3	brown
CAND1	3	brown
CARS2	3	brown
CASC4	3	brown
CBFB	3	brown
CBR1	3	brown
CCDC124	3	brown
CCDC51	3	brown
CCDC93	3	brown
CD44	3	brown
CHCHD3	3	brown
CHCHD6	3	brown
CHMP3	3	brown
CHTOP	3	brown
CLCN6	3	brown
CLTC	3	brown
CLU	3	brown
CMIP	3	brown
CMPK1	3	brown
CNRIP1	3	brown
COASY	3	brown
COG2	3	brown
COG6	3	brown
COG7	3	brown
COL4A3BP	3	brown
COPA	3	brown
COPB2	3	brown
COPG1	3	brown
COPS7A	3	brown
COX5A	3	brown
CPNE3	3	brown
CPT2	3	brown
CRAT	3	brown
CRYAB	3	brown
CRYBB1	3	brown
CRYZ	3	brown
CSNK1E	3	brown
CSRP1	3	brown
CSTB	3	brown
CTPS2	3	brown
CTSC	3	brown
CTTNBP2NL	3	brown
CYB5R1	3	brown
CYCS	3	brown
DAD1	3	brown
DCC	3	brown
DCLK2	3	brown
DDOST	3	brown
DDRGK1	3	brown
DDX3Y	3	brown
DDX41	3	brown
DLAT	3	brown
DMAP1	3	brown
DNAJB1	3	brown
DNAJB2	3	brown
DNAJC3	3	brown
DR1	3	brown
DRAP1	3	brown
DRG2	3	brown
DYNC1H1	3	brown
DYNC1LI2	3	brown
ECHS1	3	brown
EEA1	3	brown
EEF1A1	3	brown
EEF1B2	3	brown
EEF1D	3	brown
EEF1D	3	brown
EI24	3	brown
EIF2AK4	3	brown
EMC1	3	brown
EMC2	3	brown
EMC3	3	brown
EMC4	3	brown
EMC7	3	brown
EPB41L2	3	brown
EPB41L5	3	brown
EPHX1	3	brown
EPRS	3	brown
ERGIC2	3	brown
ERI1	3	brown
ESYT2	3	brown
EWSR1	3	brown
FABP5	3	brown
FAM129B	3	brown
FAM162A	3	brown
FAM169A	3	brown
FAM49A	3	brown
FARP1	3	brown
FARSA	3	brown
FARSB	3	brown
FASN	3	brown
FASTKD5	3	brown
FLAD1	3	brown
FLCN	3	brown
FLNA	3	brown
FLOT1	3	brown
FLOT2	3	brown
FSD1L	3	brown
G6PC3	3	brown
GAK	3	brown
GALK1	3	brown
GATM	3	brown
GBF1	3	brown
GCN1	3	brown
GDAP1	3	brown
GFM1	3	brown
GFPT1	3	brown
GGPS1	3	brown
[truncated: 1,895 more rows]

## Sheet: MSNs_WGCNA_Modules
Genes	Mod	Color
ACSS2	0	grey
AIDA	0	grey
AKT1S1	0	grey
ALDH6A1	0	grey
ANK3	0	grey
ARHGEF2	0	grey
BCAT2	0	grey
C12orf57	0	grey
C1QTNF5	0	grey
CGGBP1	0	grey
COMMD9	0	grey
DCK	0	grey
GATM	0	grey
GORASP2	0	grey
H6PD	0	grey
IFIT1	0	grey
IGHG1	0	grey
LIN7C	0	grey
MGST1	0	grey
MRPL48	0	grey
MRPS30	0	grey
MTMR2	0	grey
NEDD8-MDP1	0	grey
NRM	0	grey
NUDCD3	0	grey
NUP214	0	grey
NUP88	0	grey
OSBPL1A	0	grey
POLR1D	0	grey
PTCD3	0	grey
RAD21	0	grey
RILPL1	0	grey
RPS19	0	grey
SCAMP1	0	grey
SFXN5	0	grey
SOS1	0	grey
SPRYD4	0	grey
STIM1	0	grey
STX18	0	grey
TMEM132A	0	grey
TSC2	0	grey
TUBB	0	grey
UROS	0	grey
USP8	0	grey
WNK1	0	grey
SEPT2	1	turquoise
SEPT5	1	turquoise
SEPT6	1	turquoise
SEPT8	1	turquoise
SEPT9	1	turquoise
AARS2	1	turquoise
ABCE1	1	turquoise
ABCF1	1	turquoise
ABCF2	1	turquoise
ABHD12	1	turquoise
ABHD6	1	turquoise
ABI2	1	turquoise
ACAA2	1	turquoise
ACADM	1	turquoise
ACIN1	1	turquoise
ACLY	1	turquoise
ACOT9	1	turquoise
ACOX3	1	turquoise
ACP1	1	turquoise
ACP1	1	turquoise
ACSS3	1	turquoise
ACTL6A	1	turquoise
ACTR10	1	turquoise
ACTR3	1	turquoise
ACYP1	1	turquoise
ADD1	1	turquoise
ADH5	1	turquoise
ADPRHL2	1	turquoise
ADSL	1	turquoise
AFDN	1	turquoise
AGA	1	turquoise
AGPAT4	1	turquoise
AHCY	1	turquoise
AK2	1	turquoise
ALCAM	1	turquoise
ALDH18A1	1	turquoise
ALDH1A1	1	turquoise
ALDH2	1	turquoise
ALDH9A1	1	turquoise
ALG9	1	turquoise
ANKRD50	1	turquoise
ANP32A	1	turquoise
ANP32E	1	turquoise
ANXA7	1	turquoise
AP1G1	1	turquoise
AP2A1	1	turquoise
AP2A2	1	turquoise
AP2B1	1	turquoise
AP2S1	1	turquoise
AP3B1	1	turquoise
AP3B2	1	turquoise
AP3S1	1	turquoise
APAF1	1	turquoise
APLP2	1	turquoise
AQR	1	turquoise
ARF4	1	turquoise
ARHGAP35	1	turquoise
ARHGDIA	1	turquoise
ARHGEF7	1	turquoise
ARL6IP4	1	turquoise
ARMCX3	1	turquoise
ARPC3	1	turquoise
ARPC5	1	turquoise
ARPP19	1	turquoise
ASCC3	1	turquoise
ASL	1	turquoise
ASPSCR1	1	turquoise
ASRGL1	1	turquoise
ATG3	1	turquoise
ATP2C1	1	turquoise
ATP6V1A	1	turquoise
ATP9A	1	turquoise
ATPAF2	1	turquoise
BAG3	1	turquoise
BASP1	1	turquoise
BCAP29	1	turquoise
BCAP31	1	turquoise
BCCIP	1	turquoise
BHMT	1	turquoise
BID	1	turquoise
BLOC1S2	1	turquoise
BOP1	1	turquoise
BPHL	1	turquoise
BRCC3	1	turquoise
BRD4	1	turquoise
BRE	1	turquoise
BRIX1	1	turquoise
BYSL	1	turquoise
C11orf54	1	turquoise
C20orf27	1	turquoise
C7orf50	1	turquoise
C9orf142	1	turquoise
CAB39	1	turquoise
CACHD1	1	turquoise
CADM4	1	turquoise
CALM2	1	turquoise
CAMSAP2	1	turquoise
CAPRIN1	1	turquoise
CARM1	1	turquoise
CBARP	1	turquoise
CBX1	1	turquoise
CBX5	1	turquoise
CCAR2	1	turquoise
CCDC134	1	turquoise
CCDC43	1	turquoise
CCDC6	1	turquoise
CCT2	1	turquoise
CDC16	1	turquoise
CDC23	1	turquoise
CDC34	1	turquoise
CDC42BPB	1	turquoise
CDC42EP1	1	turquoise
CDH6	1	turquoise
CDK2	1	turquoise
CDK9	1	turquoise
CDV3	1	turquoise
CECR5	1	turquoise
CEP170	1	turquoise
CFAP20	1	turquoise
CHAMP1	1	turquoise
CHD4	1	turquoise
CHID1	1	turquoise
CHMP2A	1	turquoise
CHMP2B	1	turquoise
CHMP6	1	turquoise
CIAPIN1	1	turquoise
CLGN	1	turquoise
CLIC1	1	turquoise
CLPTM1L	1	turquoise
CLTB	1	turquoise
CMAS	1	turquoise
CMPK1	1	turquoise
CNOT1	1	turquoise
CNOT11	1	turquoise
CNPY3	1	turquoise
CNRIP1	1	turquoise
COASY	1	turquoise
COG6	1	turquoise
COPB1	1	turquoise
COPS7A	1	turquoise
CPD	1	turquoise
CPNE1	1	turquoise
CPNE3	1	turquoise
CPOX	1	turquoise
CPS1	1	turquoise
CPSF1	1	turquoise
CRIP2	1	turquoise
CRMP1	1	turquoise
CRMP1	1	turquoise
CRNKL1	1	turquoise
CRYAB	1	turquoise
CRYZL1	1	turquoise
CSK	1	turquoise
CSNK1E	1	turquoise
CSTB	1	turquoise
CSTF1	1	turquoise
CSTF3	1	turquoise
CTBP1	1	turquoise
CTBP2	1	turquoise
CTNNBIP1	1	turquoise
CTPS1	1	turquoise
CTR9	1	turquoise
CUL4B	1	turquoise
CUL5	1	turquoise
CUTA	1	turquoise
CWC22	1	turquoise
CYCS	1	turquoise
DAD1	1	turquoise
DARS	1	turquoise
DARS2	1	turquoise
DCHS1	1	turquoise
DCLK1	1	turquoise
DCTN2	1	turquoise
DCX	1	turquoise
DDX1	1	turquoise
DDX17	1	turquoise
DDX23	1	turquoise
DDX27	1	turquoise
DDX41	1	turquoise
DDX46	1	turquoise
DDX47	1	turquoise
DDX5	1	turquoise
DDX54	1	turquoise
DEK	1	turquoise
DHRS11	1	turquoise
DHRSX	1	turquoise
DHX15	1	turquoise
DHX16	1	turquoise
DHX29	1	turquoise
DHX30	1	turquoise
DHX38	1	turquoise
DIABLO	1	turquoise
DIS3	1	turquoise
DMAP1	1	turquoise
DNAAF5	1	turquoise
DNAJA3	1	turquoise
DNAJC13	1	turquoise
DNAJC3	1	turquoise
DNAJC8	1	turquoise
DNM1	1	turquoise
DNMT1	1	turquoise
DOCK1	1	turquoise
DOCK7	1	turquoise
DPCD	1	turquoise
DPM1	1	turquoise
DPP3	1	turquoise
DUT	1	turquoise
DYNC1H1	1	turquoise
DYNC1LI2	1	turquoise
DYNLL2	1	turquoise
DYRK1A	1	turquoise
EDC3	1	turquoise
EEF1A1	1	turquoise
EEF1E1	1	turquoise
EFL1	1	turquoise
EFTUD2	1	turquoise
EIF2AK2	1	turquoise
EIF2B3	1	turquoise
EIF2B4	1	turquoise
EIF2B5	1	turquoise
EIF2S2	1	turquoise
EIF3A	1	turquoise
EIF3C	1	turquoise
EIF3F	1	turquoise
EIF3I	1	turquoise
EIF3K	1	turquoise
EIF4A3	1	turquoise
EIF4B	1	turquoise
EIF4G2	1	turquoise
EIF4H	1	turquoise
ELAVL1	1	turquoise
ELMOD1	1	turquoise
ELMOD2	1	turquoise
EMC2	1	turquoise
EMC7	1	turquoise
ENO1	1	turquoise
EPB41L1	1	turquoise
EPHA2	1	turquoise
EPS15	1	turquoise
EPS15L1	1	turquoise
EPS8	1	turquoise
ERGIC3	1	turquoise
ERH	1	turquoise
ERLIN2	1	turquoise
ESYT1	1	turquoise
ETFB	1	turquoise
EWSR1	1	turquoise
EXOC7	1	turquoise
EXOSC10	1	turquoise
EXOSC6	1	turquoise
FAF2	1	turquoise
FAM118B	1	turquoise
FAM134A	1	turquoise
FAM49B	1	turquoise
FAM98B	1	turquoise
FARSB	1	turquoise
FBL	1	turquoise
FBXO22	1	turquoise
FDXR	1	turquoise
FEN1	1	turquoise
FIBP	1	turquoise
FIS1	1	turquoise
FKBP1A	1	turquoise
FLII	1	turquoise
FTL	1	turquoise
FUBP1	1	turquoise
FUBP3	1	turquoise
FUS	1	turquoise
FXR1	1	turquoise
G3BP2	1	turquoise
GABARAP	1	turquoise
GABARAPL2	1	turquoise
GANAB	1	turquoise
GAPVD1	1	turquoise
GAR1	1	turquoise
GART	1	turquoise
GATSL2	1	turquoise
GCAT	1	turquoise
GCSH	1	turquoise
GDI2	1	turquoise
GEMIN5	1	turquoise
GIGYF2	1	turquoise
GIT1	1	turquoise
GLOD4	1	turquoise
GMFB	1	turquoise
GMPPB	1	turquoise
GMPR2	1	turquoise
GMPS	1	turquoise
GNAZ	1	turquoise
GNB2	1	turquoise
GNE	1	turquoise
GNPAT	1	turquoise
GNPDA1	1	turquoise
GOPC	1	turquoise
GPR89A	1	turquoise
GPS1	1	turquoise
GRWD1	1	turquoise
GSTM3	1	turquoise
GTF2I	1	turquoise
GTF3C1	1	turquoise
GTF3C3	1	turquoise
GTF3C4	1	turquoise
GTF3C5	1	turquoise
GTPBP4	1	turquoise
HACD3	1	turquoise
HAT1	1	turquoise
HBA1	1	turquoise
HDAC2	1	turquoise
HDGFRP3	1	turquoise
HEATR1	1	turquoise
HEBP2	1	turquoise
HLA-B	1	turquoise
HLA-DRB1	1	turquoise
HLA-DRB1	1	turquoise
HMGB1	1	turquoise
HMGB2	1	turquoise
HMOX1	1	turquoise
HNRNPC	1	turquoise
HNRNPH1	1	turquoise
HNRNPH2	1	turquoise
HNRNPH3	1	turquoise
HNRNPM	1	turquoise
HNRNPR	1	turquoise
HNRNPU	1	turquoise
HNRNPUL1	1	turquoise
HOMER3	1	turquoise
HP1BP3	1	turquoise
HPCAL1	1	turquoise
HSD17B11	1	turquoise
HSD17B7	1	turquoise
HSP90B1	1	turquoise
HSPA13	1	turquoise
HSPG2	1	turquoise
IDS	1	turquoise
IDUA	1	turquoise
IGBP1	1	turquoise
IGF2BP3	1	turquoise
IK	1	turquoise
IKBKB	1	turquoise
IKBKG	1	turquoise
ILK	1	turquoise
ILKAP	1	turquoise
IMPAD1	1	turquoise
IMPDH2	1	turquoise
INPPL1	1	turquoise
IPO11	1	turquoise
IPO4	1	turquoise
IPO7	1	turquoise
IST1	1	turquoise
ITGA7	1	turquoise
IVNS1ABP	1	turquoise
JAM2	1	turquoise
JAM3	1	turquoise
KDM1A	1	turquoise
KDM3B	1	turquoise
KHSRP	1	turquoise
KIF1BP	1	turquoise
KIF3B	1	turquoise
KIF5B	1	turquoise
L1CAM	1	turquoise
L3HYPDH	1	turquoise
LACTB2	1	turquoise
LAMA2	1	turquoise
LARP1	1	turquoise
LARS	1	turquoise
LCN1	1	turquoise
LDAH	1	turquoise
LDHB	1	turquoise
LIG3	1	turquoise
LLGL1	1	turquoise
LNP	1	turquoise
LRCH3	1	turquoise
LRRFIP1	1	turquoise
LRRFIP1	1	turquoise
LRRFIP1	1	turquoise
LRRFIP1	1	turquoise
LSM12	1	turquoise
LSM3	1	turquoise
LSM6	1	turquoise
LSM8	1	turquoise
LTA4H	1	turquoise
LYPLA1	1	turquoise
LZIC	1	turquoise
MAGI1	1	turquoise
MAGOHB	1	turquoise
MANBA	1	turquoise
MAPRE1	1	turquoise
MAPRE3	1	turquoise
MAPT	1	turquoise
MARCKSL1	1	turquoise
MARS	1	turquoise
MAT2B	1	turquoise
MBOAT2	1	turquoise
MCM2	1	turquoise
MCM3	1	turquoise
MCM4	1	turquoise
MCM6	1	turquoise
MCM7	1	turquoise
MEST	1	turquoise
METAP1	1	turquoise
MIA3	1	turquoise
MIF	1	turquoise
MKRN2	1	turquoise
MOCS3	1	turquoise
MOGS	1	turquoise
MORF4L1	1	turquoise
MPP2	1	turquoise
MPZL1	1	turquoise
MRPL21	1	turquoise
MRPS2	1	turquoise
MRPS25	1	turquoise
MRPS5	1	turquoise
MSH2	1	turquoise
MSI1	1	turquoise
MSI2	1	turquoise
MTA2	1	turquoise
MTAP	1	turquoise
MTHFD1L	1	turquoise
MTHFD2	1	turquoise
MTR	1	turquoise
MTTP	1	turquoise
MVD	1	turquoise
MXRA7	1	turquoise
MXRA7	1	turquoise
MYBBP1A	1	turquoise
MYO18A	1	turquoise
NAA15	1	turquoise
NAP1L1	1	turquoise
NAPB	1	turquoise
NARS	1	turquoise
NASP	1	turquoise
NAT10	1	turquoise
NAXE	1	turquoise
NBAS	1	turquoise
NCAM1	1	turquoise
NCAM1	1	turquoise
NCAM2	1	turquoise
NCAPD2	1	turquoise
NCAPG	1	turquoise
NCDN	1	turquoise
NCL	1	turquoise
NCLN	1	turquoise
NCOA5	1	turquoise
NCS1	1	turquoise
NDC1	1	turquoise
NDEL1	1	turquoise
NDRG4	1	turquoise
NDUFA2	1	turquoise
NDUFA8	1	turquoise
NDUFS6	1	turquoise
NECAP1	1	turquoise
NECTIN1	1	turquoise
NEDD8	1	turquoise
NEK6	1	turquoise
NELFB	1	turquoise
NF2	1	turquoise
NISCH	1	turquoise
NLGN4X	1	turquoise
NMT2	1	turquoise
NOC2L	1	turquoise
NOL6	1	turquoise
NOMO1	1	turquoise
NONO	1	turquoise
NOP2	1	turquoise
NOP56	1	turquoise
NOP58	1	turquoise
NOVA1	1	turquoise
NPEPPS	1	turquoise
NRDC	1	turquoise
NSDHL	1	turquoise
NSUN5	1	turquoise
NT5C	1	turquoise
NTMT1	1	turquoise
NUDC	1	turquoise
NUDT12	1	turquoise
NUDT2	1	turquoise
NUDT9	1	turquoise
NUP107	1	turquoise
NUP155	1	turquoise
NUP93	1	turquoise
NUP98	1	turquoise
OGFOD1	1	turquoise
ORC5	1	turquoise
OSBPL6	1	turquoise
OSBPL8	1	turquoise
OSBPL9	1	turquoise
OSGEP	1	turquoise
OXA1L	1	turquoise
PA2G4	1	turquoise
PABPC1	1	turquoise
PAICS	1	turquoise
PAIP1	1	turquoise
PALM	1	turquoise
PAPOLA	1	turquoise
PARP1	1	turquoise
PCIF1	1	turquoise
PCNA	1	turquoise
PDCD11	1	turquoise
PDCD4	1	turquoise
PDCL	1	turquoise
PDPR	1	turquoise
PDS5A	1	turquoise
PDZD11	1	turquoise
PEBP1	1	turquoise
PELP1	1	turquoise
PES1	1	turquoise
PEX19	1	turquoise
PFDN2	1	turquoise
PGAM1	1	turquoise
PGLS	1	turquoise
PGM2	1	turquoise
PGP	1	turquoise
PHF5A	1	turquoise
PHYHIPL	1	turquoise
PIK3R4	1	turquoise
PIP4K2B	1	turquoise
PIR	1	turquoise
PITPNA	1	turquoise
PLCL1	1	turquoise
PLOD3	1	turquoise
PLXNA2	1	turquoise
PLXNB2	1	turquoise
PMM1	1	turquoise
PMVK	1	turquoise
PNO1	1	turquoise
PNP	1	turquoise
PNPT1	1	turquoise
POFUT1	1	turquoise
POGZ	1	turquoise
POLR1C	1	turquoise
POLR2B	1	turquoise
PPIF	1	turquoise
PPIG	1	turquoise
PPIL4	1	turquoise
PPM1A	1	turquoise
PPM1B	1	turquoise
PPM1G	1	turquoise
PPP1R12A	1	turquoise
PPP1R18	1	turquoise
PPP1R7	1	turquoise
PPP3CA	1	turquoise
PPP3CB	1	turquoise
PPP5C	1	turquoise
PPT1	1	turquoise
PRDX1	1	turquoise
PRDX2	1	turquoise
PREX1	1	turquoise
PRKAR2A	1	turquoise
PRKCA	1	turquoise
PRKCI	1	turquoise
PRMT1	1	turquoise
PRMT2	1	turquoise
PRMT5	1	turquoise
PROS1	1	turquoise
PRPF19	1	turquoise
PRPF31	1	turquoise
PRPF4	1	turquoise
PRPF4B	1	turquoise
PRPF6	1	turquoise
PRPF8	1	turquoise
PRPH	1	turquoise
PRPSAP1	1	turquoise
PRR36	1	turquoise
PRUNE	1	turquoise
PSIP1	1	turquoise
PSMB3	1	turquoise
PSMC1	1	turquoise
PSMC2	1	turquoise
PSMC3	1	turquoise
PSMC4	1	turquoise
PSMD11	1	turquoise
PSMD12	1	turquoise
PSMD13	1	turquoise
PSMD14	1	turquoise
PSMD2	1	turquoise
PSMD3	1	turquoise
PSMD6	1	turquoise
PSMG1	1	turquoise
PTDSS2	1	turquoise
PTPN11	1	turquoise
PTPRZ1	1	turquoise
PUDP	1	turquoise
PXK	1	turquoise
PYGB	1	turquoise
PYGL	1	turquoise
PYM1	1	turquoise
RAB3A	1	turquoise
RAB3GAP2	1	turquoise
RAB6B	1	turquoise
RABEP2	1	turquoise
RABGGTA	1	turquoise
RABL2A	1	turquoise
RABL6	1	turquoise
RACK1	1	turquoise
RAD23A	1	turquoise
RAD23B	1	turquoise
RALY	1	turquoise
RANBP2	1	turquoise
RBBP4	1	turquoise
RBBP5	1	turquoise
RBBP7	1	turquoise
RBM12B	1	turquoise
RBM14	1	turquoise
RBM15	1	turquoise
RBM25	1	turquoise
RBM28	1	turquoise
RBM34	1	turquoise
RBM39	1	turquoise
RBM4B	1	turquoise
RBP1	1	turquoise
RCC2	1	turquoise
RCOR2	1	turquoise
RECQL	1	turquoise
REEP2	1	turquoise
RFC5	1	turquoise
RHOA	1	turquoise
RNF20	1	turquoise
RNGTT	1	turquoise
RNPS1	1	turquoise
RPA1	1	turquoise
RPA3	1	turquoise
RPF2	1	turquoise
RPL11	1	turquoise
RPL12	1	turquoise
RPL13	1	turquoise
RPL13A	1	turquoise
RPL14	1	turquoise
RPL15	1	turquoise
RPL17	1	turquoise
RPL18	1	turquoise
RPL18A	1	turquoise
RPL22	1	turquoise
RPL23	1	turquoise
RPL27	1	turquoise
RPL27A	1	turquoise
RPL28	1	turquoise
RPL3	1	turquoise
RPL34	1	turquoise
RPL35	1	turquoise
RPL35A	1	turquoise
RPL38	1	turquoise
RPL4	1	turquoise
RPL6	1	turquoise
RPL7	1	turquoise
RPL7A	1	turquoise
RPL7L1	1	turquoise
RPL8	1	turquoise
RPL9	1	turquoise
RPLP0	1	turquoise
RPN2	1	turquoise
RPS10	1	turquoise
RPS11	1	turquoise
RPS13	1	turquoise
RPS14	1	turquoise
RPS15A	1	turquoise
RPS16	1	turquoise
RPS18	1	turquoise
RPS2	1	turquoise
RPS20	1	turquoise
RPS21	1	turquoise
RPS23	1	turquoise
RPS25	1	turquoise
RPS26	1	turquoise
RPS27L	1	turquoise
RPS29	1	turquoise
RPS3	1	turquoise
RPS3A	1	turquoise
RPS4X	1	turquoise
RPS5	1	turquoise
RPS6	1	turquoise
RPS7	1	turquoise
RPS8	1	turquoise
RPS9	1	turquoise
RPSA	1	turquoise
RPTOR	1	turquoise
RQCD1	1	turquoise
RRAS	1	turquoise
RRM1	1	turquoise
RRP12	1	turquoise
RSL1D1	1	turquoise
RTN4	1	turquoise
RUFY1	1	turquoise
S100A16	1	turquoise
SACM1L	1	turquoise
SBDS	1	turquoise
SCRIB	1	turquoise
SCRN2	1	turquoise
SCYL2	1	turquoise
SEC11A	1	turquoise
SEC11C	1	turquoise
SEC61G	1	turquoise
SELENBP1	1	turquoise
SENP3	1	turquoise
SEPHS1	1	turquoise
SF1	1	turquoise
SF3B3	1	turquoise
SGPL1	1	turquoise
SH3GLB1	1	turquoise
SH3GLB2	1	turquoise
SHMT2	1	turquoise
SHROOM2	1	turquoise
SLC25A24	1	turquoise
SLC25A46	1	turquoise
SLC30A9	1	turquoise
SLC35B2	1	turquoise
SLC35E1	1	turquoise
SLC38A10	1	turquoise
SLC38A7	1	turquoise
SLC4A1AP	1	turquoise
SLC4A7	1	turquoise
SLC9A3R1	1	turquoise
SLK	1	turquoise
SMAP2	1	turquoise
SMARCA1	1	turquoise
SMARCA5	1	turquoise
SMARCAD1	1	turquoise
SMCHD1	1	turquoise
SMPD4	1	turquoise
SMU1	1	turquoise
SNCA	1	turquoise
SNRNP200	1	turquoise
SNRNP70	1	turquoise
SNRPB	1	turquoise
SNRPB2	1	turquoise
SNU13	1	turquoise
SNX12	1	turquoise
SNX24	1	turquoise
SNX6	1	turquoise
SOD1	1	turquoise
SORD	1	turquoise
SPATA5	1	turquoise
SPG20	1	turquoise
SPG7	1	turquoise
SRRT	1	turquoise
SRSF1	1	turquoise
SRSF10	1	turquoise
SRSF12	1	turquoise
SRSF5	1	turquoise
SRSF6	1	turquoise
SRSF7	1	turquoise
SRSF9	1	turquoise
SSB	1	turquoise
SSRP1	1	turquoise
STAM	1	turquoise
STAMBP	1	turquoise
STAT2	1	turquoise
STIP1	1	turquoise
STK24	1	turquoise
STT3A	1	turquoise
STT3B	1	turquoise
STX6	1	turquoise
STX7	1	turquoise
SUGT1	1	turquoise
SUN1	1	turquoise
SUN2	1	turquoise
SUPT16H	1	turquoise
SYNCRIP	1	turquoise
TALDO1	1	turquoise
TAPBP	1	turquoise
TBC1D15	1	turquoise
TBCB	1	turquoise
TBCD	1	turquoise
TBCE	1	turquoise
TBRG4	1	turquoise
TECPR1	1	turquoise
TELO2	1	turquoise
TEX10	1	turquoise
THNSL1	1	turquoise
THOC2	1	turquoise
THOP1	1	turquoise
THRAP3	1	turquoise
THYN1	1	turquoise
TINAGL1	1	turquoise
TKT	1	turquoise
TMBIM6	1	turquoise
TMEM167A	1	turquoise
TMEM2	1	turquoise
TMEM43	1	turquoise
TMEM50A	1	turquoise
TMEM68	1	turquoise
TMEM97	1	turquoise
TMX1	1	turquoise
TMX2	1	turquoise
TNPO1	1	turquoise
TOLLIP	1	turquoise
TOM1L2	1	turquoise
TOR1A	1	turquoise
TP53BP1	1	turquoise
TPI1	1	turquoise
TRAPPC11	1	turquoise
TRAPPC4	1	turquoise
TRAPPC5	1	turquoise
TRIM24	1	turquoise
TRIM3	1	turquoise
TRIP13	1	turquoise
TRMT112	1	turquoise
TRMT5	1	turquoise
TRUB1	1	turquoise
TSFM	1	turquoise
TSG101	1	turquoise
TSN	1	turquoise
TSPAN6	1	turquoise
TTC28	1	turquoise
TTI1	1	turquoise
TUBB4A	1	turquoise
TUBGCP4	1	turquoise
TXNDC17	1	turquoise
TXNL1	1	turquoise
UBA2	1	turquoise
UBE2K	1	turquoise
UBE2N	1	turquoise
UBE2V2	1	turquoise
UBL5	1	turquoise
UBR4	1	turquoise
UBXN4	1	turquoise
UCHL1	1	turquoise
UFL1	1	turquoise
UGDH	1	turquoise
UNC45A	1	turquoise
UNK	1	turquoise
UPF1	1	turquoise
UPP1	1	turquoise
USP7	1	turquoise
UTP15	1	turquoise
VAPA	1	turquoise
VAPB	1	turquoise
VIPAS39	1	turquoise
VMA21	1	turquoise
VPS26B	1	turquoise
VPS33B	1	turquoise
VPS4B	1	turquoise
VRK1	1	turquoise
VTI1A	1	turquoise
VTI1B	1	turquoise
WASF1	1	turquoise
WASF2	1	turquoise
WDR11	1	turquoise
WDR26	1	turquoise
WDR3	1	turquoise
WDR36	1	turquoise
WDR37	1	turquoise
WDR43	1	turquoise
WDR48	1	turquoise
WDR7	1	turquoise
WDR75	1	turquoise
WDR77	1	turquoise
XAB2	1	turquoise
XPO1	1	turquoise
XPO5	1	turquoise
XPO6	1	turquoise
XPO7	1	turquoise
XRCC1	1	turquoise
XRCC5	1	turquoise
XRCC6	1	turquoise
XRN2	1	turquoise
XXYLT1	1	turquoise
YARS2	1	turquoise
YBX1	1	turquoise
YKT6	1	turquoise
YTHDC2	1	turquoise
YTHDF3	1	turquoise
YWHAB	1	turquoise
ZC3H7B	1	turquoise
ZC3HC1	1	turquoise
ZDHHC17	1	turquoise
ZMYND8	1	turquoise
ZNF207	1	turquoise
ZNF428	1	turquoise
ZNF512	1	turquoise
ZNF618	1	turquoise
ZYX	1	turquoise
A2M	2	blue
AAR2	2	blue
AASS	2	blue
ABR	2	blue
ACACA	2	blue
ACAT1	2	blue
ACBD5	2	blue
ADD3	2	blue
AGFG1	2	blue
AGPS	2	blue
AHCYL1	2	blue
AK6	2	blue
ANK2	2	blue
ANO10	2	blue
AP1S1	2	blue
AP2M1	2	blue
API5	2	blue
ARHGEF12	2	blue
ARMC9	2	blue
ATG7	2	blue
ATOX1	2	blue
BAT3	2	blue
BCAS2	2	blue
BET1	2	blue
BICD2	2	blue
BTF3	2	blue
C14orf166	2	blue
C2CD5	2	blue
CASK	2	blue
CCDC51	2	blue
CCDC58	2	blue
CCDC93	2	blue
CD2BP2	2	blue
CDC5L	2	blue
CELSR1	2	blue
CERS1	2	blue
CHD2	2	blue
CHMP1A	2	blue
CHMP3	2	blue
CHN1	2	blue
CLN5	2	blue
CLNS1A	2	blue
CLPTM1	2	blue
CLPX	2	blue
CNBP	2	blue
CNTNAP1	2	blue
COMMD10	2	blue
COMMD2	2	blue
COMMD4	2	blue
CORO1B	2	blue
CTNNA1	2	blue
CTTNBP2NL	2	blue
CUL2	2	blue
CYFIP1	2	blue
DAB2IP	2	blue
DCAF7	2	blue
DCUN1D1	2	blue
DDR1	2	blue
DDRGK1	2	blue
DDX21	2	blue
DDX39B	2	blue
DDX42	2	blue
DECR2	2	blue
DFFA	2	blue
DGUOK	2	blue
DKC1	2	blue
DNAJC10	2	blue
DNAJC5	2	blue
DNAJC7	2	blue
DNAJC9	2	blue
DRAP1	2	blue
DRG1	2	blue
EDC4	2	blue
EEFSEC	2	blue
EGLN1	2	blue
EIF2S1	2	blue
EIF3D	2	blue
EIF4A1	2	blue
EMC4	2	blue
ESD	2	blue
EXOC5	2	blue
EXOSC2	2	blue
EXOSC3	2	blue
EXOSC7	2	blue
FAM175B	2	blue
FAM177A1	2	blue
FAM50A	2	blue
FAM98A	2	blue
FARP1	2	blue
FKBP15	2	blue
FKBP9	2	blue
FN3KRP	2	blue
FNBP1L	2	blue
FRMD4A	2	blue
FSCN1	2	blue
FTO	2	blue
G6PC3	2	blue
GAMT	2	blue
GAN	2	blue
GBAS	2	blue
GDAP2	2	blue
GGT7	2	blue
GIT2	2	blue
GLUL	2	blue
GMDS	2	blue
GNPDA2	2	blue
GOLGA3	2	blue
GPX4	2	blue
GRSF1	2	blue
GSTZ1	2	blue
GUK1	2	blue
HADH	2	blue
HADHB	2	blue
HECTD3	2	blue
HERC4	2	blue
HIF1AN	2	blue
HINT3	2	blue
HLA-A	2	blue
HLA-A	2	blue
HLA-A	2	blue
HLA-DQB1	2	blue
HLA-DRB5	2	blue
HNRNPA1	2	blue
HNRNPLL	2	blue
HPF1	2	blue
HPX	2	blue
HS2ST1	2	blue
HUWE1	2	blue
IDE	2	blue
ILF2	2	blue
IMPACT	2	blue
INF2	2	blue
IPO13	2	blue
ITGB1	2	blue
KDELR2	2	blue
KIAA0196	2	blue
KIF1A	2	blue
KLC4	2	blue
KPNA1	2	blue
KPNA3	2	blue
KPNA6	2	blue
KRT9	2	blue
LACTB	2	blue
LGALS3	2	blue
LIG1	2	blue
LRPAP1	2	blue
LRRC57	2	blue
LRWD1	2	blue
LSM14A	2	blue
MAPK10	2	blue
MAT2A	2	blue
MBD3	2	blue
MED4	2	blue
MESDC2	2	blue
METTL13	2	blue
MFN1	2	blue
MIPEP	2	blue
MLST8	2	blue
MMGT1	2	blue
MMS19	2	blue
MOB3A	2	blue
MOCS2	2	blue
MOCS2	2	blue
MOXD1	2	blue
MPI	2	blue
MPP5	2	blue
MRPL11	2	blue
MRPL15	2	blue
MRPL17	2	blue
MRPL47	2	blue
MRPL50	2	blue
MRPS9	2	blue
MTSS1L	2	blue
MYO9B	2	blue
NAE1	2	blue
NDUFA13	2	blue
NDUFAF4	2	blue
NDUFS7	2	blue
NEK9	2	blue
NELFA	2	blue
NEMF	2	blue
NENF	2	blue
NHP2	2	blue
NKIRAS1	2	blue
NME1	2	blue
NME7	2	blue
NOC3L	2	blue
NOL4L	2	blue
NUDCD2	2	blue
NUDT1	2	blue
NUP133	2	blue
NUP160	2	blue
NUP210	2	blue
NUP43	2	blue
NUP54	2	blue
OGFR	2	blue
ORMDL1	2	blue
PAPSS1	2	blue
PBRM1	2	blue
PCBP2	2	blue
PDCL3	2	blue
PDHA1	2	blue
PDHX	2	blue
PEA15	2	blue
PELO	2	blue
PEX11B	2	blue
PFKFB2	2	blue
PGPEP1	2	blue
PHLDB1	2	blue
PIK3R1	2	blue
PITPNB	2	blue
PLCD3	2	blue
PLTP	2	blue
PLXNA3	2	blue
PPA2	2	blue
PPIL3	2	blue
PPP3R1	2	blue
PROM1	2	blue
PRPF38A	2	blue
PSMA2	2	blue
PSPC1	2	blue
PTGES3	2	blue
PTGR2	2	blue
PTP4A1	2	blue
PTPN23	2	blue
PUF60	2	blue
PUM1	2	blue
PXMP2	2	blue
PYCRL	2	blue
QKI	2	blue
QTRT1	2	blue
R3HCC1	2	blue
RAB22A	2	blue
RAB35	2	blue
RAB5A	2	blue
RANBP9	2	blue
RAPGEF2	2	blue
RBM10	2	blue
RBM26	2	blue
RBM8A	2	blue
RDH11	2	blue
RFC4	2	blue
RFK	2	blue
RHOC	2	blue
RHPN2	2	blue
RIPK1	2	blue
RNF114	2	blue
RNF214	2	blue
RPL23A	2	blue
RPLP1	2	blue
RPS12	2	blue
RRP9	2	blue
SART1	2	blue
SCAMP3	2	blue
SCRN3	2	blue
SESN3	2	blue
SF3B2	2	blue
SGSH	2	blue
SIRT2	2	blue
SLAIN2	2	blue
SLC12A2	2	blue
SLC22A17	2	blue
SMARCA4	2	blue
SNAP23	2	blue
SNRPA	2	blue
SNRPC	2	blue
SNRPF	2	blue
SNW1	2	blue
SNX2	2	blue
SNX30	2	blue
SON	2	blue
SPATA5L1	2	blue
SPCS2	2	blue
SPTBN1	2	blue
SRGAP2	2	blue
SRPRA	2	blue
SRSF3	2	blue
STAU2	2	blue
STRBP	2	blue
STRN3	2	blue
STX12	2	blue
STX4	2	blue
SUB1	2	blue
SUCLA2	2	blue
SUMF2	2	blue
SUPT5H	2	blue
SYAP1	2	blue
SYNE1	2	blue
TAPT1	2	blue
TARDBP	2	blue
TBC1D9B	2	blue
TCF25	2	blue
TENM3	2	blue
TIMM8B	2	blue
TMEM189-UBE2V1	2	blue
TMEM33	2	blue
TMEM87A	2	blue
TMLHE	2	blue
TNIK	2	blue
TP53I3	2	blue
TPM1	2	blue
TPM1	2	blue
TPPP3	2	blue
TRAF3	2	blue
TRAPPC6B	2	blue
TRIM25	2	blue
TRIP6	2	blue
TRMT10C	2	blue
TRMT11	2	blue
TROVE2	2	blue
TSC22D1	2	blue
TTC5	2	blue
TUBA1B	2	blue
TUBAL3	2	blue
TUBG1	2	blue
UAP1L1	2	blue
UBAC2	2	blue
UCHL5	2	blue
UEVLD	2	blue
UFSP2	2	blue
UGGT2	2	blue
UGP2	2	blue
UMPS	2	blue
UNC119B	2	blue
USP47	2	blue
UTRN	2	blue
VCPIP1	2	blue
VKORC1L1	2	blue
VPS13C	2	blue
VPS25	2	blue
VPS28	2	blue
VPS36	2	blue
VPS52	2	blue
WASL	2	blue
WDFY1	2	blue
WDR41	2	blue
WFS1	2	blue
YIPF5	2	blue
YIPF6	2	blue
ZFR	2	blue
ZMPSTE24	2	blue
ZNF622	2	blue
ZPR1	2	blue
ABCF3	3	brown
ABHD11	3	brown
ACOT13	3	brown
ACTA1	3	brown
ACTR1A	3	brown
ACTR1B	3	brown
ACTR2	3	brown
ADAM17	3	brown
ADGRG1	3	brown
ADO	3	brown
AFAP1	3	brown
AIMP1	3	brown
AKAP9	3	brown
AKT1	3	brown
ANKMY2	3	brown
APPL2	3	brown
ARF6	3	brown
ARFGEF1	3	brown
ARIH1	3	brown
ARL8A	3	brown
ARL8B	3	brown
ARMC6	3	brown
ARPC1A	3	brown
ATAD1	3	brown
ATL2	3	brown
ATP5H	3	brown
ATP6V1G1	3	brown
B3GLCT	3	brown
BAX	3	brown
BCKDHB	3	brown
BCL2L13	3	brown
BCLAF1	3	brown
BLMH	3	brown
BNIP3L	3	brown
BPNT1	3	brown
BRSK2	3	brown
C1QL1	3	brown
CA13	3	brown
CACYBP	3	brown
CAP1	3	brown
CAPZA2	3	brown
CBFB	3	brown
CBL	3	brown
CBX3	3	brown
CC2D1A	3	brown
CCAR1	3	brown
CCDC47	3	brown
CD63	3	brown
CD74	3	brown
CDK5	3	brown
CELF2	3	brown
CEP41	3	brown
CERS2	3	brown
CETN2	3	brown
CHMP4B	3	brown
CIAO1	3	brown
CLASP2	3	brown
CLPP	3	brown
CNPY4	3	brown
COL1A2	3	brown
COMMD3	3	brown
COPE	3	brown
COPS2	3	brown
CORO2B	3	brown
CPSF6	3	brown
CRK	3	brown
CSNK1A1	3	brown
CTTN	3	brown
CUL3	3	brown
DCTN4	3	brown
DCTN5	3	brown
DCTN6	3	brown
DHRS1	3	brown
DNAJC19	3	brown
DNMT3A	3	brown
DSCR3	3	brown
DVL3	3	brown
DYNC1LI1	3	brown
DYNLT1	3	brown
ECI1	3	brown
EHD4	3	brown
EIF2B2	3	brown
EIF3M	3	brown
EIF5B	3	brown
ELP2	3	brown
EMC3	3	brown
ENSA	3	brown
EPB41L3	3	brown
EPB41L3	3	brown
ERGIC2	3	brown
EXOSC8	3	brown
FABP3	3	brown
FAF1	3	brown
FAHD1	3	brown
FAM134C	3	brown
FARSA	3	brown
FASTKD5	3	brown
FDPS	3	brown
FEZ1	3	brown
FKBP4	3	brown
FMN2	3	brown
FMR1	3	brown
FN3K	3	brown
FNBP1	3	brown
FRYL	3	brown
FXYD6	3	brown
GALNT2	3	brown
GDPD1	3	brown
GFPT1	3	brown
GGCX	3	brown
GIPC1	3	brown
GLRX5	3	brown
GLYR1	3	brown
GNAI3	3	brown
GNG2	3	brown
GNL1	3	brown
GPRC5B	3	brown
GPRIN1	3	brown
HARS2	3	brown
HEATR5A	3	brown
HIKESHI	3	brown
HMOX2	3	brown
HSP90AB4P	3	brown
HSPA4	3	brown
IDH3B	3	brown
IER3IP1	3	brown
ITPKB	3	brown
JMJD6	3	brown
JUP	3	brown
KBTBD11	3	brown
KCTD21	3	brown
KDSR	3	brown
KIF5C	3	brown
KRAS	3	brown
LARS2	3	brown
LCMT1	3	brown
LDB1	3	brown
LIMCH1	3	brown
LMAN2L	3	brown
LNPEP	3	brown
LRRC4B	3	brown
LRRC8A	3	brown
LSM2	3	brown
LSM4	3	brown
LUC7L3	3	brown
MAP4K5	3	brown
MAPK8IP3	3	brown
MED20	3	brown
METTL9	3	brown
MEX3A	3	brown
MLLT11	3	brown
MMP15	3	brown
MRPL1	3	brown
MRPL22	3	brown
MRPL24	3	brown
MRPL46	3	brown
MRPS17	3	brown
MSH6	3	brown
MSMO1	3	brown
MTMR1	3	brown
MTMR9	3	brown
MTOR	3	brown
MYL6B	3	brown
NACA	3	brown
NADK2	3	brown
NAP1L4	3	brown
NDUFA12	3	brown
NIPSNAP1	3	brown
NOL9	3	brown
NPLOC4	3	brown
NRAS	3	brown
NUDT21	3	brown
NUP58	3	brown
NUTF2	3	brown
OSBPL3	3	brown
OVCA2	3	brown
PABPN1	3	brown
PACSIN2	3	brown
PAFAH1B2	3	brown
PAWR	3	brown
PBX1	3	brown
PCDHB2	3	brown
PCDHGB6	3	brown
PCYOX1L	3	brown
PDE6D	3	brown
PDLIM1	3	brown
PEF1	3	brown
PFDN4	3	brown
PFDN6	3	brown
PFN2	3	brown
PFN2	3	brown
PHKB	3	brown
PIGU	3	brown
PIP4K2C	3	brown
PLAA	3	brown
PLGRKT	3	brown
PLRG1	3	brown
PML	3	brown
POLR2C	3	brown
PPIH	3	brown
PPIL1	3	brown
PPM1L	3	brown
PPP2CA	3	brown
PPP2R5C	3	brown
PPP4C	3	brown
PPP6C	3	brown
PRKCSH	3	brown
PRKDC	3	brown
PSMB4	3	brown
PSME2	3	brown
PSME3	3	brown
PSRC1	3	brown
PTDSS1	3	brown
PTRF	3	brown
PTX3	3	brown
RAB1B	3	brown
RAB3C	3	brown
RAB4A	3	brown
RAB4B	3	brown
RAB8B	3	brown
RABL3	3	brown
RALA	3	brown
RALB	3	brown
RANBP3	3	brown
RAP2C	3	brown
RAPH1	3	brown
RCN2	3	brown
REPS1	3	brown
RIC8A	3	brown
RNF170	3	brown
RPL26L1	3	brown
RPL32	3	brown
RPRD1B	3	brown
RPS15	3	brown
RPS17	3	brown
SAMD4B	3	brown
SAMM50	3	brown
SAP18	3	brown
SCFD2	3	brown
SDF4	3	brown
SERPINB8	3	brown
SESTD1	3	brown
SH3PXD2B	3	brown
SKIV2L	3	brown
SLC12A4	3	brown
SLC25A17	3	brown
SLC35F6	3	brown
SMARCB1	3	brown
SMARCE1	3	brown
SMC3	3	brown
SMG9	3	brown
SMPD1	3	brown
SNAP29	3	brown
SNRNP40	3	brown
SNRPD3	3	brown
SNRPE	3	brown
SNRPGP15	3	brown
SNX15	3	brown
SNX4	3	brown
SPCS1	3	brown
SPIRE1	3	brown
SQLE	3	brown
SRP19	3	brown
SRP68	3	brown
SRSF4	3	brown
STOM	3	brown
STRAP	3	brown
STX8	3	brown
SUGP2	3	brown
SURF4	3	brown
TAGLN2	3	brown
TATDN1	3	brown
TBCC	3	brown
TBL3	3	brown
THOC6	3	brown
TIMM10	3	brown
TLDC1	3	brown
TMED9	3	brown
TMEM181	3	brown
TMEM9B	3	brown
TMSB10	3	brown
TMTC3	3	brown
TOR2A	3	brown
TPT1	3	brown
TRAPPC1	3	brown
TRIO	3	brown
TSR1	3	brown
TUBA1C	3	brown
TUBB3	3	brown
TUBB8	3	brown
U2SURP	3	brown
UBA1	3	brown
UBA5	3	brown
UBE2I	3	brown
UBE2O	3	brown
UBE2Z	3	brown
UBQLN4	3	brown
UBR1	3	brown
UBTF	3	brown
UBXN1	3	brown
UBXN6	3	brown
UBXN7	3	brown
UFD1L	3	brown
URM1	3	brown
USP24	3	brown
VMP1	3	brown
VPS37B	3	brown
VPS39	3	brown
WDR61	3	brown
YES1	3	brown
ACBD3	4	yellow
ACOT8	4	yellow
ACTN1	4	yellow
ADI1	4	yellow
AHNAK	4	yellow
AK3	4	yellow
AKR7A2	4	yellow
ALG1	4	yellow
AMPD2	4	yellow
ANKS1A	4	yellow
ANXA6	4	yellow
ANXA6	4	yellow
AP3M1	4	yellow
APRT	4	yellow
ARFIP2	4	yellow
ARHGAP1	4	yellow
ARL2BP	4	yellow
ARPC1B	4	yellow
ARSA	4	yellow
ATL1	4	yellow
ATL3	4	yellow
AVL9	4	yellow
BDH2	4	yellow
BLVRB	4	yellow
C1orf198	4	yellow
CAD	4	yellow
CALB2	4	yellow
CALD1	4	yellow
CALU	4	yellow
CALU	4	yellow
CALU	4	yellow
CALU	4	yellow
CAMK1D	4	yellow
CAMK4	4	yellow
CAP2	4	yellow
CAPN5	4	yellow
CASP3	4	yellow
CASP6	4	yellow
CCNY	4	yellow
CCT3	4	yellow
CCT6A	4	yellow
CDKN2A	4	yellow
CDS2	4	yellow
CKAP4	4	yellow
CLCN7	4	yellow
CLPB	4	yellow
CNN2	4	yellow
CNP	4	yellow
CNPY2	4	yellow
COL12A1	4	yellow
COL18A1	4	yellow
COL1A1	4	yellow
COL3A1	4	yellow
COL6A1	4	yellow
COL6A3	4	yellow
COPB2	4	yellow
COPG2	4	yellow
CPSF7	4	yellow
CRTAP	4	yellow
CSRP2	4	yellow
CTSA	4	yellow
CYB5A	4	yellow
DCLK2	4	yellow
DKK3	4	yellow
DMD	4	yellow
DNPEP	4	yellow
EEF2	4	yellow
EFHD2	4	yellow
EIF6	4	yellow
EPB41L1	4	yellow
ETHE1	4	yellow
EZR	4	yellow
FAT1	4	yellow
FERMT2	4	yellow
FKBP10	4	yellow
FKBP7	4	yellow
FLNA	4	yellow
FLNA	4	yellow
FLNB	4	yellow
FN1	4	yellow
FSD1L	4	yellow
FSTL1	4	yellow
FTH1	4	yellow
GAB1	4	yellow
GDAP1	4	yellow
GFAP	4	yellow
GLB1	4	yellow
GM2A	4	yellow
GNS	4	yellow
GPM6A	4	yellow
GRAMD4	4	yellow
GRHPR	4	yellow
GSS	4	yellow
GSTK1	4	yellow
GSTM2	4	yellow
GYG1	4	yellow
H1F0	4	yellow
H2AFY	4	yellow
H2AFY2	4	yellow
HDLBP	4	yellow
HEXA	4	yellow
HINT2	4	yellow
HMGCL	4	yellow
HNRNPA0	4	yellow
HSPB1	4	yellow
HTRA1	4	yellow
HYPK	4	yellow
IDH2	4	yellow
IGFBP2	4	yellow
IGFBP7	4	yellow
IKBIP	4	yellow
IKBIP	4	yellow
INPP5F	4	yellow
IQGAP1	4	yellow
ISY1	4	yellow
KCTD12	4	yellow
KLC1	4	yellow
KYAT3	4	yellow
LAMTOR1	4	yellow
LAMTOR4	4	yellow
LAMTOR5	4	yellow
LDHA	4	yellow
LGALS1	4	yellow
LHPP	4	yellow
LMNA	4	yellow
LOXL2	4	yellow
MAGED2	4	yellow
MAN2B1	4	yellow
MANF	4	yellow
MAP2K2	4	yellow
MAP4K4	4	yellow
MBOAT7	4	yellow
MDK	4	yellow
MFGE8	4	yellow
MGEA5	4	yellow
MPDZ	4	yellow
MPST	4	yellow
MRC2	4	yellow
MRPL4	4	yellow
MSN	4	yellow
MYADM	4	yellow
MYH10	4	yellow
MYO5B	4	yellow
NAGLU	4	yellow
NCK2	4	yellow
NECAP2	4	yellow
NIT2	4	yellow
NQO1	4	yellow
NRBP2	4	yellow
NSF	4	yellow
NTN1	4	yellow
NUDT5	4	yellow
NXF1	4	yellow
OTUD6B	4	yellow
P3H1	4	yellow
P3H4	4	yellow
P4HA1	4	yellow
P4HA2	4	yellow
P4HB	4	yellow
PAAF1	4	yellow
PACS2	4	yellow
PALLD	4	yellow
PARVA	4	yellow
PCK2	4	yellow
PDDC1	4	yellow
PDIA3	4	yellow
PDIA4	4	yellow
PDIA5	4	yellow
PDLIM2	4	yellow
PDLIM5	4	yellow
PDLIM7	4	yellow
PGM1	4	yellow
PGM3	4	yellow
PGRMC2	4	yellow
PIGS	4	yellow
PLBD2	4	yellow
PLEC	4	yellow
PLIN3	4	yellow
PLOD1	4	yellow
PLXNB1	4	yellow
POMK	4	yellow
PPAT	4	yellow
PPIB	4	yellow
PPID	4	yellow
PPM1E	4	yellow
PPP2R5E	4	yellow
PPP4R1	4	yellow
PPP4R3A	4	yellow
PPP6R3	4	yellow
PSMD10	4	yellow
PSMG3	4	yellow
PTBP1	4	yellow
PTGES2	4	yellow
PURA	4	yellow
PYCR1	4	yellow
QARS	4	yellow
QPRT	4	yellow
RAB18	4	yellow
RAB32	4	yellow
RAB39B	4	yellow
RABEP1	4	yellow
RABGEF1	4	yellow
RAP1B	4	yellow
RARS2	4	yellow
RCN1	4	yellow
RDX	4	yellow
RHOT1	4	yellow
RNH1	4	yellow
RRBP1	4	yellow
RSU1	4	yellow
S100A11	4	yellow
SAP30BP	4	yellow
SBF1	4	yellow
SCD	4	yellow
SCYL1	4	yellow
SDSL	4	yellow
SEC23A	4	yellow
SEC23B	4	yellow
SEC24C	4	yellow
SEC31A	4	yellow
SEC61B	4	yellow
SERPINH1	4	yellow
SH3BGRL	4	yellow
SH3BP4	4	yellow
SIAE	4	yellow
SLC1A5	4	yellow
SLC27A4	4	yellow
SLC2A1	4	yellow
SLC39A6	4	yellow
SMG8	4	yellow
SMOC1	4	yellow
SMYD5	4	yellow
SND1	4	yellow
SNX1	4	yellow
SPARC	4	yellow
SPG21	4	yellow
SRPK2	4	yellow
STAT3	4	yellow
STK4	4	yellow
SWAP70	4	yellow
TACC1	4	yellow
TAGLN	4	yellow
TCEAL3	4	yellow
TCP1	4	yellow
TGFBI	4	yellow
THBS1	4	yellow
THY1	4	yellow
TKFC	4	yellow
TLN1	4	yellow
TLN2	4	yellow
TMEM11	4	yellow
TMEM231	4	yellow
TMEM263	4	yellow
TMEM65	4	yellow
TMOD1	4	yellow
TMSB4X	4	yellow
TOMM20	4	yellow
TOR1AIP2	4	yellow
TOR1AIP2	4	yellow
TPM2	4	yellow
TPM2	4	yellow
TRA2A	4	yellow
TTLL12	4	yellow
TTYH1	4	yellow
TXNDC12	4	yellow
TXNDC5	4	yellow
UBE2L6	4	yellow
UBE4A	4	yellow
UBE4B	4	yellow
UBL4A	4	yellow
USP11	4	yellow
USP15	4	yellow
VANGL2	4	yellow
VAT1	4	yellow
VAV2	4	yellow
VCL	4	yellow
VGF	4	yellow
VPS26A	4	yellow
WDR18	4	yellow
WLS	4	yellow
WRB	4	yellow
WWTR1	4	yellow
YBX3	4	yellow
ZMIZ1	4	yellow
AARS	5	green
AASDHPPT	5	green
AATF	5	green
ACO2	5	green
ADNP	5	green
AFG3L2	5	green
AHSA1	5	green
AIF1L	5	green
AIFM1	5	green
AKR1A1	5	green
ALDH5A1	5	green
AMPH	5	green
ANKFY1	5	green
ANP32B	5	green
APOOL	5	green
APP	5	green
ARCN1	5	green
ARHGAP17	5	green
ARHGEF6	5	green
ARL1	5	green
ARL3	5	green
ARPC5L	5	green
ASCC2	5	green
ASMTL	5	green
ASNS	5	green
ATAT1	5	green
ATP1A1	5	green
ATP5D	5	green
ATP5J	5	green
ATP6AP1	5	green
ATP6V0A1	5	green
ATP6V0A2	5	green
ATP6V0D1	5	green
ATP6V1C1	5	green
BCAT1	5	green
BCS1L	5	green
BLVRA	5	green
BUB3	5	green
BZW1	5	green
C10orf76	5	green
CADM1	5	green
CADPS	5	green
CALB1	5	green
CDC42	5	green
CDC42	5	green
CDC42EP4	5	green
CFL2	5	green
CHCHD2	5	green
CHP1	5	green
CKMT1A	5	green
CLIC4	5	green
CMBL	5	green
COG2	5	green
COPS4	5	green
COQ9	5	green
COTL1	5	green
COX4I1	5	green
COX5A	5	green
COX5B	5	green
COX6C	5	green
COX7A2	5	green
CPE	5	green
CRABP1	5	green
CS	5	green
CTNNBL1	5	green
CXADR	5	green
CYC1	5	green
DDX19B	5	green
DERL2	5	green
DLD	5	green
DNAJB1	5	green
DNAJB2	5	green
DNM1L	5	green
DNM3	5	green
DPF2	5	green
DPY19L1	5	green
DPY30	5	green
EBNA1BP2	5	green
ECHS1	5	green
EEA1	5	green
EIF2A	5	green
EIF2S3	5	green
EIF3E	5	green
EIF3L	5	green
ENAH	5	green
ENO2	5	green
ENOPH1	5	green
ERBIN	5	green
EXOC8	5	green
EXOG	5	green
F8A1	5	green
FAM3C	5	green
FASN	5	green
FDFT1	5	green
GAP43	5	green
GARS	5	green
GCDH	5	green
GNA11	5	green
GNAO1	5	green
GNAQ	5	green
GNL3	5	green
GOLM1	5	green
GRPEL1	5	green
GSR	5	green
H1FX	5	green
HAGH	5	green
HINT1	5	green
HK1	5	green
HLA-DPB1	5	green
HSPA4L	5	green
HSPD1	5	green
HSPE1	5	green
HTATSF1	5	green
IFI16	5	green
IFT27	5	green
ILVBL	5	green
ISYNA1	5	green
KIAA1468	5	green
KRR1	5	green
KTN1	5	green
L2HGDH	5	green
LANCL2	5	green
LETM1	5	green
LRP2	5	green
LSM14B	5	green
MAP1A	5	green
MCM5	5	green
MDH2	5	green
MDN1	5	green
ME2	5	green
MFAP1	5	green
MFF	5	green
MRPL41	5	green
MRPL44	5	green
MRPL9	5	green
MRPS18B	5	green
MRPS28	5	green
MRPS31	5	green
MTMR6	5	green
MTPN	5	green
MUT	5	green
MYO5A	5	green
NAGK	5	green
NCBP1	5	green
NDUFA10	5	green
NDUFA11	5	green
[truncated: 1,894 more rows]
