# Supplementary material for: Proteomic analysis of X-linked dystonia parkinsonism disease striatal neurons reveals altered RNA metabolism and splicing
Source: Neurobiol Dis. Author manuscript; Available in PMC 2024 May 20. (PMC11103251; doi:10.1016/j.nbd.2023.106367)
Supplement: suppl Table 10 [file NIHMS1990109-supplement-suppl_Table_10.csv]

1-cos(α)	Perturbation	More Information	HD-Related
1.4826	SB590885	Raf Inh.	No
1.4106	AT-7519	CDK Inh.	No
1.4102	BMS-387032	CDK Inh.	No
1.381	BMS-387032	CDK Inh.	No
1.4065	CGP-60474	CDK Inh.	No
1.4354	Palbociclib	CDK Inh.	No
1.3844	Palbociclib	CDK Inh.	No
1.3812	Palbociclib	CDK Inh.	No
1.3907	PHA-793887	CDK Inh.	No
1.395	Tubastatin A	HDAC Inh.	Yes
1.3801	BRD-K33045404	HDAC Inh.	Yes
1.3988	BRD-K52522949	HDAC Inh.	Yes
1.4356	BRD-K74761218	HDAC Inh.	Yes
1.3926	BRD-K75081836	HDAC Inh.	Yes
1.3835	Entinostat	HDAC Inh.	Yes
1.382	KM 00927	HDAC Inh.	Yes
1.4112	Mocetinostat	HDAC Inh.	Yes
1.4442	Pracinostat	HDAC Inh.	Yes
1.3899	Vorinostat	HDAC Inh.	Yes
1.4003	Mevastatin	HMG-CoA Reductase Inh.	No
1.4072	JNK-9L	JNK Inh.	No
1.4108	PD-0325901	MEK Inh.	No
1.4391	480743.cdx	Other	No
1.4211	480743.cdx	Other	No
1.3873	480743.cdx	Other	No
1.3965	Auranofin	Other	No
1.3874	BRD-K53308430	Other	No
1.4001	BRD-K88741031	Other	No
1.4192	BRD-K92317137	Other	No
1.3786	BRD-K92317137	Other	No
1.395	BRD-K97534490	Other	No
1.38	Celastrol	Other	Yes
1.399	Dovitinib	Other	No
1.427	Estradiol	Other	No
1.3789	N-Benzylnaltrindole hydrochloride	Other	No
1.383	PERHEXILINE MALEATE	Other	No
1.4307	PF-431396	Other	No
1.4073	QL-XII-47	Other	No
1.3924	ST4029573	Other	No
1.4469	Withaferin-a	Other	Yes
1.3998	Withaferin-a	Other	Yes
1.3949	Withaferin-a	Other	Yes
1.3947	Withaferin-a	Other	Yes
1.3885	Withaferin-a	Other	Yes
1.4029	WZ-3105	Other	Yes
1.3978	LY-165,163	Partial agonist of serotonin receptors 5-HT1A and 5-HT1D	No
1.3897	YM-201636	PIK Inh.	No
1.4083	Ingenol 3, 20-dibenzoate	PKC Activator	No
1.3905	BRD-K86269644	Raf Inh.	No
1.4252	Crizotinib	Tyrosine Kinase Inh.	No
