# Supplementary material for: Proteomic analysis of X-linked dystonia parkinsonism disease striatal neurons reveals altered RNA metabolism and splicing
Source: Neurobiol Dis. Author manuscript; Available in PMC 2024 May 20. (PMC11103251; doi:10.1016/j.nbd.2023.106367)
Supplement: suppl Table 7 [file NIHMS1990109-supplement-suppl_Table_7.xlsx]

## Sheet: All_Proteins
Supplementary Table S7: All quantifiable protein groups
4,113 quantifiable protein groups (2+ unique peptides)
UniProtIds	Genes	ProteinGroups	ProteinNames	ProteinDescriptions	Valid	Comparison (group1/group2)	Condition Numerator	Condition Denominator	# of Ratios	Group	AVG Group Quantity Numerator	AVG Group Quantity Denominator	AVG Log2 Ratio	Absolute AVG Log2 Ratio	% Change	Ratio	Standard Deviation	Pvalue	Qvalue	Degrees Of Freedom	Standard Error	Organisms	GO Biological Process	GO Molecular Function	GO Cellular Component	Database	Protein Existence	Sequence Version	FASTAName	FASTAHeader	# Unique Total Peptides	# Unique Total EG.Id
A0A024QZP7;A0A087WZZ9;P06493	CDC2;CDK1;CDK1	A0A024QZP7;A0A087WZZ9;P06493	A0A024QZP7_HUMAN;A0A087WZZ9_HUMAN;CDK1_HUMAN	Cell division cycle 2, G1 to S and G2 to M, isoform CRA_a;Cyclin-dependent kinase 1;Cyclin-dependent kinase 1	TRUE	XDP_MSN / Contr_MSN	XDP_MSN	Contr_MSN	64	A0A024QZP7;A0A087WZZ9;P06493	143567	101819	0.495726	0.495726	-29.0795	1.41003	0	0.800373	0.566589	63	0.330613	Homo sapiens	;;G1/S transition of mitotic cell cycle,regulation of transcription involved in G1/S transition of mitotic cell cycle,G2/M transition of mitotic cell cycle,activation of MAPK activity,microtubule cytoskeleton organization,DNA replication,DNA repair,protein complex assembly,apoptotic process,DNA damage response, signal transduction by p53 class mediator resulting in cell cycle arrest,mitotic nucle…	;;chromatin binding,protein kinase activity,protein serine/threonine kinase activity,cyclin-dependent protein serine/threonine kinase activity,protein binding,ATP binding,RNA polymerase II carboxy-terminal domain kinase activity,cyclin binding,Hsp70 protein binding,histone kinase activity,cyclin-dependent protein kinase activity	;;cyclin-dependent protein kinase holoenzyme complex,nuclear chromosome, telomeric region,nucleus,nucleoplasm,mitochondrion,centrosome,cytosol,spindle microtubule,membrane,midbody,extracellular exosome,mitotic spindle	tr;tr;sp	1	1;1;3	uniprot_human_proteome	>tr|A0A024QZP7|A0A024QZP7_HUMAN Cell division cycle 2, G1 to S and G2 to M, isoform CRA_a OS=Homo sapiens GN=CDC2 PE=1 SV=1;>tr|A0A087WZZ9|A0A087WZZ9_HUMAN Cyclin-dependent kinase 1 OS=Homo sapiens GN=CDK1 PE=1 SV=1;>sp|P06493|CDK1_HUMAN Cyclin-dependent kinase 1 OS=Homo sapiens GN=CDK1 PE=1 SV=3	7	8
A0A024QZP7;A0A087WZZ9;P06493	CDC2;CDK1;CDK1	A0A024QZP7;A0A087WZZ9;P06493	A0A024QZP7_HUMAN;A0A087WZZ9_HUMAN;CDK1_HUMAN	Cell division cycle 2, G1 to S and G2 to M, isoform CRA_a;Cyclin-dependent kinase 1;Cyclin-dependent kinase 1	TRUE	XDP_MSN / edit_XDP_MSN	XDP_MSN	edit_XDP_MSN	32	A0A024QZP7;A0A087WZZ9;P06493	143567	129400	0.149884	0.149884	-9.86773	1.10948	0	0.493646	0.540179	31	0.529677	Homo sapiens	;;G1/S transition of mitotic cell cycle,regulation of transcription involved in G1/S transition of mitotic cell cycle,G2/M transition of mitotic cell cycle,activation of MAPK activity,microtubule cytoskeleton organization,DNA replication,DNA repair,protein complex assembly,apoptotic process,DNA damage response, signal transduction by p53 class mediator resulting in cell cycle arrest,mitotic nucle…	;;chromatin binding,protein kinase activity,protein serine/threonine kinase activity,cyclin-dependent protein serine/threonine kinase activity,protein binding,ATP binding,RNA polymerase II carboxy-terminal domain kinase activity,cyclin binding,Hsp70 protein binding,histone kinase activity,cyclin-dependent protein kinase activity	;;cyclin-dependent protein kinase holoenzyme complex,nuclear chromosome, telomeric region,nucleus,nucleoplasm,mitochondrion,centrosome,cytosol,spindle microtubule,membrane,midbody,extracellular exosome,mitotic spindle	tr;tr;sp	1	1;1;3	uniprot_human_proteome	>tr|A0A024QZP7|A0A024QZP7_HUMAN Cell division cycle 2, G1 to S and G2 to M, isoform CRA_a OS=Homo sapiens GN=CDC2 PE=1 SV=1;>tr|A0A087WZZ9|A0A087WZZ9_HUMAN Cyclin-dependent kinase 1 OS=Homo sapiens GN=CDK1 PE=1 SV=1;>sp|P06493|CDK1_HUMAN Cyclin-dependent kinase 1 OS=Homo sapiens GN=CDK1 PE=1 SV=3	7	8
A0A024QZP7;A0A087WZZ9;P06493	CDC2;CDK1;CDK1	A0A024QZP7;A0A087WZZ9;P06493	A0A024QZP7_HUMAN;A0A087WZZ9_HUMAN;CDK1_HUMAN	Cell division cycle 2, G1 to S and G2 to M, isoform CRA_a;Cyclin-dependent kinase 1;Cyclin-dependent kinase 1	TRUE	edit_XDP_MSN / Contr_MSN	edit_XDP_MSN	Contr_MSN	32	A0A024QZP7;A0A087WZZ9;P06493	101819	129400	0.345842	0.345842	27.0892	1.27089	0	0.503745	0.366306	31	0.441896	Homo sapiens	;;G1/S transition of mitotic cell cycle,regulation of transcription involved in G1/S transition of mitotic cell cycle,G2/M transition of mitotic cell cycle,activation of MAPK activity,microtubule cytoskeleton organization,DNA replication,DNA repair,protein complex assembly,apoptotic process,DNA damage response, signal transduction by p53 class mediator resulting in cell cycle arrest,mitotic nucle…	;;chromatin binding,protein kinase activity,protein serine/threonine kinase activity,cyclin-dependent protein serine/threonine kinase activity,protein binding,ATP binding,RNA polymerase II carboxy-terminal domain kinase activity,cyclin binding,Hsp70 protein binding,histone kinase activity,cyclin-dependent protein kinase activity	;;cyclin-dependent protein kinase holoenzyme complex,nuclear chromosome, telomeric region,nucleus,nucleoplasm,mitochondrion,centrosome,cytosol,spindle microtubule,membrane,midbody,extracellular exosome,mitotic spindle	tr;tr;sp	1	1;1;3	uniprot_human_proteome	>tr|A0A024QZP7|A0A024QZP7_HUMAN Cell division cycle 2, G1 to S and G2 to M, isoform CRA_a OS=Homo sapiens GN=CDC2 PE=1 SV=1;>tr|A0A087WZZ9|A0A087WZZ9_HUMAN Cyclin-dependent kinase 1 OS=Homo sapiens GN=CDK1 PE=1 SV=1;>sp|P06493|CDK1_HUMAN Cyclin-dependent kinase 1 OS=Homo sapiens GN=CDK1 PE=1 SV=3	7	8
A0A024R216;Q9Y3E1	HDGFRP3	A0A024R216;Q9Y3E1	A0A024R216_HUMAN;HDGR3_HUMAN	Hepatoma-derived growth factor, related protein 3, isoform CRA_a;Hepatoma-derived growth factor-related protein 3	TRUE	XDP_MSN / Contr_MSN	XDP_MSN	Contr_MSN	64	A0A024R216;Q9Y3E1	1.43859e+06	1.68385e+06	-0.227108	0.227108	17.0486	0.854346	0	3.93657e-05	0.000813745	63	0.0767352	Homo sapiens	;negative regulation of microtubule depolymerization,cell proliferation,neuron projection development,microtubule polymerization	;microtubule binding,growth factor activity,tubulin binding	;nucleus,nucleoplasm,cytosol	tr;sp	1	1	uniprot_human_proteome	>tr|A0A024R216|A0A024R216_HUMAN Hepatoma-derived growth factor, related protein 3, isoform CRA_a OS=Homo sapiens GN=HDGFRP3 PE=1 SV=1;>sp|Q9Y3E1|HDGR3_HUMAN Hepatoma-derived growth factor-related protein 3 OS=Homo sapiens GN=HDGFRP3 PE=1 SV=1	5	8
A0A024R216;Q9Y3E1	HDGFRP3	A0A024R216;Q9Y3E1	A0A024R216_HUMAN;HDGR3_HUMAN	Hepatoma-derived growth factor, related protein 3, isoform CRA_a;Hepatoma-derived growth factor-related protein 3	TRUE	XDP_MSN / edit_XDP_MSN	XDP_MSN	edit_XDP_MSN	32	A0A024R216;Q9Y3E1	1.43859e+06	1.26926e+06	0.180671	0.180671	-11.7707	1.13341	0	0.028946	0.154284	31	0.102402	Homo sapiens	;negative regulation of microtubule depolymerization,cell proliferation,neuron projection development,microtubule polymerization	;microtubule binding,growth factor activity,tubulin binding	;nucleus,nucleoplasm,cytosol	tr;sp	1	1	uniprot_human_proteome	>tr|A0A024R216|A0A024R216_HUMAN Hepatoma-derived growth factor, related protein 3, isoform CRA_a OS=Homo sapiens GN=HDGFRP3 PE=1 SV=1;>sp|Q9Y3E1|HDGR3_HUMAN Hepatoma-derived growth factor-related protein 3 OS=Homo sapiens GN=HDGFRP3 PE=1 SV=1	5	8
A0A024R216;Q9Y3E1	HDGFRP3	A0A024R216;Q9Y3E1	A0A024R216_HUMAN;HDGR3_HUMAN	Hepatoma-derived growth factor, related protein 3, isoform CRA_a;Hepatoma-derived growth factor-related protein 3	TRUE	edit_XDP_MSN / Contr_MSN	edit_XDP_MSN	Contr_MSN	32	A0A024R216;Q9Y3E1	1.68385e+06	1.26926e+06	-0.407779	0.407779	-24.6217	0.753783	0	2.47497e-06	4.15393e-05	31	0.107494	Homo sapiens	;negative regulation of microtubule depolymerization,cell proliferation,neuron projection development,microtubule polymerization	;microtubule binding,growth factor activity,tubulin binding	;nucleus,nucleoplasm,cytosol	tr;sp	1	1	uniprot_human_proteome	>tr|A0A024R216|A0A024R216_HUMAN Hepatoma-derived growth factor, related protein 3, isoform CRA_a OS=Homo sapiens GN=HDGFRP3 PE=1 SV=1;>sp|Q9Y3E1|HDGR3_HUMAN Hepatoma-derived growth factor-related protein 3 OS=Homo sapiens GN=HDGFRP3 PE=1 SV=1	5	8
A0A024R3W6;A0A024R412;O60462;O60462-2;O60462-3;O60462-4;O60462-5;Q7LBX6;X5D2Q8	NRP2	A0A024R3W6;A0A024R412;O60462;O60462-2;O60462-3;O60462-4;O60462-5;Q7LBX6;X5D2Q8	A0A024R3W6_HUMAN;A0A024R412_HUMAN;NRP2_HUMAN;NRP2_HUMAN;NRP2_HUMAN;NRP2_HUMAN;NRP2_HUMAN;Q7LBX6_HUMAN;X5D2Q8_HUMAN	Neuropilin;Neuropilin;Neuropilin-2;Isoform A0 of Neuropilin-2;Isoform A17 of Neuropilin-2;Isoform B0 of Neuropilin-2;Isoform B5 of Neuropilin-2;Neuropilin;Neuropilin 2 isoform A (Fragment)	TRUE	XDP_MSN / Contr_MSN	XDP_MSN	Contr_MSN	40	A0A024R3W6;A0A024R412;O60462;O60462-2;O60462-3;O60462-4;O60462-5;Q7LBX6;X5D2Q8	225731	174093	0.374753	0.374753	-22.8762	1.29662	0	0.44632	0.426428	39	0.15793	Homo sapiens	;;angiogenesis,positive regulation of endothelial cell proliferation,cell adhesion,axon guidance,positive regulation of endothelial cell migration,nerve development,vascular endothelial growth factor signaling pathway,vascular endothelial growth factor receptor signaling pathway,axon extension involved in axon guidance,sympathetic ganglion development,sympathetic neuron projection extension,sympa…	;;receptor activity,vascular endothelial growth factor-activated receptor activity,heparin binding,semaphorin receptor activity,growth factor binding,cytokine binding,metal ion binding;;;;;;	;;semaphorin receptor complex,extracellular region,plasma membrane,membrane,integral component of membrane;;;;;;	tr;tr;sp;sp;sp;sp;sp;tr;tr	1;1;1;;;;;1;1	1;1;2;;;;;1;1	uniprot_human_proteome	>tr|A0A024R3W6|A0A024R3W6_HUMAN Neuropilin OS=Homo sapiens GN=NRP2 PE=1 SV=1;>tr|A0A024R412|A0A024R412_HUMAN Neuropilin OS=Homo sapiens GN=NRP2 PE=1 SV=1;>sp|O60462|NRP2_HUMAN Neuropilin-2 OS=Homo sapiens GN=NRP2 PE=1 SV=2;>sp|O60462-2|NRP2_HUMAN Isoform A0 of Neuropilin-2 OS=Homo sapiens GN=NRP2;>sp|O60462-3|NRP2_HUMAN Isoform A17 of Neuropilin-2 OS=Homo sapiens GN=NRP2;>sp|O60462-4|NRP2_HUMAN I…	8	8
A0A024R3W6;A0A024R412;O60462;O60462-2;O60462-3;O60462-4;O60462-5;Q7LBX6;X5D2Q8	NRP2	A0A024R3W6;A0A024R412;O60462;O60462-2;O60462-3;O60462-4;O60462-5;Q7LBX6;X5D2Q8	A0A024R3W6_HUMAN;A0A024R412_HUMAN;NRP2_HUMAN;NRP2_HUMAN;NRP2_HUMAN;NRP2_HUMAN;NRP2_HUMAN;Q7LBX6_HUMAN;X5D2Q8_HUMAN	Neuropilin;Neuropilin;Neuropilin-2;Isoform A0 of Neuropilin-2;Isoform A17 of Neuropilin-2;Isoform B0 of Neuropilin-2;Isoform B5 of Neuropilin-2;Neuropilin;Neuropilin 2 isoform A (Fragment)	TRUE	XDP_MSN / edit_XDP_MSN	XDP_MSN	edit_XDP_MSN	20	A0A024R3W6;A0A024R412;O60462;O60462-2;O60462-3;O60462-4;O60462-5;Q7LBX6;X5D2Q8	225731	155434	0.538302	0.538302	-31.1419	1.45226	0	0.297623	0.444934	19	0.296641	Homo sapiens	;;angiogenesis,positive regulation of endothelial cell proliferation,cell adhesion,axon guidance,positive regulation of endothelial cell migration,nerve development,vascular endothelial growth factor signaling pathway,vascular endothelial growth factor receptor signaling pathway,axon extension involved in axon guidance,sympathetic ganglion development,sympathetic neuron projection extension,sympa…	;;receptor activity,vascular endothelial growth factor-activated receptor activity,heparin binding,semaphorin receptor activity,growth factor binding,cytokine binding,metal ion binding;;;;;;	;;semaphorin receptor complex,extracellular region,plasma membrane,membrane,integral component of membrane;;;;;;	tr;tr;sp;sp;sp;sp;sp;tr;tr	1;1;1;;;;;1;1	1;1;2;;;;;1;1	uniprot_human_proteome	>tr|A0A024R3W6|A0A024R3W6_HUMAN Neuropilin OS=Homo sapiens GN=NRP2 PE=1 SV=1;>tr|A0A024R412|A0A024R412_HUMAN Neuropilin OS=Homo sapiens GN=NRP2 PE=1 SV=1;>sp|O60462|NRP2_HUMAN Neuropilin-2 OS=Homo sapiens GN=NRP2 PE=1 SV=2;>sp|O60462-2|NRP2_HUMAN Isoform A0 of Neuropilin-2 OS=Homo sapiens GN=NRP2;>sp|O60462-3|NRP2_HUMAN Isoform A17 of Neuropilin-2 OS=Homo sapiens GN=NRP2;>sp|O60462-4|NRP2_HUMAN I…	8	8
A0A024R3W6;A0A024R412;O60462;O60462-2;O60462-3;O60462-4;O60462-5;Q7LBX6;X5D2Q8	NRP2	A0A024R3W6;A0A024R412;O60462;O60462-2;O60462-3;O60462-4;O60462-5;Q7LBX6;X5D2Q8	A0A024R3W6_HUMAN;A0A024R412_HUMAN;NRP2_HUMAN;NRP2_HUMAN;NRP2_HUMAN;NRP2_HUMAN;NRP2_HUMAN;Q7LBX6_HUMAN;X5D2Q8_HUMAN	Neuropilin;Neuropilin;Neuropilin-2;Isoform A0 of Neuropilin-2;Isoform A17 of Neuropilin-2;Isoform B0 of Neuropilin-2;Isoform B5 of Neuropilin-2;Neuropilin;Neuropilin 2 isoform A (Fragment)	TRUE	edit_XDP_MSN / Contr_MSN	edit_XDP_MSN	Contr_MSN	20	A0A024R3W6;A0A024R412;O60462;O60462-2;O60462-3;O60462-4;O60462-5;Q7LBX6;X5D2Q8	174093	155434	-0.163549	0.163549	-10.7174	0.892826	0	0.00485845	0.0173148	19	0.199663	Homo sapiens	;;angiogenesis,positive regulation of endothelial cell proliferation,cell adhesion,axon guidance,positive regulation of endothelial cell migration,nerve development,vascular endothelial growth factor signaling pathway,vascular endothelial growth factor receptor signaling pathway,axon extension involved in axon guidance,sympathetic ganglion development,sympathetic neuron projection extension,sympa…	;;receptor activity,vascular endothelial growth factor-activated receptor activity,heparin binding,semaphorin receptor activity,growth factor binding,cytokine binding,metal ion binding;;;;;;	;;semaphorin receptor complex,extracellular region,plasma membrane,membrane,integral component of membrane;;;;;;	tr;tr;sp;sp;sp;sp;sp;tr;tr	1;1;1;;;;;1;1	1;1;2;;;;;1;1	uniprot_human_proteome	>tr|A0A024R3W6|A0A024R3W6_HUMAN Neuropilin OS=Homo sapiens GN=NRP2 PE=1 SV=1;>tr|A0A024R412|A0A024R412_HUMAN Neuropilin OS=Homo sapiens GN=NRP2 PE=1 SV=1;>sp|O60462|NRP2_HUMAN Neuropilin-2 OS=Homo sapiens GN=NRP2 PE=1 SV=2;>sp|O60462-2|NRP2_HUMAN Isoform A0 of Neuropilin-2 OS=Homo sapiens GN=NRP2;>sp|O60462-3|NRP2_HUMAN Isoform A17 of Neuropilin-2 OS=Homo sapiens GN=NRP2;>sp|O60462-4|NRP2_HUMAN I…	8	8
A0A024R4E5	HDLBP	A0A024R4E5	A0A024R4E5_HUMAN	High density lipoprotein binding protein (Vigilin), isoform CRA_a	TRUE	XDP_MSN / Contr_MSN	XDP_MSN	Contr_MSN	208	A0A024R4E5	378150	381787	-0.0138079	0.0138079	0.961688	0.990475	0	0.239606	0.308186	207	0.112065	Homo sapiens				tr	1	1	uniprot_human_proteome	>tr|A0A024R4E5|A0A024R4E5_HUMAN High density lipoprotein binding protein (Vigilin), isoform CRA_a OS=Homo sapiens GN=HDLBP PE=1 SV=1	32	34
A0A024R4E5	HDLBP	A0A024R4E5	A0A024R4E5_HUMAN	High density lipoprotein binding protein (Vigilin), isoform CRA_a	TRUE	XDP_MSN / edit_XDP_MSN	XDP_MSN	edit_XDP_MSN	104	A0A024R4E5	378150	481837	-0.349587	0.349587	27.4196	0.784809	0	7.83597e-05	0.00274849	103	0.137117	Homo sapiens				tr	1	1	uniprot_human_proteome	>tr|A0A024R4E5|A0A024R4E5_HUMAN High density lipoprotein binding protein (Vigilin), isoform CRA_a OS=Homo sapiens GN=HDLBP PE=1 SV=1	32	34
A0A024R4E5	HDLBP	A0A024R4E5	A0A024R4E5_HUMAN	High density lipoprotein binding protein (Vigilin), isoform CRA_a	TRUE	edit_XDP_MSN / Contr_MSN	edit_XDP_MSN	Contr_MSN	104	A0A024R4E5	381787	481837	0.335779	0.335779	26.2059	1.26206	0	0.00034253	0.00235839	103	0.132166	Homo sapiens				tr	1	1	uniprot_human_proteome	>tr|A0A024R4E5|A0A024R4E5_HUMAN High density lipoprotein binding protein (Vigilin), isoform CRA_a OS=Homo sapiens GN=HDLBP PE=1 SV=1	32	34
A0A024R4M0;P46781	RPS9	A0A024R4M0;P46781	A0A024R4M0_HUMAN;RS9_HUMAN	40S ribosomal protein S9	TRUE	XDP_MSN / Contr_MSN	XDP_MSN	Contr_MSN	96	A0A024R4M0;P46781	5.12114e+06	4.202e+06	0.285388	0.285388	-17.9479	1.21874	0	0.000458404	0.00500612	95	0.124101	Homo sapiens	;nuclear-transcribed mRNA catabolic process, nonsense-mediated decay,rRNA processing,translation,translational initiation,SRP-dependent cotranslational protein targeting to membrane,positive regulation of cell proliferation,viral transcription,positive regulation of translational fidelity	;RNA binding,structural constituent of ribosome,protein binding,rRNA binding,translation regulator activity	;nucleus,nucleoplasm,nucleolus,cytoplasm,cytosol,ribosome,focal adhesion,membrane,cytosolic small ribosomal subunit,intracellular ribonucleoprotein complex,extracellular exosome	tr;sp	1	1;3	uniprot_human_proteome	>tr|A0A024R4M0|A0A024R4M0_HUMAN 40S ribosomal protein S9 OS=Homo sapiens GN=RPS9 PE=1 SV=1;>sp|P46781|RS9_HUMAN 40S ribosomal protein S9 OS=Homo sapiens GN=RPS9 PE=1 SV=3	11	12
A0A024R4M0;P46781	RPS9	A0A024R4M0;P46781	A0A024R4M0_HUMAN;RS9_HUMAN	40S ribosomal protein S9	TRUE	XDP_MSN / edit_XDP_MSN	XDP_MSN	edit_XDP_MSN	48	A0A024R4M0;P46781	5.12114e+06	5.28575e+06	-0.0456449	0.0456449	3.21444	0.968857	0	0.874425	0.674314	47	0.231822	Homo sapiens	;nuclear-transcribed mRNA catabolic process, nonsense-mediated decay,rRNA processing,translation,translational initiation,SRP-dependent cotranslational protein targeting to membrane,positive regulation of cell proliferation,viral transcription,positive regulation of translational fidelity	;RNA binding,structural constituent of ribosome,protein binding,rRNA binding,translation regulator activity	;nucleus,nucleoplasm,nucleolus,cytoplasm,cytosol,ribosome,focal adhesion,membrane,cytosolic small ribosomal subunit,intracellular ribonucleoprotein complex,extracellular exosome	tr;sp	1	1;3	uniprot_human_proteome	>tr|A0A024R4M0|A0A024R4M0_HUMAN 40S ribosomal protein S9 OS=Homo sapiens GN=RPS9 PE=1 SV=1;>sp|P46781|RS9_HUMAN 40S ribosomal protein S9 OS=Homo sapiens GN=RPS9 PE=1 SV=3	11	12
A0A024R4M0;P46781	RPS9	A0A024R4M0;P46781	A0A024R4M0_HUMAN;RS9_HUMAN	40S ribosomal protein S9	TRUE	edit_XDP_MSN / Contr_MSN	edit_XDP_MSN	Contr_MSN	48	A0A024R4M0;P46781	4.202e+06	5.28575e+06	0.331033	0.331033	25.7914	1.25791	0	0.00226054	0.00964807	47	0.189996	Homo sapiens	;nuclear-transcribed mRNA catabolic process, nonsense-mediated decay,rRNA processing,translation,translational initiation,SRP-dependent cotranslational protein targeting to membrane,positive regulation of cell proliferation,viral transcription,positive regulation of translational fidelity	;RNA binding,structural constituent of ribosome,protein binding,rRNA binding,translation regulator activity	;nucleus,nucleoplasm,nucleolus,cytoplasm,cytosol,ribosome,focal adhesion,membrane,cytosolic small ribosomal subunit,intracellular ribonucleoprotein complex,extracellular exosome	tr;sp	1	1;3	uniprot_human_proteome	>tr|A0A024R4M0|A0A024R4M0_HUMAN 40S ribosomal protein S9 OS=Homo sapiens GN=RPS9 PE=1 SV=1;>sp|P46781|RS9_HUMAN 40S ribosomal protein S9 OS=Homo sapiens GN=RPS9 PE=1 SV=3	11	12
A0A024R571;Q9H4M9	EHD1	A0A024R571;Q9H4M9	A0A024R571_HUMAN;EHD1_HUMAN	EH domain-containing protein 1	TRUE	XDP_MSN / Contr_MSN	XDP_MSN	Contr_MSN	240	A0A024R571;Q9H4M9	639349	677834	-0.0843281	0.0843281	6.01939	0.943224	0	0.207197	0.284319	239	0.0883375	Homo sapiens	;intracellular protein transport,endocytosis,blood coagulation,positive regulation of cholesterol storage,neuron projection development,endocytic recycling,low-density lipoprotein particle clearance,cholesterol homeostasis,protein homooligomerization,cilium morphogenesis,protein localization to cilium,positive regulation of myoblast fusion,cellular response to nerve growth factor stimulus,positiv…	;calcium ion binding,protein binding,ATP binding,GTP binding,Rab GTPase binding,cadherin binding	;lipid particle,plasma membrane,endosome membrane,membrane,ciliary pocket membrane,platelet dense tubular network membrane,early endosome membrane,recycling endosome membrane,extracellular exosome	tr;sp	1	1;2	uniprot_human_proteome	>tr|A0A024R571|A0A024R571_HUMAN EH domain-containing protein 1 OS=Homo sapiens GN=EHD1 PE=1 SV=1;>sp|Q9H4M9|EHD1_HUMAN EH domain-containing protein 1 OS=Homo sapiens GN=EHD1 PE=1 SV=2	26	38
A0A024R571;Q9H4M9	EHD1	A0A024R571;Q9H4M9	A0A024R571_HUMAN;EHD1_HUMAN	EH domain-containing protein 1	TRUE	XDP_MSN / edit_XDP_MSN	XDP_MSN	edit_XDP_MSN	120	A0A024R571;Q9H4M9	639349	616992	0.0513505	0.0513505	-3.49674	1.03623	0	0.496966	0.541017	119	0.123474	Homo sapiens	;intracellular protein transport,endocytosis,blood coagulation,positive regulation of cholesterol storage,neuron projection development,endocytic recycling,low-density lipoprotein particle clearance,cholesterol homeostasis,protein homooligomerization,cilium morphogenesis,protein localization to cilium,positive regulation of myoblast fusion,cellular response to nerve growth factor stimulus,positiv…	;calcium ion binding,protein binding,ATP binding,GTP binding,Rab GTPase binding,cadherin binding	;lipid particle,plasma membrane,endosome membrane,membrane,ciliary pocket membrane,platelet dense tubular network membrane,early endosome membrane,recycling endosome membrane,extracellular exosome	tr;sp	1	1;2	uniprot_human_proteome	>tr|A0A024R571|A0A024R571_HUMAN EH domain-containing protein 1 OS=Homo sapiens GN=EHD1 PE=1 SV=1;>sp|Q9H4M9|EHD1_HUMAN EH domain-containing protein 1 OS=Homo sapiens GN=EHD1 PE=1 SV=2	26	38
A0A024R571;Q9H4M9	EHD1	A0A024R571;Q9H4M9	A0A024R571_HUMAN;EHD1_HUMAN	EH domain-containing protein 1	TRUE	edit_XDP_MSN / Contr_MSN	edit_XDP_MSN	Contr_MSN	120	A0A024R571;Q9H4M9	677834	616992	-0.135679	0.135679	-8.97584	0.910242	0	0.153074	0.180635	119	0.105831	Homo sapiens	;intracellular protein transport,endocytosis,blood coagulation,positive regulation of cholesterol storage,neuron projection development,endocytic recycling,low-density lipoprotein particle clearance,cholesterol homeostasis,protein homooligomerization,cilium morphogenesis,protein localization to cilium,positive regulation of myoblast fusion,cellular response to nerve growth factor stimulus,positiv…	;calcium ion binding,protein binding,ATP binding,GTP binding,Rab GTPase binding,cadherin binding	;lipid particle,plasma membrane,endosome membrane,membrane,ciliary pocket membrane,platelet dense tubular network membrane,early endosome membrane,recycling endosome membrane,extracellular exosome	tr;sp	1	1;2	uniprot_human_proteome	>tr|A0A024R571|A0A024R571_HUMAN EH domain-containing protein 1 OS=Homo sapiens GN=EHD1 PE=1 SV=1;>sp|Q9H4M9|EHD1_HUMAN EH domain-containing protein 1 OS=Homo sapiens GN=EHD1 PE=1 SV=2	26	38
A0A024R644;A0A0A0MRU5;A0A1B0GWI2;O75503	CLN5	A0A024R644;A0A0A0MRU5;A0A1B0GWI2;O75503	A0A024R644_HUMAN;A0A0A0MRU5_HUMAN;A0A1B0GWI2_HUMAN;CLN5_HUMAN	Ceroid-lipofuscinosis neuronal protein 5;Ceroid-lipofuscinosis neuronal protein 5;Ceroid-lipofuscinosis neuronal protein 5 (Fragment);Ceroid-lipofuscinosis neuronal protein 5	TRUE	XDP_MSN / Contr_MSN	XDP_MSN	Contr_MSN	24	A0A024R644;A0A0A0MRU5;A0A1B0GWI2;O75503	161948	137968	0.231198	0.231198	-14.8073	1.17381	0	0.103334	0.19584	23	0.128763	Homo sapiens	;;;signal peptide processing,lysosomal lumen acidification,brain development,neurogenesis,protein catabolic process,retrograde transport, endosome to Golgi,neuron maturation,glycosylation,positive regulation of GTP binding	;;;protein binding,mannose binding	;;;lysosome,lysosomal membrane,endoplasmic reticulum,Golgi apparatus,cytosol,integral component of membrane,perinuclear region of cytoplasm,extracellular exosome	tr;tr;tr;sp	1	1;1;1;2	uniprot_human_proteome	>tr|A0A024R644|A0A024R644_HUMAN Ceroid-lipofuscinosis neuronal protein 5 OS=Homo sapiens GN=CLN5 PE=1 SV=1;>tr|A0A0A0MRU5|A0A0A0MRU5_HUMAN Ceroid-lipofuscinosis neuronal protein 5 OS=Homo sapiens GN=CLN5 PE=1 SV=1;>tr|A0A1B0GWI2|A0A1B0GWI2_HUMAN Ceroid-lipofuscinosis neuronal protein 5 (Fragment) OS=Homo sapiens GN=CLN5 PE=1 SV=1;>sp|O75503|CLN5_HUMAN Ceroid-lipofuscinosis neuronal protein 5 OS=H…	6	6
A0A024R644;A0A0A0MRU5;A0A1B0GWI2;O75503	CLN5	A0A024R644;A0A0A0MRU5;A0A1B0GWI2;O75503	A0A024R644_HUMAN;A0A0A0MRU5_HUMAN;A0A1B0GWI2_HUMAN;CLN5_HUMAN	Ceroid-lipofuscinosis neuronal protein 5;Ceroid-lipofuscinosis neuronal protein 5;Ceroid-lipofuscinosis neuronal protein 5 (Fragment);Ceroid-lipofuscinosis neuronal protein 5	TRUE	XDP_MSN / edit_XDP_MSN	XDP_MSN	edit_XDP_MSN	12	A0A024R644;A0A0A0MRU5;A0A1B0GWI2;O75503	161948	186515	-0.203756	0.203756	15.1693	0.868287	0	0.171162	0.351815	11	0.42484	Homo sapiens	;;;signal peptide processing,lysosomal lumen acidification,brain development,neurogenesis,protein catabolic process,retrograde transport, endosome to Golgi,neuron maturation,glycosylation,positive regulation of GTP binding	;;;protein binding,mannose binding	;;;lysosome,lysosomal membrane,endoplasmic reticulum,Golgi apparatus,cytosol,integral component of membrane,perinuclear region of cytoplasm,extracellular exosome	tr;tr;tr;sp	1	1;1;1;2	uniprot_human_proteome	>tr|A0A024R644|A0A024R644_HUMAN Ceroid-lipofuscinosis neuronal protein 5 OS=Homo sapiens GN=CLN5 PE=1 SV=1;>tr|A0A0A0MRU5|A0A0A0MRU5_HUMAN Ceroid-lipofuscinosis neuronal protein 5 OS=Homo sapiens GN=CLN5 PE=1 SV=1;>tr|A0A1B0GWI2|A0A1B0GWI2_HUMAN Ceroid-lipofuscinosis neuronal protein 5 (Fragment) OS=Homo sapiens GN=CLN5 PE=1 SV=1;>sp|O75503|CLN5_HUMAN Ceroid-lipofuscinosis neuronal protein 5 OS=H…	6	6
A0A024R644;A0A0A0MRU5;A0A1B0GWI2;O75503	CLN5	A0A024R644;A0A0A0MRU5;A0A1B0GWI2;O75503	A0A024R644_HUMAN;A0A0A0MRU5_HUMAN;A0A1B0GWI2_HUMAN;CLN5_HUMAN	Ceroid-lipofuscinosis neuronal protein 5;Ceroid-lipofuscinosis neuronal protein 5;Ceroid-lipofuscinosis neuronal protein 5 (Fragment);Ceroid-lipofuscinosis neuronal protein 5	TRUE	edit_XDP_MSN / Contr_MSN	edit_XDP_MSN	Contr_MSN	12	A0A024R644;A0A0A0MRU5;A0A1B0GWI2;O75503	137968	186515	0.434954	0.434954	35.1868	1.35187	0	0.056669	0.0958896	11	0.36682	Homo sapiens	;;;signal peptide processing,lysosomal lumen acidification,brain development,neurogenesis,protein catabolic process,retrograde transport, endosome to Golgi,neuron maturation,glycosylation,positive regulation of GTP binding	;;;protein binding,mannose binding	;;;lysosome,lysosomal membrane,endoplasmic reticulum,Golgi apparatus,cytosol,integral component of membrane,perinuclear region of cytoplasm,extracellular exosome	tr;tr;tr;sp	1	1;1;1;2	uniprot_human_proteome	>tr|A0A024R644|A0A024R644_HUMAN Ceroid-lipofuscinosis neuronal protein 5 OS=Homo sapiens GN=CLN5 PE=1 SV=1;>tr|A0A0A0MRU5|A0A0A0MRU5_HUMAN Ceroid-lipofuscinosis neuronal protein 5 OS=Homo sapiens GN=CLN5 PE=1 SV=1;>tr|A0A1B0GWI2|A0A1B0GWI2_HUMAN Ceroid-lipofuscinosis neuronal protein 5 (Fragment) OS=Homo sapiens GN=CLN5 PE=1 SV=1;>sp|O75503|CLN5_HUMAN Ceroid-lipofuscinosis neuronal protein 5 OS=H…	6	6
A0A024R7W5;A0A087WY31;A0A087X0Q1;Q7Z739	YTHDF3	A0A024R7W5;A0A087WY31;A0A087X0Q1;Q7Z739	A0A024R7W5_HUMAN;A0A087WY31_HUMAN;A0A087X0Q1_HUMAN;YTHD3_HUMAN	YTH domain family, member 3, isoform CRA_a;YTH domain-containing family protein 3;YTH domain-containing family protein 3;YTH domain-containing family protein 3	TRUE	XDP_MSN / Contr_MSN	XDP_MSN	Contr_MSN	16	A0A024R7W5;A0A087WY31;A0A087X0Q1;Q7Z739	35605.5	45391.5	-0.35032	0.35032	27.4843	0.78441	0	0.0862224	0.1756	15	0.207657	Homo sapiens	;;;	;;;RNA binding,protein binding,N6-methyladenosine-containing RNA binding	;;;	tr;tr;tr;sp	1	1	uniprot_human_proteome	>tr|A0A024R7W5|A0A024R7W5_HUMAN YTH domain family, member 3, isoform CRA_a OS=Homo sapiens GN=YTHDF3 PE=1 SV=1;>tr|A0A087WY31|A0A087WY31_HUMAN YTH domain-containing family protein 3 OS=Homo sapiens GN=YTHDF3 PE=1 SV=1;>tr|A0A087X0Q1|A0A087X0Q1_HUMAN YTH domain-containing family protein 3 OS=Homo sapiens GN=YTHDF3 PE=1 SV=1;>sp|Q7Z739|YTHD3_HUMAN YTH domain-containing family protein 3 OS=Homo sapi…	3	3
A0A024R7W5;A0A087WY31;A0A087X0Q1;Q7Z739	YTHDF3	A0A024R7W5;A0A087WY31;A0A087X0Q1;Q7Z739	A0A024R7W5_HUMAN;A0A087WY31_HUMAN;A0A087X0Q1_HUMAN;YTHD3_HUMAN	YTH domain family, member 3, isoform CRA_a;YTH domain-containing family protein 3;YTH domain-containing family protein 3;YTH domain-containing family protein 3	TRUE	XDP_MSN / edit_XDP_MSN	XDP_MSN	edit_XDP_MSN	8	A0A024R7W5;A0A087WY31;A0A087X0Q1;Q7Z739	35605.5	33627.4	0.0824633	0.0824633	-5.55563	1.05882	0	0.982357	0.698129	7	0.390752	Homo sapiens	;;;	;;;RNA binding,protein binding,N6-methyladenosine-containing RNA binding	;;;	tr;tr;tr;sp	1	1	uniprot_human_proteome	>tr|A0A024R7W5|A0A024R7W5_HUMAN YTH domain family, member 3, isoform CRA_a OS=Homo sapiens GN=YTHDF3 PE=1 SV=1;>tr|A0A087WY31|A0A087WY31_HUMAN YTH domain-containing family protein 3 OS=Homo sapiens GN=YTHDF3 PE=1 SV=1;>tr|A0A087X0Q1|A0A087X0Q1_HUMAN YTH domain-containing family protein 3 OS=Homo sapiens GN=YTHDF3 PE=1 SV=1;>sp|Q7Z739|YTHD3_HUMAN YTH domain-containing family protein 3 OS=Homo sapi…	3	3
A0A024R7W5;A0A087WY31;A0A087X0Q1;Q7Z739	YTHDF3	A0A024R7W5;A0A087WY31;A0A087X0Q1;Q7Z739	A0A024R7W5_HUMAN;A0A087WY31_HUMAN;A0A087X0Q1_HUMAN;YTHD3_HUMAN	YTH domain family, member 3, isoform CRA_a;YTH domain-containing family protein 3;YTH domain-containing family protein 3;YTH domain-containing family protein 3	TRUE	edit_XDP_MSN / Contr_MSN	edit_XDP_MSN	Contr_MSN	8	A0A024R7W5;A0A087WY31;A0A087X0Q1;Q7Z739	45391.5	33627.4	-0.432783	0.432783	-25.9169	0.740831	0	0.0730185	0.113574	7	0.264801	Homo sapiens	;;;	;;;RNA binding,protein binding,N6-methyladenosine-containing RNA binding	;;;	tr;tr;tr;sp	1	1	uniprot_human_proteome	>tr|A0A024R7W5|A0A024R7W5_HUMAN YTH domain family, member 3, isoform CRA_a OS=Homo sapiens GN=YTHDF3 PE=1 SV=1;>tr|A0A087WY31|A0A087WY31_HUMAN YTH domain-containing family protein 3 OS=Homo sapiens GN=YTHDF3 PE=1 SV=1;>tr|A0A087X0Q1|A0A087X0Q1_HUMAN YTH domain-containing family protein 3 OS=Homo sapiens GN=YTHDF3 PE=1 SV=1;>sp|Q7Z739|YTHD3_HUMAN YTH domain-containing family protein 3 OS=Homo sapi…	3	3
A0A024RA52;P25787	PSMA2	A0A024RA52;P25787	A0A024RA52_HUMAN;PSA2_HUMAN	Proteasome subunit alpha type;Proteasome subunit alpha type-2	TRUE	XDP_MSN / Contr_MSN	XDP_MSN	Contr_MSN	144	A0A024RA52;P25787	1836523	2.45188e+06	-0.416911	0.416911	33.5066	0.749027	0	0.112911	0.205524	143	0.127244	Homo sapiens	;MAPK cascade,protein polyubiquitination,stimulatory C-type lectin receptor signaling pathway,antigen processing and presentation of exogenous peptide antigen via MHC class I, TAP-dependent,regulation of cellular amino acid metabolic process,response to virus,negative regulation of G2/M transition of mitotic cell cycle,protein deubiquitination,anaphase-promoting complex-dependent catabolic proces…	;threonine-type endopeptidase activity,protein binding	;proteasome complex,cytoplasmic mRNA processing body,extracellular region,nucleus,nucleoplasm,cytosol,proteasome core complex,proteasome core complex, alpha-subunit complex,secretory granule lumen,extracellular exosome,ficolin-1-rich granule lumen	tr;sp	1	1;2	uniprot_human_proteome	>tr|A0A024RA52|A0A024RA52_HUMAN Proteasome subunit alpha type OS=Homo sapiens GN=PSMA2 PE=1 SV=1;>sp|P25787|PSA2_HUMAN Proteasome subunit alpha type-2 OS=Homo sapiens GN=PSMA2 PE=1 SV=2	12	22
A0A024RA52;P25787	PSMA2	A0A024RA52;P25787	A0A024RA52_HUMAN;PSA2_HUMAN	Proteasome subunit alpha type;Proteasome subunit alpha type-2	TRUE	XDP_MSN / edit_XDP_MSN	XDP_MSN	edit_XDP_MSN	72	A0A024RA52;P25787	1836523	2.14613e+06	-0.224762	0.224762	16.8585	0.855736	0	0.712473	0.620252	71	0.189437	Homo sapiens	;MAPK cascade,protein polyubiquitination,stimulatory C-type lectin receptor signaling pathway,antigen processing and presentation of exogenous peptide antigen via MHC class I, TAP-dependent,regulation of cellular amino acid metabolic process,response to virus,negative regulation of G2/M transition of mitotic cell cycle,protein deubiquitination,anaphase-promoting complex-dependent catabolic proces…	;threonine-type endopeptidase activity,protein binding	;proteasome complex,cytoplasmic mRNA processing body,extracellular region,nucleus,nucleoplasm,cytosol,proteasome core complex,proteasome core complex, alpha-subunit complex,secretory granule lumen,extracellular exosome,ficolin-1-rich granule lumen	tr;sp	1	1;2	uniprot_human_proteome	>tr|A0A024RA52|A0A024RA52_HUMAN Proteasome subunit alpha type OS=Homo sapiens GN=PSMA2 PE=1 SV=1;>sp|P25787|PSA2_HUMAN Proteasome subunit alpha type-2 OS=Homo sapiens GN=PSMA2 PE=1 SV=2	12	22
A0A024RA52;P25787	PSMA2	A0A024RA52;P25787	A0A024RA52_HUMAN;PSA2_HUMAN	Proteasome subunit alpha type;Proteasome subunit alpha type-2	TRUE	edit_XDP_MSN / Contr_MSN	edit_XDP_MSN	Contr_MSN	72	A0A024RA52;P25787	2.45188e+06	2.14613e+06	-0.192149	0.192149	-12.4699	0.875301	0	0.963467	0.524676	71	0.20489	Homo sapiens	;MAPK cascade,protein polyubiquitination,stimulatory C-type lectin receptor signaling pathway,antigen processing and presentation of exogenous peptide antigen via MHC class I, TAP-dependent,regulation of cellular amino acid metabolic process,response to virus,negative regulation of G2/M transition of mitotic cell cycle,protein deubiquitination,anaphase-promoting complex-dependent catabolic proces…	;threonine-type endopeptidase activity,protein binding	;proteasome complex,cytoplasmic mRNA processing body,extracellular region,nucleus,nucleoplasm,cytosol,proteasome core complex,proteasome core complex, alpha-subunit complex,secretory granule lumen,extracellular exosome,ficolin-1-rich granule lumen	tr;sp	1	1;2	uniprot_human_proteome	>tr|A0A024RA52|A0A024RA52_HUMAN Proteasome subunit alpha type OS=Homo sapiens GN=PSMA2 PE=1 SV=1;>sp|P25787|PSA2_HUMAN Proteasome subunit alpha type-2 OS=Homo sapiens GN=PSMA2 PE=1 SV=2	12	22
A0A024RCR6;A0A0G2JK23;P46379;P46379-2;P46379-3	BAT3;BAG6;BAG6;BAG6;BAG6	A0A024RCR6;A0A0G2JK23;P46379;P46379-2;P46379-3	A0A024RCR6_HUMAN;A0A0G2JK23_HUMAN;BAG6_HUMAN;BAG6_HUMAN;BAG6_HUMAN	HLA-B associated transcript 3, isoform CRA_a;Large proline-rich protein BAG6;Large proline-rich protein BAG6;Isoform 2 of Large proline-rich protein BAG6;Isoform 3 of Large proline-rich protein BAG6	TRUE	XDP_MSN / Contr_MSN	XDP_MSN	Contr_MSN	120	A0A024RCR6;A0A0G2JK23;P46379;P46379-2;P46379-3	484608	469573	0.0454673	0.0454673	-3.10241	1.03202	0	0.66575	0.519796	119	0.126677	Homo sapiens	;;kidney development,immune response-activating cell surface receptor signaling pathway,ubiquitin-dependent protein catabolic process,transport,apoptotic process,synaptonemal complex assembly,spermatogenesis,brain development,embryo development,chromatin modification,internal peptidyl-lysine acetylation,natural killer cell activation,cell differentiation,lung development,ER-associated ubiquitin-d…	;;receptor binding,protein binding,toxic substance binding,Hsp70 protein binding,polyubiquitin binding,ubiquitin protein ligase binding,ribosome binding,misfolded protein binding,proteasome binding,ubiquitin-specific protease binding;;	;;nucleus,nucleoplasm,cytoplasm,cytosol,membrane,intracellular membrane-bounded organelle,extracellular exosome,BAT3 complex;;	tr;tr;sp;sp;sp	1;1;1;;	1;1;2;;	uniprot_human_proteome	>tr|A0A024RCR6|A0A024RCR6_HUMAN HLA-B associated transcript 3, isoform CRA_a OS=Homo sapiens GN=BAT3 PE=1 SV=1;>tr|A0A0G2JK23|A0A0G2JK23_HUMAN Large proline-rich protein BAG6 OS=Homo sapiens GN=BAG6 PE=1 SV=1;>sp|P46379|BAG6_HUMAN Large proline-rich protein BAG6 OS=Homo sapiens GN=BAG6 PE=1 SV=2;>sp|P46379-2|BAG6_HUMAN Isoform 2 of Large proline-rich protein BAG6 OS=Homo sapiens GN=BAG6;>sp|P4637…	18	20
A0A024RCR6;A0A0G2JK23;P46379;P46379-2;P46379-3	BAT3;BAG6;BAG6;BAG6;BAG6	A0A024RCR6;A0A0G2JK23;P46379;P46379-2;P46379-3	A0A024RCR6_HUMAN;A0A0G2JK23_HUMAN;BAG6_HUMAN;BAG6_HUMAN;BAG6_HUMAN	HLA-B associated transcript 3, isoform CRA_a;Large proline-rich protein BAG6;Large proline-rich protein BAG6;Isoform 2 of Large proline-rich protein BAG6;Isoform 3 of Large proline-rich protein BAG6	TRUE	XDP_MSN / edit_XDP_MSN	XDP_MSN	edit_XDP_MSN	60	A0A024RCR6;A0A0G2JK23;P46379;P46379-2;P46379-3	484608	506982	-0.065119	0.065119	4.61713	0.955866	0	0.928215	0.684876	59	0.13936	Homo sapiens	;;kidney development,immune response-activating cell surface receptor signaling pathway,ubiquitin-dependent protein catabolic process,transport,apoptotic process,synaptonemal complex assembly,spermatogenesis,brain development,embryo development,chromatin modification,internal peptidyl-lysine acetylation,natural killer cell activation,cell differentiation,lung development,ER-associated ubiquitin-d…	;;receptor binding,protein binding,toxic substance binding,Hsp70 protein binding,polyubiquitin binding,ubiquitin protein ligase binding,ribosome binding,misfolded protein binding,proteasome binding,ubiquitin-specific protease binding;;	;;nucleus,nucleoplasm,cytoplasm,cytosol,membrane,intracellular membrane-bounded organelle,extracellular exosome,BAT3 complex;;	tr;tr;sp;sp;sp	1;1;1;;	1;1;2;;	uniprot_human_proteome	>tr|A0A024RCR6|A0A024RCR6_HUMAN HLA-B associated transcript 3, isoform CRA_a OS=Homo sapiens GN=BAT3 PE=1 SV=1;>tr|A0A0G2JK23|A0A0G2JK23_HUMAN Large proline-rich protein BAG6 OS=Homo sapiens GN=BAG6 PE=1 SV=1;>sp|P46379|BAG6_HUMAN Large proline-rich protein BAG6 OS=Homo sapiens GN=BAG6 PE=1 SV=2;>sp|P46379-2|BAG6_HUMAN Isoform 2 of Large proline-rich protein BAG6 OS=Homo sapiens GN=BAG6;>sp|P4637…	18	20
A0A024RCR6;A0A0G2JK23;P46379;P46379-2;P46379-3	BAT3;BAG6;BAG6;BAG6;BAG6	A0A024RCR6;A0A0G2JK23;P46379;P46379-2;P46379-3	A0A024RCR6_HUMAN;A0A0G2JK23_HUMAN;BAG6_HUMAN;BAG6_HUMAN;BAG6_HUMAN	HLA-B associated transcript 3, isoform CRA_a;Large proline-rich protein BAG6;Large proline-rich protein BAG6;Isoform 2 of Large proline-rich protein BAG6;Isoform 3 of Large proline-rich protein BAG6	TRUE	edit_XDP_MSN / Contr_MSN	edit_XDP_MSN	Contr_MSN	60	A0A024RCR6;A0A0G2JK23;P46379;P46379-2;P46379-3	469573	506982	0.110586	0.110586	7.96669	1.07967	0	0.305899	0.276814	59	0.120189	Homo sapiens	;;kidney development,immune response-activating cell surface receptor signaling pathway,ubiquitin-dependent protein catabolic process,transport,apoptotic process,synaptonemal complex assembly,spermatogenesis,brain development,embryo development,chromatin modification,internal peptidyl-lysine acetylation,natural killer cell activation,cell differentiation,lung development,ER-associated ubiquitin-d…	;;receptor binding,protein binding,toxic substance binding,Hsp70 protein binding,polyubiquitin binding,ubiquitin protein ligase binding,ribosome binding,misfolded protein binding,proteasome binding,ubiquitin-specific protease binding;;	;;nucleus,nucleoplasm,cytoplasm,cytosol,membrane,intracellular membrane-bounded organelle,extracellular exosome,BAT3 complex;;	tr;tr;sp;sp;sp	1;1;1;;	1;1;2;;	uniprot_human_proteome	>tr|A0A024RCR6|A0A024RCR6_HUMAN HLA-B associated transcript 3, isoform CRA_a OS=Homo sapiens GN=BAT3 PE=1 SV=1;>tr|A0A0G2JK23|A0A0G2JK23_HUMAN Large proline-rich protein BAG6 OS=Homo sapiens GN=BAG6 PE=1 SV=1;>sp|P46379|BAG6_HUMAN Large proline-rich protein BAG6 OS=Homo sapiens GN=BAG6 PE=1 SV=2;>sp|P46379-2|BAG6_HUMAN Isoform 2 of Large proline-rich protein BAG6 OS=Homo sapiens GN=BAG6;>sp|P4637…	18	20
A0A075B6G3;A0A087WTU7;A0A087WV90;E7EQR9;E7EQS5;E7ESB2;E9PDN5;F5GZY3;F8VX32;H0Y304;P11532;P11532-2;P11532-3;P11532-4	DMD	A0A075B6G3;A0A087WTU7;A0A087WV90;E7EQR9;E7EQS5;E7ESB2;E9PDN5;F5GZY3;F8VX32;H0Y304;P11532;P11532-2;P11532-3;P11532-4	A0A075B6G3_HUMAN;A0A087WTU7_HUMAN;A0A087WV90_HUMAN;E7EQR9_HUMAN;E7EQS5_HUMAN;E7ESB2_HUMAN;E9PDN5_HUMAN;F5GZY3_HUMAN;F8VX32_HUMAN;H0Y304_HUMAN;DMD_HUMAN;DMD_HUMAN;DMD_HUMAN;DMD_HUMAN	Dystrophin;Dystrophin;Dystrophin;Dystrophin;Dystrophin;Dystrophin;Dystrophin;Dystrophin;Dystrophin;Dystrophin (Fragment);Dystrophin;Isoform 1 of Dystrophin;Isoform 2 of Dystrophin;Isoform 3 of Dystrophin	TRUE	XDP_MSN / Contr_MSN	XDP_MSN	Contr_MSN	24	A0A075B6G3;A0A087WTU7;A0A087WV90;E7EQR9;E7EQS5;E7ESB2;E9PDN5;F5GZY3;F8VX32;H0Y304;P11532;P11532-2;P11532-3;P11532-4	22007.2	31456.7	-0.515393	0.515393	42.9383	0.699603	0	0.0807872	0.168144	23	0.224834	Homo sapiens	;;;;;;;;;;regulation of heart rate,cytoskeleton organization,muscle organ development,regulation of release of sequestered calcium ion into cytosol by sarcoplasmic reticulum,regulation of cardiac muscle contraction by regulation of the release of sequestered calcium ion,regulation of skeletal muscle contraction by regulation of release of sequestered calcium ion,regulation of skeletal muscle cont…	;;;;;;;;;;dystroglycan binding,actin binding,structural constituent of cytoskeleton,protein binding,zinc ion binding,structural constituent of muscle,myosin binding,vinculin binding,nitric-oxide synthase binding;;;	;;;;;;;;;;cytosol,cytoskeleton,cell surface,dystrophin-associated glycoprotein complex,syntrophin complex,Z disc,cell-substrate junction,filopodium,filopodium membrane,sarcolemma,costamere,protein complex,neuron projection terminus,membrane raft,synapse,postsynaptic membrane,lateral plasma membrane;;;	tr;tr;tr;tr;tr;tr;tr;tr;tr;tr;sp;sp;sp;sp	1;1;1;1;1;1;1;1;1;1;1;;;	1;1;1;2;1;1;1;1;1;1;3;;;	uniprot_human_proteome	>tr|A0A075B6G3|A0A075B6G3_HUMAN Dystrophin OS=Homo sapiens GN=DMD PE=1 SV=1;>tr|A0A087WTU7|A0A087WTU7_HUMAN Dystrophin OS=Homo sapiens GN=DMD PE=1 SV=1;>tr|A0A087WV90|A0A087WV90_HUMAN Dystrophin OS=Homo sapiens GN=DMD PE=1 SV=1;>tr|E7EQR9|E7EQR9_HUMAN Dystrophin OS=Homo sapiens GN=DMD PE=1 SV=2;>tr|E7EQS5|E7EQS5_HUMAN Dystrophin OS=Homo sapiens GN=DMD PE=1 SV=1;>tr|E7ESB2|E7ESB2_HUMAN Dystrophin …	4	4
A0A075B6G3;A0A087WTU7;A0A087WV90;E7EQR9;E7EQS5;E7ESB2;E9PDN5;F5GZY3;F8VX32;H0Y304;P11532;P11532-2;P11532-3;P11532-4	DMD	A0A075B6G3;A0A087WTU7;A0A087WV90;E7EQR9;E7EQS5;E7ESB2;E9PDN5;F5GZY3;F8VX32;H0Y304;P11532;P11532-2;P11532-3;P11532-4	A0A075B6G3_HUMAN;A0A087WTU7_HUMAN;A0A087WV90_HUMAN;E7EQR9_HUMAN;E7EQS5_HUMAN;E7ESB2_HUMAN;E9PDN5_HUMAN;F5GZY3_HUMAN;F8VX32_HUMAN;H0Y304_HUMAN;DMD_HUMAN;DMD_HUMAN;DMD_HUMAN;DMD_HUMAN	Dystrophin;Dystrophin;Dystrophin;Dystrophin;Dystrophin;Dystrophin;Dystrophin;Dystrophin;Dystrophin;Dystrophin (Fragment);Dystrophin;Isoform 1 of Dystrophin;Isoform 2 of Dystrophin;Isoform 3 of Dystrophin	TRUE	XDP_MSN / edit_XDP_MSN	XDP_MSN	edit_XDP_MSN	12	A0A075B6G3;A0A087WTU7;A0A087WV90;E7EQR9;E7EQS5;E7ESB2;E9PDN5;F5GZY3;F8VX32;H0Y304;P11532;P11532-2;P11532-3;P11532-4	22007.2	16478	0.417435	0.417435	-25.1245	1.33555	0	0.260242	0.416336	11	0.365957	Homo sapiens	;;;;;;;;;;regulation of heart rate,cytoskeleton organization,muscle organ development,regulation of release of sequestered calcium ion into cytosol by sarcoplasmic reticulum,regulation of cardiac muscle contraction by regulation of the release of sequestered calcium ion,regulation of skeletal muscle contraction by regulation of release of sequestered calcium ion,regulation of skeletal muscle cont…	;;;;;;;;;;dystroglycan binding,actin binding,structural constituent of cytoskeleton,protein binding,zinc ion binding,structural constituent of muscle,myosin binding,vinculin binding,nitric-oxide synthase binding;;;	;;;;;;;;;;cytosol,cytoskeleton,cell surface,dystrophin-associated glycoprotein complex,syntrophin complex,Z disc,cell-substrate junction,filopodium,filopodium membrane,sarcolemma,costamere,protein complex,neuron projection terminus,membrane raft,synapse,postsynaptic membrane,lateral plasma membrane;;;	tr;tr;tr;tr;tr;tr;tr;tr;tr;tr;sp;sp;sp;sp	1;1;1;1;1;1;1;1;1;1;1;;;	1;1;1;2;1;1;1;1;1;1;3;;;	uniprot_human_proteome	>tr|A0A075B6G3|A0A075B6G3_HUMAN Dystrophin OS=Homo sapiens GN=DMD PE=1 SV=1;>tr|A0A087WTU7|A0A087WTU7_HUMAN Dystrophin OS=Homo sapiens GN=DMD PE=1 SV=1;>tr|A0A087WV90|A0A087WV90_HUMAN Dystrophin OS=Homo sapiens GN=DMD PE=1 SV=1;>tr|E7EQR9|E7EQR9_HUMAN Dystrophin OS=Homo sapiens GN=DMD PE=1 SV=2;>tr|E7EQS5|E7EQS5_HUMAN Dystrophin OS=Homo sapiens GN=DMD PE=1 SV=1;>tr|E7ESB2|E7ESB2_HUMAN Dystrophin …	4	4
A0A075B6G3;A0A087WTU7;A0A087WV90;E7EQR9;E7EQS5;E7ESB2;E9PDN5;F5GZY3;F8VX32;H0Y304;P11532;P11532-2;P11532-3;P11532-4	DMD	A0A075B6G3;A0A087WTU7;A0A087WV90;E7EQR9;E7EQS5;E7ESB2;E9PDN5;F5GZY3;F8VX32;H0Y304;P11532;P11532-2;P11532-3;P11532-4	A0A075B6G3_HUMAN;A0A087WTU7_HUMAN;A0A087WV90_HUMAN;E7EQR9_HUMAN;E7EQS5_HUMAN;E7ESB2_HUMAN;E9PDN5_HUMAN;F5GZY3_HUMAN;F8VX32_HUMAN;H0Y304_HUMAN;DMD_HUMAN;DMD_HUMAN;DMD_HUMAN;DMD_HUMAN	Dystrophin;Dystrophin;Dystrophin;Dystrophin;Dystrophin;Dystrophin;Dystrophin;Dystrophin;Dystrophin;Dystrophin (Fragment);Dystrophin;Isoform 1 of Dystrophin;Isoform 2 of Dystrophin;Isoform 3 of Dystrophin	TRUE	edit_XDP_MSN / Contr_MSN	edit_XDP_MSN	Contr_MSN	12	A0A075B6G3;A0A087WTU7;A0A087WV90;E7EQR9;E7EQS5;E7ESB2;E9PDN5;F5GZY3;F8VX32;H0Y304;P11532;P11532-2;P11532-3;P11532-4	31456.7	16478	-0.932827	0.932827	-47.6169	0.523831	0	0.160718	0.186042	11	0.507374	Homo sapiens	;;;;;;;;;;regulation of heart rate,cytoskeleton organization,muscle organ development,regulation of release of sequestered calcium ion into cytosol by sarcoplasmic reticulum,regulation of cardiac muscle contraction by regulation of the release of sequestered calcium ion,regulation of skeletal muscle contraction by regulation of release of sequestered calcium ion,regulation of skeletal muscle cont…	;;;;;;;;;;dystroglycan binding,actin binding,structural constituent of cytoskeleton,protein binding,zinc ion binding,structural constituent of muscle,myosin binding,vinculin binding,nitric-oxide synthase binding;;;	;;;;;;;;;;cytosol,cytoskeleton,cell surface,dystrophin-associated glycoprotein complex,syntrophin complex,Z disc,cell-substrate junction,filopodium,filopodium membrane,sarcolemma,costamere,protein complex,neuron projection terminus,membrane raft,synapse,postsynaptic membrane,lateral plasma membrane;;;	tr;tr;tr;tr;tr;tr;tr;tr;tr;tr;sp;sp;sp;sp	1;1;1;1;1;1;1;1;1;1;1;;;	1;1;1;2;1;1;1;1;1;1;3;;;	uniprot_human_proteome	>tr|A0A075B6G3|A0A075B6G3_HUMAN Dystrophin OS=Homo sapiens GN=DMD PE=1 SV=1;>tr|A0A087WTU7|A0A087WTU7_HUMAN Dystrophin OS=Homo sapiens GN=DMD PE=1 SV=1;>tr|A0A087WV90|A0A087WV90_HUMAN Dystrophin OS=Homo sapiens GN=DMD PE=1 SV=1;>tr|E7EQR9|E7EQR9_HUMAN Dystrophin OS=Homo sapiens GN=DMD PE=1 SV=2;>tr|E7EQS5|E7EQS5_HUMAN Dystrophin OS=Homo sapiens GN=DMD PE=1 SV=1;>tr|E7ESB2|E7ESB2_HUMAN Dystrophin …	4	4
A0A075B746;P82921	MRPS21	A0A075B746;P82921	A0A075B746_HUMAN;RT21_HUMAN	28S ribosomal protein S21, mitochondrial;28S ribosomal protein S21, mitochondrial	TRUE	XDP_MSN / Contr_MSN	XDP_MSN	Contr_MSN	16	A0A075B746;P82921	36379.7	36079.6	0.011953	0.011953	-0.825097	1.00832	0	0.236147	0.305056	15	0.30275	Homo sapiens	;translation,mitochondrial translation,mitochondrial translational elongation,mitochondrial translational termination	;RNA binding,structural constituent of ribosome	;mitochondrial inner membrane,mitochondrial small ribosomal subunit	tr;sp	1	1;2	uniprot_human_proteome	>tr|A0A075B746|A0A075B746_HUMAN 28S ribosomal protein S21, mitochondrial OS=Homo sapiens GN=MRPS21 PE=1 SV=1;>sp|P82921|RT21_HUMAN 28S ribosomal protein S21, mitochondrial OS=Homo sapiens GN=MRPS21 PE=1 SV=2	2	2
A0A075B746;P82921	MRPS21	A0A075B746;P82921	A0A075B746_HUMAN;RT21_HUMAN	28S ribosomal protein S21, mitochondrial;28S ribosomal protein S21, mitochondrial	TRUE	XDP_MSN / edit_XDP_MSN	XDP_MSN	edit_XDP_MSN	8	A0A075B746;P82921	36379.7	31891.9	0.189946	0.189946	-12.3362	1.14072	0	0.0725631	0.23861	7	0.197675	Homo sapiens	;translation,mitochondrial translation,mitochondrial translational elongation,mitochondrial translational termination	;RNA binding,structural constituent of ribosome	;mitochondrial inner membrane,mitochondrial small ribosomal subunit	tr;sp	1	1;2	uniprot_human_proteome	>tr|A0A075B746|A0A075B746_HUMAN 28S ribosomal protein S21, mitochondrial OS=Homo sapiens GN=MRPS21 PE=1 SV=1;>sp|P82921|RT21_HUMAN 28S ribosomal protein S21, mitochondrial OS=Homo sapiens GN=MRPS21 PE=1 SV=2	2	2
A0A075B746;P82921	MRPS21	A0A075B746;P82921	A0A075B746_HUMAN;RT21_HUMAN	28S ribosomal protein S21, mitochondrial;28S ribosomal protein S21, mitochondrial	TRUE	edit_XDP_MSN / Contr_MSN	edit_XDP_MSN	Contr_MSN	8	A0A075B746;P82921	36079.6	31891.9	-0.177993	0.177993	-11.6068	0.883932	0	0.149661	0.178473	7	0.276341	Homo sapiens	;translation,mitochondrial translation,mitochondrial translational elongation,mitochondrial translational termination	;RNA binding,structural constituent of ribosome	;mitochondrial inner membrane,mitochondrial small ribosomal subunit	tr;sp	1	1;2	uniprot_human_proteome	>tr|A0A075B746|A0A075B746_HUMAN 28S ribosomal protein S21, mitochondrial OS=Homo sapiens GN=MRPS21 PE=1 SV=1;>sp|P82921|RT21_HUMAN 28S ribosomal protein S21, mitochondrial OS=Homo sapiens GN=MRPS21 PE=1 SV=2	2	2
A0A075B749;A0A087WVF8;A0A087WX83;A0A0A0MRL8;A0A0A0MRL9;A0A0A0MRM0;A0A0A0MRM1;A0A0C4DFQ0;E9PL24;E9PQG4;Q5VU43;Q5VU43-2;Q5VU43-3;Q5VU43-4;Q5VU43-6;Q5VU43-7	PDE4DIP	A0A075B749;A0A087WVF8;A0A087WX83;A0A0A0MRL8;A0A0A0MRL9;A0A0A0MRM0;A0A0A0MRM1;A0A0C4DFQ0;E9PL24;E9PQG4;Q5VU43;Q5VU43-2;Q5VU43-3;Q5VU43-4;Q5VU43-6;Q5VU43-7	A0A075B749_HUMAN;A0A087WVF8_HUMAN;A0A087WX83_HUMAN;A0A0A0MRL8_HUMAN;A0A0A0MRL9_HUMAN;A0A0A0MRM0_HUMAN;A0A0A0MRM1_HUMAN;A0A0C4DFQ0_HUMAN;E9PL24_HUMAN;E9PQG4_HUMAN;MYOME_HUMAN;MYOME_HUMAN;MYOME_HUMAN;MYOME_HUMAN;MYOME_HUMAN;MYOME_HUMAN	Myomegalin;Myomegalin;Myomegalin;Myomegalin;Myomegalin;Myomegalin;Myomegalin;Myomegalin;Myomegalin;Myomegalin;Myomegalin;Isoform 2 of Myomegalin;Isoform 3 of Myomegalin;Isoform 4 of Myomegalin;Isoform 6 of Myomegalin;Isoform 7 of Myomegalin	TRUE	XDP_MSN / Contr_MSN	XDP_MSN	Contr_MSN	16	A0A075B749;A0A087WVF8;A0A087WX83;A0A0A0MRL8;A0A0A0MRL9;A0A0A0MRM0;A0A0A0MRM1;A0A0C4DFQ0;E9PL24;E9PQG4;Q5VU43;Q5VU43-2;Q5VU43-3;Q5VU43-4;Q5VU43-6;Q5VU43-7	13997.4	17325.2	-0.307711	0.307711	23.7742	0.807923	0	0.064958	0.146408	15	0.135677	Homo sapiens	;;;;;;;;;;cellular protein complex assembly;;;;;	;;;;;;;;;;protein binding,enzyme binding;;;;;	;;;;;;;;;;nucleus,cytoplasm,Golgi apparatus,centrosome,myofibril;;;;;	tr;tr;tr;tr;tr;tr;tr;tr;tr;tr;sp;sp;sp;sp;sp;sp	1;1;1;1;1;1;1;1;1;1;1;;;;;	2;1;1;1;1;1;1;1;2;2;1;;;;;	uniprot_human_proteome	>tr|A0A075B749|A0A075B749_HUMAN Myomegalin OS=Homo sapiens GN=PDE4DIP PE=1 SV=2;>tr|A0A087WVF8|A0A087WVF8_HUMAN Myomegalin OS=Homo sapiens GN=PDE4DIP PE=1 SV=1;>tr|A0A087WX83|A0A087WX83_HUMAN Myomegalin OS=Homo sapiens GN=PDE4DIP PE=1 SV=1;>tr|A0A0A0MRL8|A0A0A0MRL8_HUMAN Myomegalin OS=Homo sapiens GN=PDE4DIP PE=1 SV=1;>tr|A0A0A0MRL9|A0A0A0MRL9_HUMAN Myomegalin OS=Homo sapiens GN=PDE4DIP PE=1 SV=1…	2	2
A0A075B749;A0A087WVF8;A0A087WX83;A0A0A0MRL8;A0A0A0MRL9;A0A0A0MRM0;A0A0A0MRM1;A0A0C4DFQ0;E9PL24;E9PQG4;Q5VU43;Q5VU43-2;Q5VU43-3;Q5VU43-4;Q5VU43-6;Q5VU43-7	PDE4DIP	A0A075B749;A0A087WVF8;A0A087WX83;A0A0A0MRL8;A0A0A0MRL9;A0A0A0MRM0;A0A0A0MRM1;A0A0C4DFQ0;E9PL24;E9PQG4;Q5VU43;Q5VU43-2;Q5VU43-3;Q5VU43-4;Q5VU43-6;Q5VU43-7	A0A075B749_HUMAN;A0A087WVF8_HUMAN;A0A087WX83_HUMAN;A0A0A0MRL8_HUMAN;A0A0A0MRL9_HUMAN;A0A0A0MRM0_HUMAN;A0A0A0MRM1_HUMAN;A0A0C4DFQ0_HUMAN;E9PL24_HUMAN;E9PQG4_HUMAN;MYOME_HUMAN;MYOME_HUMAN;MYOME_HUMAN;MYOME_HUMAN;MYOME_HUMAN;MYOME_HUMAN	Myomegalin;Myomegalin;Myomegalin;Myomegalin;Myomegalin;Myomegalin;Myomegalin;Myomegalin;Myomegalin;Myomegalin;Myomegalin;Isoform 2 of Myomegalin;Isoform 3 of Myomegalin;Isoform 4 of Myomegalin;Isoform 6 of Myomegalin;Isoform 7 of Myomegalin	TRUE	XDP_MSN / edit_XDP_MSN	XDP_MSN	edit_XDP_MSN	8	A0A075B749;A0A087WVF8;A0A087WX83;A0A0A0MRL8;A0A0A0MRL9;A0A0A0MRM0;A0A0A0MRM1;A0A0C4DFQ0;E9PL24;E9PQG4;Q5VU43;Q5VU43-2;Q5VU43-3;Q5VU43-4;Q5VU43-6;Q5VU43-7	13997.4	11422.8	0.29324	0.29324	-18.3932	1.22539	0	0.0868119	0.258849	7	0.152988	Homo sapiens	;;;;;;;;;;cellular protein complex assembly;;;;;	;;;;;;;;;;protein binding,enzyme binding;;;;;	;;;;;;;;;;nucleus,cytoplasm,Golgi apparatus,centrosome,myofibril;;;;;	tr;tr;tr;tr;tr;tr;tr;tr;tr;tr;sp;sp;sp;sp;sp;sp	1;1;1;1;1;1;1;1;1;1;1;;;;;	2;1;1;1;1;1;1;1;2;2;1;;;;;	uniprot_human_proteome	>tr|A0A075B749|A0A075B749_HUMAN Myomegalin OS=Homo sapiens GN=PDE4DIP PE=1 SV=2;>tr|A0A087WVF8|A0A087WVF8_HUMAN Myomegalin OS=Homo sapiens GN=PDE4DIP PE=1 SV=1;>tr|A0A087WX83|A0A087WX83_HUMAN Myomegalin OS=Homo sapiens GN=PDE4DIP PE=1 SV=1;>tr|A0A0A0MRL8|A0A0A0MRL8_HUMAN Myomegalin OS=Homo sapiens GN=PDE4DIP PE=1 SV=1;>tr|A0A0A0MRL9|A0A0A0MRL9_HUMAN Myomegalin OS=Homo sapiens GN=PDE4DIP PE=1 SV=1…	2	2
A0A075B749;A0A087WVF8;A0A087WX83;A0A0A0MRL8;A0A0A0MRL9;A0A0A0MRM0;A0A0A0MRM1;A0A0C4DFQ0;E9PL24;E9PQG4;Q5VU43;Q5VU43-2;Q5VU43-3;Q5VU43-4;Q5VU43-6;Q5VU43-7	PDE4DIP	A0A075B749;A0A087WVF8;A0A087WX83;A0A0A0MRL8;A0A0A0MRL9;A0A0A0MRM0;A0A0A0MRM1;A0A0C4DFQ0;E9PL24;E9PQG4;Q5VU43;Q5VU43-2;Q5VU43-3;Q5VU43-4;Q5VU43-6;Q5VU43-7	A0A075B749_HUMAN;A0A087WVF8_HUMAN;A0A087WX83_HUMAN;A0A0A0MRL8_HUMAN;A0A0A0MRL9_HUMAN;A0A0A0MRM0_HUMAN;A0A0A0MRM1_HUMAN;A0A0C4DFQ0_HUMAN;E9PL24_HUMAN;E9PQG4_HUMAN;MYOME_HUMAN;MYOME_HUMAN;MYOME_HUMAN;MYOME_HUMAN;MYOME_HUMAN;MYOME_HUMAN	Myomegalin;Myomegalin;Myomegalin;Myomegalin;Myomegalin;Myomegalin;Myomegalin;Myomegalin;Myomegalin;Myomegalin;Myomegalin;Isoform 2 of Myomegalin;Isoform 3 of Myomegalin;Isoform 4 of Myomegalin;Isoform 6 of Myomegalin;Isoform 7 of Myomegalin	TRUE	edit_XDP_MSN / Contr_MSN	edit_XDP_MSN	Contr_MSN	8	A0A075B749;A0A087WVF8;A0A087WX83;A0A0A0MRL8;A0A0A0MRL9;A0A0A0MRM0;A0A0A0MRM1;A0A0C4DFQ0;E9PL24;E9PQG4;Q5VU43;Q5VU43-2;Q5VU43-3;Q5VU43-4;Q5VU43-6;Q5VU43-7	17325.2	11422.8	-0.60095	0.60095	-34.068	0.65932	0	0.0247505	0.0561462	7	0.184081	Homo sapiens	;;;;;;;;;;cellular protein complex assembly;;;;;	;;;;;;;;;;protein binding,enzyme binding;;;;;	;;;;;;;;;;nucleus,cytoplasm,Golgi apparatus,centrosome,myofibril;;;;;	tr;tr;tr;tr;tr;tr;tr;tr;tr;tr;sp;sp;sp;sp;sp;sp	1;1;1;1;1;1;1;1;1;1;1;;;;;	2;1;1;1;1;1;1;1;2;2;1;;;;;	uniprot_human_proteome	>tr|A0A075B749|A0A075B749_HUMAN Myomegalin OS=Homo sapiens GN=PDE4DIP PE=1 SV=2;>tr|A0A087WVF8|A0A087WVF8_HUMAN Myomegalin OS=Homo sapiens GN=PDE4DIP PE=1 SV=1;>tr|A0A087WX83|A0A087WX83_HUMAN Myomegalin OS=Homo sapiens GN=PDE4DIP PE=1 SV=1;>tr|A0A0A0MRL8|A0A0A0MRL8_HUMAN Myomegalin OS=Homo sapiens GN=PDE4DIP PE=1 SV=1;>tr|A0A0A0MRL9|A0A0A0MRL9_HUMAN Myomegalin OS=Homo sapiens GN=PDE4DIP PE=1 SV=1…	2	2
A0A075B7G8;A0A087WYH9;A0A087X0V7;J3KPL8;O00213;O00213-2;O00213-3;O00213-4;O00213-5;O00213-6	APBB1	A0A075B7G8;A0A087WYH9;A0A087X0V7;J3KPL8;O00213;O00213-2;O00213-3;O00213-4;O00213-5;O00213-6	A0A075B7G8_HUMAN;A0A087WYH9_HUMAN;A0A087X0V7_HUMAN;J3KPL8_HUMAN;APBB1_HUMAN;APBB1_HUMAN;APBB1_HUMAN;APBB1_HUMAN;APBB1_HUMAN;APBB1_HUMAN	Amyloid beta A4 precursor protein-binding family B member 1;Amyloid beta A4 precursor protein-binding family B member 1;Amyloid beta A4 precursor protein-binding family B member 1;Amyloid beta A4 precursor protein-binding family B member 1;Amyloid beta A4 precursor protein-binding family B member 1;Isoform 2 of Amyloid beta A4 precursor protein-binding family B member 1;Isoform 3 of Amyloid beta …	TRUE	XDP_MSN / Contr_MSN	XDP_MSN	Contr_MSN	24	A0A075B7G8;A0A087WYH9;A0A087X0V7;J3KPL8;O00213;O00213-2;O00213-3;O00213-4;O00213-5;O00213-6	88972.6	106877	-0.264513	0.264513	20.1231	0.832479	0	0.145791	0.23959	23	0.1335	Homo sapiens	;;;;negative regulation of transcription from RNA polymerase II promoter,double-strand break repair,transcription, DNA-templated,regulation of transcription, DNA-templated,apoptotic process,cellular response to DNA damage stimulus,cell cycle arrest,signal transduction,axonogenesis,response to iron ion,positive regulation of neuron projection development,negative regulation of cell growth,positive…	;;;;beta-amyloid binding,chromatin binding,protein binding,transcription factor binding,protein complex binding,histone binding,tau protein binding,proline-rich region binding;;;;;	;;;;nucleus,nucleoplasm,cytoplasm,plasma membrane,nuclear speck,lamellipodium,growth cone,presynaptic membrane,neuronal cell body,dendritic spine,protein complex,main axon,synapse,postsynaptic membrane,perinuclear region of cytoplasm,growth cone lamellipodium,growth cone filopodium;;;;;	tr;tr;tr;tr;sp;sp;sp;sp;sp;sp	1;1;1;1;1;;;;;	7;1;1;1;2;;;;;	uniprot_human_proteome	>tr|A0A075B7G8|A0A075B7G8_HUMAN Amyloid beta A4 precursor protein-binding family B member 1 OS=Homo sapiens GN=APBB1 PE=1 SV=7;>tr|A0A087WYH9|A0A087WYH9_HUMAN Amyloid beta A4 precursor protein-binding family B member 1 OS=Homo sapiens GN=APBB1 PE=1 SV=1;>tr|A0A087X0V7|A0A087X0V7_HUMAN Amyloid beta A4 precursor protein-binding family B member 1 OS=Homo sapiens GN=APBB1 PE=1 SV=1;>tr|J3KPL8|J3KPL8_…	3	3
A0A075B7G8;A0A087WYH9;A0A087X0V7;J3KPL8;O00213;O00213-2;O00213-3;O00213-4;O00213-5;O00213-6	APBB1	A0A075B7G8;A0A087WYH9;A0A087X0V7;J3KPL8;O00213;O00213-2;O00213-3;O00213-4;O00213-5;O00213-6	A0A075B7G8_HUMAN;A0A087WYH9_HUMAN;A0A087X0V7_HUMAN;J3KPL8_HUMAN;APBB1_HUMAN;APBB1_HUMAN;APBB1_HUMAN;APBB1_HUMAN;APBB1_HUMAN;APBB1_HUMAN	Amyloid beta A4 precursor protein-binding family B member 1;Amyloid beta A4 precursor protein-binding family B member 1;Amyloid beta A4 precursor protein-binding family B member 1;Amyloid beta A4 precursor protein-binding family B member 1;Amyloid beta A4 precursor protein-binding family B member 1;Isoform 2 of Amyloid beta A4 precursor protein-binding family B member 1;Isoform 3 of Amyloid beta …	TRUE	XDP_MSN / edit_XDP_MSN	XDP_MSN	edit_XDP_MSN	12	A0A075B7G8;A0A087WYH9;A0A087X0V7;J3KPL8;O00213;O00213-2;O00213-3;O00213-4;O00213-5;O00213-6	88972.6	70411.5	0.33755	0.33755	-20.8616	1.26361	0	0.136162	0.320925	11	0.138942	Homo sapiens	;;;;negative regulation of transcription from RNA polymerase II promoter,double-strand break repair,transcription, DNA-templated,regulation of transcription, DNA-templated,apoptotic process,cellular response to DNA damage stimulus,cell cycle arrest,signal transduction,axonogenesis,response to iron ion,positive regulation of neuron projection development,negative regulation of cell growth,positive…	;;;;beta-amyloid binding,chromatin binding,protein binding,transcription factor binding,protein complex binding,histone binding,tau protein binding,proline-rich region binding;;;;;	;;;;nucleus,nucleoplasm,cytoplasm,plasma membrane,nuclear speck,lamellipodium,growth cone,presynaptic membrane,neuronal cell body,dendritic spine,protein complex,main axon,synapse,postsynaptic membrane,perinuclear region of cytoplasm,growth cone lamellipodium,growth cone filopodium;;;;;	tr;tr;tr;tr;sp;sp;sp;sp;sp;sp	1;1;1;1;1;;;;;	7;1;1;1;2;;;;;	uniprot_human_proteome	>tr|A0A075B7G8|A0A075B7G8_HUMAN Amyloid beta A4 precursor protein-binding family B member 1 OS=Homo sapiens GN=APBB1 PE=1 SV=7;>tr|A0A087WYH9|A0A087WYH9_HUMAN Amyloid beta A4 precursor protein-binding family B member 1 OS=Homo sapiens GN=APBB1 PE=1 SV=1;>tr|A0A087X0V7|A0A087X0V7_HUMAN Amyloid beta A4 precursor protein-binding family B member 1 OS=Homo sapiens GN=APBB1 PE=1 SV=1;>tr|J3KPL8|J3KPL8_…	3	3
A0A075B7G8;A0A087WYH9;A0A087X0V7;J3KPL8;O00213;O00213-2;O00213-3;O00213-4;O00213-5;O00213-6	APBB1	A0A075B7G8;A0A087WYH9;A0A087X0V7;J3KPL8;O00213;O00213-2;O00213-3;O00213-4;O00213-5;O00213-6	A0A075B7G8_HUMAN;A0A087WYH9_HUMAN;A0A087X0V7_HUMAN;J3KPL8_HUMAN;APBB1_HUMAN;APBB1_HUMAN;APBB1_HUMAN;APBB1_HUMAN;APBB1_HUMAN;APBB1_HUMAN	Amyloid beta A4 precursor protein-binding family B member 1;Amyloid beta A4 precursor protein-binding family B member 1;Amyloid beta A4 precursor protein-binding family B member 1;Amyloid beta A4 precursor protein-binding family B member 1;Amyloid beta A4 precursor protein-binding family B member 1;Isoform 2 of Amyloid beta A4 precursor protein-binding family B member 1;Isoform 3 of Amyloid beta …	TRUE	edit_XDP_MSN / Contr_MSN	edit_XDP_MSN	Contr_MSN	12	A0A075B7G8;A0A087WYH9;A0A087X0V7;J3KPL8;O00213;O00213-2;O00213-3;O00213-4;O00213-5;O00213-6	106877	70411.5	-0.602064	0.602064	-34.1189	0.658811	0	0.000245551	0.00178347	11	0.107434	Homo sapiens	;;;;negative regulation of transcription from RNA polymerase II promoter,double-strand break repair,transcription, DNA-templated,regulation of transcription, DNA-templated,apoptotic process,cellular response to DNA damage stimulus,cell cycle arrest,signal transduction,axonogenesis,response to iron ion,positive regulation of neuron projection development,negative regulation of cell growth,positive…	;;;;beta-amyloid binding,chromatin binding,protein binding,transcription factor binding,protein complex binding,histone binding,tau protein binding,proline-rich region binding;;;;;	;;;;nucleus,nucleoplasm,cytoplasm,plasma membrane,nuclear speck,lamellipodium,growth cone,presynaptic membrane,neuronal cell body,dendritic spine,protein complex,main axon,synapse,postsynaptic membrane,perinuclear region of cytoplasm,growth cone lamellipodium,growth cone filopodium;;;;;	tr;tr;tr;tr;sp;sp;sp;sp;sp;sp	1;1;1;1;1;;;;;	7;1;1;1;2;;;;;	uniprot_human_proteome	>tr|A0A075B7G8|A0A075B7G8_HUMAN Amyloid beta A4 precursor protein-binding family B member 1 OS=Homo sapiens GN=APBB1 PE=1 SV=7;>tr|A0A087WYH9|A0A087WYH9_HUMAN Amyloid beta A4 precursor protein-binding family B member 1 OS=Homo sapiens GN=APBB1 PE=1 SV=1;>tr|A0A087X0V7|A0A087X0V7_HUMAN Amyloid beta A4 precursor protein-binding family B member 1 OS=Homo sapiens GN=APBB1 PE=1 SV=1;>tr|J3KPL8|J3KPL8_…	3	3
A0A087WSV8;P80303;P80303-2;V9HW75	NUCB2;NUCB2;NUCB2;HEL-S-109	A0A087WSV8;P80303;P80303-2;V9HW75	A0A087WSV8_HUMAN;NUCB2_HUMAN;NUCB2_HUMAN;V9HW75_HUMAN	Nucleobindin 2, isoform CRA_b;Nucleobindin-2;Isoform 2 of Nucleobindin-2;Epididymis secretory protein Li 109	TRUE	XDP_MSN / Contr_MSN	XDP_MSN	Contr_MSN	88	A0A087WSV8;P80303;P80303-2;V9HW75	198320	226178	-0.189626	0.189626	14.0468	0.876833	0	0.650133	0.514188	87	0.251744	Homo sapiens	;;;	;DNA binding,calcium ion binding,protein binding;;	;extracellular space,nuclear envelope,endoplasmic reticulum,endoplasmic reticulum-Golgi intermediate compartment,Golgi apparatus,cytosol,plasma membrane,extracellular exosome;;	tr;sp;sp;tr	1;1;;1	1;2;;1	uniprot_human_proteome	>tr|A0A087WSV8|A0A087WSV8_HUMAN Nucleobindin 2, isoform CRA_b OS=Homo sapiens GN=NUCB2 PE=1 SV=1;>sp|P80303|NUCB2_HUMAN Nucleobindin-2 OS=Homo sapiens GN=NUCB2 PE=1 SV=2;>sp|P80303-2|NUCB2_HUMAN Isoform 2 of Nucleobindin-2 OS=Homo sapiens GN=NUCB2;>tr|V9HW75|V9HW75_HUMAN Epididymis secretory protein Li 109 OS=Homo sapiens GN=HEL-S-109 PE=1 SV=1	8	11
A0A087WSV8;P80303;P80303-2;V9HW75	NUCB2;NUCB2;NUCB2;HEL-S-109	A0A087WSV8;P80303;P80303-2;V9HW75	A0A087WSV8_HUMAN;NUCB2_HUMAN;NUCB2_HUMAN;V9HW75_HUMAN	Nucleobindin 2, isoform CRA_b;Nucleobindin-2;Isoform 2 of Nucleobindin-2;Epididymis secretory protein Li 109	TRUE	XDP_MSN / edit_XDP_MSN	XDP_MSN	edit_XDP_MSN	44	A0A087WSV8;P80303;P80303-2;V9HW75	198320	212905	-0.102374	0.102374	7.35387	0.931499	0	0.807725	0.65331	43	0.247205	Homo sapiens	;;;	;DNA binding,calcium ion binding,protein binding;;	;extracellular space,nuclear envelope,endoplasmic reticulum,endoplasmic reticulum-Golgi intermediate compartment,Golgi apparatus,cytosol,plasma membrane,extracellular exosome;;	tr;sp;sp;tr	1;1;;1	1;2;;1	uniprot_human_proteome	>tr|A0A087WSV8|A0A087WSV8_HUMAN Nucleobindin 2, isoform CRA_b OS=Homo sapiens GN=NUCB2 PE=1 SV=1;>sp|P80303|NUCB2_HUMAN Nucleobindin-2 OS=Homo sapiens GN=NUCB2 PE=1 SV=2;>sp|P80303-2|NUCB2_HUMAN Isoform 2 of Nucleobindin-2 OS=Homo sapiens GN=NUCB2;>tr|V9HW75|V9HW75_HUMAN Epididymis secretory protein Li 109 OS=Homo sapiens GN=HEL-S-109 PE=1 SV=1	8	11
A0A087WSV8;P80303;P80303-2;V9HW75	NUCB2;NUCB2;NUCB2;HEL-S-109	A0A087WSV8;P80303;P80303-2;V9HW75	A0A087WSV8_HUMAN;NUCB2_HUMAN;NUCB2_HUMAN;V9HW75_HUMAN	Nucleobindin 2, isoform CRA_b;Nucleobindin-2;Isoform 2 of Nucleobindin-2;Epididymis secretory protein Li 109	TRUE	edit_XDP_MSN / Contr_MSN	edit_XDP_MSN	Contr_MSN	44	A0A087WSV8;P80303;P80303-2;V9HW75	226178	212905	-0.0872519	0.0872519	-5.86859	0.941314	0	0.247473	0.243166	43	0.147358	Homo sapiens	;;;	;DNA binding,calcium ion binding,protein binding;;	;extracellular space,nuclear envelope,endoplasmic reticulum,endoplasmic reticulum-Golgi intermediate compartment,Golgi apparatus,cytosol,plasma membrane,extracellular exosome;;	tr;sp;sp;tr	1;1;;1	1;2;;1	uniprot_human_proteome	>tr|A0A087WSV8|A0A087WSV8_HUMAN Nucleobindin 2, isoform CRA_b OS=Homo sapiens GN=NUCB2 PE=1 SV=1;>sp|P80303|NUCB2_HUMAN Nucleobindin-2 OS=Homo sapiens GN=NUCB2 PE=1 SV=2;>sp|P80303-2|NUCB2_HUMAN Isoform 2 of Nucleobindin-2 OS=Homo sapiens GN=NUCB2;>tr|V9HW75|V9HW75_HUMAN Epididymis secretory protein Li 109 OS=Homo sapiens GN=HEL-S-109 PE=1 SV=1	8	11
A0A087WSW9;A0A087WSY9;A0A182DWI3;E9PIR7;F8W809;Q16881;Q16881-2;Q16881-3;Q16881-4;Q16881-5;Q16881-6	TXNRD1	A0A087WSW9;A0A087WSY9;A0A182DWI3;E9PIR7;F8W809;Q16881;Q16881-2;Q16881-3;Q16881-4;Q16881-5;Q16881-6	A0A087WSW9_HUMAN;A0A087WSY9_HUMAN;A0A182DWI3_HUMAN;E9PIR7_HUMAN;F8W809_HUMAN;TRXR1_HUMAN;TRXR1_HUMAN;TRXR1_HUMAN;TRXR1_HUMAN;TRXR1_HUMAN;TRXR1_HUMAN	Thioredoxin reductase 1, cytoplasmic;Thioredoxin reductase 1, cytoplasmic;Thioredoxin reductase 1, cytoplasmic;Thioredoxin reductase 1, cytoplasmic;Thioredoxin reductase 1, cytoplasmic;Thioredoxin reductase 1, cytoplasmic;Isoform 2 of Thioredoxin reductase 1, cytoplasmic;Isoform 3 of Thioredoxin reductase 1, cytoplasmic;Isoform 4 of Thioredoxin reductase 1, cytoplasmic;Isoform 5 of Thioredoxin re…	TRUE	XDP_MSN / Contr_MSN	XDP_MSN	Contr_MSN	232	A0A087WSW9;A0A087WSY9;A0A182DWI3;E9PIR7;F8W809;Q16881;Q16881-2;Q16881-3;Q16881-4;Q16881-5;Q16881-6	935635	950634	-0.0229444	0.0229444	1.6031	0.984222	0	0.681291	0.526425	231	0.0731324	Homo sapiens	;;;;;response to reactive oxygen species,response to oxygen radical,selenium compound metabolic process,signal transduction,nucleobase-containing small molecule interconversion,cell redox homeostasis,oxidation-reduction process,cellular oxidant detoxification;;;;;	;;;;;thioredoxin-disulfide reductase activity,protein binding,electron carrier activity,protein disulfide oxidoreductase activity,flavin adenine dinucleotide binding,methylselenol reductase activity,methylseleninic acid reductase activity;;;;;	;;;;;fibrillar center,nucleoplasm,mitochondrion,cytosol,extracellular exosome;;;;;	tr;tr;tr;tr;tr;sp;sp;sp;sp;sp;sp	1;1;1;1;1;1;;;;;	1;2;1;1;1;3;;;;;	uniprot_human_proteome	>tr|A0A087WSW9|A0A087WSW9_HUMAN Thioredoxin reductase 1, cytoplasmic OS=Homo sapiens GN=TXNRD1 PE=1 SV=1;>tr|A0A087WSY9|A0A087WSY9_HUMAN Thioredoxin reductase 1, cytoplasmic OS=Homo sapiens GN=TXNRD1 PE=1 SV=2;>tr|A0A182DWI3|A0A182DWI3_HUMAN Thioredoxin reductase 1, cytoplasmic OS=Homo sapiens GN=TXNRD1 PE=1 SV=1;>tr|E9PIR7|E9PIR7_HUMAN Thioredoxin reductase 1, cytoplasmic OS=Homo sapiens GN=TXNR…	21	29
A0A087WSW9;A0A087WSY9;A0A182DWI3;E9PIR7;F8W809;Q16881;Q16881-2;Q16881-3;Q16881-4;Q16881-5;Q16881-6	TXNRD1	A0A087WSW9;A0A087WSY9;A0A182DWI3;E9PIR7;F8W809;Q16881;Q16881-2;Q16881-3;Q16881-4;Q16881-5;Q16881-6	A0A087WSW9_HUMAN;A0A087WSY9_HUMAN;A0A182DWI3_HUMAN;E9PIR7_HUMAN;F8W809_HUMAN;TRXR1_HUMAN;TRXR1_HUMAN;TRXR1_HUMAN;TRXR1_HUMAN;TRXR1_HUMAN;TRXR1_HUMAN	Thioredoxin reductase 1, cytoplasmic;Thioredoxin reductase 1, cytoplasmic;Thioredoxin reductase 1, cytoplasmic;Thioredoxin reductase 1, cytoplasmic;Thioredoxin reductase 1, cytoplasmic;Thioredoxin reductase 1, cytoplasmic;Isoform 2 of Thioredoxin reductase 1, cytoplasmic;Isoform 3 of Thioredoxin reductase 1, cytoplasmic;Isoform 4 of Thioredoxin reductase 1, cytoplasmic;Isoform 5 of Thioredoxin re…	TRUE	XDP_MSN / edit_XDP_MSN	XDP_MSN	edit_XDP_MSN	116	A0A087WSW9;A0A087WSY9;A0A182DWI3;E9PIR7;F8W809;Q16881;Q16881-2;Q16881-3;Q16881-4;Q16881-5;Q16881-6	935635	886369	0.0780374	0.0780374	-5.26545	1.05558	0	0.716486	0.621012	115	0.117181	Homo sapiens	;;;;;response to reactive oxygen species,response to oxygen radical,selenium compound metabolic process,signal transduction,nucleobase-containing small molecule interconversion,cell redox homeostasis,oxidation-reduction process,cellular oxidant detoxification;;;;;	;;;;;thioredoxin-disulfide reductase activity,protein binding,electron carrier activity,protein disulfide oxidoreductase activity,flavin adenine dinucleotide binding,methylselenol reductase activity,methylseleninic acid reductase activity;;;;;	;;;;;fibrillar center,nucleoplasm,mitochondrion,cytosol,extracellular exosome;;;;;	tr;tr;tr;tr;tr;sp;sp;sp;sp;sp;sp	1;1;1;1;1;1;;;;;	1;2;1;1;1;3;;;;;	uniprot_human_proteome	>tr|A0A087WSW9|A0A087WSW9_HUMAN Thioredoxin reductase 1, cytoplasmic OS=Homo sapiens GN=TXNRD1 PE=1 SV=1;>tr|A0A087WSY9|A0A087WSY9_HUMAN Thioredoxin reductase 1, cytoplasmic OS=Homo sapiens GN=TXNRD1 PE=1 SV=2;>tr|A0A182DWI3|A0A182DWI3_HUMAN Thioredoxin reductase 1, cytoplasmic OS=Homo sapiens GN=TXNRD1 PE=1 SV=1;>tr|E9PIR7|E9PIR7_HUMAN Thioredoxin reductase 1, cytoplasmic OS=Homo sapiens GN=TXNR…	21	29
A0A087WSW9;A0A087WSY9;A0A182DWI3;E9PIR7;F8W809;Q16881;Q16881-2;Q16881-3;Q16881-4;Q16881-5;Q16881-6	TXNRD1	A0A087WSW9;A0A087WSY9;A0A182DWI3;E9PIR7;F8W809;Q16881;Q16881-2;Q16881-3;Q16881-4;Q16881-5;Q16881-6	A0A087WSW9_HUMAN;A0A087WSY9_HUMAN;A0A182DWI3_HUMAN;E9PIR7_HUMAN;F8W809_HUMAN;TRXR1_HUMAN;TRXR1_HUMAN;TRXR1_HUMAN;TRXR1_HUMAN;TRXR1_HUMAN;TRXR1_HUMAN	Thioredoxin reductase 1, cytoplasmic;Thioredoxin reductase 1, cytoplasmic;Thioredoxin reductase 1, cytoplasmic;Thioredoxin reductase 1, cytoplasmic;Thioredoxin reductase 1, cytoplasmic;Thioredoxin reductase 1, cytoplasmic;Isoform 2 of Thioredoxin reductase 1, cytoplasmic;Isoform 3 of Thioredoxin reductase 1, cytoplasmic;Isoform 4 of Thioredoxin reductase 1, cytoplasmic;Isoform 5 of Thioredoxin re…	TRUE	edit_XDP_MSN / Contr_MSN	edit_XDP_MSN	Contr_MSN	116	A0A087WSW9;A0A087WSY9;A0A182DWI3;E9PIR7;F8W809;Q16881;Q16881-2;Q16881-3;Q16881-4;Q16881-5;Q16881-6	950634	886369	-0.100982	0.100982	-6.76017	0.932398	0	0.0524153	0.0915608	115	0.106634	Homo sapiens	;;;;;response to reactive oxygen species,response to oxygen radical,selenium compound metabolic process,signal transduction,nucleobase-containing small molecule interconversion,cell redox homeostasis,oxidation-reduction process,cellular oxidant detoxification;;;;;	;;;;;thioredoxin-disulfide reductase activity,protein binding,electron carrier activity,protein disulfide oxidoreductase activity,flavin adenine dinucleotide binding,methylselenol reductase activity,methylseleninic acid reductase activity;;;;;	;;;;;fibrillar center,nucleoplasm,mitochondrion,cytosol,extracellular exosome;;;;;	tr;tr;tr;tr;tr;sp;sp;sp;sp;sp;sp	1;1;1;1;1;1;;;;;	1;2;1;1;1;3;;;;;	uniprot_human_proteome	>tr|A0A087WSW9|A0A087WSW9_HUMAN Thioredoxin reductase 1, cytoplasmic OS=Homo sapiens GN=TXNRD1 PE=1 SV=1;>tr|A0A087WSY9|A0A087WSY9_HUMAN Thioredoxin reductase 1, cytoplasmic OS=Homo sapiens GN=TXNRD1 PE=1 SV=2;>tr|A0A182DWI3|A0A182DWI3_HUMAN Thioredoxin reductase 1, cytoplasmic OS=Homo sapiens GN=TXNRD1 PE=1 SV=1;>tr|E9PIR7|E9PIR7_HUMAN Thioredoxin reductase 1, cytoplasmic OS=Homo sapiens GN=TXNR…	21	29
A0A087WT12;A0A087X2I2;K7ERP4;P36969;P36969-2	GPX4	A0A087WT12;A0A087X2I2;K7ERP4;P36969;P36969-2	A0A087WT12_HUMAN;A0A087X2I2_HUMAN;K7ERP4_HUMAN;GPX4_HUMAN;GPX4_HUMAN	Glutathione peroxidase;Glutathione peroxidase;Glutathione peroxidase (Fragment);Phospholipid hydroperoxide glutathione peroxidase, mitochondrial;Isoform Cytoplasmic of Phospholipid hydroperoxide glutathione peroxidase, mitochondrial	TRUE	XDP_MSN / Contr_MSN	XDP_MSN	Contr_MSN	80	A0A087WT12;A0A087X2I2;K7ERP4;P36969;P36969-2	1.30666e+06	1.45055e+06	-0.150715	0.150715	11.012	0.900804	0	0.320758	0.358589	79	0.22454	Homo sapiens	;;;phospholipid metabolic process,response to oxidative stress,multicellular organism development,lipoxygenase pathway,oxidation-reduction process,cellular oxidant detoxification;	;;;glutathione peroxidase activity,phospholipid-hydroperoxide glutathione peroxidase activity;	;;;nucleus,nucleoplasm,mitochondrion,cytosol,extracellular exosome;	tr;tr;tr;sp;sp	1;1;1;1;	1;1;1;3;	uniprot_human_proteome	>tr|A0A087WT12|A0A087WT12_HUMAN Glutathione peroxidase OS=Homo sapiens GN=GPX4 PE=1 SV=1;>tr|A0A087X2I2|A0A087X2I2_HUMAN Glutathione peroxidase OS=Homo sapiens GN=GPX4 PE=1 SV=1;>tr|K7ERP4|K7ERP4_HUMAN Glutathione peroxidase (Fragment) OS=Homo sapiens GN=GPX4 PE=1 SV=1;>sp|P36969|GPX4_HUMAN Phospholipid hydroperoxide glutathione peroxidase, mitochondrial OS=Homo sapiens GN=GPX4 PE=1 SV=3;>sp|P369…	9	12
A0A087WT12;A0A087X2I2;K7ERP4;P36969;P36969-2	GPX4	A0A087WT12;A0A087X2I2;K7ERP4;P36969;P36969-2	A0A087WT12_HUMAN;A0A087X2I2_HUMAN;K7ERP4_HUMAN;GPX4_HUMAN;GPX4_HUMAN	Glutathione peroxidase;Glutathione peroxidase;Glutathione peroxidase (Fragment);Phospholipid hydroperoxide glutathione peroxidase, mitochondrial;Isoform Cytoplasmic of Phospholipid hydroperoxide glutathione peroxidase, mitochondrial	TRUE	XDP_MSN / edit_XDP_MSN	XDP_MSN	edit_XDP_MSN	40	A0A087WT12;A0A087X2I2;K7ERP4;P36969;P36969-2	1.30666e+06	1.19529e+06	0.128529	0.128529	-8.52361	1.09318	0	0.86894	0.672475	39	0.231325	Homo sapiens	;;;phospholipid metabolic process,response to oxidative stress,multicellular organism development,lipoxygenase pathway,oxidation-reduction process,cellular oxidant detoxification;	;;;glutathione peroxidase activity,phospholipid-hydroperoxide glutathione peroxidase activity;	;;;nucleus,nucleoplasm,mitochondrion,cytosol,extracellular exosome;	tr;tr;tr;sp;sp	1;1;1;1;	1;1;1;3;	uniprot_human_proteome	>tr|A0A087WT12|A0A087WT12_HUMAN Glutathione peroxidase OS=Homo sapiens GN=GPX4 PE=1 SV=1;>tr|A0A087X2I2|A0A087X2I2_HUMAN Glutathione peroxidase OS=Homo sapiens GN=GPX4 PE=1 SV=1;>tr|K7ERP4|K7ERP4_HUMAN Glutathione peroxidase (Fragment) OS=Homo sapiens GN=GPX4 PE=1 SV=1;>sp|P36969|GPX4_HUMAN Phospholipid hydroperoxide glutathione peroxidase, mitochondrial OS=Homo sapiens GN=GPX4 PE=1 SV=3;>sp|P369…	9	12
A0A087WT12;A0A087X2I2;K7ERP4;P36969;P36969-2	GPX4	A0A087WT12;A0A087X2I2;K7ERP4;P36969;P36969-2	A0A087WT12_HUMAN;A0A087X2I2_HUMAN;K7ERP4_HUMAN;GPX4_HUMAN;GPX4_HUMAN	Glutathione peroxidase;Glutathione peroxidase;Glutathione peroxidase (Fragment);Phospholipid hydroperoxide glutathione peroxidase, mitochondrial;Isoform Cytoplasmic of Phospholipid hydroperoxide glutathione peroxidase, mitochondrial	TRUE	edit_XDP_MSN / Contr_MSN	edit_XDP_MSN	Contr_MSN	40	A0A087WT12;A0A087X2I2;K7ERP4;P36969;P36969-2	1.45055e+06	1.19529e+06	-0.279244	0.279244	-17.5977	0.824023	0	0.574479	0.395168	39	0.244451	Homo sapiens	;;;phospholipid metabolic process,response to oxidative stress,multicellular organism development,lipoxygenase pathway,oxidation-reduction process,cellular oxidant detoxification;	;;;glutathione peroxidase activity,phospholipid-hydroperoxide glutathione peroxidase activity;	;;;nucleus,nucleoplasm,mitochondrion,cytosol,extracellular exosome;	tr;tr;tr;sp;sp	1;1;1;1;	1;1;1;3;	uniprot_human_proteome	>tr|A0A087WT12|A0A087WT12_HUMAN Glutathione peroxidase OS=Homo sapiens GN=GPX4 PE=1 SV=1;>tr|A0A087X2I2|A0A087X2I2_HUMAN Glutathione peroxidase OS=Homo sapiens GN=GPX4 PE=1 SV=1;>tr|K7ERP4|K7ERP4_HUMAN Glutathione peroxidase (Fragment) OS=Homo sapiens GN=GPX4 PE=1 SV=1;>sp|P36969|GPX4_HUMAN Phospholipid hydroperoxide glutathione peroxidase, mitochondrial OS=Homo sapiens GN=GPX4 PE=1 SV=3;>sp|P369…	9	12
A0A087WT20;B3KME9;Q9NV06	DCAF13	A0A087WT20;B3KME9;Q9NV06	A0A087WT20_HUMAN;B3KME9_HUMAN;DCA13_HUMAN	DDB1- and CUL4-associated factor 13	TRUE	XDP_MSN / Contr_MSN	XDP_MSN	Contr_MSN	16	A0A087WT20;B3KME9;Q9NV06	122776	132779	-0.112993	0.112993	8.14694	0.924668	0	0.202739	0.280596	15	0.182028	Homo sapiens	;;maturation of SSU-rRNA from tricistronic rRNA transcript (SSU-rRNA, 5.8S rRNA, LSU-rRNA),rRNA processing,protein ubiquitination	;;RNA binding,estrogen receptor binding	;;nucleus,nucleoplasm,nucleolus,centrosome,cytosol,cell junction,small-subunit processome,Cul4-RING E3 ubiquitin ligase complex	tr;tr;sp	1	1;1;2	uniprot_human_proteome	>tr|A0A087WT20|A0A087WT20_HUMAN DDB1- and CUL4-associated factor 13 OS=Homo sapiens GN=DCAF13 PE=1 SV=1;>tr|B3KME9|B3KME9_HUMAN DDB1- and CUL4-associated factor 13 OS=Homo sapiens GN=DCAF13 PE=1 SV=1;>sp|Q9NV06|DCA13_HUMAN DDB1- and CUL4-associated factor 13 OS=Homo sapiens GN=DCAF13 PE=1 SV=2	2	2
A0A087WT20;B3KME9;Q9NV06	DCAF13	A0A087WT20;B3KME9;Q9NV06	A0A087WT20_HUMAN;B3KME9_HUMAN;DCA13_HUMAN	DDB1- and CUL4-associated factor 13	TRUE	XDP_MSN / edit_XDP_MSN	XDP_MSN	edit_XDP_MSN	8	A0A087WT20;B3KME9;Q9NV06	122776	119530	0.0386634	0.0386634	-2.64435	1.02716	0	0.926583	0.684136	7	0.294301	Homo sapiens	;;maturation of SSU-rRNA from tricistronic rRNA transcript (SSU-rRNA, 5.8S rRNA, LSU-rRNA),rRNA processing,protein ubiquitination	;;RNA binding,estrogen receptor binding	;;nucleus,nucleoplasm,nucleolus,centrosome,cytosol,cell junction,small-subunit processome,Cul4-RING E3 ubiquitin ligase complex	tr;tr;sp	1	1;1;2	uniprot_human_proteome	>tr|A0A087WT20|A0A087WT20_HUMAN DDB1- and CUL4-associated factor 13 OS=Homo sapiens GN=DCAF13 PE=1 SV=1;>tr|B3KME9|B3KME9_HUMAN DDB1- and CUL4-associated factor 13 OS=Homo sapiens GN=DCAF13 PE=1 SV=1;>sp|Q9NV06|DCA13_HUMAN DDB1- and CUL4-associated factor 13 OS=Homo sapiens GN=DCAF13 PE=1 SV=2	2	2
A0A087WT20;B3KME9;Q9NV06	DCAF13	A0A087WT20;B3KME9;Q9NV06	A0A087WT20_HUMAN;B3KME9_HUMAN;DCA13_HUMAN	DDB1- and CUL4-associated factor 13	TRUE	edit_XDP_MSN / Contr_MSN	edit_XDP_MSN	Contr_MSN	8	A0A087WT20;B3KME9;Q9NV06	132779	119530	-0.151656	0.151656	-9.97836	0.900216	0	0.514482	0.370224	7	0.358121	Homo sapiens	;;maturation of SSU-rRNA from tricistronic rRNA transcript (SSU-rRNA, 5.8S rRNA, LSU-rRNA),rRNA processing,protein ubiquitination	;;RNA binding,estrogen receptor binding	;;nucleus,nucleoplasm,nucleolus,centrosome,cytosol,cell junction,small-subunit processome,Cul4-RING E3 ubiquitin ligase complex	tr;tr;sp	1	1;1;2	uniprot_human_proteome	>tr|A0A087WT20|A0A087WT20_HUMAN DDB1- and CUL4-associated factor 13 OS=Homo sapiens GN=DCAF13 PE=1 SV=1;>tr|B3KME9|B3KME9_HUMAN DDB1- and CUL4-associated factor 13 OS=Homo sapiens GN=DCAF13 PE=1 SV=1;>sp|Q9NV06|DCA13_HUMAN DDB1- and CUL4-associated factor 13 OS=Homo sapiens GN=DCAF13 PE=1 SV=2	2	2
A0A087WT45;Q4V328	GRIPAP1	A0A087WT45;Q4V328	A0A087WT45_HUMAN;GRAP1_HUMAN	GRIP1-associated protein 1	TRUE	XDP_MSN / Contr_MSN	XDP_MSN	Contr_MSN	96	A0A087WT45;Q4V328	181365	204704	-0.174644	0.174644	12.8686	0.885986	0	0.992392	0.621909	95	0.116826	Homo sapiens	;biological_process,neurotransmitter receptor transport, endosome to postsynaptic membrane,regulation of modification of synaptic structure	;molecular_function,protein binding	;nucleoplasm,early endosome,cytosol,intracellular membrane-bounded organelle,blood microparticle,postsynaptic recycling endosome	tr;sp	1	1	uniprot_human_proteome	>tr|A0A087WT45|A0A087WT45_HUMAN GRIP1-associated protein 1 OS=Homo sapiens GN=GRIPAP1 PE=1 SV=1;>sp|Q4V328|GRAP1_HUMAN GRIP1-associated protein 1 OS=Homo sapiens GN=GRIPAP1 PE=1 SV=1	17	19
A0A087WT45;Q4V328	GRIPAP1	A0A087WT45;Q4V328	A0A087WT45_HUMAN;GRAP1_HUMAN	GRIP1-associated protein 1	TRUE	XDP_MSN / edit_XDP_MSN	XDP_MSN	edit_XDP_MSN	48	A0A087WT45;Q4V328	181365	184412	-0.0240371	0.0240371	1.68008	0.983477	0	0.144509	0.330568	47	0.154443	Homo sapiens	;biological_process,neurotransmitter receptor transport, endosome to postsynaptic membrane,regulation of modification of synaptic structure	;molecular_function,protein binding	;nucleoplasm,early endosome,cytosol,intracellular membrane-bounded organelle,blood microparticle,postsynaptic recycling endosome	tr;sp	1	1	uniprot_human_proteome	>tr|A0A087WT45|A0A087WT45_HUMAN GRIP1-associated protein 1 OS=Homo sapiens GN=GRIPAP1 PE=1 SV=1;>sp|Q4V328|GRAP1_HUMAN GRIP1-associated protein 1 OS=Homo sapiens GN=GRIPAP1 PE=1 SV=1	17	19
A0A087WT45;Q4V328	GRIPAP1	A0A087WT45;Q4V328	A0A087WT45_HUMAN;GRAP1_HUMAN	GRIP1-associated protein 1	TRUE	edit_XDP_MSN / Contr_MSN	edit_XDP_MSN	Contr_MSN	48	A0A087WT45;Q4V328	204704	184412	-0.150607	0.150607	-9.91286	0.900871	0	0.00122485	0.00617146	47	0.141986	Homo sapiens	;biological_process,neurotransmitter receptor transport, endosome to postsynaptic membrane,regulation of modification of synaptic structure	;molecular_function,protein binding	;nucleoplasm,early endosome,cytosol,intracellular membrane-bounded organelle,blood microparticle,postsynaptic recycling endosome	tr;sp	1	1	uniprot_human_proteome	>tr|A0A087WT45|A0A087WT45_HUMAN GRIP1-associated protein 1 OS=Homo sapiens GN=GRIPAP1 PE=1 SV=1;>sp|Q4V328|GRAP1_HUMAN GRIP1-associated protein 1 OS=Homo sapiens GN=GRIPAP1 PE=1 SV=1	17	19
A0A087WT53;A0A087WXD2;H7C4U7;H7C535;H7C5T8;Q96QZ7;Q96QZ7-2;Q96QZ7-3;Q96QZ7-4;Q96QZ7-5;Q96QZ7-6;Q96QZ7-7	MAGI1	A0A087WT53;A0A087WXD2;H7C4U7;H7C535;H7C5T8;Q96QZ7;Q96QZ7-2;Q96QZ7-3;Q96QZ7-4;Q96QZ7-5;Q96QZ7-6;Q96QZ7-7	A0A087WT53_HUMAN;A0A087WXD2_HUMAN;H7C4U7_HUMAN;H7C535_HUMAN;H7C5T8_HUMAN;MAGI1_HUMAN;MAGI1_HUMAN;MAGI1_HUMAN;MAGI1_HUMAN;MAGI1_HUMAN;MAGI1_HUMAN;MAGI1_HUMAN	Membrane-associated guanylate kinase, WW and PDZ domain-containing protein 1;Membrane-associated guanylate kinase, WW and PDZ domain-containing protein 1;Membrane-associated guanylate kinase, WW and PDZ domain-containing protein 1 (Fragment);Membrane-associated guanylate kinase, WW and PDZ domain-containing protein 1 (Fragment);Membrane-associated guanylate kinase, WW and PDZ domain-containing pr…	TRUE	XDP_MSN / Contr_MSN	XDP_MSN	Contr_MSN	16	A0A087WT53;A0A087WXD2;H7C4U7;H7C535;H7C5T8;Q96QZ7;Q96QZ7-2;Q96QZ7-3;Q96QZ7-4;Q96QZ7-5;Q96QZ7-6;Q96QZ7-7	30167.4	34740.2	-0.203614	0.203614	15.158	0.868372	0	0.520244	0.461303	15	0.267762	Homo sapiens	;;;;;protein complex assembly,cell adhesion,cell surface receptor signaling pathway,neuron death;;;;;;	;;;;;protein binding,ATP binding,protein C-terminus binding,protein complex scaffold,alpha-actinin binding;;;;;;	;;;;;nucleoplasm,cytoplasm,plasma membrane,cell-cell junction,adherens junction,bicellular tight junction,cell junction,cell projection;;;;;;	tr;tr;tr;tr;tr;sp;sp;sp;sp;sp;sp;sp	1;1;1;1;1;1;;;;;;	1;1;1;1;1;3;;;;;;	uniprot_human_proteome	>tr|A0A087WT53|A0A087WT53_HUMAN Membrane-associated guanylate kinase, WW and PDZ domain-containing protein 1 OS=Homo sapiens GN=MAGI1 PE=1 SV=1;>tr|A0A087WXD2|A0A087WXD2_HUMAN Membrane-associated guanylate kinase, WW and PDZ domain-containing protein 1 OS=Homo sapiens GN=MAGI1 PE=1 SV=1;>tr|H7C4U7|H7C4U7_HUMAN Membrane-associated guanylate kinase, WW and PDZ domain-containing protein 1 (Fragment)…	2	2
A0A087WT53;A0A087WXD2;H7C4U7;H7C535;H7C5T8;Q96QZ7;Q96QZ7-2;Q96QZ7-3;Q96QZ7-4;Q96QZ7-5;Q96QZ7-6;Q96QZ7-7	MAGI1	A0A087WT53;A0A087WXD2;H7C4U7;H7C535;H7C5T8;Q96QZ7;Q96QZ7-2;Q96QZ7-3;Q96QZ7-4;Q96QZ7-5;Q96QZ7-6;Q96QZ7-7	A0A087WT53_HUMAN;A0A087WXD2_HUMAN;H7C4U7_HUMAN;H7C535_HUMAN;H7C5T8_HUMAN;MAGI1_HUMAN;MAGI1_HUMAN;MAGI1_HUMAN;MAGI1_HUMAN;MAGI1_HUMAN;MAGI1_HUMAN;MAGI1_HUMAN	Membrane-associated guanylate kinase, WW and PDZ domain-containing protein 1;Membrane-associated guanylate kinase, WW and PDZ domain-containing protein 1;Membrane-associated guanylate kinase, WW and PDZ domain-containing protein 1 (Fragment);Membrane-associated guanylate kinase, WW and PDZ domain-containing protein 1 (Fragment);Membrane-associated guanylate kinase, WW and PDZ domain-containing pr…	TRUE	XDP_MSN / edit_XDP_MSN	XDP_MSN	edit_XDP_MSN	8	A0A087WT53;A0A087WXD2;H7C4U7;H7C535;H7C5T8;Q96QZ7;Q96QZ7-2;Q96QZ7-3;Q96QZ7-4;Q96QZ7-5;Q96QZ7-6;Q96QZ7-7	30167.4	27927.3	0.111315	0.111315	-7.42561	1.08021	0	0.778479	0.644027	7	0.381453	Homo sapiens	;;;;;protein complex assembly,cell adhesion,cell surface receptor signaling pathway,neuron death;;;;;;	;;;;;protein binding,ATP binding,protein C-terminus binding,protein complex scaffold,alpha-actinin binding;;;;;;	;;;;;nucleoplasm,cytoplasm,plasma membrane,cell-cell junction,adherens junction,bicellular tight junction,cell junction,cell projection;;;;;;	tr;tr;tr;tr;tr;sp;sp;sp;sp;sp;sp;sp	1;1;1;1;1;1;;;;;;	1;1;1;1;1;3;;;;;;	uniprot_human_proteome	>tr|A0A087WT53|A0A087WT53_HUMAN Membrane-associated guanylate kinase, WW and PDZ domain-containing protein 1 OS=Homo sapiens GN=MAGI1 PE=1 SV=1;>tr|A0A087WXD2|A0A087WXD2_HUMAN Membrane-associated guanylate kinase, WW and PDZ domain-containing protein 1 OS=Homo sapiens GN=MAGI1 PE=1 SV=1;>tr|H7C4U7|H7C4U7_HUMAN Membrane-associated guanylate kinase, WW and PDZ domain-containing protein 1 (Fragment)…	2	2
A0A087WT53;A0A087WXD2;H7C4U7;H7C535;H7C5T8;Q96QZ7;Q96QZ7-2;Q96QZ7-3;Q96QZ7-4;Q96QZ7-5;Q96QZ7-6;Q96QZ7-7	MAGI1	A0A087WT53;A0A087WXD2;H7C4U7;H7C535;H7C5T8;Q96QZ7;Q96QZ7-2;Q96QZ7-3;Q96QZ7-4;Q96QZ7-5;Q96QZ7-6;Q96QZ7-7	A0A087WT53_HUMAN;A0A087WXD2_HUMAN;H7C4U7_HUMAN;H7C535_HUMAN;H7C5T8_HUMAN;MAGI1_HUMAN;MAGI1_HUMAN;MAGI1_HUMAN;MAGI1_HUMAN;MAGI1_HUMAN;MAGI1_HUMAN;MAGI1_HUMAN	Membrane-associated guanylate kinase, WW and PDZ domain-containing protein 1;Membrane-associated guanylate kinase, WW and PDZ domain-containing protein 1;Membrane-associated guanylate kinase, WW and PDZ domain-containing protein 1 (Fragment);Membrane-associated guanylate kinase, WW and PDZ domain-containing protein 1 (Fragment);Membrane-associated guanylate kinase, WW and PDZ domain-containing pr…	TRUE	edit_XDP_MSN / Contr_MSN	edit_XDP_MSN	Contr_MSN	8	A0A087WT53;A0A087WXD2;H7C4U7;H7C535;H7C5T8;Q96QZ7;Q96QZ7-2;Q96QZ7-3;Q96QZ7-4;Q96QZ7-5;Q96QZ7-6;Q96QZ7-7	34740.2	27927.3	-0.314929	0.314929	-19.611	0.80389	0	0.0432298	0.0812891	7	0.330466	Homo sapiens	;;;;;protein complex assembly,cell adhesion,cell surface receptor signaling pathway,neuron death;;;;;;	;;;;;protein binding,ATP binding,protein C-terminus binding,protein complex scaffold,alpha-actinin binding;;;;;;	;;;;;nucleoplasm,cytoplasm,plasma membrane,cell-cell junction,adherens junction,bicellular tight junction,cell junction,cell projection;;;;;;	tr;tr;tr;tr;tr;sp;sp;sp;sp;sp;sp;sp	1;1;1;1;1;1;;;;;;	1;1;1;1;1;3;;;;;;	uniprot_human_proteome	>tr|A0A087WT53|A0A087WT53_HUMAN Membrane-associated guanylate kinase, WW and PDZ domain-containing protein 1 OS=Homo sapiens GN=MAGI1 PE=1 SV=1;>tr|A0A087WXD2|A0A087WXD2_HUMAN Membrane-associated guanylate kinase, WW and PDZ domain-containing protein 1 OS=Homo sapiens GN=MAGI1 PE=1 SV=1;>tr|H7C4U7|H7C4U7_HUMAN Membrane-associated guanylate kinase, WW and PDZ domain-containing protein 1 (Fragment)…	2	2
A0A087WT80;Q9NQ66	PLCB1	A0A087WT80;Q9NQ66	A0A087WT80_HUMAN;PLCB1_HUMAN	Phosphoinositide phospholipase C;1-phosphatidylinositol 4,5-bisphosphate phosphodiesterase beta-1	TRUE	XDP_MSN / Contr_MSN	XDP_MSN	Contr_MSN	160	A0A087WT80;Q9NQ66	117707	173249	-0.557655	0.557655	47.1875	0.679406	0	1.58503e-06	6.74571e-05	159	0.12001	Homo sapiens	;G2/M transition of mitotic cell cycle,signal transduction,G-protein coupled acetylcholine receptor signaling pathway,glutamate receptor signaling pathway,Wnt signaling pathway, calcium modulating pathway,memory,regulation of G-protein coupled receptor protein signaling pathway,lipid catabolic process,cerebral cortex development,positive regulation of interleukin-12 production,intracellular signa…	;phosphatidylinositol phospholipase C activity,signal transducer activity,GTPase activator activity,calcium ion binding,protein binding,calmodulin binding,lamin binding,phosphatidylinositol-4,5-bisphosphate binding,enzyme binding,protein homodimerization activity	;nuclear chromatin,nucleus,cytoplasm,cytosol,nuclear speck,nuclear membrane,myelin sheath,extracellular exosome	tr;sp	1	1	uniprot_human_proteome	>tr|A0A087WT80|A0A087WT80_HUMAN Phosphoinositide phospholipase C OS=Homo sapiens GN=PLCB1 PE=1 SV=1;>sp|Q9NQ66|PLCB1_HUMAN 1-phosphatidylinositol 4,5-bisphosphate phosphodiesterase beta-1 OS=Homo sapiens GN=PLCB1 PE=1 SV=1	18	21
A0A087WT80;Q9NQ66	PLCB1	A0A087WT80;Q9NQ66	A0A087WT80_HUMAN;PLCB1_HUMAN	Phosphoinositide phospholipase C;1-phosphatidylinositol 4,5-bisphosphate phosphodiesterase beta-1	TRUE	XDP_MSN / edit_XDP_MSN	XDP_MSN	edit_XDP_MSN	80	A0A087WT80;Q9NQ66	117707	51817.5	1.18368	1.18368	-55.9774	2.27156	0	0.0102262	0.0842367	79	0.194902	Homo sapiens	;G2/M transition of mitotic cell cycle,signal transduction,G-protein coupled acetylcholine receptor signaling pathway,glutamate receptor signaling pathway,Wnt signaling pathway, calcium modulating pathway,memory,regulation of G-protein coupled receptor protein signaling pathway,lipid catabolic process,cerebral cortex development,positive regulation of interleukin-12 production,intracellular signa…	;phosphatidylinositol phospholipase C activity,signal transducer activity,GTPase activator activity,calcium ion binding,protein binding,calmodulin binding,lamin binding,phosphatidylinositol-4,5-bisphosphate binding,enzyme binding,protein homodimerization activity	;nuclear chromatin,nucleus,cytoplasm,cytosol,nuclear speck,nuclear membrane,myelin sheath,extracellular exosome	tr;sp	1	1	uniprot_human_proteome	>tr|A0A087WT80|A0A087WT80_HUMAN Phosphoinositide phospholipase C OS=Homo sapiens GN=PLCB1 PE=1 SV=1;>sp|Q9NQ66|PLCB1_HUMAN 1-phosphatidylinositol 4,5-bisphosphate phosphodiesterase beta-1 OS=Homo sapiens GN=PLCB1 PE=1 SV=1	18	21
A0A087WT80;Q9NQ66	PLCB1	A0A087WT80;Q9NQ66	A0A087WT80_HUMAN;PLCB1_HUMAN	Phosphoinositide phospholipase C;1-phosphatidylinositol 4,5-bisphosphate phosphodiesterase beta-1	TRUE	edit_XDP_MSN / Contr_MSN	edit_XDP_MSN	Contr_MSN	80	A0A087WT80;Q9NQ66	173249	51817.5	-1.74134	1.74134	-70.0908	0.299092	0	2.77412e-11	2.08816e-09	79	0.15281	Homo sapiens	;G2/M transition of mitotic cell cycle,signal transduction,G-protein coupled acetylcholine receptor signaling pathway,glutamate receptor signaling pathway,Wnt signaling pathway, calcium modulating pathway,memory,regulation of G-protein coupled receptor protein signaling pathway,lipid catabolic process,cerebral cortex development,positive regulation of interleukin-12 production,intracellular signa…	;phosphatidylinositol phospholipase C activity,signal transducer activity,GTPase activator activity,calcium ion binding,protein binding,calmodulin binding,lamin binding,phosphatidylinositol-4,5-bisphosphate binding,enzyme binding,protein homodimerization activity	;nuclear chromatin,nucleus,cytoplasm,cytosol,nuclear speck,nuclear membrane,myelin sheath,extracellular exosome	tr;sp	1	1	uniprot_human_proteome	>tr|A0A087WT80|A0A087WT80_HUMAN Phosphoinositide phospholipase C OS=Homo sapiens GN=PLCB1 PE=1 SV=1;>sp|Q9NQ66|PLCB1_HUMAN 1-phosphatidylinositol 4,5-bisphosphate phosphodiesterase beta-1 OS=Homo sapiens GN=PLCB1 PE=1 SV=1	18	21
A0A087WT99;Q9H0W9;Q9H0W9-2	C11orf54	A0A087WT99;Q9H0W9;Q9H0W9-2	A0A087WT99_HUMAN;CK054_HUMAN;CK054_HUMAN	Ester hydrolase C11orf54;Ester hydrolase C11orf54;Isoform 2 of Ester hydrolase C11orf54	TRUE	XDP_MSN / Contr_MSN	XDP_MSN	Contr_MSN	56	A0A087WT99;Q9H0W9;Q9H0W9-2	219312	206923	0.0838897	0.0838897	-5.64896	1.05987	0	0.79718	0.565932	55	0.170144	Homo sapiens	;;	;protein binding,zinc ion binding,hydrolase activity, acting on ester bonds;	;nucleus,nucleoplasm,nuclear body,extracellular exosome;	tr;sp;sp	1;1;	1;1;	uniprot_human_proteome	>tr|A0A087WT99|A0A087WT99_HUMAN Ester hydrolase C11orf54 OS=Homo sapiens GN=C11orf54 PE=1 SV=1;>sp|Q9H0W9|CK054_HUMAN Ester hydrolase C11orf54 OS=Homo sapiens GN=C11orf54 PE=1 SV=1;>sp|Q9H0W9-2|CK054_HUMAN Isoform 2 of Ester hydrolase C11orf54 OS=Homo sapiens GN=C11orf54	5	7
A0A087WT99;Q9H0W9;Q9H0W9-2	C11orf54	A0A087WT99;Q9H0W9;Q9H0W9-2	A0A087WT99_HUMAN;CK054_HUMAN;CK054_HUMAN	Ester hydrolase C11orf54;Ester hydrolase C11orf54;Isoform 2 of Ester hydrolase C11orf54	TRUE	XDP_MSN / edit_XDP_MSN	XDP_MSN	edit_XDP_MSN	28	A0A087WT99;Q9H0W9;Q9H0W9-2	219312	232887	-0.0866447	0.0866447	6.18976	0.94171	0	0.587626	0.573903	27	0.309191	Homo sapiens	;;	;protein binding,zinc ion binding,hydrolase activity, acting on ester bonds;	;nucleus,nucleoplasm,nuclear body,extracellular exosome;	tr;sp;sp	1;1;	1;1;	uniprot_human_proteome	>tr|A0A087WT99|A0A087WT99_HUMAN Ester hydrolase C11orf54 OS=Homo sapiens GN=C11orf54 PE=1 SV=1;>sp|Q9H0W9|CK054_HUMAN Ester hydrolase C11orf54 OS=Homo sapiens GN=C11orf54 PE=1 SV=1;>sp|Q9H0W9-2|CK054_HUMAN Isoform 2 of Ester hydrolase C11orf54 OS=Homo sapiens GN=C11orf54	5	7
A0A087WT99;Q9H0W9;Q9H0W9-2	C11orf54	A0A087WT99;Q9H0W9;Q9H0W9-2	A0A087WT99_HUMAN;CK054_HUMAN;CK054_HUMAN	Ester hydrolase C11orf54;Ester hydrolase C11orf54;Isoform 2 of Ester hydrolase C11orf54	TRUE	edit_XDP_MSN / Contr_MSN	edit_XDP_MSN	Contr_MSN	28	A0A087WT99;Q9H0W9;Q9H0W9-2	206923	232887	0.170534	0.170534	12.5475	1.12548	0	0.278956	0.261423	27	0.239406	Homo sapiens	;;	;protein binding,zinc ion binding,hydrolase activity, acting on ester bonds;	;nucleus,nucleoplasm,nuclear body,extracellular exosome;	tr;sp;sp	1;1;	1;1;	uniprot_human_proteome	>tr|A0A087WT99|A0A087WT99_HUMAN Ester hydrolase C11orf54 OS=Homo sapiens GN=C11orf54 PE=1 SV=1;>sp|Q9H0W9|CK054_HUMAN Ester hydrolase C11orf54 OS=Homo sapiens GN=C11orf54 PE=1 SV=1;>sp|Q9H0W9-2|CK054_HUMAN Isoform 2 of Ester hydrolase C11orf54 OS=Homo sapiens GN=C11orf54	5	7
A0A087WTA5;E7ERK9;Q9UI10;Q9UI10-2;Q9UI10-3	EIF2B4	A0A087WTA5;E7ERK9;Q9UI10;Q9UI10-2;Q9UI10-3	A0A087WTA5_HUMAN;E7ERK9_HUMAN;EI2BD_HUMAN;EI2BD_HUMAN;EI2BD_HUMAN	Translation initiation factor eIF-2B subunit delta;Translation initiation factor eIF-2B subunit delta;Translation initiation factor eIF-2B subunit delta;Isoform 2 of Translation initiation factor eIF-2B subunit delta;Isoform 3 of Translation initiation factor eIF-2B subunit delta	TRUE	XDP_MSN / Contr_MSN	XDP_MSN	Contr_MSN	64	A0A087WTA5;E7ERK9;Q9UI10;Q9UI10-2;Q9UI10-3	416638	425705	-0.0310602	0.0310602	2.17627	0.978701	0	0.786236	0.561265	63	0.0844514	Homo sapiens	;;ovarian follicle development,translational initiation,regulation of translation,response to heat,response to glucose,oligodendrocyte development,negative regulation of translational initiation in response to stress,myelination,response to peptide hormone,positive regulation of GTPase activity,cellular response to stimulus;;	;;protein binding,translation initiation factor binding,translation initiation factor activity,guanyl-nucleotide exchange factor activity;;	;;cytoplasm,cytosol,eukaryotic translation initiation factor 2B complex;;	tr;tr;sp;sp;sp	1;1;1;;	1;1;2;;	uniprot_human_proteome	>tr|A0A087WTA5|A0A087WTA5_HUMAN Translation initiation factor eIF-2B subunit delta OS=Homo sapiens GN=EIF2B4 PE=1 SV=1;>tr|E7ERK9|E7ERK9_HUMAN Translation initiation factor eIF-2B subunit delta OS=Homo sapiens GN=EIF2B4 PE=1 SV=1;>sp|Q9UI10|EI2BD_HUMAN Translation initiation factor eIF-2B subunit delta OS=Homo sapiens GN=EIF2B4 PE=1 SV=2;>sp|Q9UI10-2|EI2BD_HUMAN Isoform 2 of Translation initiatio…	8	9
A0A087WTA5;E7ERK9;Q9UI10;Q9UI10-2;Q9UI10-3	EIF2B4	A0A087WTA5;E7ERK9;Q9UI10;Q9UI10-2;Q9UI10-3	A0A087WTA5_HUMAN;E7ERK9_HUMAN;EI2BD_HUMAN;EI2BD_HUMAN;EI2BD_HUMAN	Translation initiation factor eIF-2B subunit delta;Translation initiation factor eIF-2B subunit delta;Translation initiation factor eIF-2B subunit delta;Isoform 2 of Translation initiation factor eIF-2B subunit delta;Isoform 3 of Translation initiation factor eIF-2B subunit delta	TRUE	XDP_MSN / edit_XDP_MSN	XDP_MSN	edit_XDP_MSN	32	A0A087WTA5;E7ERK9;Q9UI10;Q9UI10-2;Q9UI10-3	416638	411308	0.0185763	0.0185763	-1.27936	1.01296	0	0.603963	0.580635	31	0.170149	Homo sapiens	;;ovarian follicle development,translational initiation,regulation of translation,response to heat,response to glucose,oligodendrocyte development,negative regulation of translational initiation in response to stress,myelination,response to peptide hormone,positive regulation of GTPase activity,cellular response to stimulus;;	;;protein binding,translation initiation factor binding,translation initiation factor activity,guanyl-nucleotide exchange factor activity;;	;;cytoplasm,cytosol,eukaryotic translation initiation factor 2B complex;;	tr;tr;sp;sp;sp	1;1;1;;	1;1;2;;	uniprot_human_proteome	>tr|A0A087WTA5|A0A087WTA5_HUMAN Translation initiation factor eIF-2B subunit delta OS=Homo sapiens GN=EIF2B4 PE=1 SV=1;>tr|E7ERK9|E7ERK9_HUMAN Translation initiation factor eIF-2B subunit delta OS=Homo sapiens GN=EIF2B4 PE=1 SV=1;>sp|Q9UI10|EI2BD_HUMAN Translation initiation factor eIF-2B subunit delta OS=Homo sapiens GN=EIF2B4 PE=1 SV=2;>sp|Q9UI10-2|EI2BD_HUMAN Isoform 2 of Translation initiatio…	8	9
A0A087WTA5;E7ERK9;Q9UI10;Q9UI10-2;Q9UI10-3	EIF2B4	A0A087WTA5;E7ERK9;Q9UI10;Q9UI10-2;Q9UI10-3	A0A087WTA5_HUMAN;E7ERK9_HUMAN;EI2BD_HUMAN;EI2BD_HUMAN;EI2BD_HUMAN	Translation initiation factor eIF-2B subunit delta;Translation initiation factor eIF-2B subunit delta;Translation initiation factor eIF-2B subunit delta;Isoform 2 of Translation initiation factor eIF-2B subunit delta;Isoform 3 of Translation initiation factor eIF-2B subunit delta	TRUE	edit_XDP_MSN / Contr_MSN	edit_XDP_MSN	Contr_MSN	32	A0A087WTA5;E7ERK9;Q9UI10;Q9UI10-2;Q9UI10-3	425705	411308	-0.0496364	0.0496364	-3.38202	0.96618	0	0.775255	0.468591	31	0.144558	Homo sapiens	;;ovarian follicle development,translational initiation,regulation of translation,response to heat,response to glucose,oligodendrocyte development,negative regulation of translational initiation in response to stress,myelination,response to peptide hormone,positive regulation of GTPase activity,cellular response to stimulus;;	;;protein binding,translation initiation factor binding,translation initiation factor activity,guanyl-nucleotide exchange factor activity;;	;;cytoplasm,cytosol,eukaryotic translation initiation factor 2B complex;;	tr;tr;sp;sp;sp	1;1;1;;	1;1;2;;	uniprot_human_proteome	>tr|A0A087WTA5|A0A087WTA5_HUMAN Translation initiation factor eIF-2B subunit delta OS=Homo sapiens GN=EIF2B4 PE=1 SV=1;>tr|E7ERK9|E7ERK9_HUMAN Translation initiation factor eIF-2B subunit delta OS=Homo sapiens GN=EIF2B4 PE=1 SV=1;>sp|Q9UI10|EI2BD_HUMAN Translation initiation factor eIF-2B subunit delta OS=Homo sapiens GN=EIF2B4 PE=1 SV=2;>sp|Q9UI10-2|EI2BD_HUMAN Isoform 2 of Translation initiatio…	8	9
A0A087WTA8;P08123	COL1A2	A0A087WTA8;P08123	A0A087WTA8_HUMAN;CO1A2_HUMAN	Collagen alpha-2(I) chain	TRUE	XDP_MSN / Contr_MSN	XDP_MSN	Contr_MSN	104	A0A087WTA8;P08123	1.55777e+06	2.10826e+06	-0.436574	0.436574	35.3386	0.738887	0	2.87039e-05	0.000619919	103	0.295032	Homo sapiens	;skeletal system development,blood vessel development,transforming growth factor beta receptor signaling pathway,Rho protein signal transduction,blood coagulation,regulation of blood pressure,platelet activation,extracellular matrix organization,collagen fibril organization,collagen catabolic process,odontogenesis,skin morphogenesis,regulation of immune response,leukocyte migration,protein hetero…	;extracellular matrix structural constituent,protein binding,protein binding, bridging,identical protein binding,SMAD binding,metal ion binding,platelet-derived growth factor binding	;extracellular region,collagen type I trimer,extracellular space,endoplasmic reticulum,endoplasmic reticulum lumen,extracellular matrix,extracellular exosome	tr;sp	1	1;7	uniprot_human_proteome	>tr|A0A087WTA8|A0A087WTA8_HUMAN Collagen alpha-2(I) chain OS=Homo sapiens GN=COL1A2 PE=1 SV=1;>sp|P08123|CO1A2_HUMAN Collagen alpha-2(I) chain OS=Homo sapiens GN=COL1A2 PE=1 SV=7	18	20
A0A087WTA8;P08123	COL1A2	A0A087WTA8;P08123	A0A087WTA8_HUMAN;CO1A2_HUMAN	Collagen alpha-2(I) chain	TRUE	XDP_MSN / edit_XDP_MSN	XDP_MSN	edit_XDP_MSN	52	A0A087WTA8;P08123	1.55777e+06	1.70675e+06	-0.131777	0.131777	9.56427	0.912706	0	6.57384e-08	6.91738e-06	51	0.588849	Homo sapiens	;skeletal system development,blood vessel development,transforming growth factor beta receptor signaling pathway,Rho protein signal transduction,blood coagulation,regulation of blood pressure,platelet activation,extracellular matrix organization,collagen fibril organization,collagen catabolic process,odontogenesis,skin morphogenesis,regulation of immune response,leukocyte migration,protein hetero…	;extracellular matrix structural constituent,protein binding,protein binding, bridging,identical protein binding,SMAD binding,metal ion binding,platelet-derived growth factor binding	;extracellular region,collagen type I trimer,extracellular space,endoplasmic reticulum,endoplasmic reticulum lumen,extracellular matrix,extracellular exosome	tr;sp	1	1;7	uniprot_human_proteome	>tr|A0A087WTA8|A0A087WTA8_HUMAN Collagen alpha-2(I) chain OS=Homo sapiens GN=COL1A2 PE=1 SV=1;>sp|P08123|CO1A2_HUMAN Collagen alpha-2(I) chain OS=Homo sapiens GN=COL1A2 PE=1 SV=7	18	20
A0A087WTA8;P08123	COL1A2	A0A087WTA8;P08123	A0A087WTA8_HUMAN;CO1A2_HUMAN	Collagen alpha-2(I) chain	TRUE	edit_XDP_MSN / Contr_MSN	edit_XDP_MSN	Contr_MSN	52	A0A087WTA8;P08123	2.10826e+06	1.70675e+06	-0.304796	0.304796	-19.0443	0.809557	0	9.89995e-08	2.61543e-06	51	0.339762	Homo sapiens	;skeletal system development,blood vessel development,transforming growth factor beta receptor signaling pathway,Rho protein signal transduction,blood coagulation,regulation of blood pressure,platelet activation,extracellular matrix organization,collagen fibril organization,collagen catabolic process,odontogenesis,skin morphogenesis,regulation of immune response,leukocyte migration,protein hetero…	;extracellular matrix structural constituent,protein binding,protein binding, bridging,identical protein binding,SMAD binding,metal ion binding,platelet-derived growth factor binding	;extracellular region,collagen type I trimer,extracellular space,endoplasmic reticulum,endoplasmic reticulum lumen,extracellular matrix,extracellular exosome	tr;sp	1	1;7	uniprot_human_proteome	>tr|A0A087WTA8|A0A087WTA8_HUMAN Collagen alpha-2(I) chain OS=Homo sapiens GN=COL1A2 PE=1 SV=1;>sp|P08123|CO1A2_HUMAN Collagen alpha-2(I) chain OS=Homo sapiens GN=COL1A2 PE=1 SV=7	18	20
A0A087WTM1;A0A087WZ85;A0A0A0MSX4;Q9Y6N7;Q9Y6N7-2;Q9Y6N7-3;Q9Y6N7-4;Q9Y6N7-5;Q9Y6N7-6	ROBO1	A0A087WTM1;A0A087WZ85;A0A0A0MSX4;Q9Y6N7;Q9Y6N7-2;Q9Y6N7-3;Q9Y6N7-4;Q9Y6N7-5;Q9Y6N7-6	A0A087WTM1_HUMAN;A0A087WZ85_HUMAN;A0A0A0MSX4_HUMAN;ROBO1_HUMAN;ROBO1_HUMAN;ROBO1_HUMAN;ROBO1_HUMAN;ROBO1_HUMAN;ROBO1_HUMAN	Roundabout homolog 1;Roundabout homolog 1;Roundabout homolog 1;Roundabout homolog 1;Isoform 2 of Roundabout homolog 1;Isoform 3 of Roundabout homolog 1;Isoform 4 of Roundabout homolog 1;Isoform 5 of Roundabout homolog 1;Isoform 6 of Roundabout homolog 1	TRUE	XDP_MSN / Contr_MSN	XDP_MSN	Contr_MSN	56	A0A087WTM1;A0A087WZ85;A0A0A0MSX4;Q9Y6N7;Q9Y6N7-2;Q9Y6N7-3;Q9Y6N7-4;Q9Y6N7-5;Q9Y6N7-6	199293	202116	-0.0202921	0.0202921	1.41648	0.986033	0	0.00444962	0.0259098	55	0.121644	Homo sapiens	;;;cell migration involved in sprouting angiogenesis,activation of cysteine-type endopeptidase activity involved in apoptotic process,cell adhesion,homophilic cell adhesion via plasma membrane adhesion molecules,nervous system development,axon guidance,heart development,axon midline choice point recognition,chemorepulsion involved in postnatal olfactory bulb interneuron migration,negative regulat…	;;;protein binding,axon guidance receptor activity,LRR domain binding,identical protein binding;;;;;	;;;cytoplasm,plasma membrane,integral component of plasma membrane,cell surface,axon;;;;;	tr;tr;tr;sp;sp;sp;sp;sp;sp	1;1;1;1;;;;;	1;1;1;1;;;;;	uniprot_human_proteome	>tr|A0A087WTM1|A0A087WTM1_HUMAN Roundabout homolog 1 OS=Homo sapiens GN=ROBO1 PE=1 SV=1;>tr|A0A087WZ85|A0A087WZ85_HUMAN Roundabout homolog 1 OS=Homo sapiens GN=ROBO1 PE=1 SV=1;>tr|A0A0A0MSX4|A0A0A0MSX4_HUMAN Roundabout homolog 1 OS=Homo sapiens GN=ROBO1 PE=1 SV=1;>sp|Q9Y6N7|ROBO1_HUMAN Roundabout homolog 1 OS=Homo sapiens GN=ROBO1 PE=1 SV=1;>sp|Q9Y6N7-2|ROBO1_HUMAN Isoform 2 of Roundabout homolog…	7	7
A0A087WTM1;A0A087WZ85;A0A0A0MSX4;Q9Y6N7;Q9Y6N7-2;Q9Y6N7-3;Q9Y6N7-4;Q9Y6N7-5;Q9Y6N7-6	ROBO1	A0A087WTM1;A0A087WZ85;A0A0A0MSX4;Q9Y6N7;Q9Y6N7-2;Q9Y6N7-3;Q9Y6N7-4;Q9Y6N7-5;Q9Y6N7-6	A0A087WTM1_HUMAN;A0A087WZ85_HUMAN;A0A0A0MSX4_HUMAN;ROBO1_HUMAN;ROBO1_HUMAN;ROBO1_HUMAN;ROBO1_HUMAN;ROBO1_HUMAN;ROBO1_HUMAN	Roundabout homolog 1;Roundabout homolog 1;Roundabout homolog 1;Roundabout homolog 1;Isoform 2 of Roundabout homolog 1;Isoform 3 of Roundabout homolog 1;Isoform 4 of Roundabout homolog 1;Isoform 5 of Roundabout homolog 1;Isoform 6 of Roundabout homolog 1	TRUE	XDP_MSN / edit_XDP_MSN	XDP_MSN	edit_XDP_MSN	28	A0A087WTM1;A0A087WZ85;A0A0A0MSX4;Q9Y6N7;Q9Y6N7-2;Q9Y6N7-3;Q9Y6N7-4;Q9Y6N7-5;Q9Y6N7-6	199293	179345	0.152157	0.152157	-10.0096	1.11123	0	0.475868	0.53124	27	0.176908	Homo sapiens	;;;cell migration involved in sprouting angiogenesis,activation of cysteine-type endopeptidase activity involved in apoptotic process,cell adhesion,homophilic cell adhesion via plasma membrane adhesion molecules,nervous system development,axon guidance,heart development,axon midline choice point recognition,chemorepulsion involved in postnatal olfactory bulb interneuron migration,negative regulat…	;;;protein binding,axon guidance receptor activity,LRR domain binding,identical protein binding;;;;;	;;;cytoplasm,plasma membrane,integral component of plasma membrane,cell surface,axon;;;;;	tr;tr;tr;sp;sp;sp;sp;sp;sp	1;1;1;1;;;;;	1;1;1;1;;;;;	uniprot_human_proteome	>tr|A0A087WTM1|A0A087WTM1_HUMAN Roundabout homolog 1 OS=Homo sapiens GN=ROBO1 PE=1 SV=1;>tr|A0A087WZ85|A0A087WZ85_HUMAN Roundabout homolog 1 OS=Homo sapiens GN=ROBO1 PE=1 SV=1;>tr|A0A0A0MSX4|A0A0A0MSX4_HUMAN Roundabout homolog 1 OS=Homo sapiens GN=ROBO1 PE=1 SV=1;>sp|Q9Y6N7|ROBO1_HUMAN Roundabout homolog 1 OS=Homo sapiens GN=ROBO1 PE=1 SV=1;>sp|Q9Y6N7-2|ROBO1_HUMAN Isoform 2 of Roundabout homolog…	7	7
A0A087WTM1;A0A087WZ85;A0A0A0MSX4;Q9Y6N7;Q9Y6N7-2;Q9Y6N7-3;Q9Y6N7-4;Q9Y6N7-5;Q9Y6N7-6	ROBO1	A0A087WTM1;A0A087WZ85;A0A0A0MSX4;Q9Y6N7;Q9Y6N7-2;Q9Y6N7-3;Q9Y6N7-4;Q9Y6N7-5;Q9Y6N7-6	A0A087WTM1_HUMAN;A0A087WZ85_HUMAN;A0A0A0MSX4_HUMAN;ROBO1_HUMAN;ROBO1_HUMAN;ROBO1_HUMAN;ROBO1_HUMAN;ROBO1_HUMAN;ROBO1_HUMAN	Roundabout homolog 1;Roundabout homolog 1;Roundabout homolog 1;Roundabout homolog 1;Isoform 2 of Roundabout homolog 1;Isoform 3 of Roundabout homolog 1;Isoform 4 of Roundabout homolog 1;Isoform 5 of Roundabout homolog 1;Isoform 6 of Roundabout homolog 1	TRUE	edit_XDP_MSN / Contr_MSN	edit_XDP_MSN	Contr_MSN	28	A0A087WTM1;A0A087WZ85;A0A0A0MSX4;Q9Y6N7;Q9Y6N7-2;Q9Y6N7-3;Q9Y6N7-4;Q9Y6N7-5;Q9Y6N7-6	202116	179345	-0.17245	0.17245	-11.2665	0.887335	0	0.0586532	0.0980228	27	0.125221	Homo sapiens	;;;cell migration involved in sprouting angiogenesis,activation of cysteine-type endopeptidase activity involved in apoptotic process,cell adhesion,homophilic cell adhesion via plasma membrane adhesion molecules,nervous system development,axon guidance,heart development,axon midline choice point recognition,chemorepulsion involved in postnatal olfactory bulb interneuron migration,negative regulat…	;;;protein binding,axon guidance receptor activity,LRR domain binding,identical protein binding;;;;;	;;;cytoplasm,plasma membrane,integral component of plasma membrane,cell surface,axon;;;;;	tr;tr;tr;sp;sp;sp;sp;sp;sp	1;1;1;1;;;;;	1;1;1;1;;;;;	uniprot_human_proteome	>tr|A0A087WTM1|A0A087WTM1_HUMAN Roundabout homolog 1 OS=Homo sapiens GN=ROBO1 PE=1 SV=1;>tr|A0A087WZ85|A0A087WZ85_HUMAN Roundabout homolog 1 OS=Homo sapiens GN=ROBO1 PE=1 SV=1;>tr|A0A0A0MSX4|A0A0A0MSX4_HUMAN Roundabout homolog 1 OS=Homo sapiens GN=ROBO1 PE=1 SV=1;>sp|Q9Y6N7|ROBO1_HUMAN Roundabout homolog 1 OS=Homo sapiens GN=ROBO1 PE=1 SV=1;>sp|Q9Y6N7-2|ROBO1_HUMAN Isoform 2 of Roundabout homolog…	7	7
A0A087WTP3;Q92945	KHSRP	A0A087WTP3;Q92945	A0A087WTP3_HUMAN;FUBP2_HUMAN	Far upstream element-binding protein 2	TRUE	XDP_MSN / Contr_MSN	XDP_MSN	Contr_MSN	176	A0A087WTP3;Q92945	1.73573e+06	1.85322e+06	-0.0944908	0.0944908	6.76885	0.936603	0	0.243766	0.310501	175	0.0647158	Homo sapiens	;RNA splicing, via transesterification reactions,transcription, DNA-templated,regulation of transcription, DNA-templated,mRNA processing,mRNA catabolic process,RNA splicing,regulation of mRNA stability,negative regulation of nitric oxide biosynthetic process,mRNA transport,positive regulation of mRNA catabolic process,3'-UTR-mediated mRNA destabilization,cellular response to cytokine stimulus,reg…	;DNA binding,RNA binding,protein binding,mRNA 3'-UTR AU-rich region binding	;nucleoplasm,cytosol,cytoplasmic stress granule,membrane,exosome (RNase complex)	tr;sp	1	1;4	uniprot_human_proteome	>tr|A0A087WTP3|A0A087WTP3_HUMAN Far upstream element-binding protein 2 OS=Homo sapiens GN=KHSRP PE=1 SV=1;>sp|Q92945|FUBP2_HUMAN Far upstream element-binding protein 2 OS=Homo sapiens GN=KHSRP PE=1 SV=4	20	28
A0A087WTP3;Q92945	KHSRP	A0A087WTP3;Q92945	A0A087WTP3_HUMAN;FUBP2_HUMAN	Far upstream element-binding protein 2	TRUE	XDP_MSN / edit_XDP_MSN	XDP_MSN	edit_XDP_MSN	88	A0A087WTP3;Q92945	1.73573e+06	1.75768e+06	-0.0181324	0.0181324	1.26477	0.98751	0	0.602203	0.579956	87	0.0731025	Homo sapiens	;RNA splicing, via transesterification reactions,transcription, DNA-templated,regulation of transcription, DNA-templated,mRNA processing,mRNA catabolic process,RNA splicing,regulation of mRNA stability,negative regulation of nitric oxide biosynthetic process,mRNA transport,positive regulation of mRNA catabolic process,3'-UTR-mediated mRNA destabilization,cellular response to cytokine stimulus,reg…	;DNA binding,RNA binding,protein binding,mRNA 3'-UTR AU-rich region binding	;nucleoplasm,cytosol,cytoplasmic stress granule,membrane,exosome (RNase complex)	tr;sp	1	1;4	uniprot_human_proteome	>tr|A0A087WTP3|A0A087WTP3_HUMAN Far upstream element-binding protein 2 OS=Homo sapiens GN=KHSRP PE=1 SV=1;>sp|Q92945|FUBP2_HUMAN Far upstream element-binding protein 2 OS=Homo sapiens GN=KHSRP PE=1 SV=4	20	28
A0A087WTP3;Q92945	KHSRP	A0A087WTP3;Q92945	A0A087WTP3_HUMAN;FUBP2_HUMAN	Far upstream element-binding protein 2	TRUE	edit_XDP_MSN / Contr_MSN	edit_XDP_MSN	Contr_MSN	88	A0A087WTP3;Q92945	1.85322e+06	1.75768e+06	-0.0763584	0.0763584	-5.15513	0.948449	0	0.00597276	0.0200493	87	0.0672003	Homo sapiens	;RNA splicing, via transesterification reactions,transcription, DNA-templated,regulation of transcription, DNA-templated,mRNA processing,mRNA catabolic process,RNA splicing,regulation of mRNA stability,negative regulation of nitric oxide biosynthetic process,mRNA transport,positive regulation of mRNA catabolic process,3'-UTR-mediated mRNA destabilization,cellular response to cytokine stimulus,reg…	;DNA binding,RNA binding,protein binding,mRNA 3'-UTR AU-rich region binding	;nucleoplasm,cytosol,cytoplasmic stress granule,membrane,exosome (RNase complex)	tr;sp	1	1;4	uniprot_human_proteome	>tr|A0A087WTP3|A0A087WTP3_HUMAN Far upstream element-binding protein 2 OS=Homo sapiens GN=KHSRP PE=1 SV=1;>sp|Q92945|FUBP2_HUMAN Far upstream element-binding protein 2 OS=Homo sapiens GN=KHSRP PE=1 SV=4	20	28
A0A087WTT2;Q5JWB9;Q96A57;Q96A57-2	TMEM230	A0A087WTT2;Q5JWB9;Q96A57;Q96A57-2	A0A087WTT2_HUMAN;Q5JWB9_HUMAN;TM230_HUMAN;TM230_HUMAN	Transmembrane protein 230;Transmembrane protein 230 (Fragment);Transmembrane protein 230;Isoform 1 of Transmembrane protein 230	TRUE	XDP_MSN / Contr_MSN	XDP_MSN	Contr_MSN	16	A0A087WTT2;Q5JWB9;Q96A57;Q96A57-2	37813.5	34227.9	0.14373	0.14373	-9.48243	1.10476	0	0.60224	0.493678	15	0.162915	Homo sapiens	;;synaptic vesicle transport;	;;;	;;early endosome,late endosome,autophagosome,endoplasmic reticulum,trans-Golgi network,synaptic vesicle,integral component of membrane,cell junction,recycling endosome;	tr;tr;sp;sp	1;1;1;	1;1;1;	uniprot_human_proteome	>tr|A0A087WTT2|A0A087WTT2_HUMAN Transmembrane protein 230 OS=Homo sapiens GN=TMEM230 PE=1 SV=1;>tr|Q5JWB9|Q5JWB9_HUMAN Transmembrane protein 230 (Fragment) OS=Homo sapiens GN=TMEM230 PE=1 SV=1;>sp|Q96A57|TM230_HUMAN Transmembrane protein 230 OS=Homo sapiens GN=TMEM230 PE=1 SV=1;>sp|Q96A57-2|TM230_HUMAN Isoform 1 of Transmembrane protein 230 OS=Homo sapiens GN=TMEM230	2	2
A0A087WTT2;Q5JWB9;Q96A57;Q96A57-2	TMEM230	A0A087WTT2;Q5JWB9;Q96A57;Q96A57-2	A0A087WTT2_HUMAN;Q5JWB9_HUMAN;TM230_HUMAN;TM230_HUMAN	Transmembrane protein 230;Transmembrane protein 230 (Fragment);Transmembrane protein 230;Isoform 1 of Transmembrane protein 230	TRUE	XDP_MSN / edit_XDP_MSN	XDP_MSN	edit_XDP_MSN	8	A0A087WTT2;Q5JWB9;Q96A57;Q96A57-2	37813.5	44016.3	-0.219135	0.219135	16.4035	0.85908	0	0.079693	0.247816	7	0.231381	Homo sapiens	;;synaptic vesicle transport;	;;;	;;early endosome,late endosome,autophagosome,endoplasmic reticulum,trans-Golgi network,synaptic vesicle,integral component of membrane,cell junction,recycling endosome;	tr;tr;sp;sp	1;1;1;	1;1;1;	uniprot_human_proteome	>tr|A0A087WTT2|A0A087WTT2_HUMAN Transmembrane protein 230 OS=Homo sapiens GN=TMEM230 PE=1 SV=1;>tr|Q5JWB9|Q5JWB9_HUMAN Transmembrane protein 230 (Fragment) OS=Homo sapiens GN=TMEM230 PE=1 SV=1;>sp|Q96A57|TM230_HUMAN Transmembrane protein 230 OS=Homo sapiens GN=TMEM230 PE=1 SV=1;>sp|Q96A57-2|TM230_HUMAN Isoform 1 of Transmembrane protein 230 OS=Homo sapiens GN=TMEM230	2	2
A0A087WTT2;Q5JWB9;Q96A57;Q96A57-2	TMEM230	A0A087WTT2;Q5JWB9;Q96A57;Q96A57-2	A0A087WTT2_HUMAN;Q5JWB9_HUMAN;TM230_HUMAN;TM230_HUMAN	Transmembrane protein 230;Transmembrane protein 230 (Fragment);Transmembrane protein 230;Isoform 1 of Transmembrane protein 230	TRUE	edit_XDP_MSN / Contr_MSN	edit_XDP_MSN	Contr_MSN	8	A0A087WTT2;Q5JWB9;Q96A57;Q96A57-2	34227.9	44016.3	0.362865	0.362865	28.5977	1.28598	0	0.00161464	0.00756746	7	0.141847	Homo sapiens	;;synaptic vesicle transport;	;;;	;;early endosome,late endosome,autophagosome,endoplasmic reticulum,trans-Golgi network,synaptic vesicle,integral component of membrane,cell junction,recycling endosome;	tr;tr;sp;sp	1;1;1;	1;1;1;	uniprot_human_proteome	>tr|A0A087WTT2|A0A087WTT2_HUMAN Transmembrane protein 230 OS=Homo sapiens GN=TMEM230 PE=1 SV=1;>tr|Q5JWB9|Q5JWB9_HUMAN Transmembrane protein 230 (Fragment) OS=Homo sapiens GN=TMEM230 PE=1 SV=1;>sp|Q96A57|TM230_HUMAN Transmembrane protein 230 OS=Homo sapiens GN=TMEM230 PE=1 SV=1;>sp|Q96A57-2|TM230_HUMAN Isoform 1 of Transmembrane protein 230 OS=Homo sapiens GN=TMEM230	2	2
A0A087WTV6;J3KR12;Q96C36	PYCR2;;PYCR2	A0A087WTV6;J3KR12;Q96C36	A0A087WTV6_HUMAN;J3KR12_HUMAN;P5CR2_HUMAN	Pyrroline-5-carboxylate reductase 2;Uncharacterized protein;Pyrroline-5-carboxylate reductase 2	TRUE	XDP_MSN / Contr_MSN	XDP_MSN	Contr_MSN	16	A0A087WTV6;J3KR12;Q96C36	256017	215805	0.246511	0.246511	-15.7068	1.18633	0	0.823202	0.573359	15	0.219717	Homo sapiens	;proline biosynthetic process,oxidation-reduction process;proline biosynthetic process,cellular amino acid biosynthetic process,cellular response to oxidative stress,oxidation-reduction process,L-proline biosynthetic process	;pyrroline-5-carboxylate reductase activity;pyrroline-5-carboxylate reductase activity	;;mitochondrion,mitochondrial matrix	tr;tr;sp	1;4;1	1	uniprot_human_proteome	>tr|A0A087WTV6|A0A087WTV6_HUMAN Pyrroline-5-carboxylate reductase 2 OS=Homo sapiens GN=PYCR2 PE=1 SV=1;>tr|J3KR12|J3KR12_HUMAN Uncharacterized protein OS=Homo sapiens PE=4 SV=1;>sp|Q96C36|P5CR2_HUMAN Pyrroline-5-carboxylate reductase 2 OS=Homo sapiens GN=PYCR2 PE=1 SV=1	2	2
A0A087WTV6;J3KR12;Q96C36	PYCR2;;PYCR2	A0A087WTV6;J3KR12;Q96C36	A0A087WTV6_HUMAN;J3KR12_HUMAN;P5CR2_HUMAN	Pyrroline-5-carboxylate reductase 2;Uncharacterized protein;Pyrroline-5-carboxylate reductase 2	TRUE	XDP_MSN / edit_XDP_MSN	XDP_MSN	edit_XDP_MSN	8	A0A087WTV6;J3KR12;Q96C36	256017	242894	0.0759115	0.0759115	-5.12575	1.05403	0	0.306268	0.450056	7	0.292674	Homo sapiens	;proline biosynthetic process,oxidation-reduction process;proline biosynthetic process,cellular amino acid biosynthetic process,cellular response to oxidative stress,oxidation-reduction process,L-proline biosynthetic process	;pyrroline-5-carboxylate reductase activity;pyrroline-5-carboxylate reductase activity	;;mitochondrion,mitochondrial matrix	tr;tr;sp	1;4;1	1	uniprot_human_proteome	>tr|A0A087WTV6|A0A087WTV6_HUMAN Pyrroline-5-carboxylate reductase 2 OS=Homo sapiens GN=PYCR2 PE=1 SV=1;>tr|J3KR12|J3KR12_HUMAN Uncharacterized protein OS=Homo sapiens PE=4 SV=1;>sp|Q96C36|P5CR2_HUMAN Pyrroline-5-carboxylate reductase 2 OS=Homo sapiens GN=PYCR2 PE=1 SV=1	2	2
A0A087WTV6;J3KR12;Q96C36	PYCR2;;PYCR2	A0A087WTV6;J3KR12;Q96C36	A0A087WTV6_HUMAN;J3KR12_HUMAN;P5CR2_HUMAN	Pyrroline-5-carboxylate reductase 2;Uncharacterized protein;Pyrroline-5-carboxylate reductase 2	TRUE	edit_XDP_MSN / Contr_MSN	edit_XDP_MSN	Contr_MSN	8	A0A087WTV6;J3KR12;Q96C36	215805	242894	0.1706	0.1706	12.5526	1.12553	0	0.874132	0.500425	7	0.295893	Homo sapiens	;proline biosynthetic process,oxidation-reduction process;proline biosynthetic process,cellular amino acid biosynthetic process,cellular response to oxidative stress,oxidation-reduction process,L-proline biosynthetic process	;pyrroline-5-carboxylate reductase activity;pyrroline-5-carboxylate reductase activity	;;mitochondrion,mitochondrial matrix	tr;tr;sp	1;4;1	1	uniprot_human_proteome	>tr|A0A087WTV6|A0A087WTV6_HUMAN Pyrroline-5-carboxylate reductase 2 OS=Homo sapiens GN=PYCR2 PE=1 SV=1;>tr|J3KR12|J3KR12_HUMAN Uncharacterized protein OS=Homo sapiens PE=4 SV=1;>sp|Q96C36|P5CR2_HUMAN Pyrroline-5-carboxylate reductase 2 OS=Homo sapiens GN=PYCR2 PE=1 SV=1	2	2
A0A087WTY7;Q9H227	GBA3	A0A087WTY7;Q9H227	A0A087WTY7_HUMAN;GBA3_HUMAN	Cytosolic beta-glucosidase	TRUE	XDP_MSN / Contr_MSN	XDP_MSN	Contr_MSN	24	A0A087WTY7;Q9H227	81023.8	52712.9	0.620191	0.620191	-34.9415	1.53708	0	8.12354e-05	0.0014512	23	0.169471	Homo sapiens	;carbohydrate metabolic process,glycosphingolipid metabolic process,glycoside catabolic process,glycosylceramide catabolic process	;glucosylceramidase activity,beta-galactosidase activity,beta-glucosidase activity,glycosylceramidase activity,scopolin beta-glucosidase activity	;cytosol	tr;sp	1	1;2	uniprot_human_proteome	>tr|A0A087WTY7|A0A087WTY7_HUMAN Cytosolic beta-glucosidase OS=Homo sapiens GN=GBA3 PE=1 SV=1;>sp|Q9H227|GBA3_HUMAN Cytosolic beta-glucosidase OS=Homo sapiens GN=GBA3 PE=1 SV=2	3	3
A0A087WTY7;Q9H227	GBA3	A0A087WTY7;Q9H227	A0A087WTY7_HUMAN;GBA3_HUMAN	Cytosolic beta-glucosidase	TRUE	XDP_MSN / edit_XDP_MSN	XDP_MSN	edit_XDP_MSN	12	A0A087WTY7;Q9H227	81023.8	71300.3	0.184438	0.184438	-12.0008	1.13637	0	0.546857	0.559375	11	0.215092	Homo sapiens	;carbohydrate metabolic process,glycosphingolipid metabolic process,glycoside catabolic process,glycosylceramide catabolic process	;glucosylceramidase activity,beta-galactosidase activity,beta-glucosidase activity,glycosylceramidase activity,scopolin beta-glucosidase activity	;cytosol	tr;sp	1	1;2	uniprot_human_proteome	>tr|A0A087WTY7|A0A087WTY7_HUMAN Cytosolic beta-glucosidase OS=Homo sapiens GN=GBA3 PE=1 SV=1;>sp|Q9H227|GBA3_HUMAN Cytosolic beta-glucosidase OS=Homo sapiens GN=GBA3 PE=1 SV=2	3	3
A0A087WTY7;Q9H227	GBA3	A0A087WTY7;Q9H227	A0A087WTY7_HUMAN;GBA3_HUMAN	Cytosolic beta-glucosidase	TRUE	edit_XDP_MSN / Contr_MSN	edit_XDP_MSN	Contr_MSN	12	A0A087WTY7;Q9H227	52712.9	71300.3	0.435753	0.435753	35.2616	1.35262	0	0.00170059	0.00787871	11	0.206505	Homo sapiens	;carbohydrate metabolic process,glycosphingolipid metabolic process,glycoside catabolic process,glycosylceramide catabolic process	;glucosylceramidase activity,beta-galactosidase activity,beta-glucosidase activity,glycosylceramidase activity,scopolin beta-glucosidase activity	;cytosol	tr;sp	1	1;2	uniprot_human_proteome	>tr|A0A087WTY7|A0A087WTY7_HUMAN Cytosolic beta-glucosidase OS=Homo sapiens GN=GBA3 PE=1 SV=1;>sp|Q9H227|GBA3_HUMAN Cytosolic beta-glucosidase OS=Homo sapiens GN=GBA3 PE=1 SV=2	3	3
A0A087WU53;Q9H0U3	MAGT1	A0A087WU53;Q9H0U3	A0A087WU53_HUMAN;MAGT1_HUMAN	Magnesium transporter protein 1	TRUE	XDP_MSN / Contr_MSN	XDP_MSN	Contr_MSN	40	A0A087WU53;Q9H0U3	236086	222029	0.0885644	0.0885644	-5.95419	1.06331	0	0.0622032	0.143304	39	0.155595	Homo sapiens	;protein N-linked glycosylation,magnesium ion transport,protein N-linked glycosylation via asparagine,neutrophil degranulation,cognition,transmembrane transport,magnesium ion transmembrane transport	;magnesium ion transmembrane transporter activity,dolichyl-diphosphooligosaccharide-protein glycotransferase activity	;plasma membrane,integral component of plasma membrane,oligosaccharyltransferase complex,membrane,azurophil granule membrane	tr;sp	1	1	uniprot_human_proteome	>tr|A0A087WU53|A0A087WU53_HUMAN Magnesium transporter protein 1 OS=Homo sapiens GN=MAGT1 PE=1 SV=1;>sp|Q9H0U3|MAGT1_HUMAN Magnesium transporter protein 1 OS=Homo sapiens GN=MAGT1 PE=1 SV=1	5	5
A0A087WU53;Q9H0U3	MAGT1	A0A087WU53;Q9H0U3	A0A087WU53_HUMAN;MAGT1_HUMAN	Magnesium transporter protein 1	TRUE	XDP_MSN / edit_XDP_MSN	XDP_MSN	edit_XDP_MSN	20	A0A087WU53;Q9H0U3	236086	192729	0.29274	0.29274	-18.365	1.22496	0	0.836174	0.66148	19	0.167013	Homo sapiens	;protein N-linked glycosylation,magnesium ion transport,protein N-linked glycosylation via asparagine,neutrophil degranulation,cognition,transmembrane transport,magnesium ion transmembrane transport	;magnesium ion transmembrane transporter activity,dolichyl-diphosphooligosaccharide-protein glycotransferase activity	;plasma membrane,integral component of plasma membrane,oligosaccharyltransferase complex,membrane,azurophil granule membrane	tr;sp	1	1	uniprot_human_proteome	>tr|A0A087WU53|A0A087WU53_HUMAN Magnesium transporter protein 1 OS=Homo sapiens GN=MAGT1 PE=1 SV=1;>sp|Q9H0U3|MAGT1_HUMAN Magnesium transporter protein 1 OS=Homo sapiens GN=MAGT1 PE=1 SV=1	5	5
A0A087WU53;Q9H0U3	MAGT1	A0A087WU53;Q9H0U3	A0A087WU53_HUMAN;MAGT1_HUMAN	Magnesium transporter protein 1	TRUE	edit_XDP_MSN / Contr_MSN	edit_XDP_MSN	Contr_MSN	20	A0A087WU53;Q9H0U3	222029	192729	-0.204176	0.204176	-13.1966	0.868034	0	0.870242	0.499305	19	0.256283	Homo sapiens	;protein N-linked glycosylation,magnesium ion transport,protein N-linked glycosylation via asparagine,neutrophil degranulation,cognition,transmembrane transport,magnesium ion transmembrane transport	;magnesium ion transmembrane transporter activity,dolichyl-diphosphooligosaccharide-protein glycotransferase activity	;plasma membrane,integral component of plasma membrane,oligosaccharyltransferase complex,membrane,azurophil granule membrane	tr;sp	1	1	uniprot_human_proteome	>tr|A0A087WU53|A0A087WU53_HUMAN Magnesium transporter protein 1 OS=Homo sapiens GN=MAGT1 PE=1 SV=1;>sp|Q9H0U3|MAGT1_HUMAN Magnesium transporter protein 1 OS=Homo sapiens GN=MAGT1 PE=1 SV=1	5	5
A0A087WU65;Q9NRW7	VPS45	A0A087WU65;Q9NRW7	A0A087WU65_HUMAN;VPS45_HUMAN	Vacuolar protein sorting-associated protein 45	TRUE	XDP_MSN / Contr_MSN	XDP_MSN	Contr_MSN	104	A0A087WU65;Q9NRW7	406658	392046	0.0527911	0.0527911	-3.59306	1.03727	0	0.116709	0.209649	103	0.0932071	Homo sapiens	;intracellular protein transport,vesicle docking involved in exocytosis,blood coagulation	;molecular_function,protein binding	;Golgi membrane,cellular_component,Golgi apparatus,endosome membrane,integral component of membrane	tr;sp	1	1	uniprot_human_proteome	>tr|A0A087WU65|A0A087WU65_HUMAN Vacuolar protein sorting-associated protein 45 OS=Homo sapiens GN=VPS45 PE=1 SV=1;>sp|Q9NRW7|VPS45_HUMAN Vacuolar protein sorting-associated protein 45 OS=Homo sapiens GN=VPS45 PE=1 SV=1	12	14
A0A087WU65;Q9NRW7	VPS45	A0A087WU65;Q9NRW7	A0A087WU65_HUMAN;VPS45_HUMAN	Vacuolar protein sorting-associated protein 45	TRUE	XDP_MSN / edit_XDP_MSN	XDP_MSN	edit_XDP_MSN	52	A0A087WU65;Q9NRW7	406658	385799	0.0759658	0.0759658	-5.12932	1.05407	0	0.0250621	0.140953	51	0.0906855	Homo sapiens	;intracellular protein transport,vesicle docking involved in exocytosis,blood coagulation	;molecular_function,protein binding	;Golgi membrane,cellular_component,Golgi apparatus,endosome membrane,integral component of membrane	tr;sp	1	1	uniprot_human_proteome	>tr|A0A087WU65|A0A087WU65_HUMAN Vacuolar protein sorting-associated protein 45 OS=Homo sapiens GN=VPS45 PE=1 SV=1;>sp|Q9NRW7|VPS45_HUMAN Vacuolar protein sorting-associated protein 45 OS=Homo sapiens GN=VPS45 PE=1 SV=1	12	14
A0A087WU65;Q9NRW7	VPS45	A0A087WU65;Q9NRW7	A0A087WU65_HUMAN;VPS45_HUMAN	Vacuolar protein sorting-associated protein 45	TRUE	edit_XDP_MSN / Contr_MSN	edit_XDP_MSN	Contr_MSN	52	A0A087WU65;Q9NRW7	392046	385799	-0.0231747	0.0231747	-1.59351	0.984065	0	0.663934	0.42988	51	0.159244	Homo sapiens	;intracellular protein transport,vesicle docking involved in exocytosis,blood coagulation	;molecular_function,protein binding	;Golgi membrane,cellular_component,Golgi apparatus,endosome membrane,integral component of membrane	tr;sp	1	1	uniprot_human_proteome	>tr|A0A087WU65|A0A087WU65_HUMAN Vacuolar protein sorting-associated protein 45 OS=Homo sapiens GN=VPS45 PE=1 SV=1;>sp|Q9NRW7|VPS45_HUMAN Vacuolar protein sorting-associated protein 45 OS=Homo sapiens GN=VPS45 PE=1 SV=1	12	14
A0A087WUB9;Q8WYA6	CTNNBL1	A0A087WUB9;Q8WYA6	A0A087WUB9_HUMAN;CTBL1_HUMAN	Beta-catenin-like protein 1	TRUE	XDP_MSN / Contr_MSN	XDP_MSN	Contr_MSN	72	A0A087WUB9;Q8WYA6	233667	208614	0.16362	0.16362	-10.7218	1.12009	0	0.0206943	0.070965	71	0.115866	Homo sapiens	;mRNA splicing, via spliceosome,apoptotic process,somatic diversification of immunoglobulins,positive regulation of apoptotic process	;protein binding,enzyme binding	;Prp19 complex,nucleus,nucleoplasm,spliceosomal complex,cytoplasm,membrane	tr;sp	1	1	uniprot_human_proteome	>tr|A0A087WUB9|A0A087WUB9_HUMAN Beta-catenin-like protein 1 OS=Homo sapiens GN=CTNNBL1 PE=1 SV=1;>sp|Q8WYA6|CTBL1_HUMAN Beta-catenin-like protein 1 OS=Homo sapiens GN=CTNNBL1 PE=1 SV=1	10	11
A0A087WUB9;Q8WYA6	CTNNBL1	A0A087WUB9;Q8WYA6	A0A087WUB9_HUMAN;CTBL1_HUMAN	Beta-catenin-like protein 1	TRUE	XDP_MSN / edit_XDP_MSN	XDP_MSN	edit_XDP_MSN	36	A0A087WUB9;Q8WYA6	233667	240863	-0.0437583	0.0437583	3.07956	0.970124	0	0.279829	0.430286	35	0.12896	Homo sapiens	;mRNA splicing, via spliceosome,apoptotic process,somatic diversification of immunoglobulins,positive regulation of apoptotic process	;protein binding,enzyme binding	;Prp19 complex,nucleus,nucleoplasm,spliceosomal complex,cytoplasm,membrane	tr;sp	1	1	uniprot_human_proteome	>tr|A0A087WUB9|A0A087WUB9_HUMAN Beta-catenin-like protein 1 OS=Homo sapiens GN=CTNNBL1 PE=1 SV=1;>sp|Q8WYA6|CTBL1_HUMAN Beta-catenin-like protein 1 OS=Homo sapiens GN=CTNNBL1 PE=1 SV=1	10	11
A0A087WUB9;Q8WYA6	CTNNBL1	A0A087WUB9;Q8WYA6	A0A087WUB9_HUMAN;CTBL1_HUMAN	Beta-catenin-like protein 1	TRUE	edit_XDP_MSN / Contr_MSN	edit_XDP_MSN	Contr_MSN	36	A0A087WUB9;Q8WYA6	208614	240863	0.207378	0.207378	15.4588	1.15459	0	0.0311654	0.0655005	35	0.0785852	Homo sapiens	;mRNA splicing, via spliceosome,apoptotic process,somatic diversification of immunoglobulins,positive regulation of apoptotic process	;protein binding,enzyme binding	;Prp19 complex,nucleus,nucleoplasm,spliceosomal complex,cytoplasm,membrane	tr;sp	1	1	uniprot_human_proteome	>tr|A0A087WUB9|A0A087WUB9_HUMAN Beta-catenin-like protein 1 OS=Homo sapiens GN=CTNNBL1 PE=1 SV=1;>sp|Q8WYA6|CTBL1_HUMAN Beta-catenin-like protein 1 OS=Homo sapiens GN=CTNNBL1 PE=1 SV=1	10	11
A0A087WUC6;E9PI68;Q15005	SPCS2	A0A087WUC6;E9PI68;Q15005	A0A087WUC6_HUMAN;E9PI68_HUMAN;SPCS2_HUMAN	Signal peptidase complex subunit 2	TRUE	XDP_MSN / Contr_MSN	XDP_MSN	Contr_MSN	112	A0A087WUC6;E9PI68;Q15005	3.08347e+06	3.79874e+06	-0.300966	0.300966	23.1969	0.811708	0	0.0022771	0.0162314	111	0.144127	Homo sapiens	;;signal peptide processing,protein targeting to ER	;;peptidase activity	;;signal peptidase complex,endoplasmic reticulum membrane,integral component of membrane,organelle membrane	tr;tr;sp	1	1;1;3	uniprot_human_proteome	>tr|A0A087WUC6|A0A087WUC6_HUMAN Signal peptidase complex subunit 2 OS=Homo sapiens GN=SPCS2 PE=1 SV=1;>tr|E9PI68|E9PI68_HUMAN Signal peptidase complex subunit 2 OS=Homo sapiens GN=SPCS2 PE=1 SV=1;>sp|Q15005|SPCS2_HUMAN Signal peptidase complex subunit 2 OS=Homo sapiens GN=SPCS2 PE=1 SV=3	10	14
A0A087WUC6;E9PI68;Q15005	SPCS2	A0A087WUC6;E9PI68;Q15005	A0A087WUC6_HUMAN;E9PI68_HUMAN;SPCS2_HUMAN	Signal peptidase complex subunit 2	TRUE	XDP_MSN / edit_XDP_MSN	XDP_MSN	edit_XDP_MSN	56	A0A087WUC6;E9PI68;Q15005	3.08347e+06	4.77116e+06	-0.629785	0.629785	54.7335	0.646273	0	0.19434	0.37181	55	0.19899	Homo sapiens	;;signal peptide processing,protein targeting to ER	;;peptidase activity	;;signal peptidase complex,endoplasmic reticulum membrane,integral component of membrane,organelle membrane	tr;tr;sp	1	1;1;3	uniprot_human_proteome	>tr|A0A087WUC6|A0A087WUC6_HUMAN Signal peptidase complex subunit 2 OS=Homo sapiens GN=SPCS2 PE=1 SV=1;>tr|E9PI68|E9PI68_HUMAN Signal peptidase complex subunit 2 OS=Homo sapiens GN=SPCS2 PE=1 SV=1;>sp|Q15005|SPCS2_HUMAN Signal peptidase complex subunit 2 OS=Homo sapiens GN=SPCS2 PE=1 SV=3	10	14
A0A087WUC6;E9PI68;Q15005	SPCS2	A0A087WUC6;E9PI68;Q15005	A0A087WUC6_HUMAN;E9PI68_HUMAN;SPCS2_HUMAN	Signal peptidase complex subunit 2	TRUE	edit_XDP_MSN / Contr_MSN	edit_XDP_MSN	Contr_MSN	56	A0A087WUC6;E9PI68;Q15005	3.79874e+06	4.77116e+06	0.328819	0.328819	25.5985	1.25598	0	0.00373505	0.0145421	55	0.196033	Homo sapiens	;;signal peptide processing,protein targeting to ER	;;peptidase activity	;;signal peptidase complex,endoplasmic reticulum membrane,integral component of membrane,organelle membrane	tr;tr;sp	1	1;1;3	uniprot_human_proteome	>tr|A0A087WUC6|A0A087WUC6_HUMAN Signal peptidase complex subunit 2 OS=Homo sapiens GN=SPCS2 PE=1 SV=1;>tr|E9PI68|E9PI68_HUMAN Signal peptidase complex subunit 2 OS=Homo sapiens GN=SPCS2 PE=1 SV=1;>sp|Q15005|SPCS2_HUMAN Signal peptidase complex subunit 2 OS=Homo sapiens GN=SPCS2 PE=1 SV=3	10	14
A0A087WUD3;Q9NRP0;Q9NRP0-2	OSTC	A0A087WUD3;Q9NRP0;Q9NRP0-2	A0A087WUD3_HUMAN;OSTC_HUMAN;OSTC_HUMAN	Oligosaccharyltransferase complex subunit OSTC;Oligosaccharyltransferase complex subunit OSTC;Isoform 2 of Oligosaccharyltransferase complex subunit OSTC	TRUE	XDP_MSN / Contr_MSN	XDP_MSN	Contr_MSN	24	A0A087WUD3;Q9NRP0;Q9NRP0-2	307841	304858	0.0140487	0.0140487	-0.969058	1.00979	0	0.911822	0.600207	23	0.29373	Homo sapiens	;protein N-linked glycosylation via asparagine;	;protein binding,dolichyl-diphosphooligosaccharide-protein glycotransferase activity;	;oligosaccharyltransferase complex,integral component of membrane;	tr;sp;sp	1;1;	1;1;	uniprot_human_proteome	>tr|A0A087WUD3|A0A087WUD3_HUMAN Oligosaccharyltransferase complex subunit OSTC OS=Homo sapiens GN=OSTC PE=1 SV=1;>sp|Q9NRP0|OSTC_HUMAN Oligosaccharyltransferase complex subunit OSTC OS=Homo sapiens GN=OSTC PE=1 SV=1;>sp|Q9NRP0-2|OSTC_HUMAN Isoform 2 of Oligosaccharyltransferase complex subunit OSTC OS=Homo sapiens GN=OSTC	2	3
A0A087WUD3;Q9NRP0;Q9NRP0-2	OSTC	A0A087WUD3;Q9NRP0;Q9NRP0-2	A0A087WUD3_HUMAN;OSTC_HUMAN;OSTC_HUMAN	Oligosaccharyltransferase complex subunit OSTC;Oligosaccharyltransferase complex subunit OSTC;Isoform 2 of Oligosaccharyltransferase complex subunit OSTC	TRUE	XDP_MSN / edit_XDP_MSN	XDP_MSN	edit_XDP_MSN	12	A0A087WUD3;Q9NRP0;Q9NRP0-2	307841	362972	-0.237674	0.237674	17.909	0.848112	0	0.848279	0.665325	11	0.244895	Homo sapiens	;protein N-linked glycosylation via asparagine;	;protein binding,dolichyl-diphosphooligosaccharide-protein glycotransferase activity;	;oligosaccharyltransferase complex,integral component of membrane;	tr;sp;sp	1;1;	1;1;	uniprot_human_proteome	>tr|A0A087WUD3|A0A087WUD3_HUMAN Oligosaccharyltransferase complex subunit OSTC OS=Homo sapiens GN=OSTC PE=1 SV=1;>sp|Q9NRP0|OSTC_HUMAN Oligosaccharyltransferase complex subunit OSTC OS=Homo sapiens GN=OSTC PE=1 SV=1;>sp|Q9NRP0-2|OSTC_HUMAN Isoform 2 of Oligosaccharyltransferase complex subunit OSTC OS=Homo sapiens GN=OSTC	2	3
A0A087WUD3;Q9NRP0;Q9NRP0-2	OSTC	A0A087WUD3;Q9NRP0;Q9NRP0-2	A0A087WUD3_HUMAN;OSTC_HUMAN;OSTC_HUMAN	Oligosaccharyltransferase complex subunit OSTC;Oligosaccharyltransferase complex subunit OSTC;Isoform 2 of Oligosaccharyltransferase complex subunit OSTC	TRUE	edit_XDP_MSN / Contr_MSN	edit_XDP_MSN	Contr_MSN	12	A0A087WUD3;Q9NRP0;Q9NRP0-2	304858	362972	0.251722	0.251722	19.0628	1.19063	0	0.818057	0.482235	11	0.398412	Homo sapiens	;protein N-linked glycosylation via asparagine;	;protein binding,dolichyl-diphosphooligosaccharide-protein glycotransferase activity;	;oligosaccharyltransferase complex,integral component of membrane;	tr;sp;sp	1;1;	1;1;	uniprot_human_proteome	>tr|A0A087WUD3|A0A087WUD3_HUMAN Oligosaccharyltransferase complex subunit OSTC OS=Homo sapiens GN=OSTC PE=1 SV=1;>sp|Q9NRP0|OSTC_HUMAN Oligosaccharyltransferase complex subunit OSTC OS=Homo sapiens GN=OSTC PE=1 SV=1;>sp|Q9NRP0-2|OSTC_HUMAN Isoform 2 of Oligosaccharyltransferase complex subunit OSTC OS=Homo sapiens GN=OSTC	2	3
A0A087WUH1;A0A0A0MS35;Q7Z4K8;Q7Z4K8-5	TRIM46	A0A087WUH1;A0A0A0MS35;Q7Z4K8;Q7Z4K8-5	A0A087WUH1_HUMAN;A0A0A0MS35_HUMAN;TRI46_HUMAN;TRI46_HUMAN	Tripartite motif-containing protein 46;Tripartite motif-containing protein 46;Tripartite motif-containing protein 46;Isoform 5 of Tripartite motif-containing protein 46	TRUE	XDP_MSN / Contr_MSN	XDP_MSN	Contr_MSN	56	A0A087WUH1;A0A0A0MS35;Q7Z4K8;Q7Z4K8-5	354319	403791	-0.188561	0.188561	13.9626	0.877481	0	1.38642e-05	0.000385798	55	0.084075	Homo sapiens	;;microtubule bundle formation,neuron migration,axonogenesis,anterograde synaptic vesicle transport,protein localization to axon;	;;zinc ion binding;	;;axon initial segment,axon cytoplasm,proximal neuron projection;	tr;tr;sp;sp	1;1;2;	1;1;2;	uniprot_human_proteome	>tr|A0A087WUH1|A0A087WUH1_HUMAN Tripartite motif-containing protein 46 OS=Homo sapiens GN=TRIM46 PE=1 SV=1;>tr|A0A0A0MS35|A0A0A0MS35_HUMAN Tripartite motif-containing protein 46 OS=Homo sapiens GN=TRIM46 PE=1 SV=1;>sp|Q7Z4K8|TRI46_HUMAN Tripartite motif-containing protein 46 OS=Homo sapiens GN=TRIM46 PE=2 SV=2;>sp|Q7Z4K8-5|TRI46_HUMAN Isoform 5 of Tripartite motif-containing protein 46 OS=Homo sa…	7	7
A0A087WUH1;A0A0A0MS35;Q7Z4K8;Q7Z4K8-5	TRIM46	A0A087WUH1;A0A0A0MS35;Q7Z4K8;Q7Z4K8-5	A0A087WUH1_HUMAN;A0A0A0MS35_HUMAN;TRI46_HUMAN;TRI46_HUMAN	Tripartite motif-containing protein 46;Tripartite motif-containing protein 46;Tripartite motif-containing protein 46;Isoform 5 of Tripartite motif-containing protein 46	TRUE	XDP_MSN / edit_XDP_MSN	XDP_MSN	edit_XDP_MSN	28	A0A087WUH1;A0A0A0MS35;Q7Z4K8;Q7Z4K8-5	354319	470138	-0.408037	0.408037	32.6879	0.753648	0	0.106601	0.285261	27	0.277427	Homo sapiens	;;microtubule bundle formation,neuron migration,axonogenesis,anterograde synaptic vesicle transport,protein localization to axon;	;;zinc ion binding;	;;axon initial segment,axon cytoplasm,proximal neuron projection;	tr;tr;sp;sp	1;1;2;	1;1;2;	uniprot_human_proteome	>tr|A0A087WUH1|A0A087WUH1_HUMAN Tripartite motif-containing protein 46 OS=Homo sapiens GN=TRIM46 PE=1 SV=1;>tr|A0A0A0MS35|A0A0A0MS35_HUMAN Tripartite motif-containing protein 46 OS=Homo sapiens GN=TRIM46 PE=1 SV=1;>sp|Q7Z4K8|TRI46_HUMAN Tripartite motif-containing protein 46 OS=Homo sapiens GN=TRIM46 PE=2 SV=2;>sp|Q7Z4K8-5|TRI46_HUMAN Isoform 5 of Tripartite motif-containing protein 46 OS=Homo sa…	7	7
A0A087WUH1;A0A0A0MS35;Q7Z4K8;Q7Z4K8-5	TRIM46	A0A087WUH1;A0A0A0MS35;Q7Z4K8;Q7Z4K8-5	A0A087WUH1_HUMAN;A0A0A0MS35_HUMAN;TRI46_HUMAN;TRI46_HUMAN	Tripartite motif-containing protein 46;Tripartite motif-containing protein 46;Tripartite motif-containing protein 46;Isoform 5 of Tripartite motif-containing protein 46	TRUE	edit_XDP_MSN / Contr_MSN	edit_XDP_MSN	Contr_MSN	28	A0A087WUH1;A0A0A0MS35;Q7Z4K8;Q7Z4K8-5	403791	470138	0.219476	0.219476	16.431	1.16431	0	0.979351	0.530233	27	0.211082	Homo sapiens	;;microtubule bundle formation,neuron migration,axonogenesis,anterograde synaptic vesicle transport,protein localization to axon;	;;zinc ion binding;	;;axon initial segment,axon cytoplasm,proximal neuron projection;	tr;tr;sp;sp	1;1;2;	1;1;2;	uniprot_human_proteome	>tr|A0A087WUH1|A0A087WUH1_HUMAN Tripartite motif-containing protein 46 OS=Homo sapiens GN=TRIM46 PE=1 SV=1;>tr|A0A0A0MS35|A0A0A0MS35_HUMAN Tripartite motif-containing protein 46 OS=Homo sapiens GN=TRIM46 PE=1 SV=1;>sp|Q7Z4K8|TRI46_HUMAN Tripartite motif-containing protein 46 OS=Homo sapiens GN=TRIM46 PE=2 SV=2;>sp|Q7Z4K8-5|TRI46_HUMAN Isoform 5 of Tripartite motif-containing protein 46 OS=Homo sa…	7	7
A0A087WUK2;O14979	HNRNPDL	A0A087WUK2;O14979	A0A087WUK2_HUMAN;HNRDL_HUMAN	Heterogeneous nuclear ribonucleoprotein D-like	TRUE	XDP_MSN / Contr_MSN	XDP_MSN	Contr_MSN	136	A0A087WUK2;O14979	2.27458e+06	2.051e+06	0.149272	0.149272	-9.82944	1.10901	0	0.951747	0.610857	135	0.128518	Homo sapiens	;transcription, DNA-templated,regulation of transcription, DNA-templated	;nucleotide binding,DNA binding,RNA binding,protein binding	;nucleoplasm,cytoplasm,extracellular exosome	tr;sp	1	1;3	uniprot_human_proteome	>tr|A0A087WUK2|A0A087WUK2_HUMAN Heterogeneous nuclear ribonucleoprotein D-like OS=Homo sapiens GN=HNRNPDL PE=1 SV=1;>sp|O14979|HNRDL_HUMAN Heterogeneous nuclear ribonucleoprotein D-like OS=Homo sapiens GN=HNRNPDL PE=1 SV=3	11	21
A0A087WUK2;O14979	HNRNPDL	A0A087WUK2;O14979	A0A087WUK2_HUMAN;HNRDL_HUMAN	Heterogeneous nuclear ribonucleoprotein D-like	TRUE	XDP_MSN / edit_XDP_MSN	XDP_MSN	edit_XDP_MSN	68	A0A087WUK2;O14979	2.27458e+06	1.73152e+06	0.393563	0.393563	-23.8753	1.31363	0	0.726198	0.624041	67	0.12408	Homo sapiens	;transcription, DNA-templated,regulation of transcription, DNA-templated	;nucleotide binding,DNA binding,RNA binding,protein binding	;nucleoplasm,cytoplasm,extracellular exosome	tr;sp	1	1;3	uniprot_human_proteome	>tr|A0A087WUK2|A0A087WUK2_HUMAN Heterogeneous nuclear ribonucleoprotein D-like OS=Homo sapiens GN=HNRNPDL PE=1 SV=1;>sp|O14979|HNRDL_HUMAN Heterogeneous nuclear ribonucleoprotein D-like OS=Homo sapiens GN=HNRNPDL PE=1 SV=3	11	21
A0A087WUK2;O14979	HNRNPDL	A0A087WUK2;O14979	A0A087WUK2_HUMAN;HNRDL_HUMAN	Heterogeneous nuclear ribonucleoprotein D-like	TRUE	edit_XDP_MSN / Contr_MSN	edit_XDP_MSN	Contr_MSN	68	A0A087WUK2;O14979	2.051e+06	1.73152e+06	-0.244291	0.244291	-15.577	0.84423	0	0.156161	0.182802	67	0.113111	Homo sapiens	;transcription, DNA-templated,regulation of transcription, DNA-templated	;nucleotide binding,DNA binding,RNA binding,protein binding	;nucleoplasm,cytoplasm,extracellular exosome	tr;sp	1	1;3	uniprot_human_proteome	>tr|A0A087WUK2|A0A087WUK2_HUMAN Heterogeneous nuclear ribonucleoprotein D-like OS=Homo sapiens GN=HNRNPDL PE=1 SV=1;>sp|O14979|HNRDL_HUMAN Heterogeneous nuclear ribonucleoprotein D-like OS=Homo sapiens GN=HNRNPDL PE=1 SV=3	11	21
A0A087WUL4;A0A087WX23;A0A087WXK2;A0A087WZG9;B4DSP0;Q86TG7;Q86TG7-2	PEG10	A0A087WUL4;A0A087WX23;A0A087WXK2;A0A087WZG9;B4DSP0;Q86TG7;Q86TG7-2	A0A087WUL4_HUMAN;A0A087WX23_HUMAN;A0A087WXK2_HUMAN;A0A087WZG9_HUMAN;B4DSP0_HUMAN;PEG10_HUMAN;PEG10_HUMAN	Retrotransposon-derived protein PEG10;Retrotransposon-derived protein PEG10;Retrotransposon-derived protein PEG10;Retrotransposon-derived protein PEG10;HCG1642748, isoform CRA_b;Retrotransposon-derived protein PEG10;Isoform 2 of Retrotransposon-derived protein PEG10	TRUE	XDP_MSN / Contr_MSN	XDP_MSN	Contr_MSN	32	A0A087WUL4;A0A087WX23;A0A087WXK2;A0A087WZG9;B4DSP0;Q86TG7;Q86TG7-2	147874	116190	0.347888	0.347888	-21.4267	1.2727	0	0.147837	0.241753	31	0.115567	Homo sapiens	;;;;;apoptotic process,cell differentiation,negative regulation of transforming growth factor beta receptor signaling pathway;	;;;;;DNA binding,RNA binding,protein binding,zinc ion binding;	;;;;;nucleus,cytoplasm,cytosol;	tr;tr;tr;tr;tr;sp;sp	1;1;1;1;1;1;	1;1;1;1;1;2;	uniprot_human_proteome	>tr|A0A087WUL4|A0A087WUL4_HUMAN Retrotransposon-derived protein PEG10 OS=Homo sapiens GN=PEG10 PE=1 SV=1;>tr|A0A087WX23|A0A087WX23_HUMAN Retrotransposon-derived protein PEG10 OS=Homo sapiens GN=PEG10 PE=1 SV=1;>tr|A0A087WXK2|A0A087WXK2_HUMAN Retrotransposon-derived protein PEG10 OS=Homo sapiens GN=PEG10 PE=1 SV=1;>tr|A0A087WZG9|A0A087WZG9_HUMAN Retrotransposon-derived protein PEG10 OS=Homo sapien…	4	4
A0A087WUL4;A0A087WX23;A0A087WXK2;A0A087WZG9;B4DSP0;Q86TG7;Q86TG7-2	PEG10	A0A087WUL4;A0A087WX23;A0A087WXK2;A0A087WZG9;B4DSP0;Q86TG7;Q86TG7-2	A0A087WUL4_HUMAN;A0A087WX23_HUMAN;A0A087WXK2_HUMAN;A0A087WZG9_HUMAN;B4DSP0_HUMAN;PEG10_HUMAN;PEG10_HUMAN	Retrotransposon-derived protein PEG10;Retrotransposon-derived protein PEG10;Retrotransposon-derived protein PEG10;Retrotransposon-derived protein PEG10;HCG1642748, isoform CRA_b;Retrotransposon-derived protein PEG10;Isoform 2 of Retrotransposon-derived protein PEG10	TRUE	XDP_MSN / edit_XDP_MSN	XDP_MSN	edit_XDP_MSN	16	A0A087WUL4;A0A087WX23;A0A087WXK2;A0A087WZG9;B4DSP0;Q86TG7;Q86TG7-2	147874	167520	-0.179965	0.179965	13.2856	0.882725	0	0.0700725	0.235889	15	0.170008	Homo sapiens	;;;;;apoptotic process,cell differentiation,negative regulation of transforming growth factor beta receptor signaling pathway;	;;;;;DNA binding,RNA binding,protein binding,zinc ion binding;	;;;;;nucleus,cytoplasm,cytosol;	tr;tr;tr;tr;tr;sp;sp	1;1;1;1;1;1;	1;1;1;1;1;2;	uniprot_human_proteome	>tr|A0A087WUL4|A0A087WUL4_HUMAN Retrotransposon-derived protein PEG10 OS=Homo sapiens GN=PEG10 PE=1 SV=1;>tr|A0A087WX23|A0A087WX23_HUMAN Retrotransposon-derived protein PEG10 OS=Homo sapiens GN=PEG10 PE=1 SV=1;>tr|A0A087WXK2|A0A087WXK2_HUMAN Retrotransposon-derived protein PEG10 OS=Homo sapiens GN=PEG10 PE=1 SV=1;>tr|A0A087WZG9|A0A087WZG9_HUMAN Retrotransposon-derived protein PEG10 OS=Homo sapien…	4	4
A0A087WUL4;A0A087WX23;A0A087WXK2;A0A087WZG9;B4DSP0;Q86TG7;Q86TG7-2	PEG10	A0A087WUL4;A0A087WX23;A0A087WXK2;A0A087WZG9;B4DSP0;Q86TG7;Q86TG7-2	A0A087WUL4_HUMAN;A0A087WX23_HUMAN;A0A087WXK2_HUMAN;A0A087WZG9_HUMAN;B4DSP0_HUMAN;PEG10_HUMAN;PEG10_HUMAN	Retrotransposon-derived protein PEG10;Retrotransposon-derived protein PEG10;Retrotransposon-derived protein PEG10;Retrotransposon-derived protein PEG10;HCG1642748, isoform CRA_b;Retrotransposon-derived protein PEG10;Isoform 2 of Retrotransposon-derived protein PEG10	TRUE	edit_XDP_MSN / Contr_MSN	edit_XDP_MSN	Contr_MSN	16	A0A087WUL4;A0A087WX23;A0A087WXK2;A0A087WZG9;B4DSP0;Q86TG7;Q86TG7-2	116190	167520	0.527853	0.527853	44.1782	1.44178	0	9.0384e-07	1.79611e-05	15	0.0822542	Homo sapiens	;;;;;apoptotic process,cell differentiation,negative regulation of transforming growth factor beta receptor signaling pathway;	;;;;;DNA binding,RNA binding,protein binding,zinc ion binding;	;;;;;nucleus,cytoplasm,cytosol;	tr;tr;tr;tr;tr;sp;sp	1;1;1;1;1;1;	1;1;1;1;1;2;	uniprot_human_proteome	>tr|A0A087WUL4|A0A087WUL4_HUMAN Retrotransposon-derived protein PEG10 OS=Homo sapiens GN=PEG10 PE=1 SV=1;>tr|A0A087WX23|A0A087WX23_HUMAN Retrotransposon-derived protein PEG10 OS=Homo sapiens GN=PEG10 PE=1 SV=1;>tr|A0A087WXK2|A0A087WXK2_HUMAN Retrotransposon-derived protein PEG10 OS=Homo sapiens GN=PEG10 PE=1 SV=1;>tr|A0A087WZG9|A0A087WZG9_HUMAN Retrotransposon-derived protein PEG10 OS=Homo sapien…	4	4
A0A087WUN7;G3V2S9;G3V4X6;H0YJ40;Q9GZT3;Q9GZT3-2	SLIRP	A0A087WUN7;G3V2S9;G3V4X6;H0YJ40;Q9GZT3;Q9GZT3-2	A0A087WUN7_HUMAN;G3V2S9_HUMAN;G3V4X6_HUMAN;H0YJ40_HUMAN;SLIRP_HUMAN;SLIRP_HUMAN	SRA stem-loop-interacting RNA-binding protein, mitochondrial;SRA stem-loop-interacting RNA-binding protein, mitochondrial;SRA stem-loop-interacting RNA-binding protein, mitochondrial;SRA stem-loop-interacting RNA-binding protein, mitochondrial (Fragment);SRA stem-loop-interacting RNA-binding protein, mitochondrial;Isoform 2 of SRA stem-loop-interacting RNA-binding protein, mitochondrial	TRUE	XDP_MSN / Contr_MSN	XDP_MSN	Contr_MSN	40	A0A087WUN7;G3V2S9;G3V4X6;H0YJ40;Q9GZT3;Q9GZT3-2	384572	371498	0.0498996	0.0498996	-3.39964	1.03519	0	0.447842	0.427177	39	0.170182	Homo sapiens	;;;;negative regulation of mitochondrial RNA catabolic process,transcription, DNA-templated,regulation of transcription, DNA-templated,spermatid development,single fertilization,flagellated sperm motility,mitochondrion morphogenesis;	;;;;nucleotide binding,RNA binding,protein binding;	;;;;acrosomal vesicle,nucleus,mitochondrion,intracellular ribonucleoprotein complex,sperm flagellum,perinuclear region of cytoplasm;	tr;tr;tr;tr;sp;sp	1;1;1;1;1;	1;1;1;1;1;	uniprot_human_proteome	>tr|A0A087WUN7|A0A087WUN7_HUMAN SRA stem-loop-interacting RNA-binding protein, mitochondrial OS=Homo sapiens GN=SLIRP PE=1 SV=1;>tr|G3V2S9|G3V2S9_HUMAN SRA stem-loop-interacting RNA-binding protein, mitochondrial OS=Homo sapiens GN=SLIRP PE=1 SV=1;>tr|G3V4X6|G3V4X6_HUMAN SRA stem-loop-interacting RNA-binding protein, mitochondrial OS=Homo sapiens GN=SLIRP PE=1 SV=1;>tr|H0YJ40|H0YJ40_HUMAN SRA ste…	5	6
A0A087WUN7;G3V2S9;G3V4X6;H0YJ40;Q9GZT3;Q9GZT3-2	SLIRP	A0A087WUN7;G3V2S9;G3V4X6;H0YJ40;Q9GZT3;Q9GZT3-2	A0A087WUN7_HUMAN;G3V2S9_HUMAN;G3V4X6_HUMAN;H0YJ40_HUMAN;SLIRP_HUMAN;SLIRP_HUMAN	SRA stem-loop-interacting RNA-binding protein, mitochondrial;SRA stem-loop-interacting RNA-binding protein, mitochondrial;SRA stem-loop-interacting RNA-binding protein, mitochondrial;SRA stem-loop-interacting RNA-binding protein, mitochondrial (Fragment);SRA stem-loop-interacting RNA-binding protein, mitochondrial;Isoform 2 of SRA stem-loop-interacting RNA-binding protein, mitochondrial	TRUE	XDP_MSN / edit_XDP_MSN	XDP_MSN	edit_XDP_MSN	20	A0A087WUN7;G3V2S9;G3V4X6;H0YJ40;Q9GZT3;Q9GZT3-2	384572	343951	0.161051	0.161051	-10.5627	1.1181	0	0.256134	0.413414	19	0.268455	Homo sapiens	;;;;negative regulation of mitochondrial RNA catabolic process,transcription, DNA-templated,regulation of transcription, DNA-templated,spermatid development,single fertilization,flagellated sperm motility,mitochondrion morphogenesis;	;;;;nucleotide binding,RNA binding,protein binding;	;;;;acrosomal vesicle,nucleus,mitochondrion,intracellular ribonucleoprotein complex,sperm flagellum,perinuclear region of cytoplasm;	tr;tr;tr;tr;sp;sp	1;1;1;1;1;	1;1;1;1;1;	uniprot_human_proteome	>tr|A0A087WUN7|A0A087WUN7_HUMAN SRA stem-loop-interacting RNA-binding protein, mitochondrial OS=Homo sapiens GN=SLIRP PE=1 SV=1;>tr|G3V2S9|G3V2S9_HUMAN SRA stem-loop-interacting RNA-binding protein, mitochondrial OS=Homo sapiens GN=SLIRP PE=1 SV=1;>tr|G3V4X6|G3V4X6_HUMAN SRA stem-loop-interacting RNA-binding protein, mitochondrial OS=Homo sapiens GN=SLIRP PE=1 SV=1;>tr|H0YJ40|H0YJ40_HUMAN SRA ste…	5	6
A0A087WUN7;G3V2S9;G3V4X6;H0YJ40;Q9GZT3;Q9GZT3-2	SLIRP	A0A087WUN7;G3V2S9;G3V4X6;H0YJ40;Q9GZT3;Q9GZT3-2	A0A087WUN7_HUMAN;G3V2S9_HUMAN;G3V4X6_HUMAN;H0YJ40_HUMAN;SLIRP_HUMAN;SLIRP_HUMAN	SRA stem-loop-interacting RNA-binding protein, mitochondrial;SRA stem-loop-interacting RNA-binding protein, mitochondrial;SRA stem-loop-interacting RNA-binding protein, mitochondrial;SRA stem-loop-interacting RNA-binding protein, mitochondrial (Fragment);SRA stem-loop-interacting RNA-binding protein, mitochondrial;Isoform 2 of SRA stem-loop-interacting RNA-binding protein, mitochondrial	TRUE	edit_XDP_MSN / Contr_MSN	edit_XDP_MSN	Contr_MSN	20	A0A087WUN7;G3V2S9;G3V4X6;H0YJ40;Q9GZT3;Q9GZT3-2	371498	343951	-0.111152	0.111152	-7.41513	0.925849	0	0.0792381	0.120605	19	0.253033	Homo sapiens	;;;;negative regulation of mitochondrial RNA catabolic process,transcription, DNA-templated,regulation of transcription, DNA-templated,spermatid development,single fertilization,flagellated sperm motility,mitochondrion morphogenesis;	;;;;nucleotide binding,RNA binding,protein binding;	;;;;acrosomal vesicle,nucleus,mitochondrion,intracellular ribonucleoprotein complex,sperm flagellum,perinuclear region of cytoplasm;	tr;tr;tr;tr;sp;sp	1;1;1;1;1;	1;1;1;1;1;	uniprot_human_proteome	>tr|A0A087WUN7|A0A087WUN7_HUMAN SRA stem-loop-interacting RNA-binding protein, mitochondrial OS=Homo sapiens GN=SLIRP PE=1 SV=1;>tr|G3V2S9|G3V2S9_HUMAN SRA stem-loop-interacting RNA-binding protein, mitochondrial OS=Homo sapiens GN=SLIRP PE=1 SV=1;>tr|G3V4X6|G3V4X6_HUMAN SRA stem-loop-interacting RNA-binding protein, mitochondrial OS=Homo sapiens GN=SLIRP PE=1 SV=1;>tr|H0YJ40|H0YJ40_HUMAN SRA ste…	5	6
A0A087WUQ6;P07203	GPX1	A0A087WUQ6;P07203	A0A087WUQ6_HUMAN;GPX1_HUMAN	Glutathione peroxidase;Glutathione peroxidase 1	TRUE	XDP_MSN / Contr_MSN	XDP_MSN	Contr_MSN	104	A0A087WUQ6;P07203	945473	863411	0.130989	0.130989	-8.67946	1.09504	0	0.450089	0.428755	103	0.106692	Homo sapiens	;response to reactive oxygen species,temperature homeostasis,endothelial cell development,negative regulation of inflammatory response to antigenic stimulus,purine nucleotide catabolic process,triglyceride metabolic process,glutathione metabolic process,sensory perception of sound,intrinsic apoptotic signaling pathway in response to oxidative stress,response to xenobiotic stimulus,response to sym…	;glutathione peroxidase activity,SH3 domain binding	;cytoplasm,mitochondrion,mitochondrial matrix,cytosol,extracellular exosome,Lewy body	tr;sp	1	1;4	uniprot_human_proteome	>tr|A0A087WUQ6|A0A087WUQ6_HUMAN Glutathione peroxidase OS=Homo sapiens GN=GPX1 PE=1 SV=1;>sp|P07203|GPX1_HUMAN Glutathione peroxidase 1 OS=Homo sapiens GN=GPX1 PE=1 SV=4	12	17
A0A087WUQ6;P07203	GPX1	A0A087WUQ6;P07203	A0A087WUQ6_HUMAN;GPX1_HUMAN	Glutathione peroxidase;Glutathione peroxidase 1	TRUE	XDP_MSN / edit_XDP_MSN	XDP_MSN	edit_XDP_MSN	52	A0A087WUQ6;P07203	945473	806172	0.22995	0.22995	-14.7336	1.17279	0	0.808917	0.653788	51	0.165023	Homo sapiens	;response to reactive oxygen species,temperature homeostasis,endothelial cell development,negative regulation of inflammatory response to antigenic stimulus,purine nucleotide catabolic process,triglyceride metabolic process,glutathione metabolic process,sensory perception of sound,intrinsic apoptotic signaling pathway in response to oxidative stress,response to xenobiotic stimulus,response to sym…	;glutathione peroxidase activity,SH3 domain binding	;cytoplasm,mitochondrion,mitochondrial matrix,cytosol,extracellular exosome,Lewy body	tr;sp	1	1;4	uniprot_human_proteome	>tr|A0A087WUQ6|A0A087WUQ6_HUMAN Glutathione peroxidase OS=Homo sapiens GN=GPX1 PE=1 SV=1;>sp|P07203|GPX1_HUMAN Glutathione peroxidase 1 OS=Homo sapiens GN=GPX1 PE=1 SV=4	12	17
A0A087WUQ6;P07203	GPX1	A0A087WUQ6;P07203	A0A087WUQ6_HUMAN;GPX1_HUMAN	Glutathione peroxidase;Glutathione peroxidase 1	TRUE	edit_XDP_MSN / Contr_MSN	edit_XDP_MSN	Contr_MSN	52	A0A087WUQ6;P07203	863411	806172	-0.0989612	0.0989612	-6.62949	0.933705	0	0.202285	0.214734	51	0.105025	Homo sapiens	;response to reactive oxygen species,temperature homeostasis,endothelial cell development,negative regulation of inflammatory response to antigenic stimulus,purine nucleotide catabolic process,triglyceride metabolic process,glutathione metabolic process,sensory perception of sound,intrinsic apoptotic signaling pathway in response to oxidative stress,response to xenobiotic stimulus,response to sym…	;glutathione peroxidase activity,SH3 domain binding	;cytoplasm,mitochondrion,mitochondrial matrix,cytosol,extracellular exosome,Lewy body	tr;sp	1	1;4	uniprot_human_proteome	>tr|A0A087WUQ6|A0A087WUQ6_HUMAN Glutathione peroxidase OS=Homo sapiens GN=GPX1 PE=1 SV=1;>sp|P07203|GPX1_HUMAN Glutathione peroxidase 1 OS=Homo sapiens GN=GPX1 PE=1 SV=4	12	17
A0A087WUS0;E7ETK0;P62847;P62847-2;P62847-3;P62847-4	RPS24	A0A087WUS0;E7ETK0;P62847;P62847-2;P62847-3;P62847-4	A0A087WUS0_HUMAN;E7ETK0_HUMAN;RS24_HUMAN;RS24_HUMAN;RS24_HUMAN;RS24_HUMAN	40S ribosomal protein S24;40S ribosomal protein S24;40S ribosomal protein S24;Isoform 2 of 40S ribosomal protein S24;Isoform 3 of 40S ribosomal protein S24;Isoform 4 of 40S ribosomal protein S24	TRUE	XDP_MSN / Contr_MSN	XDP_MSN	Contr_MSN	56	A0A087WUS0;E7ETK0;P62847;P62847-2;P62847-3;P62847-4	542123	530794	0.0304693	0.0304693	-2.08983	1.02134	0	0.156187	0.249447	55	0.27686	Homo sapiens	;;nuclear-transcribed mRNA catabolic process, nonsense-mediated decay,maturation of SSU-rRNA from tricistronic rRNA transcript (SSU-rRNA, 5.8S rRNA, LSU-rRNA),rRNA processing,translation,translational initiation,SRP-dependent cotranslational protein targeting to membrane,viral transcription,erythrocyte homeostasis,ribosomal small subunit biogenesis;;;	;;nucleotide binding,RNA binding,structural constituent of ribosome,translation initiation factor binding;;;	;;nucleus,nucleoplasm,cytosol,small ribosomal subunit,membrane,cytosolic small ribosomal subunit;;;	tr;tr;sp;sp;sp;sp	1;1;1;;;	1;1;1;;;	uniprot_human_proteome	>tr|A0A087WUS0|A0A087WUS0_HUMAN 40S ribosomal protein S24 OS=Homo sapiens GN=RPS24 PE=1 SV=1;>tr|E7ETK0|E7ETK0_HUMAN 40S ribosomal protein S24 OS=Homo sapiens GN=RPS24 PE=1 SV=1;>sp|P62847|RS24_HUMAN 40S ribosomal protein S24 OS=Homo sapiens GN=RPS24 PE=1 SV=1;>sp|P62847-2|RS24_HUMAN Isoform 2 of 40S ribosomal protein S24 OS=Homo sapiens GN=RPS24;>sp|P62847-3|RS24_HUMAN Isoform 3 of 40S ribosomal…	4	8
A0A087WUS0;E7ETK0;P62847;P62847-2;P62847-3;P62847-4	RPS24	A0A087WUS0;E7ETK0;P62847;P62847-2;P62847-3;P62847-4	A0A087WUS0_HUMAN;E7ETK0_HUMAN;RS24_HUMAN;RS24_HUMAN;RS24_HUMAN;RS24_HUMAN	40S ribosomal protein S24;40S ribosomal protein S24;40S ribosomal protein S24;Isoform 2 of 40S ribosomal protein S24;Isoform 3 of 40S ribosomal protein S24;Isoform 4 of 40S ribosomal protein S24	TRUE	XDP_MSN / edit_XDP_MSN	XDP_MSN	edit_XDP_MSN	28	A0A087WUS0;E7ETK0;P62847;P62847-2;P62847-3;P62847-4	542123	575229	-0.0855149	0.0855149	6.10664	0.942448	0	0.233335	0.398731	27	0.135968	Homo sapiens	;;nuclear-transcribed mRNA catabolic process, nonsense-mediated decay,maturation of SSU-rRNA from tricistronic rRNA transcript (SSU-rRNA, 5.8S rRNA, LSU-rRNA),rRNA processing,translation,translational initiation,SRP-dependent cotranslational protein targeting to membrane,viral transcription,erythrocyte homeostasis,ribosomal small subunit biogenesis;;;	;;nucleotide binding,RNA binding,structural constituent of ribosome,translation initiation factor binding;;;	;;nucleus,nucleoplasm,cytosol,small ribosomal subunit,membrane,cytosolic small ribosomal subunit;;;	tr;tr;sp;sp;sp;sp	1;1;1;;;	1;1;1;;;	uniprot_human_proteome	>tr|A0A087WUS0|A0A087WUS0_HUMAN 40S ribosomal protein S24 OS=Homo sapiens GN=RPS24 PE=1 SV=1;>tr|E7ETK0|E7ETK0_HUMAN 40S ribosomal protein S24 OS=Homo sapiens GN=RPS24 PE=1 SV=1;>sp|P62847|RS24_HUMAN 40S ribosomal protein S24 OS=Homo sapiens GN=RPS24 PE=1 SV=1;>sp|P62847-2|RS24_HUMAN Isoform 2 of 40S ribosomal protein S24 OS=Homo sapiens GN=RPS24;>sp|P62847-3|RS24_HUMAN Isoform 3 of 40S ribosomal…	4	8
A0A087WUS0;E7ETK0;P62847;P62847-2;P62847-3;P62847-4	RPS24	A0A087WUS0;E7ETK0;P62847;P62847-2;P62847-3;P62847-4	A0A087WUS0_HUMAN;E7ETK0_HUMAN;RS24_HUMAN;RS24_HUMAN;RS24_HUMAN;RS24_HUMAN	40S ribosomal protein S24;40S ribosomal protein S24;40S ribosomal protein S24;Isoform 2 of 40S ribosomal protein S24;Isoform 3 of 40S ribosomal protein S24;Isoform 4 of 40S ribosomal protein S24	TRUE	edit_XDP_MSN / Contr_MSN	edit_XDP_MSN	Contr_MSN	28	A0A087WUS0;E7ETK0;P62847;P62847-2;P62847-3;P62847-4	530794	575229	0.115984	0.115984	8.37141	1.08371	0	0.0472182	0.0860528	27	0.126131	Homo sapiens	;;nuclear-transcribed mRNA catabolic process, nonsense-mediated decay,maturation of SSU-rRNA from tricistronic rRNA transcript (SSU-rRNA, 5.8S rRNA, LSU-rRNA),rRNA processing,translation,translational initiation,SRP-dependent cotranslational protein targeting to membrane,viral transcription,erythrocyte homeostasis,ribosomal small subunit biogenesis;;;	;;nucleotide binding,RNA binding,structural constituent of ribosome,translation initiation factor binding;;;	;;nucleus,nucleoplasm,cytosol,small ribosomal subunit,membrane,cytosolic small ribosomal subunit;;;	tr;tr;sp;sp;sp;sp	1;1;1;;;	1;1;1;;;	uniprot_human_proteome	>tr|A0A087WUS0|A0A087WUS0_HUMAN 40S ribosomal protein S24 OS=Homo sapiens GN=RPS24 PE=1 SV=1;>tr|E7ETK0|E7ETK0_HUMAN 40S ribosomal protein S24 OS=Homo sapiens GN=RPS24 PE=1 SV=1;>sp|P62847|RS24_HUMAN 40S ribosomal protein S24 OS=Homo sapiens GN=RPS24 PE=1 SV=1;>sp|P62847-2|RS24_HUMAN Isoform 2 of 40S ribosomal protein S24 OS=Homo sapiens GN=RPS24;>sp|P62847-3|RS24_HUMAN Isoform 3 of 40S ribosomal…	4	8
A0A087WUT6;O60841	EIF5B	A0A087WUT6;O60841	A0A087WUT6_HUMAN;IF2P_HUMAN	Eukaryotic translation initiation factor 5B	TRUE	XDP_MSN / Contr_MSN	XDP_MSN	Contr_MSN	104	A0A087WUT6;O60841	332738	334769	-0.00878012	0.00878012	0.610447	0.993933	0	0.920967	0.602203	103	0.0778346	Homo sapiens	;translational initiation,regulation of translational initiation	;RNA binding,translation initiation factor activity,GTPase activity,protein binding,GTP binding,metal ion binding	;cytoplasm,cytosol,nucleus	tr;sp	1	1;4	uniprot_human_proteome	>tr|A0A087WUT6|A0A087WUT6_HUMAN Eukaryotic translation initiation factor 5B OS=Homo sapiens GN=EIF5B PE=1 SV=1;>sp|O60841|IF2P_HUMAN Eukaryotic translation initiation factor 5B OS=Homo sapiens GN=EIF5B PE=1 SV=4	16	16
A0A087WUT6;O60841	EIF5B	A0A087WUT6;O60841	A0A087WUT6_HUMAN;IF2P_HUMAN	Eukaryotic translation initiation factor 5B	TRUE	XDP_MSN / edit_XDP_MSN	XDP_MSN	edit_XDP_MSN	52	A0A087WUT6;O60841	332738	345584	-0.054651	0.054651	3.86079	0.962827	0	0.585353	0.573903	51	0.0777804	Homo sapiens	;translational initiation,regulation of translational initiation	;RNA binding,translation initiation factor activity,GTPase activity,protein binding,GTP binding,metal ion binding	;cytoplasm,cytosol,nucleus	tr;sp	1	1;4	uniprot_human_proteome	>tr|A0A087WUT6|A0A087WUT6_HUMAN Eukaryotic translation initiation factor 5B OS=Homo sapiens GN=EIF5B PE=1 SV=1;>sp|O60841|IF2P_HUMAN Eukaryotic translation initiation factor 5B OS=Homo sapiens GN=EIF5B PE=1 SV=4	16	16
A0A087WUT6;O60841	EIF5B	A0A087WUT6;O60841	A0A087WUT6_HUMAN;IF2P_HUMAN	Eukaryotic translation initiation factor 5B	TRUE	edit_XDP_MSN / Contr_MSN	edit_XDP_MSN	Contr_MSN	52	A0A087WUT6;O60841	334769	345584	0.0458709	0.0458709	3.23062	1.03231	0	0.422174	0.332914	51	0.112106	Homo sapiens	;translational initiation,regulation of translational initiation	;RNA binding,translation initiation factor activity,GTPase activity,protein binding,GTP binding,metal ion binding	;cytoplasm,cytosol,nucleus	tr;sp	1	1;4	uniprot_human_proteome	>tr|A0A087WUT6|A0A087WUT6_HUMAN Eukaryotic translation initiation factor 5B OS=Homo sapiens GN=EIF5B PE=1 SV=1;>sp|O60841|IF2P_HUMAN Eukaryotic translation initiation factor 5B OS=Homo sapiens GN=EIF5B PE=1 SV=4	16	16
A0A087WUW9;Q9NXU5	ARL15	A0A087WUW9;Q9NXU5	A0A087WUW9_HUMAN;ARL15_HUMAN	ADP-ribosylation factor-like protein 15	TRUE	XDP_MSN / Contr_MSN	XDP_MSN	Contr_MSN	24	A0A087WUW9;Q9NXU5	304290	223331	0.446268	0.446268	-26.6061	1.36251	0	0.568012	0.481571	23	0.205241	Homo sapiens	;small GTPase mediated signal transduction,biological_process	;molecular_function,GTP binding	;intracellular,extracellular exosome	tr;sp	1	1	uniprot_human_proteome	>tr|A0A087WUW9|A0A087WUW9_HUMAN ADP-ribosylation factor-like protein 15 OS=Homo sapiens GN=ARL15 PE=1 SV=1;>sp|Q9NXU5|ARL15_HUMAN ADP-ribosylation factor-like protein 15 OS=Homo sapiens GN=ARL15 PE=1 SV=1	3	3
A0A087WUW9;Q9NXU5	ARL15	A0A087WUW9;Q9NXU5	A0A087WUW9_HUMAN;ARL15_HUMAN	ADP-ribosylation factor-like protein 15	TRUE	XDP_MSN / edit_XDP_MSN	XDP_MSN	edit_XDP_MSN	12	A0A087WUW9;Q9NXU5	304290	329835	-0.116295	0.116295	8.39478	0.922554	0	0.365734	0.480918	11	0.413181	Homo sapiens	;small GTPase mediated signal transduction,biological_process	;molecular_function,GTP binding	;intracellular,extracellular exosome	tr;sp	1	1	uniprot_human_proteome	>tr|A0A087WUW9|A0A087WUW9_HUMAN ADP-ribosylation factor-like protein 15 OS=Homo sapiens GN=ARL15 PE=1 SV=1;>sp|Q9NXU5|ARL15_HUMAN ADP-ribosylation factor-like protein 15 OS=Homo sapiens GN=ARL15 PE=1 SV=1	3	3
A0A087WUW9;Q9NXU5	ARL15	A0A087WUW9;Q9NXU5	A0A087WUW9_HUMAN;ARL15_HUMAN	ADP-ribosylation factor-like protein 15	TRUE	edit_XDP_MSN / Contr_MSN	edit_XDP_MSN	Contr_MSN	12	A0A087WUW9;Q9NXU5	223331	329835	0.562563	0.562563	47.689	1.47689	0	0.125623	0.161099	11	0.149996	Homo sapiens	;small GTPase mediated signal transduction,biological_process	;molecular_function,GTP binding	;intracellular,extracellular exosome	tr;sp	1	1	uniprot_human_proteome	>tr|A0A087WUW9|A0A087WUW9_HUMAN ADP-ribosylation factor-like protein 15 OS=Homo sapiens GN=ARL15 PE=1 SV=1;>sp|Q9NXU5|ARL15_HUMAN ADP-ribosylation factor-like protein 15 OS=Homo sapiens GN=ARL15 PE=1 SV=1	3	3
A0A087WV97;Q8WU79;Q8WU79-2;Q8WU79-3;X6RCC3	SMAP2	A0A087WV97;Q8WU79;Q8WU79-2;Q8WU79-3;X6RCC3	A0A087WV97_HUMAN;SMAP2_HUMAN;SMAP2_HUMAN;SMAP2_HUMAN;X6RCC3_HUMAN	Stromal membrane-associated protein 2;Stromal membrane-associated protein 2;Isoform 2 of Stromal membrane-associated protein 2;Isoform 3 of Stromal membrane-associated protein 2;Stromal membrane-associated protein 2 (Fragment)	TRUE	XDP_MSN / Contr_MSN	XDP_MSN	Contr_MSN	24	A0A087WV97;Q8WU79;Q8WU79-2;Q8WU79-3;X6RCC3	90579.8	109477	-0.273367	0.273367	20.8625	0.827386	0	0.129399	0.222487	23	0.117617	Homo sapiens	;positive regulation of GTPase activity;;;	;GTPase activator activity,protein binding,metal ion binding;;;	;cytoplasm;;;	tr;sp;sp;sp;tr	1;1;;;1	1;1;;;1	uniprot_human_proteome	>tr|A0A087WV97|A0A087WV97_HUMAN Stromal membrane-associated protein 2 OS=Homo sapiens GN=SMAP2 PE=1 SV=1;>sp|Q8WU79|SMAP2_HUMAN Stromal membrane-associated protein 2 OS=Homo sapiens GN=SMAP2 PE=1 SV=1;>sp|Q8WU79-2|SMAP2_HUMAN Isoform 2 of Stromal membrane-associated protein 2 OS=Homo sapiens GN=SMAP2;>sp|Q8WU79-3|SMAP2_HUMAN Isoform 3 of Stromal membrane-associated protein 2 OS=Homo sapiens GN=SM…	3	3
A0A087WV97;Q8WU79;Q8WU79-2;Q8WU79-3;X6RCC3	SMAP2	A0A087WV97;Q8WU79;Q8WU79-2;Q8WU79-3;X6RCC3	A0A087WV97_HUMAN;SMAP2_HUMAN;SMAP2_HUMAN;SMAP2_HUMAN;X6RCC3_HUMAN	Stromal membrane-associated protein 2;Stromal membrane-associated protein 2;Isoform 2 of Stromal membrane-associated protein 2;Isoform 3 of Stromal membrane-associated protein 2;Stromal membrane-associated protein 2 (Fragment)	TRUE	XDP_MSN / edit_XDP_MSN	XDP_MSN	edit_XDP_MSN	12	A0A087WV97;Q8WU79;Q8WU79-2;Q8WU79-3;X6RCC3	90579.8	77972.1	0.216232	0.216232	-13.9189	1.1617	0	0.352968	0.476087	11	0.286257	Homo sapiens	;positive regulation of GTPase activity;;;	;GTPase activator activity,protein binding,metal ion binding;;;	;cytoplasm;;;	tr;sp;sp;sp;tr	1;1;;;1	1;1;;;1	uniprot_human_proteome	>tr|A0A087WV97|A0A087WV97_HUMAN Stromal membrane-associated protein 2 OS=Homo sapiens GN=SMAP2 PE=1 SV=1;>sp|Q8WU79|SMAP2_HUMAN Stromal membrane-associated protein 2 OS=Homo sapiens GN=SMAP2 PE=1 SV=1;>sp|Q8WU79-2|SMAP2_HUMAN Isoform 2 of Stromal membrane-associated protein 2 OS=Homo sapiens GN=SMAP2;>sp|Q8WU79-3|SMAP2_HUMAN Isoform 3 of Stromal membrane-associated protein 2 OS=Homo sapiens GN=SM…	3	3
A0A087WV97;Q8WU79;Q8WU79-2;Q8WU79-3;X6RCC3	SMAP2	A0A087WV97;Q8WU79;Q8WU79-2;Q8WU79-3;X6RCC3	A0A087WV97_HUMAN;SMAP2_HUMAN;SMAP2_HUMAN;SMAP2_HUMAN;X6RCC3_HUMAN	Stromal membrane-associated protein 2;Stromal membrane-associated protein 2;Isoform 2 of Stromal membrane-associated protein 2;Isoform 3 of Stromal membrane-associated protein 2;Stromal membrane-associated protein 2 (Fragment)	TRUE	edit_XDP_MSN / Contr_MSN	edit_XDP_MSN	Contr_MSN	12	A0A087WV97;Q8WU79;Q8WU79-2;Q8WU79-3;X6RCC3	109477	77972.1	-0.489599	0.489599	-28.7777	0.712223	0	0.329572	0.287854	11	0.362675	Homo sapiens	;positive regulation of GTPase activity;;;	;GTPase activator activity,protein binding,metal ion binding;;;	;cytoplasm;;;	tr;sp;sp;sp;tr	1;1;;;1	1;1;;;1	uniprot_human_proteome	>tr|A0A087WV97|A0A087WV97_HUMAN Stromal membrane-associated protein 2 OS=Homo sapiens GN=SMAP2 PE=1 SV=1;>sp|Q8WU79|SMAP2_HUMAN Stromal membrane-associated protein 2 OS=Homo sapiens GN=SMAP2 PE=1 SV=1;>sp|Q8WU79-2|SMAP2_HUMAN Isoform 2 of Stromal membrane-associated protein 2 OS=Homo sapiens GN=SMAP2;>sp|Q8WU79-3|SMAP2_HUMAN Isoform 3 of Stromal membrane-associated protein 2 OS=Homo sapiens GN=SM…	3	3
A0A087WVA1;P62341	SELT	A0A087WVA1;P62341	A0A087WVA1_HUMAN;SELT_HUMAN	Selenoprotein T	TRUE	XDP_MSN / Contr_MSN	XDP_MSN	Contr_MSN	32	A0A087WVA1;P62341	202066	190827	0.0825629	0.0825629	-5.56215	1.0589	0	0.293407	0.344052	31	0.127026	Homo sapiens	;selenocysteine incorporation	;selenium binding	;	tr;sp	1;2	1;2	uniprot_human_proteome	>tr|A0A087WVA1|A0A087WVA1_HUMAN Selenoprotein T OS=Homo sapiens GN=SELT PE=1 SV=1;>sp|P62341|SELT_HUMAN Selenoprotein T OS=Homo sapiens GN=SELT PE=2 SV=2	4	4
A0A087WVA1;P62341	SELT	A0A087WVA1;P62341	A0A087WVA1_HUMAN;SELT_HUMAN	Selenoprotein T	TRUE	XDP_MSN / edit_XDP_MSN	XDP_MSN	edit_XDP_MSN	16	A0A087WVA1;P62341	202066	184764	0.129149	0.129149	-8.56291	1.09365	0	0.0553134	0.215056	15	0.103418	Homo sapiens	;selenocysteine incorporation	;selenium binding	;	tr;sp	1;2	1;2	uniprot_human_proteome	>tr|A0A087WVA1|A0A087WVA1_HUMAN Selenoprotein T OS=Homo sapiens GN=SELT PE=1 SV=1;>sp|P62341|SELT_HUMAN Selenoprotein T OS=Homo sapiens GN=SELT PE=2 SV=2	4	4
A0A087WVA1;P62341	SELT	A0A087WVA1;P62341	A0A087WVA1_HUMAN;SELT_HUMAN	Selenoprotein T	TRUE	edit_XDP_MSN / Contr_MSN	edit_XDP_MSN	Contr_MSN	16	A0A087WVA1;P62341	190827	184764	-0.0465857	0.0465857	-3.1775	0.968225	0	0.0136827	0.0371452	15	0.0726666	Homo sapiens	;selenocysteine incorporation	;selenium binding	;	tr;sp	1;2	1;2	uniprot_human_proteome	>tr|A0A087WVA1|A0A087WVA1_HUMAN Selenoprotein T OS=Homo sapiens GN=SELT PE=1 SV=1;>sp|P62341|SELT_HUMAN Selenoprotein T OS=Homo sapiens GN=SELT PE=2 SV=2	4	4
A0A087WVD7;Q9Y3D8;Q9Y3D8-2	AK6	A0A087WVD7;Q9Y3D8;Q9Y3D8-2	A0A087WVD7_HUMAN;KAD6_HUMAN;KAD6_HUMAN	Adenylate kinase isoenzyme 6;Adenylate kinase isoenzyme 6;Isoform 2 of Adenylate kinase isoenzyme 6	TRUE	XDP_MSN / Contr_MSN	XDP_MSN	Contr_MSN	16	A0A087WVD7;Q9Y3D8;Q9Y3D8-2	67647.1	60642.6	0.157697	0.157697	-10.3545	1.1155	0	0.0919853	0.18263	15	0.125628	Homo sapiens	;nucleobase-containing small molecule interconversion,nucleotide phosphorylation,nucleoside monophosphate phosphorylation;	;adenylate kinase activity,protein binding,ATP binding,nucleoside phosphate kinase activity;	;nucleoplasm,cytoplasm,cytosol,Cajal body,membrane,nucleolus;	tr;sp;sp	1;1;	1;1;	uniprot_human_proteome	>tr|A0A087WVD7|A0A087WVD7_HUMAN Adenylate kinase isoenzyme 6 OS=Homo sapiens GN=AK6 PE=1 SV=1;>sp|Q9Y3D8|KAD6_HUMAN Adenylate kinase isoenzyme 6 OS=Homo sapiens GN=AK6 PE=1 SV=1;>sp|Q9Y3D8-2|KAD6_HUMAN Isoform 2 of Adenylate kinase isoenzyme 6 OS=Homo sapiens GN=AK6	3	3
A0A087WVD7;Q9Y3D8;Q9Y3D8-2	AK6	A0A087WVD7;Q9Y3D8;Q9Y3D8-2	A0A087WVD7_HUMAN;KAD6_HUMAN;KAD6_HUMAN	Adenylate kinase isoenzyme 6;Adenylate kinase isoenzyme 6;Isoform 2 of Adenylate kinase isoenzyme 6	TRUE	XDP_MSN / edit_XDP_MSN	XDP_MSN	edit_XDP_MSN	8	A0A087WVD7;Q9Y3D8;Q9Y3D8-2	67647.1	76053.9	-0.168994	0.168994	12.4274	0.889463	0	0.219054	0.390039	7	0.0903397	Homo sapiens	;nucleobase-containing small molecule interconversion,nucleotide phosphorylation,nucleoside monophosphate phosphorylation;	;adenylate kinase activity,protein binding,ATP binding,nucleoside phosphate kinase activity;	;nucleoplasm,cytoplasm,cytosol,Cajal body,membrane,nucleolus;	tr;sp;sp	1;1;	1;1;	uniprot_human_proteome	>tr|A0A087WVD7|A0A087WVD7_HUMAN Adenylate kinase isoenzyme 6 OS=Homo sapiens GN=AK6 PE=1 SV=1;>sp|Q9Y3D8|KAD6_HUMAN Adenylate kinase isoenzyme 6 OS=Homo sapiens GN=AK6 PE=1 SV=1;>sp|Q9Y3D8-2|KAD6_HUMAN Isoform 2 of Adenylate kinase isoenzyme 6 OS=Homo sapiens GN=AK6	3	3
A0A087WVD7;Q9Y3D8;Q9Y3D8-2	AK6	A0A087WVD7;Q9Y3D8;Q9Y3D8-2	A0A087WVD7_HUMAN;KAD6_HUMAN;KAD6_HUMAN	Adenylate kinase isoenzyme 6;Adenylate kinase isoenzyme 6;Isoform 2 of Adenylate kinase isoenzyme 6	TRUE	edit_XDP_MSN / Contr_MSN	edit_XDP_MSN	Contr_MSN	8	A0A087WVD7;Q9Y3D8;Q9Y3D8-2	60642.6	76053.9	0.32669	0.32669	25.4133	1.25413	0	0.0856589	0.127107	7	0.195596	Homo sapiens	;nucleobase-containing small molecule interconversion,nucleotide phosphorylation,nucleoside monophosphate phosphorylation;	;adenylate kinase activity,protein binding,ATP binding,nucleoside phosphate kinase activity;	;nucleoplasm,cytoplasm,cytosol,Cajal body,membrane,nucleolus;	tr;sp;sp	1;1;	1;1;	uniprot_human_proteome	>tr|A0A087WVD7|A0A087WVD7_HUMAN Adenylate kinase isoenzyme 6 OS=Homo sapiens GN=AK6 PE=1 SV=1;>sp|Q9Y3D8|KAD6_HUMAN Adenylate kinase isoenzyme 6 OS=Homo sapiens GN=AK6 PE=1 SV=1;>sp|Q9Y3D8-2|KAD6_HUMAN Isoform 2 of Adenylate kinase isoenzyme 6 OS=Homo sapiens GN=AK6	3	3
A0A087WVI1;B3KPU0;Q96JY6;Q96JY6-5	PDLIM2	A0A087WVI1;B3KPU0;Q96JY6;Q96JY6-5	A0A087WVI1_HUMAN;B3KPU0_HUMAN;PDLI2_HUMAN;PDLI2_HUMAN	PDZ and LIM domain protein 2;PDZ and LIM domain protein 2;PDZ and LIM domain protein 2;Isoform 5 of PDZ and LIM domain protein 2	TRUE	XDP_MSN / Contr_MSN	XDP_MSN	Contr_MSN	16	A0A087WVI1;B3KPU0;Q96JY6;Q96JY6-5	6711.69	6980.48	-0.0566496	0.0566496	4.00477	0.961494	0	0.896304	0.595884	15	0.355727	Homo sapiens	;;;	;;protein binding,zinc ion binding;	;;nucleus,cytoplasm,cytoskeleton,extracellular exosome;	tr;tr;sp;sp	1;1;1;	1;1;1;	uniprot_human_proteome	>tr|A0A087WVI1|A0A087WVI1_HUMAN PDZ and LIM domain protein 2 OS=Homo sapiens GN=PDLIM2 PE=1 SV=1;>tr|B3KPU0|B3KPU0_HUMAN PDZ and LIM domain protein 2 OS=Homo sapiens GN=PDLIM2 PE=1 SV=1;>sp|Q96JY6|PDLI2_HUMAN PDZ and LIM domain protein 2 OS=Homo sapiens GN=PDLIM2 PE=1 SV=1;>sp|Q96JY6-5|PDLI2_HUMAN Isoform 5 of PDZ and LIM domain protein 2 OS=Homo sapiens GN=PDLIM2	2	2
A0A087WVI1;B3KPU0;Q96JY6;Q96JY6-5	PDLIM2	A0A087WVI1;B3KPU0;Q96JY6;Q96JY6-5	A0A087WVI1_HUMAN;B3KPU0_HUMAN;PDLI2_HUMAN;PDLI2_HUMAN	PDZ and LIM domain protein 2;PDZ and LIM domain protein 2;PDZ and LIM domain protein 2;Isoform 5 of PDZ and LIM domain protein 2	TRUE	XDP_MSN / edit_XDP_MSN	XDP_MSN	edit_XDP_MSN	8	A0A087WVI1;B3KPU0;Q96JY6;Q96JY6-5	6711.69	10321.6	-0.620925	0.620925	53.786	0.650254	0	0.655093	0.598407	7	0.487302	Homo sapiens	;;;	;;protein binding,zinc ion binding;	;;nucleus,cytoplasm,cytoskeleton,extracellular exosome;	tr;tr;sp;sp	1;1;1;	1;1;1;	uniprot_human_proteome	>tr|A0A087WVI1|A0A087WVI1_HUMAN PDZ and LIM domain protein 2 OS=Homo sapiens GN=PDLIM2 PE=1 SV=1;>tr|B3KPU0|B3KPU0_HUMAN PDZ and LIM domain protein 2 OS=Homo sapiens GN=PDLIM2 PE=1 SV=1;>sp|Q96JY6|PDLI2_HUMAN PDZ and LIM domain protein 2 OS=Homo sapiens GN=PDLIM2 PE=1 SV=1;>sp|Q96JY6-5|PDLI2_HUMAN Isoform 5 of PDZ and LIM domain protein 2 OS=Homo sapiens GN=PDLIM2	2	2
A0A087WVI1;B3KPU0;Q96JY6;Q96JY6-5	PDLIM2	A0A087WVI1;B3KPU0;Q96JY6;Q96JY6-5	A0A087WVI1_HUMAN;B3KPU0_HUMAN;PDLI2_HUMAN;PDLI2_HUMAN	PDZ and LIM domain protein 2;PDZ and LIM domain protein 2;PDZ and LIM domain protein 2;Isoform 5 of PDZ and LIM domain protein 2	TRUE	edit_XDP_MSN / Contr_MSN	edit_XDP_MSN	Contr_MSN	8	A0A087WVI1;B3KPU0;Q96JY6;Q96JY6-5	6980.48	10321.6	0.564275	0.564275	47.8644	1.47864	0	0.028667	0.0619208	7	0.274539	Homo sapiens	;;;	;;protein binding,zinc ion binding;	;;nucleus,cytoplasm,cytoskeleton,extracellular exosome;	tr;tr;sp;sp	1;1;1;	1;1;1;	uniprot_human_proteome	>tr|A0A087WVI1|A0A087WVI1_HUMAN PDZ and LIM domain protein 2 OS=Homo sapiens GN=PDLIM2 PE=1 SV=1;>tr|B3KPU0|B3KPU0_HUMAN PDZ and LIM domain protein 2 OS=Homo sapiens GN=PDLIM2 PE=1 SV=1;>sp|Q96JY6|PDLI2_HUMAN PDZ and LIM domain protein 2 OS=Homo sapiens GN=PDLIM2 PE=1 SV=1;>sp|Q96JY6-5|PDLI2_HUMAN Isoform 5 of PDZ and LIM domain protein 2 OS=Homo sapiens GN=PDLIM2	2	2
A0A087WVM4;B7ZM99;Q6UB35	MTHFD1L	A0A087WVM4;B7ZM99;Q6UB35	A0A087WVM4_HUMAN;B7ZM99_HUMAN;C1TM_HUMAN	Monofunctional C1-tetrahydrofolate synthase, mitochondrial;MTHFD1L protein;Monofunctional C1-tetrahydrofolate synthase, mitochondrial	TRUE	XDP_MSN / Contr_MSN	XDP_MSN	Contr_MSN	80	A0A087WVM4;B7ZM99;Q6UB35	272301	259305	0.0705533	0.0705533	-4.77273	1.05012	0	0.956717	0.612011	79	0.0923213	Homo sapiens	;;neural tube closure,folic acid-containing compound metabolic process,purine nucleobase biosynthetic process,10-formyltetrahydrofolate biosynthetic process,formate metabolic process,tetrahydrofolate interconversion,tetrahydrofolate metabolic process,folic acid metabolic process,embryonic neurocranium morphogenesis,embryonic viscerocranium morphogenesis,oxidation-reduction process	;;formate-tetrahydrofolate ligase activity,methenyltetrahydrofolate cyclohydrolase activity,methylenetetrahydrofolate dehydrogenase (NADP+) activity,ATP binding,protein homodimerization activity	;;mitochondrion,mitochondrial matrix,membrane	tr;tr;sp	1	1	uniprot_human_proteome	>tr|A0A087WVM4|A0A087WVM4_HUMAN Monofunctional C1-tetrahydrofolate synthase, mitochondrial OS=Homo sapiens GN=MTHFD1L PE=1 SV=1;>tr|B7ZM99|B7ZM99_HUMAN MTHFD1L protein OS=Homo sapiens GN=MTHFD1L PE=1 SV=1;>sp|Q6UB35|C1TM_HUMAN Monofunctional C1-tetrahydrofolate synthase, mitochondrial OS=Homo sapiens GN=MTHFD1L PE=1 SV=1	14	14
A0A087WVM4;B7ZM99;Q6UB35	MTHFD1L	A0A087WVM4;B7ZM99;Q6UB35	A0A087WVM4_HUMAN;B7ZM99_HUMAN;C1TM_HUMAN	Monofunctional C1-tetrahydrofolate synthase, mitochondrial;MTHFD1L protein;Monofunctional C1-tetrahydrofolate synthase, mitochondrial	TRUE	XDP_MSN / edit_XDP_MSN	XDP_MSN	edit_XDP_MSN	40	A0A087WVM4;B7ZM99;Q6UB35	272301	276076	-0.019867	0.019867	1.3866	0.986324	0	0.393125	0.492671	39	0.222397	Homo sapiens	;;neural tube closure,folic acid-containing compound metabolic process,purine nucleobase biosynthetic process,10-formyltetrahydrofolate biosynthetic process,formate metabolic process,tetrahydrofolate interconversion,tetrahydrofolate metabolic process,folic acid metabolic process,embryonic neurocranium morphogenesis,embryonic viscerocranium morphogenesis,oxidation-reduction process	;;formate-tetrahydrofolate ligase activity,methenyltetrahydrofolate cyclohydrolase activity,methylenetetrahydrofolate dehydrogenase (NADP+) activity,ATP binding,protein homodimerization activity	;;mitochondrion,mitochondrial matrix,membrane	tr;tr;sp	1	1	uniprot_human_proteome	>tr|A0A087WVM4|A0A087WVM4_HUMAN Monofunctional C1-tetrahydrofolate synthase, mitochondrial OS=Homo sapiens GN=MTHFD1L PE=1 SV=1;>tr|B7ZM99|B7ZM99_HUMAN MTHFD1L protein OS=Homo sapiens GN=MTHFD1L PE=1 SV=1;>sp|Q6UB35|C1TM_HUMAN Monofunctional C1-tetrahydrofolate synthase, mitochondrial OS=Homo sapiens GN=MTHFD1L PE=1 SV=1	14	14
A0A087WVM4;B7ZM99;Q6UB35	MTHFD1L	A0A087WVM4;B7ZM99;Q6UB35	A0A087WVM4_HUMAN;B7ZM99_HUMAN;C1TM_HUMAN	Monofunctional C1-tetrahydrofolate synthase, mitochondrial;MTHFD1L protein;Monofunctional C1-tetrahydrofolate synthase, mitochondrial	TRUE	edit_XDP_MSN / Contr_MSN	edit_XDP_MSN	Contr_MSN	40	A0A087WVM4;B7ZM99;Q6UB35	259305	276076	0.0904203	0.0904203	6.46803	1.06468	0	0.37829	0.313643	39	0.189769	Homo sapiens	;;neural tube closure,folic acid-containing compound metabolic process,purine nucleobase biosynthetic process,10-formyltetrahydrofolate biosynthetic process,formate metabolic process,tetrahydrofolate interconversion,tetrahydrofolate metabolic process,folic acid metabolic process,embryonic neurocranium morphogenesis,embryonic viscerocranium morphogenesis,oxidation-reduction process	;;formate-tetrahydrofolate ligase activity,methenyltetrahydrofolate cyclohydrolase activity,methylenetetrahydrofolate dehydrogenase (NADP+) activity,ATP binding,protein homodimerization activity	;;mitochondrion,mitochondrial matrix,membrane	tr;tr;sp	1	1	uniprot_human_proteome	>tr|A0A087WVM4|A0A087WVM4_HUMAN Monofunctional C1-tetrahydrofolate synthase, mitochondrial OS=Homo sapiens GN=MTHFD1L PE=1 SV=1;>tr|B7ZM99|B7ZM99_HUMAN MTHFD1L protein OS=Homo sapiens GN=MTHFD1L PE=1 SV=1;>sp|Q6UB35|C1TM_HUMAN Monofunctional C1-tetrahydrofolate synthase, mitochondrial OS=Homo sapiens GN=MTHFD1L PE=1 SV=1	14	14
A0A087WVP1;Q14517	FAT1	A0A087WVP1;Q14517	A0A087WVP1_HUMAN;FAT1_HUMAN	Protocadherin Fat 1	TRUE	XDP_MSN / Contr_MSN	XDP_MSN	Contr_MSN	40	A0A087WVP1;Q14517	57580.3	53850.8	0.0966073	0.0966073	-6.47702	1.06926	0	0.12649	0.218937	39	0.318475	Homo sapiens	;actin filament organization,cell adhesion,homophilic cell adhesion via plasma membrane adhesion molecules,establishment or maintenance of cell polarity,cell-cell signaling,anatomical structure morphogenesis,single organismal cell-cell adhesion,cell migration	;calcium ion binding,protein binding	;nucleus,plasma membrane,integral component of plasma membrane,cell-cell junction,focal adhesion,lamellipodium,filopodium,perinuclear region of cytoplasm,extracellular exosome	tr;sp	1	1;2	uniprot_human_proteome	>tr|A0A087WVP1|A0A087WVP1_HUMAN Protocadherin Fat 1 OS=Homo sapiens GN=FAT1 PE=1 SV=1;>sp|Q14517|FAT1_HUMAN Protocadherin Fat 1 OS=Homo sapiens GN=FAT1 PE=1 SV=2	6	6
A0A087WVP1;Q14517	FAT1	A0A087WVP1;Q14517	A0A087WVP1_HUMAN;FAT1_HUMAN	Protocadherin Fat 1	TRUE	XDP_MSN / edit_XDP_MSN	XDP_MSN	edit_XDP_MSN	20	A0A087WVP1;Q14517	57580.3	68986.8	-0.260745	0.260745	19.8097	0.834657	0	0.917969	0.682644	19	0.657712	Homo sapiens	;actin filament organization,cell adhesion,homophilic cell adhesion via plasma membrane adhesion molecules,establishment or maintenance of cell polarity,cell-cell signaling,anatomical structure morphogenesis,single organismal cell-cell adhesion,cell migration	;calcium ion binding,protein binding	;nucleus,plasma membrane,integral component of plasma membrane,cell-cell junction,focal adhesion,lamellipodium,filopodium,perinuclear region of cytoplasm,extracellular exosome	tr;sp	1	1;2	uniprot_human_proteome	>tr|A0A087WVP1|A0A087WVP1_HUMAN Protocadherin Fat 1 OS=Homo sapiens GN=FAT1 PE=1 SV=1;>sp|Q14517|FAT1_HUMAN Protocadherin Fat 1 OS=Homo sapiens GN=FAT1 PE=1 SV=2	6	6
A0A087WVP1;Q14517	FAT1	A0A087WVP1;Q14517	A0A087WVP1_HUMAN;FAT1_HUMAN	Protocadherin Fat 1	TRUE	edit_XDP_MSN / Contr_MSN	edit_XDP_MSN	Contr_MSN	20	A0A087WVP1;Q14517	53850.8	68986.8	0.357352	0.357352	28.1072	1.28107	0	0.316271	0.280678	19	0.81422	Homo sapiens	;actin filament organization,cell adhesion,homophilic cell adhesion via plasma membrane adhesion molecules,establishment or maintenance of cell polarity,cell-cell signaling,anatomical structure morphogenesis,single organismal cell-cell adhesion,cell migration	;calcium ion binding,protein binding	;nucleus,plasma membrane,integral component of plasma membrane,cell-cell junction,focal adhesion,lamellipodium,filopodium,perinuclear region of cytoplasm,extracellular exosome	tr;sp	1	1;2	uniprot_human_proteome	>tr|A0A087WVP1|A0A087WVP1_HUMAN Protocadherin Fat 1 OS=Homo sapiens GN=FAT1 PE=1 SV=1;>sp|Q14517|FAT1_HUMAN Protocadherin Fat 1 OS=Homo sapiens GN=FAT1 PE=1 SV=2	6	6
A0A087WVQ6;Q00610;Q00610-2	CLTC	A0A087WVQ6;Q00610;Q00610-2	A0A087WVQ6_HUMAN;CLH1_HUMAN;CLH1_HUMAN	Clathrin heavy chain;Clathrin heavy chain 1;Isoform 2 of Clathrin heavy chain 1	TRUE	XDP_MSN / Contr_MSN	XDP_MSN	Contr_MSN	1144	A0A087WVQ6;Q00610;Q00610-2	8890282	8936887	-0.0075432	0.0075432	0.524224	0.994785	0	0.0686621	0.151918	1143	0.0448205	Homo sapiens	;osteoblast differentiation,intracellular protein transport,receptor-mediated endocytosis,autophagy,microtubule-based movement,mitotic nuclear division,antigen processing and presentation of exogenous peptide antigen via MHC class II,receptor internalization,transferrin transport,retrograde transport, endosome to Golgi,cell division,Wnt signaling pathway, planar cell polarity pathway,regulation o…	;RNA binding,double-stranded RNA binding,structural molecule activity,protein binding,protein kinase binding,clathrin light chain binding;	;lysosome,endosome,spindle,cytosol,plasma membrane,focal adhesion,membrane,clathrin coat,clathrin coat of trans-Golgi network vesicle,clathrin coat of coated pit,clathrin-coated vesicle,clathrin-coated endocytic vesicle membrane,extracellular matrix,trans-Golgi network membrane,endolysosome membrane,melanosome,protein complex,extracellular exosome,clathrin complex,extracellular vesicle,mitotic sp…	tr;sp;sp	1;1;	1;5;	uniprot_human_proteome	>tr|A0A087WVQ6|A0A087WVQ6_HUMAN Clathrin heavy chain OS=Homo sapiens GN=CLTC PE=1 SV=1;>sp|Q00610|CLH1_HUMAN Clathrin heavy chain 1 OS=Homo sapiens GN=CLTC PE=1 SV=5;>sp|Q00610-2|CLH1_HUMAN Isoform 2 of Clathrin heavy chain 1 OS=Homo sapiens GN=CLTC	95	182
A0A087WVQ6;Q00610;Q00610-2	CLTC	A0A087WVQ6;Q00610;Q00610-2	A0A087WVQ6_HUMAN;CLH1_HUMAN;CLH1_HUMAN	Clathrin heavy chain;Clathrin heavy chain 1;Isoform 2 of Clathrin heavy chain 1	TRUE	XDP_MSN / edit_XDP_MSN	XDP_MSN	edit_XDP_MSN	572	A0A087WVQ6;Q00610;Q00610-2	8890282	7767936	0.194698	0.194698	-12.6244	1.14448	0	0.697468	0.615433	571	0.070248	Homo sapiens	;osteoblast differentiation,intracellular protein transport,receptor-mediated endocytosis,autophagy,microtubule-based movement,mitotic nuclear division,antigen processing and presentation of exogenous peptide antigen via MHC class II,receptor internalization,transferrin transport,retrograde transport, endosome to Golgi,cell division,Wnt signaling pathway, planar cell polarity pathway,regulation o…	;RNA binding,double-stranded RNA binding,structural molecule activity,protein binding,protein kinase binding,clathrin light chain binding;	;lysosome,endosome,spindle,cytosol,plasma membrane,focal adhesion,membrane,clathrin coat,clathrin coat of trans-Golgi network vesicle,clathrin coat of coated pit,clathrin-coated vesicle,clathrin-coated endocytic vesicle membrane,extracellular matrix,trans-Golgi network membrane,endolysosome membrane,melanosome,protein complex,extracellular exosome,clathrin complex,extracellular vesicle,mitotic sp…	tr;sp;sp	1;1;	1;5;	uniprot_human_proteome	>tr|A0A087WVQ6|A0A087WVQ6_HUMAN Clathrin heavy chain OS=Homo sapiens GN=CLTC PE=1 SV=1;>sp|Q00610|CLH1_HUMAN Clathrin heavy chain 1 OS=Homo sapiens GN=CLTC PE=1 SV=5;>sp|Q00610-2|CLH1_HUMAN Isoform 2 of Clathrin heavy chain 1 OS=Homo sapiens GN=CLTC	95	182
A0A087WVQ6;Q00610;Q00610-2	CLTC	A0A087WVQ6;Q00610;Q00610-2	A0A087WVQ6_HUMAN;CLH1_HUMAN;CLH1_HUMAN	Clathrin heavy chain;Clathrin heavy chain 1;Isoform 2 of Clathrin heavy chain 1	TRUE	edit_XDP_MSN / Contr_MSN	edit_XDP_MSN	Contr_MSN	572	A0A087WVQ6;Q00610;Q00610-2	8936887	7767936	-0.202241	0.202241	-13.0801	0.869199	0	0.00191938	0.00860603	571	0.0528332	Homo sapiens	;osteoblast differentiation,intracellular protein transport,receptor-mediated endocytosis,autophagy,microtubule-based movement,mitotic nuclear division,antigen processing and presentation of exogenous peptide antigen via MHC class II,receptor internalization,transferrin transport,retrograde transport, endosome to Golgi,cell division,Wnt signaling pathway, planar cell polarity pathway,regulation o…	;RNA binding,double-stranded RNA binding,structural molecule activity,protein binding,protein kinase binding,clathrin light chain binding;	;lysosome,endosome,spindle,cytosol,plasma membrane,focal adhesion,membrane,clathrin coat,clathrin coat of trans-Golgi network vesicle,clathrin coat of coated pit,clathrin-coated vesicle,clathrin-coated endocytic vesicle membrane,extracellular matrix,trans-Golgi network membrane,endolysosome membrane,melanosome,protein complex,extracellular exosome,clathrin complex,extracellular vesicle,mitotic sp…	tr;sp;sp	1;1;	1;5;	uniprot_human_proteome	>tr|A0A087WVQ6|A0A087WVQ6_HUMAN Clathrin heavy chain OS=Homo sapiens GN=CLTC PE=1 SV=1;>sp|Q00610|CLH1_HUMAN Clathrin heavy chain 1 OS=Homo sapiens GN=CLTC PE=1 SV=5;>sp|Q00610-2|CLH1_HUMAN Isoform 2 of Clathrin heavy chain 1 OS=Homo sapiens GN=CLTC	95	182
A0A087WVZ9;A0A0A0MQR7;P19388	POLR2E	A0A087WVZ9;A0A0A0MQR7;P19388	A0A087WVZ9_HUMAN;A0A0A0MQR7_HUMAN;RPAB1_HUMAN	DNA-directed RNA polymerases I, II, and III subunit RPABC1;DNA-directed RNA polymerases I, II, and III subunit RPABC1;DNA-directed RNA polymerases I, II, and III subunit RPABC1	TRUE	XDP_MSN / Contr_MSN	XDP_MSN	Contr_MSN	24	A0A087WVZ9;A0A0A0MQR7;P19388	112709	107266	0.0714117	0.0714117	-4.82937	1.05074	0	0.98555	0.619949	23	0.159329	Homo sapiens	;;mRNA splicing, via spliceosome,transcription-coupled nucleotide-excision repair,transcription initiation from RNA polymerase I promoter,transcription elongation from RNA polymerase I promoter,termination of RNA polymerase I transcription,transcription from RNA polymerase II promoter,transcription initiation from RNA polymerase II promoter,transcription elongation from RNA polymerase II promoter…	;;DNA binding,DNA-directed RNA polymerase activity,protein binding,RNA polymerase I activity,RNA polymerase II activity,RNA polymerase III activity	;;nucleus,nucleoplasm,DNA-directed RNA polymerase II, core complex,DNA-directed RNA polymerase III complex,DNA-directed RNA polymerase I complex,cytosol	tr;tr;sp	1	1;1;4	uniprot_human_proteome	>tr|A0A087WVZ9|A0A087WVZ9_HUMAN DNA-directed RNA polymerases I, II, and III subunit RPABC1 OS=Homo sapiens GN=POLR2E PE=1 SV=1;>tr|A0A0A0MQR7|A0A0A0MQR7_HUMAN DNA-directed RNA polymerases I, II, and III subunit RPABC1 OS=Homo sapiens GN=POLR2E PE=1 SV=1;>sp|P19388|RPAB1_HUMAN DNA-directed RNA polymerases I, II, and III subunit RPABC1 OS=Homo sapiens GN=POLR2E PE=1 SV=4	4	5
A0A087WVZ9;A0A0A0MQR7;P19388	POLR2E	A0A087WVZ9;A0A0A0MQR7;P19388	A0A087WVZ9_HUMAN;A0A0A0MQR7_HUMAN;RPAB1_HUMAN	DNA-directed RNA polymerases I, II, and III subunit RPABC1;DNA-directed RNA polymerases I, II, and III subunit RPABC1;DNA-directed RNA polymerases I, II, and III subunit RPABC1	TRUE	XDP_MSN / edit_XDP_MSN	XDP_MSN	edit_XDP_MSN	12	A0A087WVZ9;A0A0A0MQR7;P19388	112709	118280	-0.0696091	0.0696091	4.94323	0.952896	0	0.710884	0.619862	11	0.226228	Homo sapiens	;;mRNA splicing, via spliceosome,transcription-coupled nucleotide-excision repair,transcription initiation from RNA polymerase I promoter,transcription elongation from RNA polymerase I promoter,termination of RNA polymerase I transcription,transcription from RNA polymerase II promoter,transcription initiation from RNA polymerase II promoter,transcription elongation from RNA polymerase II promoter…	;;DNA binding,DNA-directed RNA polymerase activity,protein binding,RNA polymerase I activity,RNA polymerase II activity,RNA polymerase III activity	;;nucleus,nucleoplasm,DNA-directed RNA polymerase II, core complex,DNA-directed RNA polymerase III complex,DNA-directed RNA polymerase I complex,cytosol	tr;tr;sp	1	1;1;4	uniprot_human_proteome	>tr|A0A087WVZ9|A0A087WVZ9_HUMAN DNA-directed RNA polymerases I, II, and III subunit RPABC1 OS=Homo sapiens GN=POLR2E PE=1 SV=1;>tr|A0A0A0MQR7|A0A0A0MQR7_HUMAN DNA-directed RNA polymerases I, II, and III subunit RPABC1 OS=Homo sapiens GN=POLR2E PE=1 SV=1;>sp|P19388|RPAB1_HUMAN DNA-directed RNA polymerases I, II, and III subunit RPABC1 OS=Homo sapiens GN=POLR2E PE=1 SV=4	4	5
A0A087WVZ9;A0A0A0MQR7;P19388	POLR2E	A0A087WVZ9;A0A0A0MQR7;P19388	A0A087WVZ9_HUMAN;A0A0A0MQR7_HUMAN;RPAB1_HUMAN	DNA-directed RNA polymerases I, II, and III subunit RPABC1;DNA-directed RNA polymerases I, II, and III subunit RPABC1;DNA-directed RNA polymerases I, II, and III subunit RPABC1	TRUE	edit_XDP_MSN / Contr_MSN	edit_XDP_MSN	Contr_MSN	12	A0A087WVZ9;A0A0A0MQR7;P19388	107266	118280	0.141021	0.141021	10.2685	1.10269	0	0.701938	0.442991	11	0.306547	Homo sapiens	;;mRNA splicing, via spliceosome,transcription-coupled nucleotide-excision repair,transcription initiation from RNA polymerase I promoter,transcription elongation from RNA polymerase I promoter,termination of RNA polymerase I transcription,transcription from RNA polymerase II promoter,transcription initiation from RNA polymerase II promoter,transcription elongation from RNA polymerase II promoter…	;;DNA binding,DNA-directed RNA polymerase activity,protein binding,RNA polymerase I activity,RNA polymerase II activity,RNA polymerase III activity	;;nucleus,nucleoplasm,DNA-directed RNA polymerase II, core complex,DNA-directed RNA polymerase III complex,DNA-directed RNA polymerase I complex,cytosol	tr;tr;sp	1	1;1;4	uniprot_human_proteome	>tr|A0A087WVZ9|A0A087WVZ9_HUMAN DNA-directed RNA polymerases I, II, and III subunit RPABC1 OS=Homo sapiens GN=POLR2E PE=1 SV=1;>tr|A0A0A0MQR7|A0A0A0MQR7_HUMAN DNA-directed RNA polymerases I, II, and III subunit RPABC1 OS=Homo sapiens GN=POLR2E PE=1 SV=1;>sp|P19388|RPAB1_HUMAN DNA-directed RNA polymerases I, II, and III subunit RPABC1 OS=Homo sapiens GN=POLR2E PE=1 SV=4	4	5
A0A087WW06;B0QYP5;Q96AY4	TTC28	A0A087WW06;B0QYP5;Q96AY4	A0A087WW06_HUMAN;B0QYP5_HUMAN;TTC28_HUMAN	Tetratricopeptide repeat protein 28;Tetratricopeptide repeat protein 28 (Fragment);Tetratricopeptide repeat protein 28	TRUE	XDP_MSN / Contr_MSN	XDP_MSN	Contr_MSN	16	A0A087WW06;B0QYP5;Q96AY4	12045.1	11356.5	0.0849288	0.0849288	-5.71689	1.06064	0	0.381954	0.39156	15	0.535708	Homo sapiens	;;mitotic nuclear division,regulation of mitotic cell cycle,cell division	;;	;;spindle pole,cytoplasm,centrosome,midbody	tr;tr;sp	1	1;1;4	uniprot_human_proteome	>tr|A0A087WW06|A0A087WW06_HUMAN Tetratricopeptide repeat protein 28 OS=Homo sapiens GN=TTC28 PE=1 SV=1;>tr|B0QYP5|B0QYP5_HUMAN Tetratricopeptide repeat protein 28 (Fragment) OS=Homo sapiens GN=TTC28 PE=1 SV=1;>sp|Q96AY4|TTC28_HUMAN Tetratricopeptide repeat protein 28 OS=Homo sapiens GN=TTC28 PE=1 SV=4	2	3
A0A087WW06;B0QYP5;Q96AY4	TTC28	A0A087WW06;B0QYP5;Q96AY4	A0A087WW06_HUMAN;B0QYP5_HUMAN;TTC28_HUMAN	Tetratricopeptide repeat protein 28;Tetratricopeptide repeat protein 28 (Fragment);Tetratricopeptide repeat protein 28	TRUE	XDP_MSN / edit_XDP_MSN	XDP_MSN	edit_XDP_MSN	8	A0A087WW06;B0QYP5;Q96AY4	12045.1	15888.7	-0.399545	0.399545	31.9091	0.758098	0	0.223078	0.39207	7	1.13408	Homo sapiens	;;mitotic nuclear division,regulation of mitotic cell cycle,cell division	;;	;;spindle pole,cytoplasm,centrosome,midbody	tr;tr;sp	1	1;1;4	uniprot_human_proteome	>tr|A0A087WW06|A0A087WW06_HUMAN Tetratricopeptide repeat protein 28 OS=Homo sapiens GN=TTC28 PE=1 SV=1;>tr|B0QYP5|B0QYP5_HUMAN Tetratricopeptide repeat protein 28 (Fragment) OS=Homo sapiens GN=TTC28 PE=1 SV=1;>sp|Q96AY4|TTC28_HUMAN Tetratricopeptide repeat protein 28 OS=Homo sapiens GN=TTC28 PE=1 SV=4	2	3
A0A087WW06;B0QYP5;Q96AY4	TTC28	A0A087WW06;B0QYP5;Q96AY4	A0A087WW06_HUMAN;B0QYP5_HUMAN;TTC28_HUMAN	Tetratricopeptide repeat protein 28;Tetratricopeptide repeat protein 28 (Fragment);Tetratricopeptide repeat protein 28	TRUE	edit_XDP_MSN / Contr_MSN	edit_XDP_MSN	Contr_MSN	8	A0A087WW06;B0QYP5;Q96AY4	11356.5	15888.7	0.484473	0.484473	39.9075	1.39908	0	0.341614	0.294106	7	0.433804	Homo sapiens	;;mitotic nuclear division,regulation of mitotic cell cycle,cell division	;;	;;spindle pole,cytoplasm,centrosome,midbody	tr;tr;sp	1	1;1;4	uniprot_human_proteome	>tr|A0A087WW06|A0A087WW06_HUMAN Tetratricopeptide repeat protein 28 OS=Homo sapiens GN=TTC28 PE=1 SV=1;>tr|B0QYP5|B0QYP5_HUMAN Tetratricopeptide repeat protein 28 (Fragment) OS=Homo sapiens GN=TTC28 PE=1 SV=1;>sp|Q96AY4|TTC28_HUMAN Tetratricopeptide repeat protein 28 OS=Homo sapiens GN=TTC28 PE=1 SV=4	2	3
A0A087WW40;Q9Y371;Q9Y371-2	SH3GLB1	A0A087WW40;Q9Y371;Q9Y371-2	A0A087WW40_HUMAN;SHLB1_HUMAN;SHLB1_HUMAN	Endophilin-B1;Endophilin-B1;Isoform 2 of Endophilin-B1	TRUE	XDP_MSN / Contr_MSN	XDP_MSN	Contr_MSN	80	A0A087WW40;Q9Y371;Q9Y371-2	638234	730691	-0.195176	0.195176	14.4864	0.873466	0	0.00400563	0.0241004	79	0.097896	Homo sapiens	;autophagy,apoptotic process,positive regulation of autophagy,regulation of macroautophagy,regulation of protein stability,positive regulation of protein oligomerization,regulation of cytokinesis,receptor catabolic process,cellular response to amino acid starvation,cellular response to glucose starvation,autophagic cell death,protein oligomerization,membrane fission,positive regulation of membran…	;protein binding,lipid binding,identical protein binding,protein homodimerization activity,cadherin binding;	;Golgi membrane,autophagosome membrane,cytoplasm,mitochondrial outer membrane,cytosol,midbody,cytoplasmic vesicle,extracellular exosome;	tr;sp;sp	1;1;	1;1;	uniprot_human_proteome	>tr|A0A087WW40|A0A087WW40_HUMAN Endophilin-B1 OS=Homo sapiens GN=SH3GLB1 PE=1 SV=1;>sp|Q9Y371|SHLB1_HUMAN Endophilin-B1 OS=Homo sapiens GN=SH3GLB1 PE=1 SV=1;>sp|Q9Y371-2|SHLB1_HUMAN Isoform 2 of Endophilin-B1 OS=Homo sapiens GN=SH3GLB1	8	10
A0A087WW40;Q9Y371;Q9Y371-2	SH3GLB1	A0A087WW40;Q9Y371;Q9Y371-2	A0A087WW40_HUMAN;SHLB1_HUMAN;SHLB1_HUMAN	Endophilin-B1;Endophilin-B1;Isoform 2 of Endophilin-B1	TRUE	XDP_MSN / edit_XDP_MSN	XDP_MSN	edit_XDP_MSN	40	A0A087WW40;Q9Y371;Q9Y371-2	638234	564152	0.178	0.178	-11.6073	1.13131	0	0.00113054	0.0203747	39	0.108967	Homo sapiens	;autophagy,apoptotic process,positive regulation of autophagy,regulation of macroautophagy,regulation of protein stability,positive regulation of protein oligomerization,regulation of cytokinesis,receptor catabolic process,cellular response to amino acid starvation,cellular response to glucose starvation,autophagic cell death,protein oligomerization,membrane fission,positive regulation of membran…	;protein binding,lipid binding,identical protein binding,protein homodimerization activity,cadherin binding;	;Golgi membrane,autophagosome membrane,cytoplasm,mitochondrial outer membrane,cytosol,midbody,cytoplasmic vesicle,extracellular exosome;	tr;sp;sp	1;1;	1;1;	uniprot_human_proteome	>tr|A0A087WW40|A0A087WW40_HUMAN Endophilin-B1 OS=Homo sapiens GN=SH3GLB1 PE=1 SV=1;>sp|Q9Y371|SHLB1_HUMAN Endophilin-B1 OS=Homo sapiens GN=SH3GLB1 PE=1 SV=1;>sp|Q9Y371-2|SHLB1_HUMAN Isoform 2 of Endophilin-B1 OS=Homo sapiens GN=SH3GLB1	8	10
A0A087WW40;Q9Y371;Q9Y371-2	SH3GLB1	A0A087WW40;Q9Y371;Q9Y371-2	A0A087WW40_HUMAN;SHLB1_HUMAN;SHLB1_HUMAN	Endophilin-B1;Endophilin-B1;Isoform 2 of Endophilin-B1	TRUE	edit_XDP_MSN / Contr_MSN	edit_XDP_MSN	Contr_MSN	40	A0A087WW40;Q9Y371;Q9Y371-2	730691	564152	-0.373177	0.373177	-22.7919	0.772081	0	0.000735069	0.00428618	39	0.17794	Homo sapiens	;autophagy,apoptotic process,positive regulation of autophagy,regulation of macroautophagy,regulation of protein stability,positive regulation of protein oligomerization,regulation of cytokinesis,receptor catabolic process,cellular response to amino acid starvation,cellular response to glucose starvation,autophagic cell death,protein oligomerization,membrane fission,positive regulation of membran…	;protein binding,lipid binding,identical protein binding,protein homodimerization activity,cadherin binding;	;Golgi membrane,autophagosome membrane,cytoplasm,mitochondrial outer membrane,cytosol,midbody,cytoplasmic vesicle,extracellular exosome;	tr;sp;sp	1;1;	1;1;	uniprot_human_proteome	>tr|A0A087WW40|A0A087WW40_HUMAN Endophilin-B1 OS=Homo sapiens GN=SH3GLB1 PE=1 SV=1;>sp|Q9Y371|SHLB1_HUMAN Endophilin-B1 OS=Homo sapiens GN=SH3GLB1 PE=1 SV=1;>sp|Q9Y371-2|SHLB1_HUMAN Isoform 2 of Endophilin-B1 OS=Homo sapiens GN=SH3GLB1	8	10
A0A087WW58;C9JAG1;Q9C0D9	SELENOI;SELENOI;EPT1	A0A087WW58;C9JAG1;Q9C0D9	A0A087WW58_HUMAN;C9JAG1_HUMAN;EPT1_HUMAN	Protein SELENOI;Protein SELENOI (Fragment);Ethanolaminephosphotransferase 1	TRUE	XDP_MSN / Contr_MSN	XDP_MSN	Contr_MSN	16	A0A087WW58;C9JAG1;Q9C0D9	86788.4	89794.5	-0.0491236	0.0491236	3.46362	0.966523	0	0.988572	0.620861	15	0.094477	Homo sapiens	;;phosphatidylethanolamine biosynthetic process,positive regulation of protein targeting to mitochondrion	;;ethanolaminephosphotransferase activity,metal ion binding	;;endoplasmic reticulum membrane,integral component of membrane	tr;tr;sp	1	1;1;3	uniprot_human_proteome	>tr|A0A087WW58|A0A087WW58_HUMAN Protein SELENOI OS=Homo sapiens GN=SELENOI PE=1 SV=1;>tr|C9JAG1|C9JAG1_HUMAN Protein SELENOI (Fragment) OS=Homo sapiens GN=SELENOI PE=1 SV=1;>sp|Q9C0D9|EPT1_HUMAN Ethanolaminephosphotransferase 1 OS=Homo sapiens GN=EPT1 PE=1 SV=3	2	2
A0A087WW58;C9JAG1;Q9C0D9	SELENOI;SELENOI;EPT1	A0A087WW58;C9JAG1;Q9C0D9	A0A087WW58_HUMAN;C9JAG1_HUMAN;EPT1_HUMAN	Protein SELENOI;Protein SELENOI (Fragment);Ethanolaminephosphotransferase 1	TRUE	XDP_MSN / edit_XDP_MSN	XDP_MSN	edit_XDP_MSN	8	A0A087WW58;C9JAG1;Q9C0D9	86788.4	86108.4	0.0113488	0.0113488	-0.783551	1.0079	0	0.806523	0.653125	7	0.133622	Homo sapiens	;;phosphatidylethanolamine biosynthetic process,positive regulation of protein targeting to mitochondrion	;;ethanolaminephosphotransferase activity,metal ion binding	;;endoplasmic reticulum membrane,integral component of membrane	tr;tr;sp	1	1;1;3	uniprot_human_proteome	>tr|A0A087WW58|A0A087WW58_HUMAN Protein SELENOI OS=Homo sapiens GN=SELENOI PE=1 SV=1;>tr|C9JAG1|C9JAG1_HUMAN Protein SELENOI (Fragment) OS=Homo sapiens GN=SELENOI PE=1 SV=1;>sp|Q9C0D9|EPT1_HUMAN Ethanolaminephosphotransferase 1 OS=Homo sapiens GN=EPT1 PE=1 SV=3	2	2
A0A087WW58;C9JAG1;Q9C0D9	SELENOI;SELENOI;EPT1	A0A087WW58;C9JAG1;Q9C0D9	A0A087WW58_HUMAN;C9JAG1_HUMAN;EPT1_HUMAN	Protein SELENOI;Protein SELENOI (Fragment);Ethanolaminephosphotransferase 1	TRUE	edit_XDP_MSN / Contr_MSN	edit_XDP_MSN	Contr_MSN	8	A0A087WW58;C9JAG1;Q9C0D9	89794.5	86108.4	-0.0604724	0.0604724	-4.10499	0.95895	0	0.347071	0.297387	7	0.139135	Homo sapiens	;;phosphatidylethanolamine biosynthetic process,positive regulation of protein targeting to mitochondrion	;;ethanolaminephosphotransferase activity,metal ion binding	;;endoplasmic reticulum membrane,integral component of membrane	tr;tr;sp	1	1;1;3	uniprot_human_proteome	>tr|A0A087WW58|A0A087WW58_HUMAN Protein SELENOI OS=Homo sapiens GN=SELENOI PE=1 SV=1;>tr|C9JAG1|C9JAG1_HUMAN Protein SELENOI (Fragment) OS=Homo sapiens GN=SELENOI PE=1 SV=1;>sp|Q9C0D9|EPT1_HUMAN Ethanolaminephosphotransferase 1 OS=Homo sapiens GN=EPT1 PE=1 SV=3	2	2
A0A087WW77;Q15334	LLGL1	A0A087WW77;Q15334	A0A087WW77_HUMAN;L2GL1_HUMAN	Lethal(2) giant larvae protein homolog 1	TRUE	XDP_MSN / Contr_MSN	XDP_MSN	Contr_MSN	176	A0A087WW77;Q15334	556050	457796	0.280509	0.280509	-17.67	1.21462	0	0.00615266	0.0322554	175	0.0770781	Homo sapiens	;protein complex assembly,exocytosis,Golgi to plasma membrane transport,axonogenesis,regulation of exocytosis,cortical actin cytoskeleton organization,positive regulation of GTPase activity,regulation of protein secretion	;GTPase activator activity,structural molecule activity,protein binding,Rab GTPase binding,protein kinase binding,syntaxin binding	;Golgi cis cisterna,cytoplasm,cytoskeleton,plasma membrane,cortical actin cytoskeleton,early endosome membrane,trans-Golgi network membrane,axon	tr;sp	1	1;3	uniprot_human_proteome	>tr|A0A087WW77|A0A087WW77_HUMAN Lethal(2) giant larvae protein homolog 1 OS=Homo sapiens GN=LLGL1 PE=1 SV=1;>sp|Q15334|L2GL1_HUMAN Lethal(2) giant larvae protein homolog 1 OS=Homo sapiens GN=LLGL1 PE=1 SV=3	17	25
A0A087WW77;Q15334	LLGL1	A0A087WW77;Q15334	A0A087WW77_HUMAN;L2GL1_HUMAN	Lethal(2) giant larvae protein homolog 1	TRUE	XDP_MSN / edit_XDP_MSN	XDP_MSN	edit_XDP_MSN	88	A0A087WW77;Q15334	556050	575503	-0.0496103	0.0496103	3.49853	0.966197	0	0.790205	0.649445	87	0.113835	Homo sapiens	;protein complex assembly,exocytosis,Golgi to plasma membrane transport,axonogenesis,regulation of exocytosis,cortical actin cytoskeleton organization,positive regulation of GTPase activity,regulation of protein secretion	;GTPase activator activity,structural molecule activity,protein binding,Rab GTPase binding,protein kinase binding,syntaxin binding	;Golgi cis cisterna,cytoplasm,cytoskeleton,plasma membrane,cortical actin cytoskeleton,early endosome membrane,trans-Golgi network membrane,axon	tr;sp	1	1;3	uniprot_human_proteome	>tr|A0A087WW77|A0A087WW77_HUMAN Lethal(2) giant larvae protein homolog 1 OS=Homo sapiens GN=LLGL1 PE=1 SV=1;>sp|Q15334|L2GL1_HUMAN Lethal(2) giant larvae protein homolog 1 OS=Homo sapiens GN=LLGL1 PE=1 SV=3	17	25
A0A087WW77;Q15334	LLGL1	A0A087WW77;Q15334	A0A087WW77_HUMAN;L2GL1_HUMAN	Lethal(2) giant larvae protein homolog 1	TRUE	edit_XDP_MSN / Contr_MSN	edit_XDP_MSN	Contr_MSN	88	A0A087WW77;Q15334	457796	575503	0.330119	0.330119	25.7117	1.25712	0	0.0881842	0.129769	87	0.133327	Homo sapiens	;protein complex assembly,exocytosis,Golgi to plasma membrane transport,axonogenesis,regulation of exocytosis,cortical actin cytoskeleton organization,positive regulation of GTPase activity,regulation of protein secretion	;GTPase activator activity,structural molecule activity,protein binding,Rab GTPase binding,protein kinase binding,syntaxin binding	;Golgi cis cisterna,cytoplasm,cytoskeleton,plasma membrane,cortical actin cytoskeleton,early endosome membrane,trans-Golgi network membrane,axon	tr;sp	1	1;3	uniprot_human_proteome	>tr|A0A087WW77|A0A087WW77_HUMAN Lethal(2) giant larvae protein homolog 1 OS=Homo sapiens GN=LLGL1 PE=1 SV=1;>sp|Q15334|L2GL1_HUMAN Lethal(2) giant larvae protein homolog 1 OS=Homo sapiens GN=LLGL1 PE=1 SV=3	17	25
A0A087WWE2;P24928	POLR2A	A0A087WWE2;P24928	A0A087WWE2_HUMAN;RPB1_HUMAN	DNA-directed RNA polymerase subunit;DNA-directed RNA polymerase II subunit RPB1	TRUE	XDP_MSN / Contr_MSN	XDP_MSN	Contr_MSN	32	A0A087WWE2;P24928	73077.2	74863.5	-0.0348405	0.0348405	2.44435	0.97614	0	0.442226	0.424162	31	0.372551	Homo sapiens	;mRNA splicing, via spliceosome,transcription, RNA-templated,transcription-coupled nucleotide-excision repair,DNA-templated transcription, termination,regulation of transcription, DNA-templated,transcription from RNA polymerase II promoter,transcription initiation from RNA polymerase II promoter,transcription elongation from RNA polymerase II promoter,7-methylguanosine mRNA capping,fibroblast gro…	;DNA binding,RNA binding,DNA-directed RNA polymerase activity,RNA-directed RNA polymerase activity,protein binding,ubiquitin protein ligase binding,metal ion binding,RNA polymerase II activity	;nucleus,nucleoplasm,DNA-directed RNA polymerase II, core complex,nucleolus,Prp19 complex	tr;sp	1	1;2	uniprot_human_proteome	>tr|A0A087WWE2|A0A087WWE2_HUMAN DNA-directed RNA polymerase subunit OS=Homo sapiens GN=POLR2A PE=1 SV=1;>sp|P24928|RPB1_HUMAN DNA-directed RNA polymerase II subunit RPB1 OS=Homo sapiens GN=POLR2A PE=1 SV=2	4	5
A0A087WWE2;P24928	POLR2A	A0A087WWE2;P24928	A0A087WWE2_HUMAN;RPB1_HUMAN	DNA-directed RNA polymerase subunit;DNA-directed RNA polymerase II subunit RPB1	TRUE	XDP_MSN / edit_XDP_MSN	XDP_MSN	edit_XDP_MSN	16	A0A087WWE2;P24928	73077.2	74754.2	-0.0327336	0.0327336	2.29485	0.977566	0	0.336049	0.465672	15	0.310504	Homo sapiens	;mRNA splicing, via spliceosome,transcription, RNA-templated,transcription-coupled nucleotide-excision repair,DNA-templated transcription, termination,regulation of transcription, DNA-templated,transcription from RNA polymerase II promoter,transcription initiation from RNA polymerase II promoter,transcription elongation from RNA polymerase II promoter,7-methylguanosine mRNA capping,fibroblast gro…	;DNA binding,RNA binding,DNA-directed RNA polymerase activity,RNA-directed RNA polymerase activity,protein binding,ubiquitin protein ligase binding,metal ion binding,RNA polymerase II activity	;nucleus,nucleoplasm,DNA-directed RNA polymerase II, core complex,nucleolus,Prp19 complex	tr;sp	1	1;2	uniprot_human_proteome	>tr|A0A087WWE2|A0A087WWE2_HUMAN DNA-directed RNA polymerase subunit OS=Homo sapiens GN=POLR2A PE=1 SV=1;>sp|P24928|RPB1_HUMAN DNA-directed RNA polymerase II subunit RPB1 OS=Homo sapiens GN=POLR2A PE=1 SV=2	4	5
A0A087WWE2;P24928	POLR2A	A0A087WWE2;P24928	A0A087WWE2_HUMAN;RPB1_HUMAN	DNA-directed RNA polymerase subunit;DNA-directed RNA polymerase II subunit RPB1	TRUE	edit_XDP_MSN / Contr_MSN	edit_XDP_MSN	Contr_MSN	16	A0A087WWE2;P24928	74863.5	74754.2	-0.0021069	0.0021069	-0.145932	0.998541	0	0.982345	0.531275	15	0.177272	Homo sapiens	;mRNA splicing, via spliceosome,transcription, RNA-templated,transcription-coupled nucleotide-excision repair,DNA-templated transcription, termination,regulation of transcription, DNA-templated,transcription from RNA polymerase II promoter,transcription initiation from RNA polymerase II promoter,transcription elongation from RNA polymerase II promoter,7-methylguanosine mRNA capping,fibroblast gro…	;DNA binding,RNA binding,DNA-directed RNA polymerase activity,RNA-directed RNA polymerase activity,protein binding,ubiquitin protein ligase binding,metal ion binding,RNA polymerase II activity	;nucleus,nucleoplasm,DNA-directed RNA polymerase II, core complex,nucleolus,Prp19 complex	tr;sp	1	1;2	uniprot_human_proteome	>tr|A0A087WWE2|A0A087WWE2_HUMAN DNA-directed RNA polymerase subunit OS=Homo sapiens GN=POLR2A PE=1 SV=1;>sp|P24928|RPB1_HUMAN DNA-directed RNA polymerase II subunit RPB1 OS=Homo sapiens GN=POLR2A PE=1 SV=2	4	5
A0A087WWK8;A0A0C4DGT3;Q6DN90;Q6DN90-2	IQSEC1	A0A087WWK8;A0A0C4DGT3;Q6DN90;Q6DN90-2	A0A087WWK8_HUMAN;A0A0C4DGT3_HUMAN;IQEC1_HUMAN;IQEC1_HUMAN	IQ motif and SEC7 domain-containing protein 1;IQ motif and SEC7 domain-containing protein 1;IQ motif and SEC7 domain-containing protein 1;Isoform 2 of IQ motif and SEC7 domain-containing protein 1	TRUE	XDP_MSN / Contr_MSN	XDP_MSN	Contr_MSN	72	A0A087WWK8;A0A0C4DGT3;Q6DN90;Q6DN90-2	331896	332592	-0.00302507	0.00302507	0.209902	0.997905	0	0.234695	0.304113	71	0.102244	Homo sapiens	;;actin cytoskeleton organization,regulation of ARF protein signal transduction,positive regulation of GTPase activity;	;;ARF guanyl-nucleotide exchange factor activity,protein binding,lipid binding;	;;nucleolus,cytoplasm,membrane,intracellular membrane-bounded organelle;	tr;tr;sp;sp	1;1;1;	1;1;1;	uniprot_human_proteome	>tr|A0A087WWK8|A0A087WWK8_HUMAN IQ motif and SEC7 domain-containing protein 1 OS=Homo sapiens GN=IQSEC1 PE=1 SV=1;>tr|A0A0C4DGT3|A0A0C4DGT3_HUMAN IQ motif and SEC7 domain-containing protein 1 OS=Homo sapiens GN=IQSEC1 PE=1 SV=1;>sp|Q6DN90|IQEC1_HUMAN IQ motif and SEC7 domain-containing protein 1 OS=Homo sapiens GN=IQSEC1 PE=1 SV=1;>sp|Q6DN90-2|IQEC1_HUMAN Isoform 2 of IQ motif and SEC7 domain-con…	11	12
A0A087WWK8;A0A0C4DGT3;Q6DN90;Q6DN90-2	IQSEC1	A0A087WWK8;A0A0C4DGT3;Q6DN90;Q6DN90-2	A0A087WWK8_HUMAN;A0A0C4DGT3_HUMAN;IQEC1_HUMAN;IQEC1_HUMAN	IQ motif and SEC7 domain-containing protein 1;IQ motif and SEC7 domain-containing protein 1;IQ motif and SEC7 domain-containing protein 1;Isoform 2 of IQ motif and SEC7 domain-containing protein 1	TRUE	XDP_MSN / edit_XDP_MSN	XDP_MSN	edit_XDP_MSN	36	A0A087WWK8;A0A0C4DGT3;Q6DN90;Q6DN90-2	331896	345778	-0.0591138	0.0591138	4.18256	0.959854	0	0.675862	0.606509	35	0.226424	Homo sapiens	;;actin cytoskeleton organization,regulation of ARF protein signal transduction,positive regulation of GTPase activity;	;;ARF guanyl-nucleotide exchange factor activity,protein binding,lipid binding;	;;nucleolus,cytoplasm,membrane,intracellular membrane-bounded organelle;	tr;tr;sp;sp	1;1;1;	1;1;1;	uniprot_human_proteome	>tr|A0A087WWK8|A0A087WWK8_HUMAN IQ motif and SEC7 domain-containing protein 1 OS=Homo sapiens GN=IQSEC1 PE=1 SV=1;>tr|A0A0C4DGT3|A0A0C4DGT3_HUMAN IQ motif and SEC7 domain-containing protein 1 OS=Homo sapiens GN=IQSEC1 PE=1 SV=1;>sp|Q6DN90|IQEC1_HUMAN IQ motif and SEC7 domain-containing protein 1 OS=Homo sapiens GN=IQSEC1 PE=1 SV=1;>sp|Q6DN90-2|IQEC1_HUMAN Isoform 2 of IQ motif and SEC7 domain-con…	11	12
A0A087WWK8;A0A0C4DGT3;Q6DN90;Q6DN90-2	IQSEC1	A0A087WWK8;A0A0C4DGT3;Q6DN90;Q6DN90-2	A0A087WWK8_HUMAN;A0A0C4DGT3_HUMAN;IQEC1_HUMAN;IQEC1_HUMAN	IQ motif and SEC7 domain-containing protein 1;IQ motif and SEC7 domain-containing protein 1;IQ motif and SEC7 domain-containing protein 1;Isoform 2 of IQ motif and SEC7 domain-containing protein 1	TRUE	edit_XDP_MSN / Contr_MSN	edit_XDP_MSN	Contr_MSN	36	A0A087WWK8;A0A0C4DGT3;Q6DN90;Q6DN90-2	332592	345778	0.0560888	0.0560888	3.96434	1.03964	0	0.255093	0.247907	35	0.222853	Homo sapiens	;;actin cytoskeleton organization,regulation of ARF protein signal transduction,positive regulation of GTPase activity;	;;ARF guanyl-nucleotide exchange factor activity,protein binding,lipid binding;	;;nucleolus,cytoplasm,membrane,intracellular membrane-bounded organelle;	tr;tr;sp;sp	1;1;1;	1;1;1;	uniprot_human_proteome	>tr|A0A087WWK8|A0A087WWK8_HUMAN IQ motif and SEC7 domain-containing protein 1 OS=Homo sapiens GN=IQSEC1 PE=1 SV=1;>tr|A0A0C4DGT3|A0A0C4DGT3_HUMAN IQ motif and SEC7 domain-containing protein 1 OS=Homo sapiens GN=IQSEC1 PE=1 SV=1;>sp|Q6DN90|IQEC1_HUMAN IQ motif and SEC7 domain-containing protein 1 OS=Homo sapiens GN=IQSEC1 PE=1 SV=1;>sp|Q6DN90-2|IQEC1_HUMAN Isoform 2 of IQ motif and SEC7 domain-con…	11	12
A0A087WWM0;O43617;O43617-2	TRAPPC3	A0A087WWM0;O43617;O43617-2	A0A087WWM0_HUMAN;TPPC3_HUMAN;TPPC3_HUMAN	Trafficking protein particle complex subunit 3;Trafficking protein particle complex subunit 3;Isoform 2 of Trafficking protein particle complex subunit 3	TRUE	XDP_MSN / Contr_MSN	XDP_MSN	Contr_MSN	48	A0A087WWM0;O43617;O43617-2	581092	583890	-0.00692985	0.00692985	0.481496	0.995208	0	0.737777	0.54789	47	0.125868	Homo sapiens	;positive regulation of GTPase activity,COPII vesicle coating,membrane organization;	;protein binding,Rab guanyl-nucleotide exchange factor activity;	;Golgi membrane,endoplasmic reticulum,Golgi apparatus,cytosol,TRAPP complex;	tr;sp;sp	1;1;	1;1;	uniprot_human_proteome	>tr|A0A087WWM0|A0A087WWM0_HUMAN Trafficking protein particle complex subunit 3 OS=Homo sapiens GN=TRAPPC3 PE=1 SV=1;>sp|O43617|TPPC3_HUMAN Trafficking protein particle complex subunit 3 OS=Homo sapiens GN=TRAPPC3 PE=1 SV=1;>sp|O43617-2|TPPC3_HUMAN Isoform 2 of Trafficking protein particle complex subunit 3 OS=Homo sapiens GN=TRAPPC3	5	6
A0A087WWM0;O43617;O43617-2	TRAPPC3	A0A087WWM0;O43617;O43617-2	A0A087WWM0_HUMAN;TPPC3_HUMAN;TPPC3_HUMAN	Trafficking protein particle complex subunit 3;Trafficking protein particle complex subunit 3;Isoform 2 of Trafficking protein particle complex subunit 3	TRUE	XDP_MSN / edit_XDP_MSN	XDP_MSN	edit_XDP_MSN	24	A0A087WWM0;O43617;O43617-2	581092	645928	-0.152607	0.152607	11.1576	0.899624	0	0.164093	0.346217	23	0.190918	Homo sapiens	;positive regulation of GTPase activity,COPII vesicle coating,membrane organization;	;protein binding,Rab guanyl-nucleotide exchange factor activity;	;Golgi membrane,endoplasmic reticulum,Golgi apparatus,cytosol,TRAPP complex;	tr;sp;sp	1;1;	1;1;	uniprot_human_proteome	>tr|A0A087WWM0|A0A087WWM0_HUMAN Trafficking protein particle complex subunit 3 OS=Homo sapiens GN=TRAPPC3 PE=1 SV=1;>sp|O43617|TPPC3_HUMAN Trafficking protein particle complex subunit 3 OS=Homo sapiens GN=TRAPPC3 PE=1 SV=1;>sp|O43617-2|TPPC3_HUMAN Isoform 2 of Trafficking protein particle complex subunit 3 OS=Homo sapiens GN=TRAPPC3	5	6
A0A087WWM0;O43617;O43617-2	TRAPPC3	A0A087WWM0;O43617;O43617-2	A0A087WWM0_HUMAN;TPPC3_HUMAN;TPPC3_HUMAN	Trafficking protein particle complex subunit 3;Trafficking protein particle complex subunit 3;Isoform 2 of Trafficking protein particle complex subunit 3	TRUE	edit_XDP_MSN / Contr_MSN	edit_XDP_MSN	Contr_MSN	24	A0A087WWM0;O43617;O43617-2	583890	645928	0.145677	0.145677	10.625	1.10625	0	0.0595264	0.0987732	23	0.207296	Homo sapiens	;positive regulation of GTPase activity,COPII vesicle coating,membrane organization;	;protein binding,Rab guanyl-nucleotide exchange factor activity;	;Golgi membrane,endoplasmic reticulum,Golgi apparatus,cytosol,TRAPP complex;	tr;sp;sp	1;1;	1;1;	uniprot_human_proteome	>tr|A0A087WWM0|A0A087WWM0_HUMAN Trafficking protein particle complex subunit 3 OS=Homo sapiens GN=TRAPPC3 PE=1 SV=1;>sp|O43617|TPPC3_HUMAN Trafficking protein particle complex subunit 3 OS=Homo sapiens GN=TRAPPC3 PE=1 SV=1;>sp|O43617-2|TPPC3_HUMAN Isoform 2 of Trafficking protein particle complex subunit 3 OS=Homo sapiens GN=TRAPPC3	5	6
A0A087WWM4;F8WAN9;H0YLV5;H0YMB3;H0YNJ6;Q9P2T1;Q9P2T1-2	GMPR2	A0A087WWM4;F8WAN9;H0YLV5;H0YMB3;H0YNJ6;Q9P2T1;Q9P2T1-2	A0A087WWM4_HUMAN;F8WAN9_HUMAN;H0YLV5_HUMAN;H0YMB3_HUMAN;H0YNJ6_HUMAN;GMPR2_HUMAN;GMPR2_HUMAN	GMP reductase;GMP reductase;GMP reductase;GMP reductase;GMP reductase;GMP reductase 2;Isoform 2 of GMP reductase 2	TRUE	XDP_MSN / Contr_MSN	XDP_MSN	Contr_MSN	48	A0A087WWM4;F8WAN9;H0YLV5;H0YMB3;H0YNJ6;Q9P2T1;Q9P2T1-2	156501	159195	-0.0246242	0.0246242	1.72147	0.983077	0	0.143653	0.237373	47	0.281334	Homo sapiens	;;;;;purine nucleobase metabolic process,purine-containing compound salvage,GMP metabolic process,oxidation-reduction process;	;;;;;GMP reductase activity,metal ion binding;	;;;;;cytosol,GMP reductase complex;	tr;tr;tr;tr;tr;sp;sp	1;1;1;1;1;1;	1;1;1;1;1;1;	uniprot_human_proteome	>tr|A0A087WWM4|A0A087WWM4_HUMAN GMP reductase OS=Homo sapiens GN=GMPR2 PE=1 SV=1;>tr|F8WAN9|F8WAN9_HUMAN GMP reductase OS=Homo sapiens GN=GMPR2 PE=1 SV=1;>tr|H0YLV5|H0YLV5_HUMAN GMP reductase OS=Homo sapiens GN=GMPR2 PE=1 SV=1;>tr|H0YMB3|H0YMB3_HUMAN GMP reductase OS=Homo sapiens GN=GMPR2 PE=1 SV=1;>tr|H0YNJ6|H0YNJ6_HUMAN GMP reductase OS=Homo sapiens GN=GMPR2 PE=1 SV=1;>sp|Q9P2T1|GMPR2_HUMAN GMP…	5	6
A0A087WWM4;F8WAN9;H0YLV5;H0YMB3;H0YNJ6;Q9P2T1;Q9P2T1-2	GMPR2	A0A087WWM4;F8WAN9;H0YLV5;H0YMB3;H0YNJ6;Q9P2T1;Q9P2T1-2	A0A087WWM4_HUMAN;F8WAN9_HUMAN;H0YLV5_HUMAN;H0YMB3_HUMAN;H0YNJ6_HUMAN;GMPR2_HUMAN;GMPR2_HUMAN	GMP reductase;GMP reductase;GMP reductase;GMP reductase;GMP reductase;GMP reductase 2;Isoform 2 of GMP reductase 2	TRUE	XDP_MSN / edit_XDP_MSN	XDP_MSN	edit_XDP_MSN	24	A0A087WWM4;F8WAN9;H0YLV5;H0YMB3;H0YNJ6;Q9P2T1;Q9P2T1-2	156501	151475	0.0470882	0.0470882	-3.21121	1.03318	0	0.086487	0.258116	23	0.469944	Homo sapiens	;;;;;purine nucleobase metabolic process,purine-containing compound salvage,GMP metabolic process,oxidation-reduction process;	;;;;;GMP reductase activity,metal ion binding;	;;;;;cytosol,GMP reductase complex;	tr;tr;tr;tr;tr;sp;sp	1;1;1;1;1;1;	1;1;1;1;1;1;	uniprot_human_proteome	>tr|A0A087WWM4|A0A087WWM4_HUMAN GMP reductase OS=Homo sapiens GN=GMPR2 PE=1 SV=1;>tr|F8WAN9|F8WAN9_HUMAN GMP reductase OS=Homo sapiens GN=GMPR2 PE=1 SV=1;>tr|H0YLV5|H0YLV5_HUMAN GMP reductase OS=Homo sapiens GN=GMPR2 PE=1 SV=1;>tr|H0YMB3|H0YMB3_HUMAN GMP reductase OS=Homo sapiens GN=GMPR2 PE=1 SV=1;>tr|H0YNJ6|H0YNJ6_HUMAN GMP reductase OS=Homo sapiens GN=GMPR2 PE=1 SV=1;>sp|Q9P2T1|GMPR2_HUMAN GMP…	5	6
A0A087WWM4;F8WAN9;H0YLV5;H0YMB3;H0YNJ6;Q9P2T1;Q9P2T1-2	GMPR2	A0A087WWM4;F8WAN9;H0YLV5;H0YMB3;H0YNJ6;Q9P2T1;Q9P2T1-2	A0A087WWM4_HUMAN;F8WAN9_HUMAN;H0YLV5_HUMAN;H0YMB3_HUMAN;H0YNJ6_HUMAN;GMPR2_HUMAN;GMPR2_HUMAN	GMP reductase;GMP reductase;GMP reductase;GMP reductase;GMP reductase;GMP reductase 2;Isoform 2 of GMP reductase 2	TRUE	edit_XDP_MSN / Contr_MSN	edit_XDP_MSN	Contr_MSN	24	A0A087WWM4;F8WAN9;H0YLV5;H0YMB3;H0YNJ6;Q9P2T1;Q9P2T1-2	159195	151475	-0.0717123	0.0717123	-4.8492	0.951508	0	0.0331967	0.068503	23	0.546829	Homo sapiens	;;;;;purine nucleobase metabolic process,purine-containing compound salvage,GMP metabolic process,oxidation-reduction process;	;;;;;GMP reductase activity,metal ion binding;	;;;;;cytosol,GMP reductase complex;	tr;tr;tr;tr;tr;sp;sp	1;1;1;1;1;1;	1;1;1;1;1;1;	uniprot_human_proteome	>tr|A0A087WWM4|A0A087WWM4_HUMAN GMP reductase OS=Homo sapiens GN=GMPR2 PE=1 SV=1;>tr|F8WAN9|F8WAN9_HUMAN GMP reductase OS=Homo sapiens GN=GMPR2 PE=1 SV=1;>tr|H0YLV5|H0YLV5_HUMAN GMP reductase OS=Homo sapiens GN=GMPR2 PE=1 SV=1;>tr|H0YMB3|H0YMB3_HUMAN GMP reductase OS=Homo sapiens GN=GMPR2 PE=1 SV=1;>tr|H0YNJ6|H0YNJ6_HUMAN GMP reductase OS=Homo sapiens GN=GMPR2 PE=1 SV=1;>sp|Q9P2T1|GMPR2_HUMAN GMP…	5	6
A0A087WWP4;Q96T37;Q96T37-2;Q96T37-3;Q96T37-4	RBM15	A0A087WWP4;Q96T37;Q96T37-2;Q96T37-3;Q96T37-4	A0A087WWP4_HUMAN;RBM15_HUMAN;RBM15_HUMAN;RBM15_HUMAN;RBM15_HUMAN	Putative RNA-binding protein 15;Putative RNA-binding protein 15;Isoform 2 of Putative RNA-binding protein 15;Isoform 3 of Putative RNA-binding protein 15;Isoform 4 of Putative RNA-binding protein 15	TRUE	XDP_MSN / Contr_MSN	XDP_MSN	Contr_MSN	48	A0A087WWP4;Q96T37;Q96T37-2;Q96T37-3;Q96T37-4	106593	96134.6	0.148991	0.148991	-9.81191	1.10879	0	0.800547	0.566589	47	0.231195	Homo sapiens	;mRNA splicing, via spliceosome,patterning of blood vessels,positive regulation of transcription of Notch receptor target,viral process,negative regulation of myeloid cell differentiation,spleen development,ventricular septum morphogenesis,placenta blood vessel development,negative regulation of transcription, DNA-templated;;;	;nucleotide binding,nucleic acid binding,RNA binding,protein binding;;;	;nucleoplasm,nuclear speck,nuclear membrane;;;	tr;sp;sp;sp;sp	1;1;;;	1;2;;;	uniprot_human_proteome	>tr|A0A087WWP4|A0A087WWP4_HUMAN Putative RNA-binding protein 15 OS=Homo sapiens GN=RBM15 PE=1 SV=1;>sp|Q96T37|RBM15_HUMAN Putative RNA-binding protein 15 OS=Homo sapiens GN=RBM15 PE=1 SV=2;>sp|Q96T37-2|RBM15_HUMAN Isoform 2 of Putative RNA-binding protein 15 OS=Homo sapiens GN=RBM15;>sp|Q96T37-3|RBM15_HUMAN Isoform 3 of Putative RNA-binding protein 15 OS=Homo sapiens GN=RBM15;>sp|Q96T37-4|RBM15_H…	7	8
A0A087WWP4;Q96T37;Q96T37-2;Q96T37-3;Q96T37-4	RBM15	A0A087WWP4;Q96T37;Q96T37-2;Q96T37-3;Q96T37-4	A0A087WWP4_HUMAN;RBM15_HUMAN;RBM15_HUMAN;RBM15_HUMAN;RBM15_HUMAN	Putative RNA-binding protein 15;Putative RNA-binding protein 15;Isoform 2 of Putative RNA-binding protein 15;Isoform 3 of Putative RNA-binding protein 15;Isoform 4 of Putative RNA-binding protein 15	TRUE	XDP_MSN / edit_XDP_MSN	XDP_MSN	edit_XDP_MSN	24	A0A087WWP4;Q96T37;Q96T37-2;Q96T37-3;Q96T37-4	106593	101814	0.0661833	0.0661833	-4.48384	1.04694	0	0.256012	0.413414	23	0.592741	Homo sapiens	;mRNA splicing, via spliceosome,patterning of blood vessels,positive regulation of transcription of Notch receptor target,viral process,negative regulation of myeloid cell differentiation,spleen development,ventricular septum morphogenesis,placenta blood vessel development,negative regulation of transcription, DNA-templated;;;	;nucleotide binding,nucleic acid binding,RNA binding,protein binding;;;	;nucleoplasm,nuclear speck,nuclear membrane;;;	tr;sp;sp;sp;sp	1;1;;;	1;2;;;	uniprot_human_proteome	>tr|A0A087WWP4|A0A087WWP4_HUMAN Putative RNA-binding protein 15 OS=Homo sapiens GN=RBM15 PE=1 SV=1;>sp|Q96T37|RBM15_HUMAN Putative RNA-binding protein 15 OS=Homo sapiens GN=RBM15 PE=1 SV=2;>sp|Q96T37-2|RBM15_HUMAN Isoform 2 of Putative RNA-binding protein 15 OS=Homo sapiens GN=RBM15;>sp|Q96T37-3|RBM15_HUMAN Isoform 3 of Putative RNA-binding protein 15 OS=Homo sapiens GN=RBM15;>sp|Q96T37-4|RBM15_H…	7	8
A0A087WWP4;Q96T37;Q96T37-2;Q96T37-3;Q96T37-4	RBM15	A0A087WWP4;Q96T37;Q96T37-2;Q96T37-3;Q96T37-4	A0A087WWP4_HUMAN;RBM15_HUMAN;RBM15_HUMAN;RBM15_HUMAN;RBM15_HUMAN	Putative RNA-binding protein 15;Putative RNA-binding protein 15;Isoform 2 of Putative RNA-binding protein 15;Isoform 3 of Putative RNA-binding protein 15;Isoform 4 of Putative RNA-binding protein 15	TRUE	edit_XDP_MSN / Contr_MSN	edit_XDP_MSN	Contr_MSN	24	A0A087WWP4;Q96T37;Q96T37-2;Q96T37-3;Q96T37-4	96134.6	101814	0.0828078	0.0828078	5.90772	1.05908	0	0.344356	0.295775	23	0.599051	Homo sapiens	;mRNA splicing, via spliceosome,patterning of blood vessels,positive regulation of transcription of Notch receptor target,viral process,negative regulation of myeloid cell differentiation,spleen development,ventricular septum morphogenesis,placenta blood vessel development,negative regulation of transcription, DNA-templated;;;	;nucleotide binding,nucleic acid binding,RNA binding,protein binding;;;	;nucleoplasm,nuclear speck,nuclear membrane;;;	tr;sp;sp;sp;sp	1;1;;;	1;2;;;	uniprot_human_proteome	>tr|A0A087WWP4|A0A087WWP4_HUMAN Putative RNA-binding protein 15 OS=Homo sapiens GN=RBM15 PE=1 SV=1;>sp|Q96T37|RBM15_HUMAN Putative RNA-binding protein 15 OS=Homo sapiens GN=RBM15 PE=1 SV=2;>sp|Q96T37-2|RBM15_HUMAN Isoform 2 of Putative RNA-binding protein 15 OS=Homo sapiens GN=RBM15;>sp|Q96T37-3|RBM15_HUMAN Isoform 3 of Putative RNA-binding protein 15 OS=Homo sapiens GN=RBM15;>sp|Q96T37-4|RBM15_H…	7	8
A0A087WXC5;E7ESZ7;O95299;O95299-2	NDUFA10	A0A087WXC5;E7ESZ7;O95299;O95299-2	A0A087WXC5_HUMAN;E7ESZ7_HUMAN;NDUAA_HUMAN;NDUAA_HUMAN	NADH dehydrogenase [ubiquinone] 1 alpha subcomplex subunit 10, mitochondrial;NADH dehydrogenase [ubiquinone] 1 alpha subcomplex subunit 10, mitochondrial;NADH dehydrogenase [ubiquinone] 1 alpha subcomplex subunit 10, mitochondrial;Isoform 2 of NADH dehydrogenase [ubiquinone] 1 alpha subcomplex subunit 10, mitochondrial	TRUE	XDP_MSN / Contr_MSN	XDP_MSN	Contr_MSN	32	A0A087WXC5;E7ESZ7;O95299;O95299-2	163150	179805	-0.140235	0.140235	10.2085	0.907371	0	0.705818	0.535952	31	0.254218	Homo sapiens	;;mitochondrial electron transport, NADH to ubiquinone,mitochondrial respiratory chain complex I assembly;	;;NADH dehydrogenase (ubiquinone) activity;	;;mitochondrion,mitochondrial inner membrane,mitochondrial respiratory chain complex I,mitochondrial matrix,myelin sheath;	tr;tr;sp;sp	1;1;1;	1;1;1;	uniprot_human_proteome	>tr|A0A087WXC5|A0A087WXC5_HUMAN NADH dehydrogenase [ubiquinone] 1 alpha subcomplex subunit 10, mitochondrial OS=Homo sapiens GN=NDUFA10 PE=1 SV=1;>tr|E7ESZ7|E7ESZ7_HUMAN NADH dehydrogenase [ubiquinone] 1 alpha subcomplex subunit 10, mitochondrial OS=Homo sapiens GN=NDUFA10 PE=1 SV=1;>sp|O95299|NDUAA_HUMAN NADH dehydrogenase [ubiquinone] 1 alpha subcomplex subunit 10, mitochondrial OS=Homo sapiens…	6	6
A0A087WXC5;E7ESZ7;O95299;O95299-2	NDUFA10	A0A087WXC5;E7ESZ7;O95299;O95299-2	A0A087WXC5_HUMAN;E7ESZ7_HUMAN;NDUAA_HUMAN;NDUAA_HUMAN	NADH dehydrogenase [ubiquinone] 1 alpha subcomplex subunit 10, mitochondrial;NADH dehydrogenase [ubiquinone] 1 alpha subcomplex subunit 10, mitochondrial;NADH dehydrogenase [ubiquinone] 1 alpha subcomplex subunit 10, mitochondrial;Isoform 2 of NADH dehydrogenase [ubiquinone] 1 alpha subcomplex subunit 10, mitochondrial	TRUE	XDP_MSN / edit_XDP_MSN	XDP_MSN	edit_XDP_MSN	16	A0A087WXC5;E7ESZ7;O95299;O95299-2	163150	146471	0.155585	0.155585	-10.2231	1.11387	0	0.988205	0.698943	15	0.184674	Homo sapiens	;;mitochondrial electron transport, NADH to ubiquinone,mitochondrial respiratory chain complex I assembly;	;;NADH dehydrogenase (ubiquinone) activity;	;;mitochondrion,mitochondrial inner membrane,mitochondrial respiratory chain complex I,mitochondrial matrix,myelin sheath;	tr;tr;sp;sp	1;1;1;	1;1;1;	uniprot_human_proteome	>tr|A0A087WXC5|A0A087WXC5_HUMAN NADH dehydrogenase [ubiquinone] 1 alpha subcomplex subunit 10, mitochondrial OS=Homo sapiens GN=NDUFA10 PE=1 SV=1;>tr|E7ESZ7|E7ESZ7_HUMAN NADH dehydrogenase [ubiquinone] 1 alpha subcomplex subunit 10, mitochondrial OS=Homo sapiens GN=NDUFA10 PE=1 SV=1;>sp|O95299|NDUAA_HUMAN NADH dehydrogenase [ubiquinone] 1 alpha subcomplex subunit 10, mitochondrial OS=Homo sapiens…	6	6
A0A087WXC5;E7ESZ7;O95299;O95299-2	NDUFA10	A0A087WXC5;E7ESZ7;O95299;O95299-2	A0A087WXC5_HUMAN;E7ESZ7_HUMAN;NDUAA_HUMAN;NDUAA_HUMAN	NADH dehydrogenase [ubiquinone] 1 alpha subcomplex subunit 10, mitochondrial;NADH dehydrogenase [ubiquinone] 1 alpha subcomplex subunit 10, mitochondrial;NADH dehydrogenase [ubiquinone] 1 alpha subcomplex subunit 10, mitochondrial;Isoform 2 of NADH dehydrogenase [ubiquinone] 1 alpha subcomplex subunit 10, mitochondrial	TRUE	edit_XDP_MSN / Contr_MSN	edit_XDP_MSN	Contr_MSN	16	A0A087WXC5;E7ESZ7;O95299;O95299-2	179805	146471	-0.29582	0.29582	-18.5391	0.814609	0	0.211284	0.220424	15	0.223809	Homo sapiens	;;mitochondrial electron transport, NADH to ubiquinone,mitochondrial respiratory chain complex I assembly;	;;NADH dehydrogenase (ubiquinone) activity;	;;mitochondrion,mitochondrial inner membrane,mitochondrial respiratory chain complex I,mitochondrial matrix,myelin sheath;	tr;tr;sp;sp	1;1;1;	1;1;1;	uniprot_human_proteome	>tr|A0A087WXC5|A0A087WXC5_HUMAN NADH dehydrogenase [ubiquinone] 1 alpha subcomplex subunit 10, mitochondrial OS=Homo sapiens GN=NDUFA10 PE=1 SV=1;>tr|E7ESZ7|E7ESZ7_HUMAN NADH dehydrogenase [ubiquinone] 1 alpha subcomplex subunit 10, mitochondrial OS=Homo sapiens GN=NDUFA10 PE=1 SV=1;>sp|O95299|NDUAA_HUMAN NADH dehydrogenase [ubiquinone] 1 alpha subcomplex subunit 10, mitochondrial OS=Homo sapiens…	6	6
A0A087WXF8;A0A087WXU5;A0A0D9SEW3;Q9NP64;Q9NP64-2;Q9NP64-3	ZCCHC17	A0A087WXF8;A0A087WXU5;A0A0D9SEW3;Q9NP64;Q9NP64-2;Q9NP64-3	A0A087WXF8_HUMAN;A0A087WXU5_HUMAN;A0A0D9SEW3_HUMAN;NO40_HUMAN;NO40_HUMAN;NO40_HUMAN	Nucleolar protein of 40 kDa;Nucleolar protein of 40 kDa;Nucleolar protein of 40 kDa;Nucleolar protein of 40 kDa;Isoform 2 of Nucleolar protein of 40 kDa;Isoform 3 of Nucleolar protein of 40 kDa	TRUE	XDP_MSN / Contr_MSN	XDP_MSN	Contr_MSN	16	A0A087WXF8;A0A087WXU5;A0A0D9SEW3;Q9NP64;Q9NP64-2;Q9NP64-3	53750.3	49458.2	0.120063	0.120063	-7.98523	1.08678	0	0.176794	0.262784	15	0.0871862	Homo sapiens	;;;;;	;;;RNA binding,protein binding,zinc ion binding;;	;;;nucleolus,intracellular ribonucleoprotein complex;;	tr;tr;tr;sp;sp;sp	1;1;1;1;;	1;1;1;1;;	uniprot_human_proteome	>tr|A0A087WXF8|A0A087WXF8_HUMAN Nucleolar protein of 40 kDa OS=Homo sapiens GN=ZCCHC17 PE=1 SV=1;>tr|A0A087WXU5|A0A087WXU5_HUMAN Nucleolar protein of 40 kDa OS=Homo sapiens GN=ZCCHC17 PE=1 SV=1;>tr|A0A0D9SEW3|A0A0D9SEW3_HUMAN Nucleolar protein of 40 kDa OS=Homo sapiens GN=ZCCHC17 PE=1 SV=1;>sp|Q9NP64|NO40_HUMAN Nucleolar protein of 40 kDa OS=Homo sapiens GN=ZCCHC17 PE=1 SV=1;>sp|Q9NP64-2|NO40_HUM…	2	2
A0A087WXF8;A0A087WXU5;A0A0D9SEW3;Q9NP64;Q9NP64-2;Q9NP64-3	ZCCHC17	A0A087WXF8;A0A087WXU5;A0A0D9SEW3;Q9NP64;Q9NP64-2;Q9NP64-3	A0A087WXF8_HUMAN;A0A087WXU5_HUMAN;A0A0D9SEW3_HUMAN;NO40_HUMAN;NO40_HUMAN;NO40_HUMAN	Nucleolar protein of 40 kDa;Nucleolar protein of 40 kDa;Nucleolar protein of 40 kDa;Nucleolar protein of 40 kDa;Isoform 2 of Nucleolar protein of 40 kDa;Isoform 3 of Nucleolar protein of 40 kDa	TRUE	XDP_MSN / edit_XDP_MSN	XDP_MSN	edit_XDP_MSN	8	A0A087WXF8;A0A087WXU5;A0A0D9SEW3;Q9NP64;Q9NP64-2;Q9NP64-3	53750.3	41712.5	0.365795	0.365795	-22.3959	1.28859	0	0.37516	0.485153	7	0.247322	Homo sapiens	;;;;;	;;;RNA binding,protein binding,zinc ion binding;;	;;;nucleolus,intracellular ribonucleoprotein complex;;	tr;tr;tr;sp;sp;sp	1;1;1;1;;	1;1;1;1;;	uniprot_human_proteome	>tr|A0A087WXF8|A0A087WXF8_HUMAN Nucleolar protein of 40 kDa OS=Homo sapiens GN=ZCCHC17 PE=1 SV=1;>tr|A0A087WXU5|A0A087WXU5_HUMAN Nucleolar protein of 40 kDa OS=Homo sapiens GN=ZCCHC17 PE=1 SV=1;>tr|A0A0D9SEW3|A0A0D9SEW3_HUMAN Nucleolar protein of 40 kDa OS=Homo sapiens GN=ZCCHC17 PE=1 SV=1;>sp|Q9NP64|NO40_HUMAN Nucleolar protein of 40 kDa OS=Homo sapiens GN=ZCCHC17 PE=1 SV=1;>sp|Q9NP64-2|NO40_HUM…	2	2
A0A087WXF8;A0A087WXU5;A0A0D9SEW3;Q9NP64;Q9NP64-2;Q9NP64-3	ZCCHC17	A0A087WXF8;A0A087WXU5;A0A0D9SEW3;Q9NP64;Q9NP64-2;Q9NP64-3	A0A087WXF8_HUMAN;A0A087WXU5_HUMAN;A0A0D9SEW3_HUMAN;NO40_HUMAN;NO40_HUMAN;NO40_HUMAN	Nucleolar protein of 40 kDa;Nucleolar protein of 40 kDa;Nucleolar protein of 40 kDa;Nucleolar protein of 40 kDa;Isoform 2 of Nucleolar protein of 40 kDa;Isoform 3 of Nucleolar protein of 40 kDa	TRUE	edit_XDP_MSN / Contr_MSN	edit_XDP_MSN	Contr_MSN	8	A0A087WXF8;A0A087WXU5;A0A0D9SEW3;Q9NP64;Q9NP64-2;Q9NP64-3	49458.2	41712.5	-0.245732	0.245732	-15.6612	0.843388	0	0.466266	0.351503	7	0.163706	Homo sapiens	;;;;;	;;;RNA binding,protein binding,zinc ion binding;;	;;;nucleolus,intracellular ribonucleoprotein complex;;	tr;tr;tr;sp;sp;sp	1;1;1;1;;	1;1;1;1;;	uniprot_human_proteome	>tr|A0A087WXF8|A0A087WXF8_HUMAN Nucleolar protein of 40 kDa OS=Homo sapiens GN=ZCCHC17 PE=1 SV=1;>tr|A0A087WXU5|A0A087WXU5_HUMAN Nucleolar protein of 40 kDa OS=Homo sapiens GN=ZCCHC17 PE=1 SV=1;>tr|A0A0D9SEW3|A0A0D9SEW3_HUMAN Nucleolar protein of 40 kDa OS=Homo sapiens GN=ZCCHC17 PE=1 SV=1;>sp|Q9NP64|NO40_HUMAN Nucleolar protein of 40 kDa OS=Homo sapiens GN=ZCCHC17 PE=1 SV=1;>sp|Q9NP64-2|NO40_HUM…	2	2
A0A087WXL6	VPS11	A0A087WXL6	A0A087WXL6_HUMAN	Vacuolar protein sorting 11 (Yeast), isoform CRA_a	TRUE	XDP_MSN / Contr_MSN	XDP_MSN	Contr_MSN	136	A0A087WXL6	187144	180838	0.0494507	0.0494507	-3.36958	1.03487	0	0.324133	0.360412	135	0.133676	Homo sapiens				tr	1	1	uniprot_human_proteome	>tr|A0A087WXL6|A0A087WXL6_HUMAN Vacuolar protein sorting 11 (Yeast), isoform CRA_a OS=Homo sapiens GN=VPS11 PE=1 SV=1	15	18
A0A087WXL6	VPS11	A0A087WXL6	A0A087WXL6_HUMAN	Vacuolar protein sorting 11 (Yeast), isoform CRA_a	TRUE	XDP_MSN / edit_XDP_MSN	XDP_MSN	edit_XDP_MSN	68	A0A087WXL6	187144	182011	0.040121	0.040121	-2.74266	1.0282	0	0.711585	0.620066	67	0.169813	Homo sapiens				tr	1	1	uniprot_human_proteome	>tr|A0A087WXL6|A0A087WXL6_HUMAN Vacuolar protein sorting 11 (Yeast), isoform CRA_a OS=Homo sapiens GN=VPS11 PE=1 SV=1	15	18
A0A087WXL6	VPS11	A0A087WXL6	A0A087WXL6_HUMAN	Vacuolar protein sorting 11 (Yeast), isoform CRA_a	TRUE	edit_XDP_MSN / Contr_MSN	edit_XDP_MSN	Contr_MSN	68	A0A087WXL6	180838	182011	0.00932966	0.00932966	0.648778	1.00649	0	0.591775	0.402145	67	0.145843	Homo sapiens				tr	1	1	uniprot_human_proteome	>tr|A0A087WXL6|A0A087WXL6_HUMAN Vacuolar protein sorting 11 (Yeast), isoform CRA_a OS=Homo sapiens GN=VPS11 PE=1 SV=1	15	18
A0A087WXM6;A0A0A6YYL6;J3KRX5;J3QQT2;P18621;P18621-3	RPL17;RPL17-C18orf32;RPL17;RPL17;RPL17;RPL17	A0A087WXM6;A0A0A6YYL6;J3KRX5;J3QQT2;P18621;P18621-3	A0A087WXM6_HUMAN;A0A0A6YYL6_HUMAN;J3KRX5_HUMAN;J3QQT2_HUMAN;RL17_HUMAN;RL17_HUMAN	60S ribosomal protein L17 (Fragment);Protein RPL17-C18orf32;60S ribosomal protein L17 (Fragment);60S ribosomal protein L17 (Fragment);60S ribosomal protein L17;Isoform 3 of 60S ribosomal protein L17	TRUE	XDP_MSN / Contr_MSN	XDP_MSN	Contr_MSN	96	A0A087WXM6;A0A0A6YYL6;J3KRX5;J3QQT2;P18621;P18621-3	2.85451e+06	2.48998e+06	0.197109	0.197109	-12.7703	1.1464	0	0.0601831	0.139896	95	0.196131	Homo sapiens	;translation;;;nuclear-transcribed mRNA catabolic process, nonsense-mediated decay,rRNA processing,translation,translational initiation,SRP-dependent cotranslational protein targeting to membrane,viral transcription;	;structural constituent of ribosome;;;RNA binding,structural constituent of ribosome,protein binding;	;large ribosomal subunit;;;nucleus,cytosol,cytosolic large ribosomal subunit;	tr;tr;tr;tr;sp;sp	3;3;3;3;1;	1;1;1;1;3;	uniprot_human_proteome	>tr|A0A087WXM6|A0A087WXM6_HUMAN 60S ribosomal protein L17 (Fragment) OS=Homo sapiens GN=RPL17 PE=3 SV=1;>tr|A0A0A6YYL6|A0A0A6YYL6_HUMAN Protein RPL17-C18orf32 OS=Homo sapiens GN=RPL17-C18orf32 PE=3 SV=1;>tr|J3KRX5|J3KRX5_HUMAN 60S ribosomal protein L17 (Fragment) OS=Homo sapiens GN=RPL17 PE=3 SV=1;>tr|J3QQT2|J3QQT2_HUMAN 60S ribosomal protein L17 (Fragment) OS=Homo sapiens GN=RPL17 PE=3 SV=1;>sp|…	7	13
A0A087WXM6;A0A0A6YYL6;J3KRX5;J3QQT2;P18621;P18621-3	RPL17;RPL17-C18orf32;RPL17;RPL17;RPL17;RPL17	A0A087WXM6;A0A0A6YYL6;J3KRX5;J3QQT2;P18621;P18621-3	A0A087WXM6_HUMAN;A0A0A6YYL6_HUMAN;J3KRX5_HUMAN;J3QQT2_HUMAN;RL17_HUMAN;RL17_HUMAN	60S ribosomal protein L17 (Fragment);Protein RPL17-C18orf32;60S ribosomal protein L17 (Fragment);60S ribosomal protein L17 (Fragment);60S ribosomal protein L17;Isoform 3 of 60S ribosomal protein L17	TRUE	XDP_MSN / edit_XDP_MSN	XDP_MSN	edit_XDP_MSN	48	A0A087WXM6;A0A0A6YYL6;J3KRX5;J3QQT2;P18621;P18621-3	2.85451e+06	2941574	-0.0433443	0.0433443	3.04999	0.970403	0	0.955941	0.692489	47	0.145845	Homo sapiens	;translation;;;nuclear-transcribed mRNA catabolic process, nonsense-mediated decay,rRNA processing,translation,translational initiation,SRP-dependent cotranslational protein targeting to membrane,viral transcription;	;structural constituent of ribosome;;;RNA binding,structural constituent of ribosome,protein binding;	;large ribosomal subunit;;;nucleus,cytosol,cytosolic large ribosomal subunit;	tr;tr;tr;tr;sp;sp	3;3;3;3;1;	1;1;1;1;3;	uniprot_human_proteome	>tr|A0A087WXM6|A0A087WXM6_HUMAN 60S ribosomal protein L17 (Fragment) OS=Homo sapiens GN=RPL17 PE=3 SV=1;>tr|A0A0A6YYL6|A0A0A6YYL6_HUMAN Protein RPL17-C18orf32 OS=Homo sapiens GN=RPL17-C18orf32 PE=3 SV=1;>tr|J3KRX5|J3KRX5_HUMAN 60S ribosomal protein L17 (Fragment) OS=Homo sapiens GN=RPL17 PE=3 SV=1;>tr|J3QQT2|J3QQT2_HUMAN 60S ribosomal protein L17 (Fragment) OS=Homo sapiens GN=RPL17 PE=3 SV=1;>sp|…	7	13
A0A087WXM6;A0A0A6YYL6;J3KRX5;J3QQT2;P18621;P18621-3	RPL17;RPL17-C18orf32;RPL17;RPL17;RPL17;RPL17	A0A087WXM6;A0A0A6YYL6;J3KRX5;J3QQT2;P18621;P18621-3	A0A087WXM6_HUMAN;A0A0A6YYL6_HUMAN;J3KRX5_HUMAN;J3QQT2_HUMAN;RL17_HUMAN;RL17_HUMAN	60S ribosomal protein L17 (Fragment);Protein RPL17-C18orf32;60S ribosomal protein L17 (Fragment);60S ribosomal protein L17 (Fragment);60S ribosomal protein L17;Isoform 3 of 60S ribosomal protein L17	TRUE	edit_XDP_MSN / Contr_MSN	edit_XDP_MSN	Contr_MSN	48	A0A087WXM6;A0A0A6YYL6;J3KRX5;J3QQT2;P18621;P18621-3	2.48998e+06	2941574	0.240453	0.240453	18.1364	1.18136	0	0.664202	0.42988	47	0.136565	Homo sapiens	;translation;;;nuclear-transcribed mRNA catabolic process, nonsense-mediated decay,rRNA processing,translation,translational initiation,SRP-dependent cotranslational protein targeting to membrane,viral transcription;	;structural constituent of ribosome;;;RNA binding,structural constituent of ribosome,protein binding;	;large ribosomal subunit;;;nucleus,cytosol,cytosolic large ribosomal subunit;	tr;tr;tr;tr;sp;sp	3;3;3;3;1;	1;1;1;1;3;	uniprot_human_proteome	>tr|A0A087WXM6|A0A087WXM6_HUMAN 60S ribosomal protein L17 (Fragment) OS=Homo sapiens GN=RPL17 PE=3 SV=1;>tr|A0A0A6YYL6|A0A0A6YYL6_HUMAN Protein RPL17-C18orf32 OS=Homo sapiens GN=RPL17-C18orf32 PE=3 SV=1;>tr|J3KRX5|J3KRX5_HUMAN 60S ribosomal protein L17 (Fragment) OS=Homo sapiens GN=RPL17 PE=3 SV=1;>tr|J3QQT2|J3QQT2_HUMAN 60S ribosomal protein L17 (Fragment) OS=Homo sapiens GN=RPL17 PE=3 SV=1;>sp|…	7	13
A0A087WXN9;Q765P7;Q765P7-2	MTSS1L	A0A087WXN9;Q765P7;Q765P7-2	A0A087WXN9_HUMAN;MTSSL_HUMAN;MTSSL_HUMAN	MTSS1-like protein;MTSS1-like protein;Isoform 2 of MTSS1-like protein	TRUE	XDP_MSN / Contr_MSN	XDP_MSN	Contr_MSN	16	A0A087WXN9;Q765P7;Q765P7-2	9294.99	9485.49	-0.0292687	0.0292687	2.04947	0.979917	0	0.182289	0.266841	15	0.778661	Homo sapiens	;plasma membrane organization,ruffle assembly,lamellipodium organization;	;actin monomer binding,phosphatidylinositol-4,5-bisphosphate binding,Rac GTPase binding;	;ruffle,plasma membrane,lamellipodium,cortical actin cytoskeleton;	tr;sp;sp	1;1;	1;1;	uniprot_human_proteome	>tr|A0A087WXN9|A0A087WXN9_HUMAN MTSS1-like protein OS=Homo sapiens GN=MTSS1L PE=1 SV=1;>sp|Q765P7|MTSSL_HUMAN MTSS1-like protein OS=Homo sapiens GN=MTSS1L PE=1 SV=1;>sp|Q765P7-2|MTSSL_HUMAN Isoform 2 of MTSS1-like protein OS=Homo sapiens GN=MTSS1L	2	2
A0A087WXN9;Q765P7;Q765P7-2	MTSS1L	A0A087WXN9;Q765P7;Q765P7-2	A0A087WXN9_HUMAN;MTSSL_HUMAN;MTSSL_HUMAN	MTSS1-like protein;MTSS1-like protein;Isoform 2 of MTSS1-like protein	TRUE	XDP_MSN / edit_XDP_MSN	XDP_MSN	edit_XDP_MSN	8	A0A087WXN9;Q765P7;Q765P7-2	9294.99	9878.08	-0.087778	0.087778	6.27322	0.940971	0	0.159688	0.344	7	0.981378	Homo sapiens	;plasma membrane organization,ruffle assembly,lamellipodium organization;	;actin monomer binding,phosphatidylinositol-4,5-bisphosphate binding,Rac GTPase binding;	;ruffle,plasma membrane,lamellipodium,cortical actin cytoskeleton;	tr;sp;sp	1;1;	1;1;	uniprot_human_proteome	>tr|A0A087WXN9|A0A087WXN9_HUMAN MTSS1-like protein OS=Homo sapiens GN=MTSS1L PE=1 SV=1;>sp|Q765P7|MTSSL_HUMAN MTSS1-like protein OS=Homo sapiens GN=MTSS1L PE=1 SV=1;>sp|Q765P7-2|MTSSL_HUMAN Isoform 2 of MTSS1-like protein OS=Homo sapiens GN=MTSS1L	2	2
A0A087WXN9;Q765P7;Q765P7-2	MTSS1L	A0A087WXN9;Q765P7;Q765P7-2	A0A087WXN9_HUMAN;MTSSL_HUMAN;MTSSL_HUMAN	MTSS1-like protein;MTSS1-like protein;Isoform 2 of MTSS1-like protein	TRUE	edit_XDP_MSN / Contr_MSN	edit_XDP_MSN	Contr_MSN	8	A0A087WXN9;Q765P7;Q765P7-2	9485.49	9878.08	0.0585093	0.0585093	4.13892	1.04139	0	0.407178	0.326103	7	1.08976	Homo sapiens	;plasma membrane organization,ruffle assembly,lamellipodium organization;	;actin monomer binding,phosphatidylinositol-4,5-bisphosphate binding,Rac GTPase binding;	;ruffle,plasma membrane,lamellipodium,cortical actin cytoskeleton;	tr;sp;sp	1;1;	1;1;	uniprot_human_proteome	>tr|A0A087WXN9|A0A087WXN9_HUMAN MTSS1-like protein OS=Homo sapiens GN=MTSS1L PE=1 SV=1;>sp|Q765P7|MTSSL_HUMAN MTSS1-like protein OS=Homo sapiens GN=MTSS1L PE=1 SV=1;>sp|Q765P7-2|MTSSL_HUMAN Isoform 2 of MTSS1-like protein OS=Homo sapiens GN=MTSS1L	2	2
A0A087WXU0;Q5SZ82;Q9NWS8;Q9NWS8-2	RMND1	A0A087WXU0;Q5SZ82;Q9NWS8;Q9NWS8-2	A0A087WXU0_HUMAN;Q5SZ82_HUMAN;RMND1_HUMAN;RMND1_HUMAN	Required for meiotic nuclear division protein 1 homolog;Required for meiotic nuclear division protein 1 homolog (Fragment);Required for meiotic nuclear division protein 1 homolog;Isoform 2 of Required for meiotic nuclear division protein 1 homolog	TRUE	XDP_MSN / Contr_MSN	XDP_MSN	Contr_MSN	40	A0A087WXU0;Q5SZ82;Q9NWS8;Q9NWS8-2	161621	154400	0.0659458	0.0659458	-4.46812	1.04677	0	0.320855	0.358589	39	0.0637172	Homo sapiens	;;translation,positive regulation of mitochondrial translation;	;;protein binding;	;;mitochondrion;	tr;tr;sp;sp	1;1;1;	1;1;2;	uniprot_human_proteome	>tr|A0A087WXU0|A0A087WXU0_HUMAN Required for meiotic nuclear division protein 1 homolog OS=Homo sapiens GN=RMND1 PE=1 SV=1;>tr|Q5SZ82|Q5SZ82_HUMAN Required for meiotic nuclear division protein 1 homolog (Fragment) OS=Homo sapiens GN=RMND1 PE=1 SV=1;>sp|Q9NWS8|RMND1_HUMAN Required for meiotic nuclear division protein 1 homolog OS=Homo sapiens GN=RMND1 PE=1 SV=2;>sp|Q9NWS8-2|RMND1_HUMAN Isoform 2 o…	6	6
A0A087WXU0;Q5SZ82;Q9NWS8;Q9NWS8-2	RMND1	A0A087WXU0;Q5SZ82;Q9NWS8;Q9NWS8-2	A0A087WXU0_HUMAN;Q5SZ82_HUMAN;RMND1_HUMAN;RMND1_HUMAN	Required for meiotic nuclear division protein 1 homolog;Required for meiotic nuclear division protein 1 homolog (Fragment);Required for meiotic nuclear division protein 1 homolog;Isoform 2 of Required for meiotic nuclear division protein 1 homolog	TRUE	XDP_MSN / edit_XDP_MSN	XDP_MSN	edit_XDP_MSN	20	A0A087WXU0;Q5SZ82;Q9NWS8;Q9NWS8-2	161621	176220	-0.124766	0.124766	9.03309	0.917153	0	0.261987	0.417693	19	0.0772915	Homo sapiens	;;translation,positive regulation of mitochondrial translation;	;;protein binding;	;;mitochondrion;	tr;tr;sp;sp	1;1;1;	1;1;2;	uniprot_human_proteome	>tr|A0A087WXU0|A0A087WXU0_HUMAN Required for meiotic nuclear division protein 1 homolog OS=Homo sapiens GN=RMND1 PE=1 SV=1;>tr|Q5SZ82|Q5SZ82_HUMAN Required for meiotic nuclear division protein 1 homolog (Fragment) OS=Homo sapiens GN=RMND1 PE=1 SV=1;>sp|Q9NWS8|RMND1_HUMAN Required for meiotic nuclear division protein 1 homolog OS=Homo sapiens GN=RMND1 PE=1 SV=2;>sp|Q9NWS8-2|RMND1_HUMAN Isoform 2 o…	6	6
A0A087WXU0;Q5SZ82;Q9NWS8;Q9NWS8-2	RMND1	A0A087WXU0;Q5SZ82;Q9NWS8;Q9NWS8-2	A0A087WXU0_HUMAN;Q5SZ82_HUMAN;RMND1_HUMAN;RMND1_HUMAN	Required for meiotic nuclear division protein 1 homolog;Required for meiotic nuclear division protein 1 homolog (Fragment);Required for meiotic nuclear division protein 1 homolog;Isoform 2 of Required for meiotic nuclear division protein 1 homolog	TRUE	edit_XDP_MSN / Contr_MSN	edit_XDP_MSN	Contr_MSN	20	A0A087WXU0;Q5SZ82;Q9NWS8;Q9NWS8-2	154400	176220	0.190712	0.190712	14.1327	1.14133	0	0.232823	0.234903	19	0.0828437	Homo sapiens	;;translation,positive regulation of mitochondrial translation;	;;protein binding;	;;mitochondrion;	tr;tr;sp;sp	1;1;1;	1;1;2;	uniprot_human_proteome	>tr|A0A087WXU0|A0A087WXU0_HUMAN Required for meiotic nuclear division protein 1 homolog OS=Homo sapiens GN=RMND1 PE=1 SV=1;>tr|Q5SZ82|Q5SZ82_HUMAN Required for meiotic nuclear division protein 1 homolog (Fragment) OS=Homo sapiens GN=RMND1 PE=1 SV=1;>sp|Q9NWS8|RMND1_HUMAN Required for meiotic nuclear division protein 1 homolog OS=Homo sapiens GN=RMND1 PE=1 SV=2;>sp|Q9NWS8-2|RMND1_HUMAN Isoform 2 o…	6	6
A0A087WXU8;F5GYL3;G3V529;Q9GZR7;Q9GZR7-2	DDX24	A0A087WXU8;F5GYL3;G3V529;Q9GZR7;Q9GZR7-2	A0A087WXU8_HUMAN;F5GYL3_HUMAN;G3V529_HUMAN;DDX24_HUMAN;DDX24_HUMAN	ATP-dependent RNA helicase DDX24;ATP-dependent RNA helicase DDX24;ATP-dependent RNA helicase DDX24;ATP-dependent RNA helicase DDX24;Isoform 2 of ATP-dependent RNA helicase DDX24	TRUE	XDP_MSN / Contr_MSN	XDP_MSN	Contr_MSN	24	A0A087WXU8;F5GYL3;G3V529;Q9GZR7;Q9GZR7-2	155917	120207	0.375256	0.375256	-22.9031	1.29707	0	0.00271961	0.0185189	23	0.135008	Homo sapiens	;;;RNA secondary structure unwinding,RNA metabolic process;	;;;RNA binding,RNA helicase activity,ATP-dependent RNA helicase activity,ATP binding;	;;;nucleolus,membrane;	tr;tr;tr;sp;sp	1;1;1;1;	1;1;1;1;	uniprot_human_proteome	>tr|A0A087WXU8|A0A087WXU8_HUMAN ATP-dependent RNA helicase DDX24 OS=Homo sapiens GN=DDX24 PE=1 SV=1;>tr|F5GYL3|F5GYL3_HUMAN ATP-dependent RNA helicase DDX24 OS=Homo sapiens GN=DDX24 PE=1 SV=1;>tr|G3V529|G3V529_HUMAN ATP-dependent RNA helicase DDX24 OS=Homo sapiens GN=DDX24 PE=1 SV=1;>sp|Q9GZR7|DDX24_HUMAN ATP-dependent RNA helicase DDX24 OS=Homo sapiens GN=DDX24 PE=1 SV=1;>sp|Q9GZR7-2|DDX24_HUMAN…	3	3
A0A087WXU8;F5GYL3;G3V529;Q9GZR7;Q9GZR7-2	DDX24	A0A087WXU8;F5GYL3;G3V529;Q9GZR7;Q9GZR7-2	A0A087WXU8_HUMAN;F5GYL3_HUMAN;G3V529_HUMAN;DDX24_HUMAN;DDX24_HUMAN	ATP-dependent RNA helicase DDX24;ATP-dependent RNA helicase DDX24;ATP-dependent RNA helicase DDX24;ATP-dependent RNA helicase DDX24;Isoform 2 of ATP-dependent RNA helicase DDX24	TRUE	XDP_MSN / edit_XDP_MSN	XDP_MSN	edit_XDP_MSN	12	A0A087WXU8;F5GYL3;G3V529;Q9GZR7;Q9GZR7-2	155917	161668	-0.0522508	0.0522508	3.68813	0.964431	0	0.138786	0.324531	11	0.120803	Homo sapiens	;;;RNA secondary structure unwinding,RNA metabolic process;	;;;RNA binding,RNA helicase activity,ATP-dependent RNA helicase activity,ATP binding;	;;;nucleolus,membrane;	tr;tr;tr;sp;sp	1;1;1;1;	1;1;1;1;	uniprot_human_proteome	>tr|A0A087WXU8|A0A087WXU8_HUMAN ATP-dependent RNA helicase DDX24 OS=Homo sapiens GN=DDX24 PE=1 SV=1;>tr|F5GYL3|F5GYL3_HUMAN ATP-dependent RNA helicase DDX24 OS=Homo sapiens GN=DDX24 PE=1 SV=1;>tr|G3V529|G3V529_HUMAN ATP-dependent RNA helicase DDX24 OS=Homo sapiens GN=DDX24 PE=1 SV=1;>sp|Q9GZR7|DDX24_HUMAN ATP-dependent RNA helicase DDX24 OS=Homo sapiens GN=DDX24 PE=1 SV=1;>sp|Q9GZR7-2|DDX24_HUMAN…	3	3
A0A087WXU8;F5GYL3;G3V529;Q9GZR7;Q9GZR7-2	DDX24	A0A087WXU8;F5GYL3;G3V529;Q9GZR7;Q9GZR7-2	A0A087WXU8_HUMAN;F5GYL3_HUMAN;G3V529_HUMAN;DDX24_HUMAN;DDX24_HUMAN	ATP-dependent RNA helicase DDX24;ATP-dependent RNA helicase DDX24;ATP-dependent RNA helicase DDX24;ATP-dependent RNA helicase DDX24;Isoform 2 of ATP-dependent RNA helicase DDX24	TRUE	edit_XDP_MSN / Contr_MSN	edit_XDP_MSN	Contr_MSN	12	A0A087WXU8;F5GYL3;G3V529;Q9GZR7;Q9GZR7-2	120207	161668	0.427507	0.427507	34.4907	1.34491	0	0.0369316	0.0729817	11	0.12468	Homo sapiens	;;;RNA secondary structure unwinding,RNA metabolic process;	;;;RNA binding,RNA helicase activity,ATP-dependent RNA helicase activity,ATP binding;	;;;nucleolus,membrane;	tr;tr;tr;sp;sp	1;1;1;1;	1;1;1;1;	uniprot_human_proteome	>tr|A0A087WXU8|A0A087WXU8_HUMAN ATP-dependent RNA helicase DDX24 OS=Homo sapiens GN=DDX24 PE=1 SV=1;>tr|F5GYL3|F5GYL3_HUMAN ATP-dependent RNA helicase DDX24 OS=Homo sapiens GN=DDX24 PE=1 SV=1;>tr|G3V529|G3V529_HUMAN ATP-dependent RNA helicase DDX24 OS=Homo sapiens GN=DDX24 PE=1 SV=1;>sp|Q9GZR7|DDX24_HUMAN ATP-dependent RNA helicase DDX24 OS=Homo sapiens GN=DDX24 PE=1 SV=1;>sp|Q9GZR7-2|DDX24_HUMAN…	3	3
A0A087WY08;Q9UPZ6	THSD7A	A0A087WY08;Q9UPZ6	A0A087WY08_HUMAN;THS7A_HUMAN	Thrombospondin type-1 domain-containing protein 7A	TRUE	XDP_MSN / Contr_MSN	XDP_MSN	Contr_MSN	88	A0A087WY08;Q9UPZ6	226710	270549	-0.255044	0.255044	19.3372	0.837961	0	0.772067	0.557397	87	0.0907228	Homo sapiens	;angiogenesis,cell differentiation	;	;plasma membrane,integral component of membrane,extracellular exosome	tr;sp	1	1;4	uniprot_human_proteome	>tr|A0A087WY08|A0A087WY08_HUMAN Thrombospondin type-1 domain-containing protein 7A OS=Homo sapiens GN=THSD7A PE=1 SV=1;>sp|Q9UPZ6|THS7A_HUMAN Thrombospondin type-1 domain-containing protein 7A OS=Homo sapiens GN=THSD7A PE=1 SV=4	12	13
A0A087WY08;Q9UPZ6	THSD7A	A0A087WY08;Q9UPZ6	A0A087WY08_HUMAN;THS7A_HUMAN	Thrombospondin type-1 domain-containing protein 7A	TRUE	XDP_MSN / edit_XDP_MSN	XDP_MSN	edit_XDP_MSN	44	A0A087WY08;Q9UPZ6	226710	211608	0.0994513	0.0994513	-6.66121	1.07137	0	0.709402	0.619232	43	0.295992	Homo sapiens	;angiogenesis,cell differentiation	;	;plasma membrane,integral component of membrane,extracellular exosome	tr;sp	1	1;4	uniprot_human_proteome	>tr|A0A087WY08|A0A087WY08_HUMAN Thrombospondin type-1 domain-containing protein 7A OS=Homo sapiens GN=THSD7A PE=1 SV=1;>sp|Q9UPZ6|THS7A_HUMAN Thrombospondin type-1 domain-containing protein 7A OS=Homo sapiens GN=THSD7A PE=1 SV=4	12	13
A0A087WY08;Q9UPZ6	THSD7A	A0A087WY08;Q9UPZ6	A0A087WY08_HUMAN;THS7A_HUMAN	Thrombospondin type-1 domain-containing protein 7A	TRUE	edit_XDP_MSN / Contr_MSN	edit_XDP_MSN	Contr_MSN	44	A0A087WY08;Q9UPZ6	270549	211608	-0.354496	0.354496	-21.7857	0.782143	0	0.818987	0.482235	43	0.332362	Homo sapiens	;angiogenesis,cell differentiation	;	;plasma membrane,integral component of membrane,extracellular exosome	tr;sp	1	1;4	uniprot_human_proteome	>tr|A0A087WY08|A0A087WY08_HUMAN Thrombospondin type-1 domain-containing protein 7A OS=Homo sapiens GN=THSD7A PE=1 SV=1;>sp|Q9UPZ6|THS7A_HUMAN Thrombospondin type-1 domain-containing protein 7A OS=Homo sapiens GN=THSD7A PE=1 SV=4	12	13
A0A087WY55;Q9NP79	VTA1	A0A087WY55;Q9NP79	A0A087WY55_HUMAN;VTA1_HUMAN	Chromosome 6 open reading frame 55, isoform CRA_b;Vacuolar protein sorting-associated protein VTA1 homolog	TRUE	XDP_MSN / Contr_MSN	XDP_MSN	Contr_MSN	120	A0A087WY55;Q9NP79	1.82119e+06	1.87725e+06	-0.043739	0.043739	3.07818	0.970137	0	0.864989	0.588314	119	0.116329	Homo sapiens	;protein transport,endosomal transport,macroautophagy,viral life cycle,multivesicular body assembly,viral budding,multivesicular body sorting pathway,ESCRT III complex disassembly	;protein binding,protein C-terminus binding	;nucleoplasm,cytosol,endosome membrane,intracellular membrane-bounded organelle,extracellular exosome	tr;sp	1	1	uniprot_human_proteome	>tr|A0A087WY55|A0A087WY55_HUMAN Chromosome 6 open reading frame 55, isoform CRA_b OS=Homo sapiens GN=VTA1 PE=1 SV=1;>sp|Q9NP79|VTA1_HUMAN Vacuolar protein sorting-associated protein VTA1 homolog OS=Homo sapiens GN=VTA1 PE=1 SV=1	8	16
A0A087WY55;Q9NP79	VTA1	A0A087WY55;Q9NP79	A0A087WY55_HUMAN;VTA1_HUMAN	Chromosome 6 open reading frame 55, isoform CRA_b;Vacuolar protein sorting-associated protein VTA1 homolog	TRUE	XDP_MSN / edit_XDP_MSN	XDP_MSN	edit_XDP_MSN	60	A0A087WY55;Q9NP79	1.82119e+06	1.64363e+06	0.147991	0.147991	-9.74936	1.10803	0	0.22723	0.393735	59	0.091375	Homo sapiens	;protein transport,endosomal transport,macroautophagy,viral life cycle,multivesicular body assembly,viral budding,multivesicular body sorting pathway,ESCRT III complex disassembly	;protein binding,protein C-terminus binding	;nucleoplasm,cytosol,endosome membrane,intracellular membrane-bounded organelle,extracellular exosome	tr;sp	1	1	uniprot_human_proteome	>tr|A0A087WY55|A0A087WY55_HUMAN Chromosome 6 open reading frame 55, isoform CRA_b OS=Homo sapiens GN=VTA1 PE=1 SV=1;>sp|Q9NP79|VTA1_HUMAN Vacuolar protein sorting-associated protein VTA1 homolog OS=Homo sapiens GN=VTA1 PE=1 SV=1	8	16
A0A087WY55;Q9NP79	VTA1	A0A087WY55;Q9NP79	A0A087WY55_HUMAN;VTA1_HUMAN	Chromosome 6 open reading frame 55, isoform CRA_b;Vacuolar protein sorting-associated protein VTA1 homolog	TRUE	edit_XDP_MSN / Contr_MSN	edit_XDP_MSN	Contr_MSN	60	A0A087WY55;Q9NP79	1.87725e+06	1.64363e+06	-0.19173	0.19173	-12.4445	0.875555	0	0.251755	0.245806	59	0.0959212	Homo sapiens	;protein transport,endosomal transport,macroautophagy,viral life cycle,multivesicular body assembly,viral budding,multivesicular body sorting pathway,ESCRT III complex disassembly	;protein binding,protein C-terminus binding	;nucleoplasm,cytosol,endosome membrane,intracellular membrane-bounded organelle,extracellular exosome	tr;sp	1	1	uniprot_human_proteome	>tr|A0A087WY55|A0A087WY55_HUMAN Chromosome 6 open reading frame 55, isoform CRA_b OS=Homo sapiens GN=VTA1 PE=1 SV=1;>sp|Q9NP79|VTA1_HUMAN Vacuolar protein sorting-associated protein VTA1 homolog OS=Homo sapiens GN=VTA1 PE=1 SV=1	8	16
A0A087WY61;Q14980-2	NUMA1	A0A087WY61;Q14980-2	A0A087WY61_HUMAN;NUMA1_HUMAN	Nuclear mitotic apparatus protein 1;Isoform 2 of Nuclear mitotic apparatus protein 1	TRUE	XDP_MSN / Contr_MSN	XDP_MSN	Contr_MSN	256	A0A087WY61;Q14980-2	339310	358295	-0.0785441	0.0785441	5.59519	0.947013	0	0.237223	0.306211	255	0.0685479	Homo sapiens	;	;	;	tr;sp	1;	1;	uniprot_human_proteome	>tr|A0A087WY61|A0A087WY61_HUMAN Nuclear mitotic apparatus protein 1 OS=Homo sapiens GN=NUMA1 PE=1 SV=1;>sp|Q14980-2|NUMA1_HUMAN Isoform 2 of Nuclear mitotic apparatus protein 1 OS=Homo sapiens GN=NUMA1	30	34
A0A087WY61;Q14980-2	NUMA1	A0A087WY61;Q14980-2	A0A087WY61_HUMAN;NUMA1_HUMAN	Nuclear mitotic apparatus protein 1;Isoform 2 of Nuclear mitotic apparatus protein 1	TRUE	XDP_MSN / edit_XDP_MSN	XDP_MSN	edit_XDP_MSN	128	A0A087WY61;Q14980-2	339310	302318	0.166536	0.166536	-10.902	1.12236	0	0.391438	0.491293	127	0.0820131	Homo sapiens	;	;	;	tr;sp	1;	1;	uniprot_human_proteome	>tr|A0A087WY61|A0A087WY61_HUMAN Nuclear mitotic apparatus protein 1 OS=Homo sapiens GN=NUMA1 PE=1 SV=1;>sp|Q14980-2|NUMA1_HUMAN Isoform 2 of Nuclear mitotic apparatus protein 1 OS=Homo sapiens GN=NUMA1	30	34
A0A087WY61;Q14980-2	NUMA1	A0A087WY61;Q14980-2	A0A087WY61_HUMAN;NUMA1_HUMAN	Nuclear mitotic apparatus protein 1;Isoform 2 of Nuclear mitotic apparatus protein 1	TRUE	edit_XDP_MSN / Contr_MSN	edit_XDP_MSN	Contr_MSN	128	A0A087WY61;Q14980-2	358295	302318	-0.24508	0.24508	-15.6231	0.843769	0	0.0723102	0.112755	127	0.0864814	Homo sapiens	;	;	;	tr;sp	1;	1;	uniprot_human_proteome	>tr|A0A087WY61|A0A087WY61_HUMAN Nuclear mitotic apparatus protein 1 OS=Homo sapiens GN=NUMA1 PE=1 SV=1;>sp|Q14980-2|NUMA1_HUMAN Isoform 2 of Nuclear mitotic apparatus protein 1 OS=Homo sapiens GN=NUMA1	30	34
A0A087WY71;E9PFW3;Q96CW1;Q96CW1-2	AP2M1	A0A087WY71;E9PFW3;Q96CW1;Q96CW1-2	A0A087WY71_HUMAN;E9PFW3_HUMAN;AP2M1_HUMAN;AP2M1_HUMAN	AP-2 complex subunit mu;AP-2 complex subunit mu;AP-2 complex subunit mu;Isoform 2 of AP-2 complex subunit mu	TRUE	XDP_MSN / Contr_MSN	XDP_MSN	Contr_MSN	144	A0A087WY71;E9PFW3;Q96CW1;Q96CW1-2	1.52411e+06	1.40733e+06	0.115007	0.115007	-7.66222	1.08298	0	0.717312	0.540407	143	0.0961311	Homo sapiens	;;intracellular protein transport,receptor-mediated endocytosis,microtubule-based movement,antigen processing and presentation of exogenous peptide antigen via MHC class II,ephrin receptor signaling pathway,regulation of defense response to virus by virus,Wnt signaling pathway, planar cell polarity pathway,membrane organization,clathrin-dependent endocytosis,negative regulation of protein localiz…	;;signal sequence binding,transporter activity,protein binding,lipid binding,ion channel binding,low-density lipoprotein particle receptor binding,clathrin adaptor activity;	;;lysosomal membrane,cytosol,plasma membrane,AP-2 adaptor complex,endocytic vesicle membrane,clathrin-coated endocytic vesicle membrane,endolysosome membrane,extracellular exosome;	tr;tr;sp;sp	1;1;1;	1;1;2;	uniprot_human_proteome	>tr|A0A087WY71|A0A087WY71_HUMAN AP-2 complex subunit mu OS=Homo sapiens GN=AP2M1 PE=1 SV=1;>tr|E9PFW3|E9PFW3_HUMAN AP-2 complex subunit mu OS=Homo sapiens GN=AP2M1 PE=1 SV=1;>sp|Q96CW1|AP2M1_HUMAN AP-2 complex subunit mu OS=Homo sapiens GN=AP2M1 PE=1 SV=2;>sp|Q96CW1-2|AP2M1_HUMAN Isoform 2 of AP-2 complex subunit mu OS=Homo sapiens GN=AP2M1	15	22
A0A087WY71;E9PFW3;Q96CW1;Q96CW1-2	AP2M1	A0A087WY71;E9PFW3;Q96CW1;Q96CW1-2	A0A087WY71_HUMAN;E9PFW3_HUMAN;AP2M1_HUMAN;AP2M1_HUMAN	AP-2 complex subunit mu;AP-2 complex subunit mu;AP-2 complex subunit mu;Isoform 2 of AP-2 complex subunit mu	TRUE	XDP_MSN / edit_XDP_MSN	XDP_MSN	edit_XDP_MSN	72	A0A087WY71;E9PFW3;Q96CW1;Q96CW1-2	1.52411e+06	1.36474e+06	0.15934	0.15934	-10.4565	1.11678	0	0.239834	0.401404	71	0.12741	Homo sapiens	;;intracellular protein transport,receptor-mediated endocytosis,microtubule-based movement,antigen processing and presentation of exogenous peptide antigen via MHC class II,ephrin receptor signaling pathway,regulation of defense response to virus by virus,Wnt signaling pathway, planar cell polarity pathway,membrane organization,clathrin-dependent endocytosis,negative regulation of protein localiz…	;;signal sequence binding,transporter activity,protein binding,lipid binding,ion channel binding,low-density lipoprotein particle receptor binding,clathrin adaptor activity;	;;lysosomal membrane,cytosol,plasma membrane,AP-2 adaptor complex,endocytic vesicle membrane,clathrin-coated endocytic vesicle membrane,endolysosome membrane,extracellular exosome;	tr;tr;sp;sp	1;1;1;	1;1;2;	uniprot_human_proteome	>tr|A0A087WY71|A0A087WY71_HUMAN AP-2 complex subunit mu OS=Homo sapiens GN=AP2M1 PE=1 SV=1;>tr|E9PFW3|E9PFW3_HUMAN AP-2 complex subunit mu OS=Homo sapiens GN=AP2M1 PE=1 SV=1;>sp|Q96CW1|AP2M1_HUMAN AP-2 complex subunit mu OS=Homo sapiens GN=AP2M1 PE=1 SV=2;>sp|Q96CW1-2|AP2M1_HUMAN Isoform 2 of AP-2 complex subunit mu OS=Homo sapiens GN=AP2M1	15	22
A0A087WY71;E9PFW3;Q96CW1;Q96CW1-2	AP2M1	A0A087WY71;E9PFW3;Q96CW1;Q96CW1-2	A0A087WY71_HUMAN;E9PFW3_HUMAN;AP2M1_HUMAN;AP2M1_HUMAN	AP-2 complex subunit mu;AP-2 complex subunit mu;AP-2 complex subunit mu;Isoform 2 of AP-2 complex subunit mu	TRUE	edit_XDP_MSN / Contr_MSN	edit_XDP_MSN	Contr_MSN	72	A0A087WY71;E9PFW3;Q96CW1;Q96CW1-2	1.40733e+06	1.36474e+06	-0.0443325	0.0443325	-3.02616	0.969738	0	0.905137	0.509606	71	0.122883	Homo sapiens	;;intracellular protein transport,receptor-mediated endocytosis,microtubule-based movement,antigen processing and presentation of exogenous peptide antigen via MHC class II,ephrin receptor signaling pathway,regulation of defense response to virus by virus,Wnt signaling pathway, planar cell polarity pathway,membrane organization,clathrin-dependent endocytosis,negative regulation of protein localiz…	;;signal sequence binding,transporter activity,protein binding,lipid binding,ion channel binding,low-density lipoprotein particle receptor binding,clathrin adaptor activity;	;;lysosomal membrane,cytosol,plasma membrane,AP-2 adaptor complex,endocytic vesicle membrane,clathrin-coated endocytic vesicle membrane,endolysosome membrane,extracellular exosome;	tr;tr;sp;sp	1;1;1;	1;1;2;	uniprot_human_proteome	>tr|A0A087WY71|A0A087WY71_HUMAN AP-2 complex subunit mu OS=Homo sapiens GN=AP2M1 PE=1 SV=1;>tr|E9PFW3|E9PFW3_HUMAN AP-2 complex subunit mu OS=Homo sapiens GN=AP2M1 PE=1 SV=1;>sp|Q96CW1|AP2M1_HUMAN AP-2 complex subunit mu OS=Homo sapiens GN=AP2M1 PE=1 SV=2;>sp|Q96CW1-2|AP2M1_HUMAN Isoform 2 of AP-2 complex subunit mu OS=Homo sapiens GN=AP2M1	15	22
A0A087WYF7;Q6UXV4	APOOL	A0A087WYF7;Q6UXV4	A0A087WYF7_HUMAN;MIC27_HUMAN	MICOS complex subunit;MICOS complex subunit MIC27	TRUE	XDP_MSN / Contr_MSN	XDP_MSN	Contr_MSN	56	A0A087WYF7;Q6UXV4	170706	171909	-0.0101315	0.0101315	0.70473	0.993002	0	0.671449	0.522377	55	0.291347	Homo sapiens	;platelet degranulation,cristae formation	;protein binding	;extracellular region,mitochondrion,platelet alpha granule lumen,MICOS complex	tr;sp	1	1	uniprot_human_proteome	>tr|A0A087WYF7|A0A087WYF7_HUMAN MICOS complex subunit OS=Homo sapiens GN=APOOL PE=1 SV=1;>sp|Q6UXV4|MIC27_HUMAN MICOS complex subunit MIC27 OS=Homo sapiens GN=APOOL PE=1 SV=1	4	7
A0A087WYF7;Q6UXV4	APOOL	A0A087WYF7;Q6UXV4	A0A087WYF7_HUMAN;MIC27_HUMAN	MICOS complex subunit;MICOS complex subunit MIC27	TRUE	XDP_MSN / edit_XDP_MSN	XDP_MSN	edit_XDP_MSN	28	A0A087WYF7;Q6UXV4	170706	154413	0.144721	0.144721	-9.5446	1.10552	0	0.177652	0.358573	27	0.541981	Homo sapiens	;platelet degranulation,cristae formation	;protein binding	;extracellular region,mitochondrion,platelet alpha granule lumen,MICOS complex	tr;sp	1	1	uniprot_human_proteome	>tr|A0A087WYF7|A0A087WYF7_HUMAN MICOS complex subunit OS=Homo sapiens GN=APOOL PE=1 SV=1;>sp|Q6UXV4|MIC27_HUMAN MICOS complex subunit MIC27 OS=Homo sapiens GN=APOOL PE=1 SV=1	4	7
A0A087WYF7;Q6UXV4	APOOL	A0A087WYF7;Q6UXV4	A0A087WYF7_HUMAN;MIC27_HUMAN	MICOS complex subunit;MICOS complex subunit MIC27	TRUE	edit_XDP_MSN / Contr_MSN	edit_XDP_MSN	Contr_MSN	28	A0A087WYF7;Q6UXV4	171909	154413	-0.154853	0.154853	-10.1776	0.898224	0	0.325892	0.286023	27	0.54986	Homo sapiens	;platelet degranulation,cristae formation	;protein binding	;extracellular region,mitochondrion,platelet alpha granule lumen,MICOS complex	tr;sp	1	1	uniprot_human_proteome	>tr|A0A087WYF7|A0A087WYF7_HUMAN MICOS complex subunit OS=Homo sapiens GN=APOOL PE=1 SV=1;>sp|Q6UXV4|MIC27_HUMAN MICOS complex subunit MIC27 OS=Homo sapiens GN=APOOL PE=1 SV=1	4	7
A0A087WYG2;E9PFH7;Q9UPT6	MAPK8IP3	A0A087WYG2;E9PFH7;Q9UPT6	A0A087WYG2_HUMAN;E9PFH7_HUMAN;JIP3_HUMAN	C-Jun-amino-terminal kinase-interacting protein 3	TRUE	XDP_MSN / Contr_MSN	XDP_MSN	Contr_MSN	128	A0A087WYG2;E9PFH7;Q9UPT6	227731	257464	-0.17704	0.17704	13.0562	0.884516	0	0.307418	0.351648	127	0.197671	Homo sapiens	;;activation of JUN kinase activity,vesicle-mediated transport,regulation of JNK cascade	;;MAP-kinase scaffold activity,protein binding,JUN kinase binding,kinesin binding,receptor signaling complex scaffold activity	;;Golgi membrane,cytoplasm	tr;tr;sp	1	1;1;3	uniprot_human_proteome	>tr|A0A087WYG2|A0A087WYG2_HUMAN C-Jun-amino-terminal kinase-interacting protein 3 OS=Homo sapiens GN=MAPK8IP3 PE=1 SV=1;>tr|E9PFH7|E9PFH7_HUMAN C-Jun-amino-terminal kinase-interacting protein 3 OS=Homo sapiens GN=MAPK8IP3 PE=1 SV=1;>sp|Q9UPT6|JIP3_HUMAN C-Jun-amino-terminal kinase-interacting protein 3 OS=Homo sapiens GN=MAPK8IP3 PE=1 SV=3	16	18
A0A087WYG2;E9PFH7;Q9UPT6	MAPK8IP3	A0A087WYG2;E9PFH7;Q9UPT6	A0A087WYG2_HUMAN;E9PFH7_HUMAN;JIP3_HUMAN	C-Jun-amino-terminal kinase-interacting protein 3	TRUE	XDP_MSN / edit_XDP_MSN	XDP_MSN	edit_XDP_MSN	64	A0A087WYG2;E9PFH7;Q9UPT6	227731	212510	0.0997963	0.0997963	-6.68353	1.07162	0	0.898482	0.676682	63	0.360085	Homo sapiens	;;activation of JUN kinase activity,vesicle-mediated transport,regulation of JNK cascade	;;MAP-kinase scaffold activity,protein binding,JUN kinase binding,kinesin binding,receptor signaling complex scaffold activity	;;Golgi membrane,cytoplasm	tr;tr;sp	1	1;1;3	uniprot_human_proteome	>tr|A0A087WYG2|A0A087WYG2_HUMAN C-Jun-amino-terminal kinase-interacting protein 3 OS=Homo sapiens GN=MAPK8IP3 PE=1 SV=1;>tr|E9PFH7|E9PFH7_HUMAN C-Jun-amino-terminal kinase-interacting protein 3 OS=Homo sapiens GN=MAPK8IP3 PE=1 SV=1;>sp|Q9UPT6|JIP3_HUMAN C-Jun-amino-terminal kinase-interacting protein 3 OS=Homo sapiens GN=MAPK8IP3 PE=1 SV=3	16	18
A0A087WYG2;E9PFH7;Q9UPT6	MAPK8IP3	A0A087WYG2;E9PFH7;Q9UPT6	A0A087WYG2_HUMAN;E9PFH7_HUMAN;JIP3_HUMAN	C-Jun-amino-terminal kinase-interacting protein 3	TRUE	edit_XDP_MSN / Contr_MSN	edit_XDP_MSN	Contr_MSN	64	A0A087WYG2;E9PFH7;Q9UPT6	257464	212510	-0.276836	0.276836	-17.4601	0.825399	0	0.502249	0.365861	63	0.299289	Homo sapiens	;;activation of JUN kinase activity,vesicle-mediated transport,regulation of JNK cascade	;;MAP-kinase scaffold activity,protein binding,JUN kinase binding,kinesin binding,receptor signaling complex scaffold activity	;;Golgi membrane,cytoplasm	tr;tr;sp	1	1;1;3	uniprot_human_proteome	>tr|A0A087WYG2|A0A087WYG2_HUMAN C-Jun-amino-terminal kinase-interacting protein 3 OS=Homo sapiens GN=MAPK8IP3 PE=1 SV=1;>tr|E9PFH7|E9PFH7_HUMAN C-Jun-amino-terminal kinase-interacting protein 3 OS=Homo sapiens GN=MAPK8IP3 PE=1 SV=1;>sp|Q9UPT6|JIP3_HUMAN C-Jun-amino-terminal kinase-interacting protein 3 OS=Homo sapiens GN=MAPK8IP3 PE=1 SV=3	16	18
A0A087WYL5;Q6UXD5;Q6UXD5-2;Q6UXD5-3;Q6UXD5-5	SEZ6L2	A0A087WYL5;Q6UXD5;Q6UXD5-2;Q6UXD5-3;Q6UXD5-5	A0A087WYL5_HUMAN;SE6L2_HUMAN;SE6L2_HUMAN;SE6L2_HUMAN;SE6L2_HUMAN	Seizure 6-like protein 2;Seizure 6-like protein 2;Isoform 2 of Seizure 6-like protein 2;Isoform 3 of Seizure 6-like protein 2;Isoform 5 of Seizure 6-like protein 2	TRUE	XDP_MSN / Contr_MSN	XDP_MSN	Contr_MSN	40	A0A087WYL5;Q6UXD5;Q6UXD5-2;Q6UXD5-3;Q6UXD5-5	195102	232474	-0.25284	0.25284	19.1551	0.839243	0	0.00719485	0.035838	39	0.125062	Homo sapiens	;;;;	;;;;	;endoplasmic reticulum membrane,plasma membrane,integral component of membrane;;;	tr;sp;sp;sp;sp	1;1;;;	1;2;;;	uniprot_human_proteome	>tr|A0A087WYL5|A0A087WYL5_HUMAN Seizure 6-like protein 2 OS=Homo sapiens GN=SEZ6L2 PE=1 SV=1;>sp|Q6UXD5|SE6L2_HUMAN Seizure 6-like protein 2 OS=Homo sapiens GN=SEZ6L2 PE=1 SV=2;>sp|Q6UXD5-2|SE6L2_HUMAN Isoform 2 of Seizure 6-like protein 2 OS=Homo sapiens GN=SEZ6L2;>sp|Q6UXD5-3|SE6L2_HUMAN Isoform 3 of Seizure 6-like protein 2 OS=Homo sapiens GN=SEZ6L2;>sp|Q6UXD5-5|SE6L2_HUMAN Isoform 5 of Seizur…	7	7
A0A087WYL5;Q6UXD5;Q6UXD5-2;Q6UXD5-3;Q6UXD5-5	SEZ6L2	A0A087WYL5;Q6UXD5;Q6UXD5-2;Q6UXD5-3;Q6UXD5-5	A0A087WYL5_HUMAN;SE6L2_HUMAN;SE6L2_HUMAN;SE6L2_HUMAN;SE6L2_HUMAN	Seizure 6-like protein 2;Seizure 6-like protein 2;Isoform 2 of Seizure 6-like protein 2;Isoform 3 of Seizure 6-like protein 2;Isoform 5 of Seizure 6-like protein 2	TRUE	XDP_MSN / edit_XDP_MSN	XDP_MSN	edit_XDP_MSN	20	A0A087WYL5;Q6UXD5;Q6UXD5-2;Q6UXD5-3;Q6UXD5-5	195102	183281	0.0901696	0.0901696	-6.05877	1.0645	0	0.457753	0.523926	19	0.139504	Homo sapiens	;;;;	;;;;	;endoplasmic reticulum membrane,plasma membrane,integral component of membrane;;;	tr;sp;sp;sp;sp	1;1;;;	1;2;;;	uniprot_human_proteome	>tr|A0A087WYL5|A0A087WYL5_HUMAN Seizure 6-like protein 2 OS=Homo sapiens GN=SEZ6L2 PE=1 SV=1;>sp|Q6UXD5|SE6L2_HUMAN Seizure 6-like protein 2 OS=Homo sapiens GN=SEZ6L2 PE=1 SV=2;>sp|Q6UXD5-2|SE6L2_HUMAN Isoform 2 of Seizure 6-like protein 2 OS=Homo sapiens GN=SEZ6L2;>sp|Q6UXD5-3|SE6L2_HUMAN Isoform 3 of Seizure 6-like protein 2 OS=Homo sapiens GN=SEZ6L2;>sp|Q6UXD5-5|SE6L2_HUMAN Isoform 5 of Seizur…	7	7
A0A087WYL5;Q6UXD5;Q6UXD5-2;Q6UXD5-3;Q6UXD5-5	SEZ6L2	A0A087WYL5;Q6UXD5;Q6UXD5-2;Q6UXD5-3;Q6UXD5-5	A0A087WYL5_HUMAN;SE6L2_HUMAN;SE6L2_HUMAN;SE6L2_HUMAN;SE6L2_HUMAN	Seizure 6-like protein 2;Seizure 6-like protein 2;Isoform 2 of Seizure 6-like protein 2;Isoform 3 of Seizure 6-like protein 2;Isoform 5 of Seizure 6-like protein 2	TRUE	edit_XDP_MSN / Contr_MSN	edit_XDP_MSN	Contr_MSN	20	A0A087WYL5;Q6UXD5;Q6UXD5-2;Q6UXD5-3;Q6UXD5-5	232474	183281	-0.34301	0.34301	-21.1605	0.788395	0	1.55291e-05	0.000188212	19	0.0940847	Homo sapiens	;;;;	;;;;	;endoplasmic reticulum membrane,plasma membrane,integral component of membrane;;;	tr;sp;sp;sp;sp	1;1;;;	1;2;;;	uniprot_human_proteome	>tr|A0A087WYL5|A0A087WYL5_HUMAN Seizure 6-like protein 2 OS=Homo sapiens GN=SEZ6L2 PE=1 SV=1;>sp|Q6UXD5|SE6L2_HUMAN Seizure 6-like protein 2 OS=Homo sapiens GN=SEZ6L2 PE=1 SV=2;>sp|Q6UXD5-2|SE6L2_HUMAN Isoform 2 of Seizure 6-like protein 2 OS=Homo sapiens GN=SEZ6L2;>sp|Q6UXD5-3|SE6L2_HUMAN Isoform 3 of Seizure 6-like protein 2 OS=Homo sapiens GN=SEZ6L2;>sp|Q6UXD5-5|SE6L2_HUMAN Isoform 5 of Seizur…	7	7
A0A087WYN9;Q7Z478	DHX29	A0A087WYN9;Q7Z478	A0A087WYN9_HUMAN;DHX29_HUMAN	ATP-dependent RNA helicase DHX29	TRUE	XDP_MSN / Contr_MSN	XDP_MSN	Contr_MSN	24	A0A087WYN9;Q7Z478	59059.2	50895.2	0.214633	0.214633	-13.8235	1.16041	0	0.00393817	0.0238432	23	0.0996677	Homo sapiens	;RNA processing,translational initiation	;RNA binding,translation initiation factor activity,ATP-dependent RNA helicase activity,ATP binding,ribosomal small subunit binding,cadherin binding	;mitochondrion,eukaryotic 43S preinitiation complex	tr;sp	1	1;2	uniprot_human_proteome	>tr|A0A087WYN9|A0A087WYN9_HUMAN ATP-dependent RNA helicase DHX29 OS=Homo sapiens GN=DHX29 PE=1 SV=1;>sp|Q7Z478|DHX29_HUMAN ATP-dependent RNA helicase DHX29 OS=Homo sapiens GN=DHX29 PE=1 SV=2	5	5
A0A087WYN9;Q7Z478	DHX29	A0A087WYN9;Q7Z478	A0A087WYN9_HUMAN;DHX29_HUMAN	ATP-dependent RNA helicase DHX29	TRUE	XDP_MSN / edit_XDP_MSN	XDP_MSN	edit_XDP_MSN	12	A0A087WYN9;Q7Z478	59059.2	66975.8	-0.181478	0.181478	13.4045	0.881799	0	0.474523	0.530841	11	0.131978	Homo sapiens	;RNA processing,translational initiation	;RNA binding,translation initiation factor activity,ATP-dependent RNA helicase activity,ATP binding,ribosomal small subunit binding,cadherin binding	;mitochondrion,eukaryotic 43S preinitiation complex	tr;sp	1	1;2	uniprot_human_proteome	>tr|A0A087WYN9|A0A087WYN9_HUMAN ATP-dependent RNA helicase DHX29 OS=Homo sapiens GN=DHX29 PE=1 SV=1;>sp|Q7Z478|DHX29_HUMAN ATP-dependent RNA helicase DHX29 OS=Homo sapiens GN=DHX29 PE=1 SV=2	5	5
A0A087WYN9;Q7Z478	DHX29	A0A087WYN9;Q7Z478	A0A087WYN9_HUMAN;DHX29_HUMAN	ATP-dependent RNA helicase DHX29	TRUE	edit_XDP_MSN / Contr_MSN	edit_XDP_MSN	Contr_MSN	12	A0A087WYN9;Q7Z478	50895.2	66975.8	0.396111	0.396111	31.5956	1.31596	0	0.272116	0.257696	11	0.194557	Homo sapiens	;RNA processing,translational initiation	;RNA binding,translation initiation factor activity,ATP-dependent RNA helicase activity,ATP binding,ribosomal small subunit binding,cadherin binding	;mitochondrion,eukaryotic 43S preinitiation complex	tr;sp	1	1;2	uniprot_human_proteome	>tr|A0A087WYN9|A0A087WYN9_HUMAN ATP-dependent RNA helicase DHX29 OS=Homo sapiens GN=DHX29 PE=1 SV=1;>sp|Q7Z478|DHX29_HUMAN ATP-dependent RNA helicase DHX29 OS=Homo sapiens GN=DHX29 PE=1 SV=2	5	5
A0A087WYP2;Q8IZQ5	SELENOH;SELH	A0A087WYP2;Q8IZQ5	A0A087WYP2_HUMAN;SELH_HUMAN	Protein SELENOH;Selenoprotein H	TRUE	XDP_MSN / Contr_MSN	XDP_MSN	Contr_MSN	16	A0A087WYP2;Q8IZQ5	60541.9	52471.7	0.206395	0.206395	-13.33	1.1538	0	0.115836	0.208685	15	0.17167	Homo sapiens	;	;RNA binding	;	tr;sp	1	1;2	uniprot_human_proteome	>tr|A0A087WYP2|A0A087WYP2_HUMAN Protein SELENOH OS=Homo sapiens GN=SELENOH PE=1 SV=1;>sp|Q8IZQ5|SELH_HUMAN Selenoprotein H OS=Homo sapiens GN=SELH PE=1 SV=2	3	4
A0A087WYP2;Q8IZQ5	SELENOH;SELH	A0A087WYP2;Q8IZQ5	A0A087WYP2_HUMAN;SELH_HUMAN	Protein SELENOH;Selenoprotein H	TRUE	XDP_MSN / edit_XDP_MSN	XDP_MSN	edit_XDP_MSN	8	A0A087WYP2;Q8IZQ5	60541.9	58695.4	0.0446858	0.0446858	-3.04991	1.03146	0	0.891469	0.676082	7	0.207123	Homo sapiens	;	;RNA binding	;	tr;sp	1	1;2	uniprot_human_proteome	>tr|A0A087WYP2|A0A087WYP2_HUMAN Protein SELENOH OS=Homo sapiens GN=SELENOH PE=1 SV=1;>sp|Q8IZQ5|SELH_HUMAN Selenoprotein H OS=Homo sapiens GN=SELH PE=1 SV=2	3	4
A0A087WYP2;Q8IZQ5	SELENOH;SELH	A0A087WYP2;Q8IZQ5	A0A087WYP2_HUMAN;SELH_HUMAN	Protein SELENOH;Selenoprotein H	TRUE	edit_XDP_MSN / Contr_MSN	edit_XDP_MSN	Contr_MSN	8	A0A087WYP2;Q8IZQ5	52471.7	58695.4	0.161709	0.161709	11.8612	1.11861	0	0.184066	0.202399	7	0.182244	Homo sapiens	;	;RNA binding	;	tr;sp	1	1;2	uniprot_human_proteome	>tr|A0A087WYP2|A0A087WYP2_HUMAN Protein SELENOH OS=Homo sapiens GN=SELENOH PE=1 SV=1;>sp|Q8IZQ5|SELH_HUMAN Selenoprotein H OS=Homo sapiens GN=SELH PE=1 SV=2	3	4
A0A087WYR3;O43399;O43399-5;O43399-7	TPD52L2	A0A087WYR3;O43399;O43399-5;O43399-7	A0A087WYR3_HUMAN;TPD54_HUMAN;TPD54_HUMAN;TPD54_HUMAN	Tumor protein D54;Tumor protein D54;Isoform 5 of Tumor protein D54;Isoform 7 of Tumor protein D54	TRUE	XDP_MSN / Contr_MSN	XDP_MSN	Contr_MSN	72	A0A087WYR3;O43399;O43399-5;O43399-7	326420	324894	0.00676146	0.00676146	-0.467572	1.0047	0	0.699107	0.533879	71	0.134759	Homo sapiens	;;;	;RNA binding;;	;;;	tr;sp;sp;sp	1;1;;	1;2;;	uniprot_human_proteome	>tr|A0A087WYR3|A0A087WYR3_HUMAN Tumor protein D54 OS=Homo sapiens GN=TPD52L2 PE=1 SV=1;>sp|O43399|TPD54_HUMAN Tumor protein D54 OS=Homo sapiens GN=TPD52L2 PE=1 SV=2;>sp|O43399-5|TPD54_HUMAN Isoform 5 of Tumor protein D54 OS=Homo sapiens GN=TPD52L2;>sp|O43399-7|TPD54_HUMAN Isoform 7 of Tumor protein D54 OS=Homo sapiens GN=TPD52L2	8	10
A0A087WYR3;O43399;O43399-5;O43399-7	TPD52L2	A0A087WYR3;O43399;O43399-5;O43399-7	A0A087WYR3_HUMAN;TPD54_HUMAN;TPD54_HUMAN;TPD54_HUMAN	Tumor protein D54;Tumor protein D54;Isoform 5 of Tumor protein D54;Isoform 7 of Tumor protein D54	TRUE	XDP_MSN / edit_XDP_MSN	XDP_MSN	edit_XDP_MSN	36	A0A087WYR3;O43399;O43399-5;O43399-7	326420	314658	0.0529446	0.0529446	-3.60332	1.03738	0	0.60203	0.579956	35	0.235871	Homo sapiens	;;;	;RNA binding;;	;;;	tr;sp;sp;sp	1;1;;	1;2;;	uniprot_human_proteome	>tr|A0A087WYR3|A0A087WYR3_HUMAN Tumor protein D54 OS=Homo sapiens GN=TPD52L2 PE=1 SV=1;>sp|O43399|TPD54_HUMAN Tumor protein D54 OS=Homo sapiens GN=TPD52L2 PE=1 SV=2;>sp|O43399-5|TPD54_HUMAN Isoform 5 of Tumor protein D54 OS=Homo sapiens GN=TPD52L2;>sp|O43399-7|TPD54_HUMAN Isoform 7 of Tumor protein D54 OS=Homo sapiens GN=TPD52L2	8	10
A0A087WYR3;O43399;O43399-5;O43399-7	TPD52L2	A0A087WYR3;O43399;O43399-5;O43399-7	A0A087WYR3_HUMAN;TPD54_HUMAN;TPD54_HUMAN;TPD54_HUMAN	Tumor protein D54;Tumor protein D54;Isoform 5 of Tumor protein D54;Isoform 7 of Tumor protein D54	TRUE	edit_XDP_MSN / Contr_MSN	edit_XDP_MSN	Contr_MSN	36	A0A087WYR3;O43399;O43399-5;O43399-7	324894	314658	-0.0461832	0.0461832	-3.15048	0.968495	0	0.221391	0.227058	35	0.127934	Homo sapiens	;;;	;RNA binding;;	;;;	tr;sp;sp;sp	1;1;;	1;2;;	uniprot_human_proteome	>tr|A0A087WYR3|A0A087WYR3_HUMAN Tumor protein D54 OS=Homo sapiens GN=TPD52L2 PE=1 SV=1;>sp|O43399|TPD54_HUMAN Tumor protein D54 OS=Homo sapiens GN=TPD52L2 PE=1 SV=2;>sp|O43399-5|TPD54_HUMAN Isoform 5 of Tumor protein D54 OS=Homo sapiens GN=TPD52L2;>sp|O43399-7|TPD54_HUMAN Isoform 7 of Tumor protein D54 OS=Homo sapiens GN=TPD52L2	8	10
A0A087WYS3;H7C4X9;Q9ULU4;Q9ULU4-10;Q9ULU4-11;Q9ULU4-12;Q9ULU4-13;Q9ULU4-14;Q9ULU4-15;Q9ULU4-16;Q9ULU4-17;Q9ULU4-18;Q9ULU4-19;Q9ULU4-20;Q9ULU4-21;Q9ULU4-5;Q9ULU4-7;Q9ULU4-8;Q9ULU4-9	ZMYND8	A0A087WYS3;H7C4X9;Q9ULU4;Q9ULU4-10;Q9ULU4-11;Q9ULU4-12;Q9ULU4-13;Q9ULU4-14;Q9ULU4-15;Q9ULU4-16;Q9ULU4-17;Q9ULU4-18;Q9ULU4-19;Q9ULU4-20;Q9ULU4-21;Q9ULU4-5;Q9ULU4-7;Q9ULU4-8;Q9ULU4-9	A0A087WYS3_HUMAN;H7C4X9_HUMAN;PKCB1_HUMAN;PKCB1_HUMAN;PKCB1_HUMAN;PKCB1_HUMAN;PKCB1_HUMAN;PKCB1_HUMAN;PKCB1_HUMAN;PKCB1_HUMAN;PKCB1_HUMAN;PKCB1_HUMAN;PKCB1_HUMAN;PKCB1_HUMAN;PKCB1_HUMAN;PKCB1_HUMAN;PKCB1_HUMAN;PKCB1_HUMAN;PKCB1_HUMAN	Protein kinase C-binding protein 1;Protein kinase C-binding protein 1 (Fragment);Protein kinase C-binding protein 1;Isoform 10 of Protein kinase C-binding protein 1;Isoform 11 of Protein kinase C-binding protein 1;Isoform 12 of Protein kinase C-binding protein 1;Isoform 13 of Protein kinase C-binding protein 1;Isoform 14 of Protein kinase C-binding protein 1;Isoform 15 of Protein kinase C-binding…	TRUE	XDP_MSN / Contr_MSN	XDP_MSN	Contr_MSN	24	A0A087WYS3;H7C4X9;Q9ULU4;Q9ULU4-10;Q9ULU4-11;Q9ULU4-12;Q9ULU4-13;Q9ULU4-14;Q9ULU4-15;Q9ULU4-16;Q9ULU4-17;Q9ULU4-18;Q9ULU4-19;Q9ULU4-20;Q9ULU4-21;Q9ULU4-5;Q9ULU4-7;Q9ULU4-8;Q9ULU4-9	69388.5	61819.7	0.16663	0.16663	-10.9079	1.12243	0	0.0742425	0.159508	23	0.0931661	Homo sapiens	;;transcription, DNA-templated,negative regulation of cell migration,positive regulation of filopodium assembly,positive regulation of dendritic spine development,modulation of excitatory postsynaptic potential,regulation of postsynaptic density protein 95 clustering,positive regulation of dendritic spine maintenance,negative regulation of transcription from RNA polymerase II promoter by histone …	;;RNA polymerase II regulatory region sequence-specific DNA binding,RNA polymerase II transcription corepressor activity,chromatin binding,transcription cofactor activity,protein binding,zinc ion binding,methylated histone binding,protein N-terminus binding,repressing transcription factor binding,lysine-acetylated histone binding;;;;;;;;;;;;;;;;	;;nucleus,cytoplasm,dendritic spine,dendritic shaft;;;;;;;;;;;;;;;;	tr;tr;sp;sp;sp;sp;sp;sp;sp;sp;sp;sp;sp;sp;sp;sp;sp;sp;sp	1;1;1;;;;;;;;;;;;;;;;	1;2;2;;;;;;;;;;;;;;;;	uniprot_human_proteome	>tr|A0A087WYS3|A0A087WYS3_HUMAN Protein kinase C-binding protein 1 OS=Homo sapiens GN=ZMYND8 PE=1 SV=1;>tr|H7C4X9|H7C4X9_HUMAN Protein kinase C-binding protein 1 (Fragment) OS=Homo sapiens GN=ZMYND8 PE=1 SV=2;>sp|Q9ULU4|PKCB1_HUMAN Protein kinase C-binding protein 1 OS=Homo sapiens GN=ZMYND8 PE=1 SV=2;>sp|Q9ULU4-10|PKCB1_HUMAN Isoform 10 of Protein kinase C-binding protein 1 OS=Homo sapiens GN=ZM…	5	5
A0A087WYS3;H7C4X9;Q9ULU4;Q9ULU4-10;Q9ULU4-11;Q9ULU4-12;Q9ULU4-13;Q9ULU4-14;Q9ULU4-15;Q9ULU4-16;Q9ULU4-17;Q9ULU4-18;Q9ULU4-19;Q9ULU4-20;Q9ULU4-21;Q9ULU4-5;Q9ULU4-7;Q9ULU4-8;Q9ULU4-9	ZMYND8	A0A087WYS3;H7C4X9;Q9ULU4;Q9ULU4-10;Q9ULU4-11;Q9ULU4-12;Q9ULU4-13;Q9ULU4-14;Q9ULU4-15;Q9ULU4-16;Q9ULU4-17;Q9ULU4-18;Q9ULU4-19;Q9ULU4-20;Q9ULU4-21;Q9ULU4-5;Q9ULU4-7;Q9ULU4-8;Q9ULU4-9	A0A087WYS3_HUMAN;H7C4X9_HUMAN;PKCB1_HUMAN;PKCB1_HUMAN;PKCB1_HUMAN;PKCB1_HUMAN;PKCB1_HUMAN;PKCB1_HUMAN;PKCB1_HUMAN;PKCB1_HUMAN;PKCB1_HUMAN;PKCB1_HUMAN;PKCB1_HUMAN;PKCB1_HUMAN;PKCB1_HUMAN;PKCB1_HUMAN;PKCB1_HUMAN;PKCB1_HUMAN;PKCB1_HUMAN	Protein kinase C-binding protein 1;Protein kinase C-binding protein 1 (Fragment);Protein kinase C-binding protein 1;Isoform 10 of Protein kinase C-binding protein 1;Isoform 11 of Protein kinase C-binding protein 1;Isoform 12 of Protein kinase C-binding protein 1;Isoform 13 of Protein kinase C-binding protein 1;Isoform 14 of Protein kinase C-binding protein 1;Isoform 15 of Protein kinase C-binding…	TRUE	XDP_MSN / edit_XDP_MSN	XDP_MSN	edit_XDP_MSN	12	A0A087WYS3;H7C4X9;Q9ULU4;Q9ULU4-10;Q9ULU4-11;Q9ULU4-12;Q9ULU4-13;Q9ULU4-14;Q9ULU4-15;Q9ULU4-16;Q9ULU4-17;Q9ULU4-18;Q9ULU4-19;Q9ULU4-20;Q9ULU4-21;Q9ULU4-5;Q9ULU4-7;Q9ULU4-8;Q9ULU4-9	69388.5	74753.5	-0.107443	0.107443	7.73172	0.928232	0	0.951365	0.691588	11	0.106319	Homo sapiens	;;transcription, DNA-templated,negative regulation of cell migration,positive regulation of filopodium assembly,positive regulation of dendritic spine development,modulation of excitatory postsynaptic potential,regulation of postsynaptic density protein 95 clustering,positive regulation of dendritic spine maintenance,negative regulation of transcription from RNA polymerase II promoter by histone …	;;RNA polymerase II regulatory region sequence-specific DNA binding,RNA polymerase II transcription corepressor activity,chromatin binding,transcription cofactor activity,protein binding,zinc ion binding,methylated histone binding,protein N-terminus binding,repressing transcription factor binding,lysine-acetylated histone binding;;;;;;;;;;;;;;;;	;;nucleus,cytoplasm,dendritic spine,dendritic shaft;;;;;;;;;;;;;;;;	tr;tr;sp;sp;sp;sp;sp;sp;sp;sp;sp;sp;sp;sp;sp;sp;sp;sp;sp	1;1;1;;;;;;;;;;;;;;;;	1;2;2;;;;;;;;;;;;;;;;	uniprot_human_proteome	>tr|A0A087WYS3|A0A087WYS3_HUMAN Protein kinase C-binding protein 1 OS=Homo sapiens GN=ZMYND8 PE=1 SV=1;>tr|H7C4X9|H7C4X9_HUMAN Protein kinase C-binding protein 1 (Fragment) OS=Homo sapiens GN=ZMYND8 PE=1 SV=2;>sp|Q9ULU4|PKCB1_HUMAN Protein kinase C-binding protein 1 OS=Homo sapiens GN=ZMYND8 PE=1 SV=2;>sp|Q9ULU4-10|PKCB1_HUMAN Isoform 10 of Protein kinase C-binding protein 1 OS=Homo sapiens GN=ZM…	5	5
A0A087WYS3;H7C4X9;Q9ULU4;Q9ULU4-10;Q9ULU4-11;Q9ULU4-12;Q9ULU4-13;Q9ULU4-14;Q9ULU4-15;Q9ULU4-16;Q9ULU4-17;Q9ULU4-18;Q9ULU4-19;Q9ULU4-20;Q9ULU4-21;Q9ULU4-5;Q9ULU4-7;Q9ULU4-8;Q9ULU4-9	ZMYND8	A0A087WYS3;H7C4X9;Q9ULU4;Q9ULU4-10;Q9ULU4-11;Q9ULU4-12;Q9ULU4-13;Q9ULU4-14;Q9ULU4-15;Q9ULU4-16;Q9ULU4-17;Q9ULU4-18;Q9ULU4-19;Q9ULU4-20;Q9ULU4-21;Q9ULU4-5;Q9ULU4-7;Q9ULU4-8;Q9ULU4-9	A0A087WYS3_HUMAN;H7C4X9_HUMAN;PKCB1_HUMAN;PKCB1_HUMAN;PKCB1_HUMAN;PKCB1_HUMAN;PKCB1_HUMAN;PKCB1_HUMAN;PKCB1_HUMAN;PKCB1_HUMAN;PKCB1_HUMAN;PKCB1_HUMAN;PKCB1_HUMAN;PKCB1_HUMAN;PKCB1_HUMAN;PKCB1_HUMAN;PKCB1_HUMAN;PKCB1_HUMAN;PKCB1_HUMAN	Protein kinase C-binding protein 1;Protein kinase C-binding protein 1 (Fragment);Protein kinase C-binding protein 1;Isoform 10 of Protein kinase C-binding protein 1;Isoform 11 of Protein kinase C-binding protein 1;Isoform 12 of Protein kinase C-binding protein 1;Isoform 13 of Protein kinase C-binding protein 1;Isoform 14 of Protein kinase C-binding protein 1;Isoform 15 of Protein kinase C-binding…	TRUE	edit_XDP_MSN / Contr_MSN	edit_XDP_MSN	Contr_MSN	12	A0A087WYS3;H7C4X9;Q9ULU4;Q9ULU4-10;Q9ULU4-11;Q9ULU4-12;Q9ULU4-13;Q9ULU4-14;Q9ULU4-15;Q9ULU4-16;Q9ULU4-17;Q9ULU4-18;Q9ULU4-19;Q9ULU4-20;Q9ULU4-21;Q9ULU4-5;Q9ULU4-7;Q9ULU4-8;Q9ULU4-9	61819.7	74753.5	0.274074	0.274074	20.9217	1.20922	0	0.105075	0.144337	11	0.140628	Homo sapiens	;;transcription, DNA-templated,negative regulation of cell migration,positive regulation of filopodium assembly,positive regulation of dendritic spine development,modulation of excitatory postsynaptic potential,regulation of postsynaptic density protein 95 clustering,positive regulation of dendritic spine maintenance,negative regulation of transcription from RNA polymerase II promoter by histone …	;;RNA polymerase II regulatory region sequence-specific DNA binding,RNA polymerase II transcription corepressor activity,chromatin binding,transcription cofactor activity,protein binding,zinc ion binding,methylated histone binding,protein N-terminus binding,repressing transcription factor binding,lysine-acetylated histone binding;;;;;;;;;;;;;;;;	;;nucleus,cytoplasm,dendritic spine,dendritic shaft;;;;;;;;;;;;;;;;	tr;tr;sp;sp;sp;sp;sp;sp;sp;sp;sp;sp;sp;sp;sp;sp;sp;sp;sp	1;1;1;;;;;;;;;;;;;;;;	1;2;2;;;;;;;;;;;;;;;;	uniprot_human_proteome	>tr|A0A087WYS3|A0A087WYS3_HUMAN Protein kinase C-binding protein 1 OS=Homo sapiens GN=ZMYND8 PE=1 SV=1;>tr|H7C4X9|H7C4X9_HUMAN Protein kinase C-binding protein 1 (Fragment) OS=Homo sapiens GN=ZMYND8 PE=1 SV=2;>sp|Q9ULU4|PKCB1_HUMAN Protein kinase C-binding protein 1 OS=Homo sapiens GN=ZMYND8 PE=1 SV=2;>sp|Q9ULU4-10|PKCB1_HUMAN Isoform 10 of Protein kinase C-binding protein 1 OS=Homo sapiens GN=ZM…	5	5
A0A087WYT3;Q15185;Q15185-4	PTGES3	A0A087WYT3;Q15185;Q15185-4	A0A087WYT3_HUMAN;TEBP_HUMAN;TEBP_HUMAN	Prostaglandin E synthase 3;Prostaglandin E synthase 3;Isoform 4 of Prostaglandin E synthase 3	TRUE	XDP_MSN / Contr_MSN	XDP_MSN	Contr_MSN	48	A0A087WYT3;Q15185;Q15185-4	830628	919423	-0.146526	0.146526	10.6901	0.903423	0	0.489251	0.447149	47	0.148943	Homo sapiens	;telomere maintenance,prostaglandin biosynthetic process,xenobiotic metabolic process,telomere maintenance via telomerase,signal transduction,cyclooxygenase pathway,positive regulation of phosphorylation,positive regulation of telomerase activity,chaperone cofactor-dependent protein refolding,regulation of cellular response to heat,telomerase holoenzyme complex assembly;	;telomerase activity,protein binding,prostaglandin-E synthase activity,unfolded protein binding,Hsp90 protein binding,DNA polymerase binding;	;chromosome, telomeric region,nucleus,nucleoplasm,telomerase holoenzyme complex,cytosol,extracellular exosome;	tr;sp;sp	1;1;	1;1;	uniprot_human_proteome	>tr|A0A087WYT3|A0A087WYT3_HUMAN Prostaglandin E synthase 3 OS=Homo sapiens GN=PTGES3 PE=1 SV=1;>sp|Q15185|TEBP_HUMAN Prostaglandin E synthase 3 OS=Homo sapiens GN=PTGES3 PE=1 SV=1;>sp|Q15185-4|TEBP_HUMAN Isoform 4 of Prostaglandin E synthase 3 OS=Homo sapiens GN=PTGES3	5	7
A0A087WYT3;Q15185;Q15185-4	PTGES3	A0A087WYT3;Q15185;Q15185-4	A0A087WYT3_HUMAN;TEBP_HUMAN;TEBP_HUMAN	Prostaglandin E synthase 3;Prostaglandin E synthase 3;Isoform 4 of Prostaglandin E synthase 3	TRUE	XDP_MSN / edit_XDP_MSN	XDP_MSN	edit_XDP_MSN	24	A0A087WYT3;Q15185;Q15185-4	830628	940024	-0.178495	0.178495	13.1703	0.883624	0	0.66809	0.603429	23	0.216277	Homo sapiens	;telomere maintenance,prostaglandin biosynthetic process,xenobiotic metabolic process,telomere maintenance via telomerase,signal transduction,cyclooxygenase pathway,positive regulation of phosphorylation,positive regulation of telomerase activity,chaperone cofactor-dependent protein refolding,regulation of cellular response to heat,telomerase holoenzyme complex assembly;	;telomerase activity,protein binding,prostaglandin-E synthase activity,unfolded protein binding,Hsp90 protein binding,DNA polymerase binding;	;chromosome, telomeric region,nucleus,nucleoplasm,telomerase holoenzyme complex,cytosol,extracellular exosome;	tr;sp;sp	1;1;	1;1;	uniprot_human_proteome	>tr|A0A087WYT3|A0A087WYT3_HUMAN Prostaglandin E synthase 3 OS=Homo sapiens GN=PTGES3 PE=1 SV=1;>sp|Q15185|TEBP_HUMAN Prostaglandin E synthase 3 OS=Homo sapiens GN=PTGES3 PE=1 SV=1;>sp|Q15185-4|TEBP_HUMAN Isoform 4 of Prostaglandin E synthase 3 OS=Homo sapiens GN=PTGES3	5	7
A0A087WYT3;Q15185;Q15185-4	PTGES3	A0A087WYT3;Q15185;Q15185-4	A0A087WYT3_HUMAN;TEBP_HUMAN;TEBP_HUMAN	Prostaglandin E synthase 3;Prostaglandin E synthase 3;Isoform 4 of Prostaglandin E synthase 3	TRUE	edit_XDP_MSN / Contr_MSN	edit_XDP_MSN	Contr_MSN	24	A0A087WYT3;Q15185;Q15185-4	919423	940024	0.0319685	0.0319685	2.24062	1.02241	0	0.306378	0.277021	23	0.305119	Homo sapiens	;telomere maintenance,prostaglandin biosynthetic process,xenobiotic metabolic process,telomere maintenance via telomerase,signal transduction,cyclooxygenase pathway,positive regulation of phosphorylation,positive regulation of telomerase activity,chaperone cofactor-dependent protein refolding,regulation of cellular response to heat,telomerase holoenzyme complex assembly;	;telomerase activity,protein binding,prostaglandin-E synthase activity,unfolded protein binding,Hsp90 protein binding,DNA polymerase binding;	;chromosome, telomeric region,nucleus,nucleoplasm,telomerase holoenzyme complex,cytosol,extracellular exosome;	tr;sp;sp	1;1;	1;1;	uniprot_human_proteome	>tr|A0A087WYT3|A0A087WYT3_HUMAN Prostaglandin E synthase 3 OS=Homo sapiens GN=PTGES3 PE=1 SV=1;>sp|Q15185|TEBP_HUMAN Prostaglandin E synthase 3 OS=Homo sapiens GN=PTGES3 PE=1 SV=1;>sp|Q15185-4|TEBP_HUMAN Isoform 4 of Prostaglandin E synthase 3 OS=Homo sapiens GN=PTGES3	5	7
A0A087WYV5;O94813;O94813-2;O94813-3;X6R3P0	SLIT2	A0A087WYV5;O94813;O94813-2;O94813-3;X6R3P0	A0A087WYV5_HUMAN;SLIT2_HUMAN;SLIT2_HUMAN;SLIT2_HUMAN;X6R3P0_HUMAN	Slit homolog 2 protein;Slit homolog 2 protein;Isoform 2 of Slit homolog 2 protein;Isoform 3 of Slit homolog 2 protein;Slit homolog 2 protein	TRUE	XDP_MSN / Contr_MSN	XDP_MSN	Contr_MSN	8	A0A087WYV5;O94813;O94813-2;O94813-3;X6R3P0	20106	21400.7	-0.0900364	0.0900364	6.4397	0.939499	0	0.607076	0.495716	7	0.187739	Homo sapiens	;ureteric bud development,negative regulation of protein phosphorylation,cell migration involved in sprouting angiogenesis,negative regulation of leukocyte chemotaxis,axon guidance,motor neuron axon guidance,negative regulation of lamellipodium assembly,negative regulation of endothelial cell migration,negative regulation of smooth muscle cell migration,chemorepulsion involved in postnatal olfact…	;GTPase inhibitor activity,calcium ion binding,protein binding,heparin binding,identical protein binding,protein homodimerization activity,laminin-1 binding,proteoglycan binding,Roundabout binding;;;	;extracellular region,extracellular space,cytoplasm,plasma membrane,membrane,extracellular exosome;;;	tr;sp;sp;sp;tr	1;1;;;1	1;1;;;1	uniprot_human_proteome	>tr|A0A087WYV5|A0A087WYV5_HUMAN Slit homolog 2 protein OS=Homo sapiens GN=SLIT2 PE=1 SV=1;>sp|O94813|SLIT2_HUMAN Slit homolog 2 protein OS=Homo sapiens GN=SLIT2 PE=1 SV=1;>sp|O94813-2|SLIT2_HUMAN Isoform 2 of Slit homolog 2 protein OS=Homo sapiens GN=SLIT2;>sp|O94813-3|SLIT2_HUMAN Isoform 3 of Slit homolog 2 protein OS=Homo sapiens GN=SLIT2;>tr|X6R3P0|X6R3P0_HUMAN Slit homolog 2 protein OS=Homo s…	2	2
A0A087WYV5;O94813;O94813-2;O94813-3;X6R3P0	SLIT2	A0A087WYV5;O94813;O94813-2;O94813-3;X6R3P0	A0A087WYV5_HUMAN;SLIT2_HUMAN;SLIT2_HUMAN;SLIT2_HUMAN;X6R3P0_HUMAN	Slit homolog 2 protein;Slit homolog 2 protein;Isoform 2 of Slit homolog 2 protein;Isoform 3 of Slit homolog 2 protein;Slit homolog 2 protein	TRUE	XDP_MSN / edit_XDP_MSN	XDP_MSN	edit_XDP_MSN	4	A0A087WYV5;O94813;O94813-2;O94813-3;X6R3P0	20106	21147	-0.07283	0.07283	5.17779	0.950771	0	0.821138	0.657006	3	0.147752	Homo sapiens	;ureteric bud development,negative regulation of protein phosphorylation,cell migration involved in sprouting angiogenesis,negative regulation of leukocyte chemotaxis,axon guidance,motor neuron axon guidance,negative regulation of lamellipodium assembly,negative regulation of endothelial cell migration,negative regulation of smooth muscle cell migration,chemorepulsion involved in postnatal olfact…	;GTPase inhibitor activity,calcium ion binding,protein binding,heparin binding,identical protein binding,protein homodimerization activity,laminin-1 binding,proteoglycan binding,Roundabout binding;;;	;extracellular region,extracellular space,cytoplasm,plasma membrane,membrane,extracellular exosome;;;	tr;sp;sp;sp;tr	1;1;;;1	1;1;;;1	uniprot_human_proteome	>tr|A0A087WYV5|A0A087WYV5_HUMAN Slit homolog 2 protein OS=Homo sapiens GN=SLIT2 PE=1 SV=1;>sp|O94813|SLIT2_HUMAN Slit homolog 2 protein OS=Homo sapiens GN=SLIT2 PE=1 SV=1;>sp|O94813-2|SLIT2_HUMAN Isoform 2 of Slit homolog 2 protein OS=Homo sapiens GN=SLIT2;>sp|O94813-3|SLIT2_HUMAN Isoform 3 of Slit homolog 2 protein OS=Homo sapiens GN=SLIT2;>tr|X6R3P0|X6R3P0_HUMAN Slit homolog 2 protein OS=Homo s…	2	2
A0A087WYV5;O94813;O94813-2;O94813-3;X6R3P0	SLIT2	A0A087WYV5;O94813;O94813-2;O94813-3;X6R3P0	A0A087WYV5_HUMAN;SLIT2_HUMAN;SLIT2_HUMAN;SLIT2_HUMAN;X6R3P0_HUMAN	Slit homolog 2 protein;Slit homolog 2 protein;Isoform 2 of Slit homolog 2 protein;Isoform 3 of Slit homolog 2 protein;Slit homolog 2 protein	TRUE	edit_XDP_MSN / Contr_MSN	edit_XDP_MSN	Contr_MSN	4	A0A087WYV5;O94813;O94813-2;O94813-3;X6R3P0	21400.7	21147	-0.0172063	0.0172063	-1.18557	0.988144	0	0.948665	0.521359	3	0.059367	Homo sapiens	;ureteric bud development,negative regulation of protein phosphorylation,cell migration involved in sprouting angiogenesis,negative regulation of leukocyte chemotaxis,axon guidance,motor neuron axon guidance,negative regulation of lamellipodium assembly,negative regulation of endothelial cell migration,negative regulation of smooth muscle cell migration,chemorepulsion involved in postnatal olfact…	;GTPase inhibitor activity,calcium ion binding,protein binding,heparin binding,identical protein binding,protein homodimerization activity,laminin-1 binding,proteoglycan binding,Roundabout binding;;;	;extracellular region,extracellular space,cytoplasm,plasma membrane,membrane,extracellular exosome;;;	tr;sp;sp;sp;tr	1;1;;;1	1;1;;;1	uniprot_human_proteome	>tr|A0A087WYV5|A0A087WYV5_HUMAN Slit homolog 2 protein OS=Homo sapiens GN=SLIT2 PE=1 SV=1;>sp|O94813|SLIT2_HUMAN Slit homolog 2 protein OS=Homo sapiens GN=SLIT2 PE=1 SV=1;>sp|O94813-2|SLIT2_HUMAN Isoform 2 of Slit homolog 2 protein OS=Homo sapiens GN=SLIT2;>sp|O94813-3|SLIT2_HUMAN Isoform 3 of Slit homolog 2 protein OS=Homo sapiens GN=SLIT2;>tr|X6R3P0|X6R3P0_HUMAN Slit homolog 2 protein OS=Homo s…	2	2
A0A087WZ50;Q8TCT7;Q8TCT7-2;Q8TCT7-4	SPPL2B	A0A087WZ50;Q8TCT7;Q8TCT7-2;Q8TCT7-4	A0A087WZ50_HUMAN;SPP2B_HUMAN;SPP2B_HUMAN;SPP2B_HUMAN	Signal peptide peptidase-like 2B;Signal peptide peptidase-like 2B;Isoform 2 of Signal peptide peptidase-like 2B;Isoform 4 of Signal peptide peptidase-like 2B	TRUE	XDP_MSN / Contr_MSN	XDP_MSN	Contr_MSN	24	A0A087WZ50;Q8TCT7;Q8TCT7-2;Q8TCT7-4	30400.3	32734	-0.106703	0.106703	7.67645	0.928708	0	0.567312	0.481326	23	0.201652	Homo sapiens	;membrane protein ectodomain proteolysis,regulation of tumor necrosis factor-mediated signaling pathway,membrane protein intracellular domain proteolysis,membrane protein proteolysis,regulation of immune response;;	;protein binding,aspartic endopeptidase activity, intramembrane cleaving,protein homodimerization activity;;	;Golgi membrane,nucleoplasm,lysosomal membrane,centrosome,plasma membrane,endosome membrane,actin cytoskeleton,membrane,Golgi-associated vesicle membrane,integral component of cytoplasmic side of endoplasmic reticulum membrane,integral component of lumenal side of endoplasmic reticulum membrane;;	tr;sp;sp;sp	1;1;;	1;2;;	uniprot_human_proteome	>tr|A0A087WZ50|A0A087WZ50_HUMAN Signal peptide peptidase-like 2B OS=Homo sapiens GN=SPPL2B PE=1 SV=1;>sp|Q8TCT7|SPP2B_HUMAN Signal peptide peptidase-like 2B OS=Homo sapiens GN=SPPL2B PE=1 SV=2;>sp|Q8TCT7-2|SPP2B_HUMAN Isoform 2 of Signal peptide peptidase-like 2B OS=Homo sapiens GN=SPPL2B;>sp|Q8TCT7-4|SPP2B_HUMAN Isoform 4 of Signal peptide peptidase-like 2B OS=Homo sapiens GN=SPPL2B	3	3
A0A087WZ50;Q8TCT7;Q8TCT7-2;Q8TCT7-4	SPPL2B	A0A087WZ50;Q8TCT7;Q8TCT7-2;Q8TCT7-4	A0A087WZ50_HUMAN;SPP2B_HUMAN;SPP2B_HUMAN;SPP2B_HUMAN	Signal peptide peptidase-like 2B;Signal peptide peptidase-like 2B;Isoform 2 of Signal peptide peptidase-like 2B;Isoform 4 of Signal peptide peptidase-like 2B	TRUE	XDP_MSN / edit_XDP_MSN	XDP_MSN	edit_XDP_MSN	12	A0A087WZ50;Q8TCT7;Q8TCT7-2;Q8TCT7-4	30400.3	32624	-0.101847	0.101847	7.31465	0.931839	0	0.678689	0.607709	11	0.188331	Homo sapiens	;membrane protein ectodomain proteolysis,regulation of tumor necrosis factor-mediated signaling pathway,membrane protein intracellular domain proteolysis,membrane protein proteolysis,regulation of immune response;;	;protein binding,aspartic endopeptidase activity, intramembrane cleaving,protein homodimerization activity;;	;Golgi membrane,nucleoplasm,lysosomal membrane,centrosome,plasma membrane,endosome membrane,actin cytoskeleton,membrane,Golgi-associated vesicle membrane,integral component of cytoplasmic side of endoplasmic reticulum membrane,integral component of lumenal side of endoplasmic reticulum membrane;;	tr;sp;sp;sp	1;1;;	1;2;;	uniprot_human_proteome	>tr|A0A087WZ50|A0A087WZ50_HUMAN Signal peptide peptidase-like 2B OS=Homo sapiens GN=SPPL2B PE=1 SV=1;>sp|Q8TCT7|SPP2B_HUMAN Signal peptide peptidase-like 2B OS=Homo sapiens GN=SPPL2B PE=1 SV=2;>sp|Q8TCT7-2|SPP2B_HUMAN Isoform 2 of Signal peptide peptidase-like 2B OS=Homo sapiens GN=SPPL2B;>sp|Q8TCT7-4|SPP2B_HUMAN Isoform 4 of Signal peptide peptidase-like 2B OS=Homo sapiens GN=SPPL2B	3	3
A0A087WZ50;Q8TCT7;Q8TCT7-2;Q8TCT7-4	SPPL2B	A0A087WZ50;Q8TCT7;Q8TCT7-2;Q8TCT7-4	A0A087WZ50_HUMAN;SPP2B_HUMAN;SPP2B_HUMAN;SPP2B_HUMAN	Signal peptide peptidase-like 2B;Signal peptide peptidase-like 2B;Isoform 2 of Signal peptide peptidase-like 2B;Isoform 4 of Signal peptide peptidase-like 2B	TRUE	edit_XDP_MSN / Contr_MSN	edit_XDP_MSN	Contr_MSN	12	A0A087WZ50;Q8TCT7;Q8TCT7-2;Q8TCT7-4	32734	32624	-0.00485562	0.00485562	-0.336	0.99664	0	0.236985	0.23689	11	0.244955	Homo sapiens	;membrane protein ectodomain proteolysis,regulation of tumor necrosis factor-mediated signaling pathway,membrane protein intracellular domain proteolysis,membrane protein proteolysis,regulation of immune response;;	;protein binding,aspartic endopeptidase activity, intramembrane cleaving,protein homodimerization activity;;	;Golgi membrane,nucleoplasm,lysosomal membrane,centrosome,plasma membrane,endosome membrane,actin cytoskeleton,membrane,Golgi-associated vesicle membrane,integral component of cytoplasmic side of endoplasmic reticulum membrane,integral component of lumenal side of endoplasmic reticulum membrane;;	tr;sp;sp;sp	1;1;;	1;2;;	uniprot_human_proteome	>tr|A0A087WZ50|A0A087WZ50_HUMAN Signal peptide peptidase-like 2B OS=Homo sapiens GN=SPPL2B PE=1 SV=1;>sp|Q8TCT7|SPP2B_HUMAN Signal peptide peptidase-like 2B OS=Homo sapiens GN=SPPL2B PE=1 SV=2;>sp|Q8TCT7-2|SPP2B_HUMAN Isoform 2 of Signal peptide peptidase-like 2B OS=Homo sapiens GN=SPPL2B;>sp|Q8TCT7-4|SPP2B_HUMAN Isoform 4 of Signal peptide peptidase-like 2B OS=Homo sapiens GN=SPPL2B	3	3
A0A087WZ62;H0YCW6;Q9H6U8;Q9H6U8-2;Q9H6U8-3;Q9H6U8-4	;ALG9;ALG9;ALG9;ALG9;ALG9	A0A087WZ62;H0YCW6;Q9H6U8;Q9H6U8-2;Q9H6U8-3;Q9H6U8-4	A0A087WZ62_HUMAN;H0YCW6_HUMAN;ALG9_HUMAN;ALG9_HUMAN;ALG9_HUMAN;ALG9_HUMAN	Mannosyltransferase;Mannosyltransferase (Fragment);Alpha-1,2-mannosyltransferase ALG9;Isoform 2 of Alpha-1,2-mannosyltransferase ALG9;Isoform 3 of Alpha-1,2-mannosyltransferase ALG9;Isoform 4 of Alpha-1,2-mannosyltransferase ALG9	TRUE	XDP_MSN / Contr_MSN	XDP_MSN	Contr_MSN	40	A0A087WZ62;H0YCW6;Q9H6U8;Q9H6U8-2;Q9H6U8-3;Q9H6U8-4	199048	172029	0.210468	0.210468	-13.5743	1.15706	0	0.0339936	0.0972109	39	0.228668	Homo sapiens	mannosylation;;protein glycosylation,dolichol-linked oligosaccharide biosynthetic process,mannosylation;;;	mannosyltransferase activity;;alpha-1,2-mannosyltransferase activity,mannosyltransferase activity,dol-P-Man:Man(8)GlcNAc(2)-PP-Dol alpha-1,2-mannosyltransferase activity,dol-P-Man:Man(6)GlcNAc(2)-PP-Dol alpha-1,2-mannosyltransferase activity;;;	endoplasmic reticulum,endoplasmic reticulum membrane,integral component of membrane;;endoplasmic reticulum,endoplasmic reticulum membrane,membrane,integral component of membrane;;;	tr;tr;sp;sp;sp;sp	3;3;1;;;	1;1;2;;;	uniprot_human_proteome	>tr|A0A087WZ62|A0A087WZ62_HUMAN Mannosyltransferase OS=Homo sapiens PE=3 SV=1;>tr|H0YCW6|H0YCW6_HUMAN Mannosyltransferase (Fragment) OS=Homo sapiens GN=ALG9 PE=3 SV=1;>sp|Q9H6U8|ALG9_HUMAN Alpha-1,2-mannosyltransferase ALG9 OS=Homo sapiens GN=ALG9 PE=1 SV=2;>sp|Q9H6U8-2|ALG9_HUMAN Isoform 2 of Alpha-1,2-mannosyltransferase ALG9 OS=Homo sapiens GN=ALG9;>sp|Q9H6U8-3|ALG9_HUMAN Isoform 3 of Alpha-1,…	5	6
A0A087WZ62;H0YCW6;Q9H6U8;Q9H6U8-2;Q9H6U8-3;Q9H6U8-4	;ALG9;ALG9;ALG9;ALG9;ALG9	A0A087WZ62;H0YCW6;Q9H6U8;Q9H6U8-2;Q9H6U8-3;Q9H6U8-4	A0A087WZ62_HUMAN;H0YCW6_HUMAN;ALG9_HUMAN;ALG9_HUMAN;ALG9_HUMAN;ALG9_HUMAN	Mannosyltransferase;Mannosyltransferase (Fragment);Alpha-1,2-mannosyltransferase ALG9;Isoform 2 of Alpha-1,2-mannosyltransferase ALG9;Isoform 3 of Alpha-1,2-mannosyltransferase ALG9;Isoform 4 of Alpha-1,2-mannosyltransferase ALG9	TRUE	XDP_MSN / edit_XDP_MSN	XDP_MSN	edit_XDP_MSN	20	A0A087WZ62;H0YCW6;Q9H6U8;Q9H6U8-2;Q9H6U8-3;Q9H6U8-4	199048	195127	0.0287024	0.0287024	-1.96984	1.02009	0	0.647259	0.595588	19	0.496699	Homo sapiens	mannosylation;;protein glycosylation,dolichol-linked oligosaccharide biosynthetic process,mannosylation;;;	mannosyltransferase activity;;alpha-1,2-mannosyltransferase activity,mannosyltransferase activity,dol-P-Man:Man(8)GlcNAc(2)-PP-Dol alpha-1,2-mannosyltransferase activity,dol-P-Man:Man(6)GlcNAc(2)-PP-Dol alpha-1,2-mannosyltransferase activity;;;	endoplasmic reticulum,endoplasmic reticulum membrane,integral component of membrane;;endoplasmic reticulum,endoplasmic reticulum membrane,membrane,integral component of membrane;;;	tr;tr;sp;sp;sp;sp	3;3;1;;;	1;1;2;;;	uniprot_human_proteome	>tr|A0A087WZ62|A0A087WZ62_HUMAN Mannosyltransferase OS=Homo sapiens PE=3 SV=1;>tr|H0YCW6|H0YCW6_HUMAN Mannosyltransferase (Fragment) OS=Homo sapiens GN=ALG9 PE=3 SV=1;>sp|Q9H6U8|ALG9_HUMAN Alpha-1,2-mannosyltransferase ALG9 OS=Homo sapiens GN=ALG9 PE=1 SV=2;>sp|Q9H6U8-2|ALG9_HUMAN Isoform 2 of Alpha-1,2-mannosyltransferase ALG9 OS=Homo sapiens GN=ALG9;>sp|Q9H6U8-3|ALG9_HUMAN Isoform 3 of Alpha-1,…	5	6
A0A087WZ62;H0YCW6;Q9H6U8;Q9H6U8-2;Q9H6U8-3;Q9H6U8-4	;ALG9;ALG9;ALG9;ALG9;ALG9	A0A087WZ62;H0YCW6;Q9H6U8;Q9H6U8-2;Q9H6U8-3;Q9H6U8-4	A0A087WZ62_HUMAN;H0YCW6_HUMAN;ALG9_HUMAN;ALG9_HUMAN;ALG9_HUMAN;ALG9_HUMAN	Mannosyltransferase;Mannosyltransferase (Fragment);Alpha-1,2-mannosyltransferase ALG9;Isoform 2 of Alpha-1,2-mannosyltransferase ALG9;Isoform 3 of Alpha-1,2-mannosyltransferase ALG9;Isoform 4 of Alpha-1,2-mannosyltransferase ALG9	TRUE	edit_XDP_MSN / Contr_MSN	edit_XDP_MSN	Contr_MSN	20	A0A087WZ62;H0YCW6;Q9H6U8;Q9H6U8-2;Q9H6U8-3;Q9H6U8-4	172029	195127	0.181766	0.181766	13.4271	1.13427	0	0.0825654	0.123998	19	0.660893	Homo sapiens	mannosylation;;protein glycosylation,dolichol-linked oligosaccharide biosynthetic process,mannosylation;;;	mannosyltransferase activity;;alpha-1,2-mannosyltransferase activity,mannosyltransferase activity,dol-P-Man:Man(8)GlcNAc(2)-PP-Dol alpha-1,2-mannosyltransferase activity,dol-P-Man:Man(6)GlcNAc(2)-PP-Dol alpha-1,2-mannosyltransferase activity;;;	endoplasmic reticulum,endoplasmic reticulum membrane,integral component of membrane;;endoplasmic reticulum,endoplasmic reticulum membrane,membrane,integral component of membrane;;;	tr;tr;sp;sp;sp;sp	3;3;1;;;	1;1;2;;;	uniprot_human_proteome	>tr|A0A087WZ62|A0A087WZ62_HUMAN Mannosyltransferase OS=Homo sapiens PE=3 SV=1;>tr|H0YCW6|H0YCW6_HUMAN Mannosyltransferase (Fragment) OS=Homo sapiens GN=ALG9 PE=3 SV=1;>sp|Q9H6U8|ALG9_HUMAN Alpha-1,2-mannosyltransferase ALG9 OS=Homo sapiens GN=ALG9 PE=1 SV=2;>sp|Q9H6U8-2|ALG9_HUMAN Isoform 2 of Alpha-1,2-mannosyltransferase ALG9 OS=Homo sapiens GN=ALG9;>sp|Q9H6U8-3|ALG9_HUMAN Isoform 3 of Alpha-1,…	5	6
A0A087WZK9;B3KS98;O15372	EIF3H	A0A087WZK9;B3KS98;O15372	A0A087WZK9_HUMAN;B3KS98_HUMAN;EIF3H_HUMAN	Eukaryotic translation initiation factor 3 subunit H	TRUE	XDP_MSN / Contr_MSN	XDP_MSN	Contr_MSN	48	A0A087WZK9;B3KS98;O15372	288727	295048	-0.0312449	0.0312449	2.18935	0.978576	0	0.992703	0.621909	47	0.146636	Homo sapiens	;;translational initiation,regulation of translational initiation	;;RNA binding,protein binding,translation initiation factor activity	;;cytosol,eukaryotic translation initiation factor 3 complex,membrane,extracellular exosome,eukaryotic translation initiation factor 3 complex, eIF3m	tr;tr;sp	1	1	uniprot_human_proteome	>tr|A0A087WZK9|A0A087WZK9_HUMAN Eukaryotic translation initiation factor 3 subunit H OS=Homo sapiens GN=EIF3H PE=1 SV=1;>tr|B3KS98|B3KS98_HUMAN Eukaryotic translation initiation factor 3 subunit H OS=Homo sapiens GN=EIF3H PE=1 SV=1;>sp|O15372|EIF3H_HUMAN Eukaryotic translation initiation factor 3 subunit H OS=Homo sapiens GN=EIF3H PE=1 SV=1	6	6
A0A087WZK9;B3KS98;O15372	EIF3H	A0A087WZK9;B3KS98;O15372	A0A087WZK9_HUMAN;B3KS98_HUMAN;EIF3H_HUMAN	Eukaryotic translation initiation factor 3 subunit H	TRUE	XDP_MSN / edit_XDP_MSN	XDP_MSN	edit_XDP_MSN	24	A0A087WZK9;B3KS98;O15372	288727	291595	-0.014261	0.014261	0.993401	0.990164	0	0.094336	0.269933	23	0.13877	Homo sapiens	;;translational initiation,regulation of translational initiation	;;RNA binding,protein binding,translation initiation factor activity	;;cytosol,eukaryotic translation initiation factor 3 complex,membrane,extracellular exosome,eukaryotic translation initiation factor 3 complex, eIF3m	tr;tr;sp	1	1	uniprot_human_proteome	>tr|A0A087WZK9|A0A087WZK9_HUMAN Eukaryotic translation initiation factor 3 subunit H OS=Homo sapiens GN=EIF3H PE=1 SV=1;>tr|B3KS98|B3KS98_HUMAN Eukaryotic translation initiation factor 3 subunit H OS=Homo sapiens GN=EIF3H PE=1 SV=1;>sp|O15372|EIF3H_HUMAN Eukaryotic translation initiation factor 3 subunit H OS=Homo sapiens GN=EIF3H PE=1 SV=1	6	6
A0A087WZK9;B3KS98;O15372	EIF3H	A0A087WZK9;B3KS98;O15372	A0A087WZK9_HUMAN;B3KS98_HUMAN;EIF3H_HUMAN	Eukaryotic translation initiation factor 3 subunit H	TRUE	edit_XDP_MSN / Contr_MSN	edit_XDP_MSN	Contr_MSN	24	A0A087WZK9;B3KS98;O15372	295048	291595	-0.0169838	0.0169838	-1.17033	0.988297	0	0.887161	0.504512	23	0.18283	Homo sapiens	;;translational initiation,regulation of translational initiation	;;RNA binding,protein binding,translation initiation factor activity	;;cytosol,eukaryotic translation initiation factor 3 complex,membrane,extracellular exosome,eukaryotic translation initiation factor 3 complex, eIF3m	tr;tr;sp	1	1	uniprot_human_proteome	>tr|A0A087WZK9|A0A087WZK9_HUMAN Eukaryotic translation initiation factor 3 subunit H OS=Homo sapiens GN=EIF3H PE=1 SV=1;>tr|B3KS98|B3KS98_HUMAN Eukaryotic translation initiation factor 3 subunit H OS=Homo sapiens GN=EIF3H PE=1 SV=1;>sp|O15372|EIF3H_HUMAN Eukaryotic translation initiation factor 3 subunit H OS=Homo sapiens GN=EIF3H PE=1 SV=1	6	6
A0A087WZN1;O43837	IDH3B	A0A087WZN1;O43837	A0A087WZN1_HUMAN;IDH3B_HUMAN	Isocitrate dehydrogenase [NAD] subunit, mitochondrial;Isocitrate dehydrogenase [NAD] subunit beta, mitochondrial	TRUE	XDP_MSN / Contr_MSN	XDP_MSN	Contr_MSN	72	A0A087WZN1;O43837	200563	224973	-0.165697	0.165697	12.1708	0.891498	0	0.166989	0.255359	71	0.116111	Homo sapiens	;tricarboxylic acid cycle,isocitrate metabolic process	;magnesium ion binding,isocitrate dehydrogenase (NAD+) activity,electron carrier activity,NAD binding	;nucleus,mitochondrion,mitochondrial matrix	tr;sp	1	1;2	uniprot_human_proteome	>tr|A0A087WZN1|A0A087WZN1_HUMAN Isocitrate dehydrogenase [NAD] subunit, mitochondrial OS=Homo sapiens GN=IDH3B PE=1 SV=1;>sp|O43837|IDH3B_HUMAN Isocitrate dehydrogenase [NAD] subunit beta, mitochondrial OS=Homo sapiens GN=IDH3B PE=1 SV=2	10	12
A0A087WZN1;O43837	IDH3B	A0A087WZN1;O43837	A0A087WZN1_HUMAN;IDH3B_HUMAN	Isocitrate dehydrogenase [NAD] subunit, mitochondrial;Isocitrate dehydrogenase [NAD] subunit beta, mitochondrial	TRUE	XDP_MSN / edit_XDP_MSN	XDP_MSN	edit_XDP_MSN	36	A0A087WZN1;O43837	200563	172622	0.216436	0.216436	-13.9311	1.16186	0	0.0248662	0.140822	35	0.146752	Homo sapiens	;tricarboxylic acid cycle,isocitrate metabolic process	;magnesium ion binding,isocitrate dehydrogenase (NAD+) activity,electron carrier activity,NAD binding	;nucleus,mitochondrion,mitochondrial matrix	tr;sp	1	1;2	uniprot_human_proteome	>tr|A0A087WZN1|A0A087WZN1_HUMAN Isocitrate dehydrogenase [NAD] subunit, mitochondrial OS=Homo sapiens GN=IDH3B PE=1 SV=1;>sp|O43837|IDH3B_HUMAN Isocitrate dehydrogenase [NAD] subunit beta, mitochondrial OS=Homo sapiens GN=IDH3B PE=1 SV=2	10	12
A0A087WZN1;O43837	IDH3B	A0A087WZN1;O43837	A0A087WZN1_HUMAN;IDH3B_HUMAN	Isocitrate dehydrogenase [NAD] subunit, mitochondrial;Isocitrate dehydrogenase [NAD] subunit beta, mitochondrial	TRUE	edit_XDP_MSN / Contr_MSN	edit_XDP_MSN	Contr_MSN	36	A0A087WZN1;O43837	224973	172622	-0.382133	0.382133	-23.2697	0.767303	0	0.00475965	0.0170738	35	0.140988	Homo sapiens	;tricarboxylic acid cycle,isocitrate metabolic process	;magnesium ion binding,isocitrate dehydrogenase (NAD+) activity,electron carrier activity,NAD binding	;nucleus,mitochondrion,mitochondrial matrix	tr;sp	1	1;2	uniprot_human_proteome	>tr|A0A087WZN1|A0A087WZN1_HUMAN Isocitrate dehydrogenase [NAD] subunit, mitochondrial OS=Homo sapiens GN=IDH3B PE=1 SV=1;>sp|O43837|IDH3B_HUMAN Isocitrate dehydrogenase [NAD] subunit beta, mitochondrial OS=Homo sapiens GN=IDH3B PE=1 SV=2	10	12
A0A087WZQ7;Q9H115	NAPB	A0A087WZQ7;Q9H115	A0A087WZQ7_HUMAN;SNAB_HUMAN	Beta-soluble NSF attachment protein	TRUE	XDP_MSN / Contr_MSN	XDP_MSN	Contr_MSN	88	A0A087WZQ7;Q9H115	745518	788202	-0.0803238	0.0803238	5.72553	0.945845	0	0.205921	0.283374	87	0.197276	Homo sapiens	;intracellular protein transport,SNARE complex disassembly,membrane fusion	;soluble NSF attachment protein activity,protein binding,syntaxin binding	;vacuolar membrane,SNARE complex,extracellular exosome	tr;sp	1	1;2	uniprot_human_proteome	>tr|A0A087WZQ7|A0A087WZQ7_HUMAN Beta-soluble NSF attachment protein OS=Homo sapiens GN=NAPB PE=1 SV=1;>sp|Q9H115|SNAB_HUMAN Beta-soluble NSF attachment protein OS=Homo sapiens GN=NAPB PE=1 SV=2	9	14
A0A087WZQ7;Q9H115	NAPB	A0A087WZQ7;Q9H115	A0A087WZQ7_HUMAN;SNAB_HUMAN	Beta-soluble NSF attachment protein	TRUE	XDP_MSN / edit_XDP_MSN	XDP_MSN	edit_XDP_MSN	44	A0A087WZQ7;Q9H115	745518	671250	0.151392	0.151392	-9.96187	1.11064	0	0.0205573	0.125276	43	0.206048	Homo sapiens	;intracellular protein transport,SNARE complex disassembly,membrane fusion	;soluble NSF attachment protein activity,protein binding,syntaxin binding	;vacuolar membrane,SNARE complex,extracellular exosome	tr;sp	1	1;2	uniprot_human_proteome	>tr|A0A087WZQ7|A0A087WZQ7_HUMAN Beta-soluble NSF attachment protein OS=Homo sapiens GN=NAPB PE=1 SV=1;>sp|Q9H115|SNAB_HUMAN Beta-soluble NSF attachment protein OS=Homo sapiens GN=NAPB PE=1 SV=2	9	14
A0A087WZQ7;Q9H115	NAPB	A0A087WZQ7;Q9H115	A0A087WZQ7_HUMAN;SNAB_HUMAN	Beta-soluble NSF attachment protein	TRUE	edit_XDP_MSN / Contr_MSN	edit_XDP_MSN	Contr_MSN	44	A0A087WZQ7;Q9H115	788202	671250	-0.231716	0.231716	-14.8379	0.851621	0	0.0252568	0.0568793	43	0.296948	Homo sapiens	;intracellular protein transport,SNARE complex disassembly,membrane fusion	;soluble NSF attachment protein activity,protein binding,syntaxin binding	;vacuolar membrane,SNARE complex,extracellular exosome	tr;sp	1	1;2	uniprot_human_proteome	>tr|A0A087WZQ7|A0A087WZQ7_HUMAN Beta-soluble NSF attachment protein OS=Homo sapiens GN=NAPB PE=1 SV=1;>sp|Q9H115|SNAB_HUMAN Beta-soluble NSF attachment protein OS=Homo sapiens GN=NAPB PE=1 SV=2	9	14
A0A087WZR3;A0A0D9SF50;H9KVA9;P46736;P46736-2;P46736-3;P46736-4	BRCC3	A0A087WZR3;A0A0D9SF50;H9KVA9;P46736;P46736-2;P46736-3;P46736-4	A0A087WZR3_HUMAN;A0A0D9SF50_HUMAN;H9KVA9_HUMAN;BRCC3_HUMAN;BRCC3_HUMAN;BRCC3_HUMAN;BRCC3_HUMAN	Lys-63-specific deubiquitinase BRCC36;Lys-63-specific deubiquitinase BRCC36;Lys-63-specific deubiquitinase BRCC36;Lys-63-specific deubiquitinase BRCC36;Isoform 1 of Lys-63-specific deubiquitinase BRCC36;Isoform 3 of Lys-63-specific deubiquitinase BRCC36;Isoform 4 of Lys-63-specific deubiquitinase BRCC36	TRUE	XDP_MSN / Contr_MSN	XDP_MSN	Contr_MSN	32	A0A087WZR3;A0A0D9SF50;H9KVA9;P46736;P46736-2;P46736-3;P46736-4	127400	121468	0.0687935	0.0687935	-4.6565	1.04884	0	0.287448	0.339901	31	0.0633113	Homo sapiens	;;;double-strand break repair,double-strand break repair via nonhomologous end joining,mitotic nuclear division,response to X-ray,response to ionizing radiation,protein deubiquitination,G2 DNA damage checkpoint,positive regulation of DNA repair,regulation of catalytic activity,cell division,protein K63-linked deubiquitination,histone H2A K63-linked deubiquitination;;;	;;;thiol-dependent ubiquitin-specific protease activity,protein binding,metallopeptidase activity,enzyme regulator activity,polyubiquitin binding,metal ion binding,Lys63-specific deubiquitinase activity;;;	;;;ubiquitin ligase complex,nuclear ubiquitin ligase complex,spindle pole,nucleus,nucleoplasm,cytoplasm,cytosol,BRCA1-A complex,BRISC complex;;;	tr;tr;tr;sp;sp;sp;sp	1;1;1;1;;;	1;1;2;2;;;	uniprot_human_proteome	>tr|A0A087WZR3|A0A087WZR3_HUMAN Lys-63-specific deubiquitinase BRCC36 OS=Homo sapiens GN=BRCC3 PE=1 SV=1;>tr|A0A0D9SF50|A0A0D9SF50_HUMAN Lys-63-specific deubiquitinase BRCC36 OS=Homo sapiens GN=BRCC3 PE=1 SV=1;>tr|H9KVA9|H9KVA9_HUMAN Lys-63-specific deubiquitinase BRCC36 OS=Homo sapiens GN=BRCC3 PE=1 SV=2;>sp|P46736|BRCC3_HUMAN Lys-63-specific deubiquitinase BRCC36 OS=Homo sapiens GN=BRCC3 PE=1 S…	4	5
A0A087WZR3;A0A0D9SF50;H9KVA9;P46736;P46736-2;P46736-3;P46736-4	BRCC3	A0A087WZR3;A0A0D9SF50;H9KVA9;P46736;P46736-2;P46736-3;P46736-4	A0A087WZR3_HUMAN;A0A0D9SF50_HUMAN;H9KVA9_HUMAN;BRCC3_HUMAN;BRCC3_HUMAN;BRCC3_HUMAN;BRCC3_HUMAN	Lys-63-specific deubiquitinase BRCC36;Lys-63-specific deubiquitinase BRCC36;Lys-63-specific deubiquitinase BRCC36;Lys-63-specific deubiquitinase BRCC36;Isoform 1 of Lys-63-specific deubiquitinase BRCC36;Isoform 3 of Lys-63-specific deubiquitinase BRCC36;Isoform 4 of Lys-63-specific deubiquitinase BRCC36	TRUE	XDP_MSN / edit_XDP_MSN	XDP_MSN	edit_XDP_MSN	16	A0A087WZR3;A0A0D9SF50;H9KVA9;P46736;P46736-2;P46736-3;P46736-4	127400	122726	0.0539217	0.0539217	-3.66858	1.03808	0	0.800796	0.652094	15	0.15073	Homo sapiens	;;;double-strand break repair,double-strand break repair via nonhomologous end joining,mitotic nuclear division,response to X-ray,response to ionizing radiation,protein deubiquitination,G2 DNA damage checkpoint,positive regulation of DNA repair,regulation of catalytic activity,cell division,protein K63-linked deubiquitination,histone H2A K63-linked deubiquitination;;;	;;;thiol-dependent ubiquitin-specific protease activity,protein binding,metallopeptidase activity,enzyme regulator activity,polyubiquitin binding,metal ion binding,Lys63-specific deubiquitinase activity;;;	;;;ubiquitin ligase complex,nuclear ubiquitin ligase complex,spindle pole,nucleus,nucleoplasm,cytoplasm,cytosol,BRCA1-A complex,BRISC complex;;;	tr;tr;tr;sp;sp;sp;sp	1;1;1;1;;;	1;1;2;2;;;	uniprot_human_proteome	>tr|A0A087WZR3|A0A087WZR3_HUMAN Lys-63-specific deubiquitinase BRCC36 OS=Homo sapiens GN=BRCC3 PE=1 SV=1;>tr|A0A0D9SF50|A0A0D9SF50_HUMAN Lys-63-specific deubiquitinase BRCC36 OS=Homo sapiens GN=BRCC3 PE=1 SV=1;>tr|H9KVA9|H9KVA9_HUMAN Lys-63-specific deubiquitinase BRCC36 OS=Homo sapiens GN=BRCC3 PE=1 SV=2;>sp|P46736|BRCC3_HUMAN Lys-63-specific deubiquitinase BRCC36 OS=Homo sapiens GN=BRCC3 PE=1 S…	4	5
A0A087WZR3;A0A0D9SF50;H9KVA9;P46736;P46736-2;P46736-3;P46736-4	BRCC3	A0A087WZR3;A0A0D9SF50;H9KVA9;P46736;P46736-2;P46736-3;P46736-4	A0A087WZR3_HUMAN;A0A0D9SF50_HUMAN;H9KVA9_HUMAN;BRCC3_HUMAN;BRCC3_HUMAN;BRCC3_HUMAN;BRCC3_HUMAN	Lys-63-specific deubiquitinase BRCC36;Lys-63-specific deubiquitinase BRCC36;Lys-63-specific deubiquitinase BRCC36;Lys-63-specific deubiquitinase BRCC36;Isoform 1 of Lys-63-specific deubiquitinase BRCC36;Isoform 3 of Lys-63-specific deubiquitinase BRCC36;Isoform 4 of Lys-63-specific deubiquitinase BRCC36	TRUE	edit_XDP_MSN / Contr_MSN	edit_XDP_MSN	Contr_MSN	16	A0A087WZR3;A0A0D9SF50;H9KVA9;P46736;P46736-2;P46736-3;P46736-4	121468	122726	0.0148718	0.0148718	1.03617	1.01036	0	0.915096	0.512536	15	0.134059	Homo sapiens	;;;double-strand break repair,double-strand break repair via nonhomologous end joining,mitotic nuclear division,response to X-ray,response to ionizing radiation,protein deubiquitination,G2 DNA damage checkpoint,positive regulation of DNA repair,regulation of catalytic activity,cell division,protein K63-linked deubiquitination,histone H2A K63-linked deubiquitination;;;	;;;thiol-dependent ubiquitin-specific protease activity,protein binding,metallopeptidase activity,enzyme regulator activity,polyubiquitin binding,metal ion binding,Lys63-specific deubiquitinase activity;;;	;;;ubiquitin ligase complex,nuclear ubiquitin ligase complex,spindle pole,nucleus,nucleoplasm,cytoplasm,cytosol,BRCA1-A complex,BRISC complex;;;	tr;tr;tr;sp;sp;sp;sp	1;1;1;1;;;	1;1;2;2;;;	uniprot_human_proteome	>tr|A0A087WZR3|A0A087WZR3_HUMAN Lys-63-specific deubiquitinase BRCC36 OS=Homo sapiens GN=BRCC3 PE=1 SV=1;>tr|A0A0D9SF50|A0A0D9SF50_HUMAN Lys-63-specific deubiquitinase BRCC36 OS=Homo sapiens GN=BRCC3 PE=1 SV=1;>tr|H9KVA9|H9KVA9_HUMAN Lys-63-specific deubiquitinase BRCC36 OS=Homo sapiens GN=BRCC3 PE=1 SV=2;>sp|P46736|BRCC3_HUMAN Lys-63-specific deubiquitinase BRCC36 OS=Homo sapiens GN=BRCC3 PE=1 S…	4	5
A0A087WZR6;A0A087WZW4;A0A087X105;A0A087X1W8;A0A0A0MTJ8;Q9BY67;Q9BY67-3;Q9BY67-4;Q9BY67-5;X5DQS5	CADM1	A0A087WZR6;A0A087WZW4;A0A087X105;A0A087X1W8;A0A0A0MTJ8;Q9BY67;Q9BY67-3;Q9BY67-4;Q9BY67-5;X5DQS5	A0A087WZR6_HUMAN;A0A087WZW4_HUMAN;A0A087X105_HUMAN;A0A087X1W8_HUMAN;A0A0A0MTJ8_HUMAN;CADM1_HUMAN;CADM1_HUMAN;CADM1_HUMAN;CADM1_HUMAN;X5DQS5_HUMAN	Cell adhesion molecule 1;Cell adhesion molecule 1;Cell adhesion molecule 1;Cell adhesion molecule 1;Cell adhesion molecule 1 (Fragment);Cell adhesion molecule 1;Isoform 3 of Cell adhesion molecule 1;Isoform 4 of Cell adhesion molecule 1;Isoform 5 of Cell adhesion molecule 1;Cell adhesion molecule 1 (Fragment)	TRUE	XDP_MSN / Contr_MSN	XDP_MSN	Contr_MSN	64	A0A087WZR6;A0A087WZW4;A0A087X105;A0A087X1W8;A0A0A0MTJ8;Q9BY67;Q9BY67-3;Q9BY67-4;Q9BY67-5;X5DQS5	198849	180012	0.143574	0.143574	-9.4726	1.10464	0	0.759274	0.553582	63	0.138622	Homo sapiens	;;;;;liver development,apoptotic process,homophilic cell adhesion via plasma membrane adhesion molecules,heterophilic cell-cell adhesion via plasma membrane cell adhesion molecules,spermatogenesis,brain development,cell recognition,cell differentiation,adherens junction organization,susceptibility to natural killer cell mediated cytotoxicity,positive regulation of natural killer cell mediated cyt…	;;;;;receptor activity,receptor binding,protein binding,PDZ domain binding,protein homodimerization activity,cell adhesion molecule binding;;;;	;;;;;plasma membrane,integral component of plasma membrane,cell-cell junction,cell-cell adherens junction,basolateral plasma membrane,neuron projection,synapse,extracellular exosome;;;;	tr;tr;tr;tr;tr;sp;sp;sp;sp;tr	1;1;1;1;1;1;;;;1	1;1;1;1;1;2;;;;1	uniprot_human_proteome	>tr|A0A087WZR6|A0A087WZR6_HUMAN Cell adhesion molecule 1 OS=Homo sapiens GN=CADM1 PE=1 SV=1;>tr|A0A087WZW4|A0A087WZW4_HUMAN Cell adhesion molecule 1 OS=Homo sapiens GN=CADM1 PE=1 SV=1;>tr|A0A087X105|A0A087X105_HUMAN Cell adhesion molecule 1 OS=Homo sapiens GN=CADM1 PE=1 SV=1;>tr|A0A087X1W8|A0A087X1W8_HUMAN Cell adhesion molecule 1 OS=Homo sapiens GN=CADM1 PE=1 SV=1;>tr|A0A0A0MTJ8|A0A0A0MTJ8_HUMAN…	7	9
A0A087WZR6;A0A087WZW4;A0A087X105;A0A087X1W8;A0A0A0MTJ8;Q9BY67;Q9BY67-3;Q9BY67-4;Q9BY67-5;X5DQS5	CADM1	A0A087WZR6;A0A087WZW4;A0A087X105;A0A087X1W8;A0A0A0MTJ8;Q9BY67;Q9BY67-3;Q9BY67-4;Q9BY67-5;X5DQS5	A0A087WZR6_HUMAN;A0A087WZW4_HUMAN;A0A087X105_HUMAN;A0A087X1W8_HUMAN;A0A0A0MTJ8_HUMAN;CADM1_HUMAN;CADM1_HUMAN;CADM1_HUMAN;CADM1_HUMAN;X5DQS5_HUMAN	Cell adhesion molecule 1;Cell adhesion molecule 1;Cell adhesion molecule 1;Cell adhesion molecule 1;Cell adhesion molecule 1 (Fragment);Cell adhesion molecule 1;Isoform 3 of Cell adhesion molecule 1;Isoform 4 of Cell adhesion molecule 1;Isoform 5 of Cell adhesion molecule 1;Cell adhesion molecule 1 (Fragment)	TRUE	XDP_MSN / edit_XDP_MSN	XDP_MSN	edit_XDP_MSN	32	A0A087WZR6;A0A087WZW4;A0A087X105;A0A087X1W8;A0A0A0MTJ8;Q9BY67;Q9BY67-3;Q9BY67-4;Q9BY67-5;X5DQS5	198849	172345	0.206367	0.206367	-13.3283	1.15378	0	0.332644	0.465103	31	0.31035	Homo sapiens	;;;;;liver development,apoptotic process,homophilic cell adhesion via plasma membrane adhesion molecules,heterophilic cell-cell adhesion via plasma membrane cell adhesion molecules,spermatogenesis,brain development,cell recognition,cell differentiation,adherens junction organization,susceptibility to natural killer cell mediated cytotoxicity,positive regulation of natural killer cell mediated cyt…	;;;;;receptor activity,receptor binding,protein binding,PDZ domain binding,protein homodimerization activity,cell adhesion molecule binding;;;;	;;;;;plasma membrane,integral component of plasma membrane,cell-cell junction,cell-cell adherens junction,basolateral plasma membrane,neuron projection,synapse,extracellular exosome;;;;	tr;tr;tr;tr;tr;sp;sp;sp;sp;tr	1;1;1;1;1;1;;;;1	1;1;1;1;1;2;;;;1	uniprot_human_proteome	>tr|A0A087WZR6|A0A087WZR6_HUMAN Cell adhesion molecule 1 OS=Homo sapiens GN=CADM1 PE=1 SV=1;>tr|A0A087WZW4|A0A087WZW4_HUMAN Cell adhesion molecule 1 OS=Homo sapiens GN=CADM1 PE=1 SV=1;>tr|A0A087X105|A0A087X105_HUMAN Cell adhesion molecule 1 OS=Homo sapiens GN=CADM1 PE=1 SV=1;>tr|A0A087X1W8|A0A087X1W8_HUMAN Cell adhesion molecule 1 OS=Homo sapiens GN=CADM1 PE=1 SV=1;>tr|A0A0A0MTJ8|A0A0A0MTJ8_HUMAN…	7	9
A0A087WZR6;A0A087WZW4;A0A087X105;A0A087X1W8;A0A0A0MTJ8;Q9BY67;Q9BY67-3;Q9BY67-4;Q9BY67-5;X5DQS5	CADM1	A0A087WZR6;A0A087WZW4;A0A087X105;A0A087X1W8;A0A0A0MTJ8;Q9BY67;Q9BY67-3;Q9BY67-4;Q9BY67-5;X5DQS5	A0A087WZR6_HUMAN;A0A087WZW4_HUMAN;A0A087X105_HUMAN;A0A087X1W8_HUMAN;A0A0A0MTJ8_HUMAN;CADM1_HUMAN;CADM1_HUMAN;CADM1_HUMAN;CADM1_HUMAN;X5DQS5_HUMAN	Cell adhesion molecule 1;Cell adhesion molecule 1;Cell adhesion molecule 1;Cell adhesion molecule 1;Cell adhesion molecule 1 (Fragment);Cell adhesion molecule 1;Isoform 3 of Cell adhesion molecule 1;Isoform 4 of Cell adhesion molecule 1;Isoform 5 of Cell adhesion molecule 1;Cell adhesion molecule 1 (Fragment)	TRUE	edit_XDP_MSN / Contr_MSN	edit_XDP_MSN	Contr_MSN	32	A0A087WZR6;A0A087WZW4;A0A087X105;A0A087X1W8;A0A0A0MTJ8;Q9BY67;Q9BY67-3;Q9BY67-4;Q9BY67-5;X5DQS5	180012	172345	-0.0627934	0.0627934	-4.25914	0.957409	0	0.215248	0.223217	31	0.304319	Homo sapiens	;;;;;liver development,apoptotic process,homophilic cell adhesion via plasma membrane adhesion molecules,heterophilic cell-cell adhesion via plasma membrane cell adhesion molecules,spermatogenesis,brain development,cell recognition,cell differentiation,adherens junction organization,susceptibility to natural killer cell mediated cytotoxicity,positive regulation of natural killer cell mediated cyt…	;;;;;receptor activity,receptor binding,protein binding,PDZ domain binding,protein homodimerization activity,cell adhesion molecule binding;;;;	;;;;;plasma membrane,integral component of plasma membrane,cell-cell junction,cell-cell adherens junction,basolateral plasma membrane,neuron projection,synapse,extracellular exosome;;;;	tr;tr;tr;tr;tr;sp;sp;sp;sp;tr	1;1;1;1;1;1;;;;1	1;1;1;1;1;2;;;;1	uniprot_human_proteome	>tr|A0A087WZR6|A0A087WZR6_HUMAN Cell adhesion molecule 1 OS=Homo sapiens GN=CADM1 PE=1 SV=1;>tr|A0A087WZW4|A0A087WZW4_HUMAN Cell adhesion molecule 1 OS=Homo sapiens GN=CADM1 PE=1 SV=1;>tr|A0A087X105|A0A087X105_HUMAN Cell adhesion molecule 1 OS=Homo sapiens GN=CADM1 PE=1 SV=1;>tr|A0A087X1W8|A0A087X1W8_HUMAN Cell adhesion molecule 1 OS=Homo sapiens GN=CADM1 PE=1 SV=1;>tr|A0A0A0MTJ8|A0A0A0MTJ8_HUMAN…	7	9
A0A087WZV0;O43314;O43314-2	PPIP5K2	A0A087WZV0;O43314;O43314-2	A0A087WZV0_HUMAN;VIP2_HUMAN;VIP2_HUMAN	Inositol hexakisphosphate and diphosphoinositol-pentakisphosphate kinase 2;Inositol hexakisphosphate and diphosphoinositol-pentakisphosphate kinase 2;Isoform 2 of Inositol hexakisphosphate and diphosphoinositol-pentakisphosphate kinase 2	TRUE	XDP_MSN / Contr_MSN	XDP_MSN	Contr_MSN	48	A0A087WZV0;O43314;O43314-2	94723.9	91474.3	0.0503619	0.0503619	-3.43059	1.03552	0	0.393372	0.397128	47	0.163672	Homo sapiens	;inositol metabolic process,phosphorylation,dephosphorylation,inositol phosphate biosynthetic process,inositol phosphate metabolic process;	;inositol-1,3,4,5,6-pentakisphosphate kinase activity,inositol hexakisphosphate kinase activity,inositol heptakisphosphate kinase activity,inositol hexakisphosphate 5-kinase activity,acid phosphatase activity,ATP binding,diphosphoinositol-pentakisphosphate kinase activity,inositol hexakisphosphate 1-kinase activity,inositol hexakisphosphate 3-kinase activity;	;cytosol;	tr;sp;sp	1;1;	1;3;	uniprot_human_proteome	>tr|A0A087WZV0|A0A087WZV0_HUMAN Inositol hexakisphosphate and diphosphoinositol-pentakisphosphate kinase 2 OS=Homo sapiens GN=PPIP5K2 PE=1 SV=1;>sp|O43314|VIP2_HUMAN Inositol hexakisphosphate and diphosphoinositol-pentakisphosphate kinase 2 OS=Homo sapiens GN=PPIP5K2 PE=1 SV=3;>sp|O43314-2|VIP2_HUMAN Isoform 2 of Inositol hexakisphosphate and diphosphoinositol-pentakisphosphate kinase 2 OS=Homo s…	7	8
A0A087WZV0;O43314;O43314-2	PPIP5K2	A0A087WZV0;O43314;O43314-2	A0A087WZV0_HUMAN;VIP2_HUMAN;VIP2_HUMAN	Inositol hexakisphosphate and diphosphoinositol-pentakisphosphate kinase 2;Inositol hexakisphosphate and diphosphoinositol-pentakisphosphate kinase 2;Isoform 2 of Inositol hexakisphosphate and diphosphoinositol-pentakisphosphate kinase 2	TRUE	XDP_MSN / edit_XDP_MSN	XDP_MSN	edit_XDP_MSN	24	A0A087WZV0;O43314;O43314-2	94723.9	83823.5	0.176374	0.176374	-11.5075	1.13004	0	0.0574707	0.217403	23	0.232495	Homo sapiens	;inositol metabolic process,phosphorylation,dephosphorylation,inositol phosphate biosynthetic process,inositol phosphate metabolic process;	;inositol-1,3,4,5,6-pentakisphosphate kinase activity,inositol hexakisphosphate kinase activity,inositol heptakisphosphate kinase activity,inositol hexakisphosphate 5-kinase activity,acid phosphatase activity,ATP binding,diphosphoinositol-pentakisphosphate kinase activity,inositol hexakisphosphate 1-kinase activity,inositol hexakisphosphate 3-kinase activity;	;cytosol;	tr;sp;sp	1;1;	1;3;	uniprot_human_proteome	>tr|A0A087WZV0|A0A087WZV0_HUMAN Inositol hexakisphosphate and diphosphoinositol-pentakisphosphate kinase 2 OS=Homo sapiens GN=PPIP5K2 PE=1 SV=1;>sp|O43314|VIP2_HUMAN Inositol hexakisphosphate and diphosphoinositol-pentakisphosphate kinase 2 OS=Homo sapiens GN=PPIP5K2 PE=1 SV=3;>sp|O43314-2|VIP2_HUMAN Isoform 2 of Inositol hexakisphosphate and diphosphoinositol-pentakisphosphate kinase 2 OS=Homo s…	7	8
A0A087WZV0;O43314;O43314-2	PPIP5K2	A0A087WZV0;O43314;O43314-2	A0A087WZV0_HUMAN;VIP2_HUMAN;VIP2_HUMAN	Inositol hexakisphosphate and diphosphoinositol-pentakisphosphate kinase 2;Inositol hexakisphosphate and diphosphoinositol-pentakisphosphate kinase 2;Isoform 2 of Inositol hexakisphosphate and diphosphoinositol-pentakisphosphate kinase 2	TRUE	edit_XDP_MSN / Contr_MSN	edit_XDP_MSN	Contr_MSN	24	A0A087WZV0;O43314;O43314-2	91474.3	83823.5	-0.126012	0.126012	-8.36387	0.916361	0	0.05009	0.0892564	23	0.286103	Homo sapiens	;inositol metabolic process,phosphorylation,dephosphorylation,inositol phosphate biosynthetic process,inositol phosphate metabolic process;	;inositol-1,3,4,5,6-pentakisphosphate kinase activity,inositol hexakisphosphate kinase activity,inositol heptakisphosphate kinase activity,inositol hexakisphosphate 5-kinase activity,acid phosphatase activity,ATP binding,diphosphoinositol-pentakisphosphate kinase activity,inositol hexakisphosphate 1-kinase activity,inositol hexakisphosphate 3-kinase activity;	;cytosol;	tr;sp;sp	1;1;	1;3;	uniprot_human_proteome	>tr|A0A087WZV0|A0A087WZV0_HUMAN Inositol hexakisphosphate and diphosphoinositol-pentakisphosphate kinase 2 OS=Homo sapiens GN=PPIP5K2 PE=1 SV=1;>sp|O43314|VIP2_HUMAN Inositol hexakisphosphate and diphosphoinositol-pentakisphosphate kinase 2 OS=Homo sapiens GN=PPIP5K2 PE=1 SV=3;>sp|O43314-2|VIP2_HUMAN Isoform 2 of Inositol hexakisphosphate and diphosphoinositol-pentakisphosphate kinase 2 OS=Homo s…	7	8
A0A087WZV9;Q8TEA8	DTD1	A0A087WZV9;Q8TEA8	A0A087WZV9_HUMAN;DTD1_HUMAN	D-tyrosyl-tRNA(Tyr) deacylase (Fragment);D-tyrosyl-tRNA(Tyr) deacylase 1	TRUE	XDP_MSN / Contr_MSN	XDP_MSN	Contr_MSN	24	A0A087WZV9;Q8TEA8	48932.6	58990.1	-0.269676	0.269676	20.5537	0.829506	0	0.0427244	0.113435	23	0.110231	Homo sapiens	;DNA replication,tRNA metabolic process,regulation of translational fidelity	;aminoacyl-tRNA editing activity,DNA binding,metal ion binding,D-tyrosyl-tRNA(Tyr) deacylase activity	;nucleolus,cytoplasm,cytosol	tr;sp	1	1;2	uniprot_human_proteome	>tr|A0A087WZV9|A0A087WZV9_HUMAN D-tyrosyl-tRNA(Tyr) deacylase (Fragment) OS=Homo sapiens GN=DTD1 PE=1 SV=1;>sp|Q8TEA8|DTD1_HUMAN D-tyrosyl-tRNA(Tyr) deacylase 1 OS=Homo sapiens GN=DTD1 PE=1 SV=2	2	4
A0A087WZV9;Q8TEA8	DTD1	A0A087WZV9;Q8TEA8	A0A087WZV9_HUMAN;DTD1_HUMAN	D-tyrosyl-tRNA(Tyr) deacylase (Fragment);D-tyrosyl-tRNA(Tyr) deacylase 1	TRUE	XDP_MSN / edit_XDP_MSN	XDP_MSN	edit_XDP_MSN	12	A0A087WZV9;Q8TEA8	48932.6	49420.7	-0.01432	0.01432	0.997529	0.990123	0	0.978664	0.698129	11	0.187097	Homo sapiens	;DNA replication,tRNA metabolic process,regulation of translational fidelity	;aminoacyl-tRNA editing activity,DNA binding,metal ion binding,D-tyrosyl-tRNA(Tyr) deacylase activity	;nucleolus,cytoplasm,cytosol	tr;sp	1	1;2	uniprot_human_proteome	>tr|A0A087WZV9|A0A087WZV9_HUMAN D-tyrosyl-tRNA(Tyr) deacylase (Fragment) OS=Homo sapiens GN=DTD1 PE=1 SV=1;>sp|Q8TEA8|DTD1_HUMAN D-tyrosyl-tRNA(Tyr) deacylase 1 OS=Homo sapiens GN=DTD1 PE=1 SV=2	2	4
A0A087WZV9;Q8TEA8	DTD1	A0A087WZV9;Q8TEA8	A0A087WZV9_HUMAN;DTD1_HUMAN	D-tyrosyl-tRNA(Tyr) deacylase (Fragment);D-tyrosyl-tRNA(Tyr) deacylase 1	TRUE	edit_XDP_MSN / Contr_MSN	edit_XDP_MSN	Contr_MSN	12	A0A087WZV9;Q8TEA8	58990.1	49420.7	-0.255356	0.255356	-16.2219	0.837781	0	0.178257	0.198187	11	0.236358	Homo sapiens	;DNA replication,tRNA metabolic process,regulation of translational fidelity	;aminoacyl-tRNA editing activity,DNA binding,metal ion binding,D-tyrosyl-tRNA(Tyr) deacylase activity	;nucleolus,cytoplasm,cytosol	tr;sp	1	1;2	uniprot_human_proteome	>tr|A0A087WZV9|A0A087WZV9_HUMAN D-tyrosyl-tRNA(Tyr) deacylase (Fragment) OS=Homo sapiens GN=DTD1 PE=1 SV=1;>sp|Q8TEA8|DTD1_HUMAN D-tyrosyl-tRNA(Tyr) deacylase 1 OS=Homo sapiens GN=DTD1 PE=1 SV=2	2	4
A0A087X011;E9PES4;J3KPF9;Q9Y496	KIF3A	A0A087X011;E9PES4;J3KPF9;Q9Y496	A0A087X011_HUMAN;E9PES4_HUMAN;J3KPF9_HUMAN;KIF3A_HUMAN	Kinesin-like protein;Kinesin-like protein;Kinesin-like protein;Kinesin-like protein KIF3A	TRUE	XDP_MSN / Contr_MSN	XDP_MSN	Contr_MSN	88	A0A087X011;E9PES4;J3KPF9;Q9Y496	318235	332475	-0.0631541	0.0631541	4.47474	0.957169	0	0.0327243	0.0948426	87	0.226324	Homo sapiens	;;;retrograde vesicle-mediated transport, Golgi to ER,organelle organization,microtubule-based movement,centriole-centriole cohesion,antigen processing and presentation of exogenous peptide antigen via MHC class II,neurogenesis,microtubule anchoring at centrosome,intraciliary transport involved in cilium morphogenesis,cilium morphogenesis,plus-end-directed vesicle transport along microtubule	;;;protein binding,ATP binding,microtubule binding,ATP-dependent microtubule motor activity, plus-end-directed,Rab GTPase binding,spectrin binding	;;;centrosome,centriole,cytosol,cilium,microtubule cytoskeleton,kinesin II complex,extracellular exosome,ciliary tip,spindle microtubule	tr;tr;tr;sp	1	1;1;1;4	uniprot_human_proteome	>tr|A0A087X011|A0A087X011_HUMAN Kinesin-like protein OS=Homo sapiens GN=KIF3A PE=1 SV=1;>tr|E9PES4|E9PES4_HUMAN Kinesin-like protein OS=Homo sapiens GN=KIF3A PE=1 SV=1;>tr|J3KPF9|J3KPF9_HUMAN Kinesin-like protein OS=Homo sapiens GN=KIF3A PE=1 SV=1;>sp|Q9Y496|KIF3A_HUMAN Kinesin-like protein KIF3A OS=Homo sapiens GN=KIF3A PE=1 SV=4	11	13
A0A087X011;E9PES4;J3KPF9;Q9Y496	KIF3A	A0A087X011;E9PES4;J3KPF9;Q9Y496	A0A087X011_HUMAN;E9PES4_HUMAN;J3KPF9_HUMAN;KIF3A_HUMAN	Kinesin-like protein;Kinesin-like protein;Kinesin-like protein;Kinesin-like protein KIF3A	TRUE	XDP_MSN / edit_XDP_MSN	XDP_MSN	edit_XDP_MSN	44	A0A087X011;E9PES4;J3KPF9;Q9Y496	318235	289675	0.135658	0.135658	-8.97452	1.09859	0	0.338867	0.468345	43	0.466152	Homo sapiens	;;;retrograde vesicle-mediated transport, Golgi to ER,organelle organization,microtubule-based movement,centriole-centriole cohesion,antigen processing and presentation of exogenous peptide antigen via MHC class II,neurogenesis,microtubule anchoring at centrosome,intraciliary transport involved in cilium morphogenesis,cilium morphogenesis,plus-end-directed vesicle transport along microtubule	;;;protein binding,ATP binding,microtubule binding,ATP-dependent microtubule motor activity, plus-end-directed,Rab GTPase binding,spectrin binding	;;;centrosome,centriole,cytosol,cilium,microtubule cytoskeleton,kinesin II complex,extracellular exosome,ciliary tip,spindle microtubule	tr;tr;tr;sp	1	1;1;1;4	uniprot_human_proteome	>tr|A0A087X011|A0A087X011_HUMAN Kinesin-like protein OS=Homo sapiens GN=KIF3A PE=1 SV=1;>tr|E9PES4|E9PES4_HUMAN Kinesin-like protein OS=Homo sapiens GN=KIF3A PE=1 SV=1;>tr|J3KPF9|J3KPF9_HUMAN Kinesin-like protein OS=Homo sapiens GN=KIF3A PE=1 SV=1;>sp|Q9Y496|KIF3A_HUMAN Kinesin-like protein KIF3A OS=Homo sapiens GN=KIF3A PE=1 SV=4	11	13
A0A087X011;E9PES4;J3KPF9;Q9Y496	KIF3A	A0A087X011;E9PES4;J3KPF9;Q9Y496	A0A087X011_HUMAN;E9PES4_HUMAN;J3KPF9_HUMAN;KIF3A_HUMAN	Kinesin-like protein;Kinesin-like protein;Kinesin-like protein;Kinesin-like protein KIF3A	TRUE	edit_XDP_MSN / Contr_MSN	edit_XDP_MSN	Contr_MSN	44	A0A087X011;E9PES4;J3KPF9;Q9Y496	332475	289675	-0.198812	0.198812	-12.8732	0.871268	0	0.439055	0.34012	43	0.294883	Homo sapiens	;;;retrograde vesicle-mediated transport, Golgi to ER,organelle organization,microtubule-based movement,centriole-centriole cohesion,antigen processing and presentation of exogenous peptide antigen via MHC class II,neurogenesis,microtubule anchoring at centrosome,intraciliary transport involved in cilium morphogenesis,cilium morphogenesis,plus-end-directed vesicle transport along microtubule	;;;protein binding,ATP binding,microtubule binding,ATP-dependent microtubule motor activity, plus-end-directed,Rab GTPase binding,spectrin binding	;;;centrosome,centriole,cytosol,cilium,microtubule cytoskeleton,kinesin II complex,extracellular exosome,ciliary tip,spindle microtubule	tr;tr;tr;sp	1	1;1;1;4	uniprot_human_proteome	>tr|A0A087X011|A0A087X011_HUMAN Kinesin-like protein OS=Homo sapiens GN=KIF3A PE=1 SV=1;>tr|E9PES4|E9PES4_HUMAN Kinesin-like protein OS=Homo sapiens GN=KIF3A PE=1 SV=1;>tr|J3KPF9|J3KPF9_HUMAN Kinesin-like protein OS=Homo sapiens GN=KIF3A PE=1 SV=1;>sp|Q9Y496|KIF3A_HUMAN Kinesin-like protein KIF3A OS=Homo sapiens GN=KIF3A PE=1 SV=4	11	13
A0A087X020;Q9Y3A5	SBDS	A0A087X020;Q9Y3A5	A0A087X020_HUMAN;SBDS_HUMAN	Ribosome maturation protein SBDS	TRUE	XDP_MSN / Contr_MSN	XDP_MSN	Contr_MSN	96	A0A087X020;Q9Y3A5	593643	553578	0.100808	0.100808	-6.74896	1.07237	0	0.0112337	0.0489611	95	0.0944018	Homo sapiens	;inner cell mass cell proliferation,rRNA processing,mitotic spindle organization,cell proliferation,bone mineralization,leukocyte chemotaxis,mature ribosome assembly,bone marrow development	;RNA binding,protein binding,microtubule binding,rRNA binding,ribosome binding	;spindle pole,nucleus,nucleoplasm,nucleolus,cytoplasm,cytosol	tr;sp	1	1;4	uniprot_human_proteome	>tr|A0A087X020|A0A087X020_HUMAN Ribosome maturation protein SBDS OS=Homo sapiens GN=SBDS PE=1 SV=1;>sp|Q9Y3A5|SBDS_HUMAN Ribosome maturation protein SBDS OS=Homo sapiens GN=SBDS PE=1 SV=4	12	14
A0A087X020;Q9Y3A5	SBDS	A0A087X020;Q9Y3A5	A0A087X020_HUMAN;SBDS_HUMAN	Ribosome maturation protein SBDS	TRUE	XDP_MSN / edit_XDP_MSN	XDP_MSN	edit_XDP_MSN	48	A0A087X020;Q9Y3A5	593643	616384	-0.054235	0.054235	3.83084	0.963105	0	0.919954	0.682797	47	0.166587	Homo sapiens	;inner cell mass cell proliferation,rRNA processing,mitotic spindle organization,cell proliferation,bone mineralization,leukocyte chemotaxis,mature ribosome assembly,bone marrow development	;RNA binding,protein binding,microtubule binding,rRNA binding,ribosome binding	;spindle pole,nucleus,nucleoplasm,nucleolus,cytoplasm,cytosol	tr;sp	1	1;4	uniprot_human_proteome	>tr|A0A087X020|A0A087X020_HUMAN Ribosome maturation protein SBDS OS=Homo sapiens GN=SBDS PE=1 SV=1;>sp|Q9Y3A5|SBDS_HUMAN Ribosome maturation protein SBDS OS=Homo sapiens GN=SBDS PE=1 SV=4	12	14
A0A087X020;Q9Y3A5	SBDS	A0A087X020;Q9Y3A5	A0A087X020_HUMAN;SBDS_HUMAN	Ribosome maturation protein SBDS	TRUE	edit_XDP_MSN / Contr_MSN	edit_XDP_MSN	Contr_MSN	48	A0A087X020;Q9Y3A5	553578	616384	0.155043	0.155043	11.3455	1.11346	0	0.459256	0.348333	47	0.166765	Homo sapiens	;inner cell mass cell proliferation,rRNA processing,mitotic spindle organization,cell proliferation,bone mineralization,leukocyte chemotaxis,mature ribosome assembly,bone marrow development	;RNA binding,protein binding,microtubule binding,rRNA binding,ribosome binding	;spindle pole,nucleus,nucleoplasm,nucleolus,cytoplasm,cytosol	tr;sp	1	1;4	uniprot_human_proteome	>tr|A0A087X020|A0A087X020_HUMAN Ribosome maturation protein SBDS OS=Homo sapiens GN=SBDS PE=1 SV=1;>sp|Q9Y3A5|SBDS_HUMAN Ribosome maturation protein SBDS OS=Homo sapiens GN=SBDS PE=1 SV=4	12	14
A0A087X0H9;Q5T8P6;Q5T8P6-2;Q5T8P6-3	RBM26	A0A087X0H9;Q5T8P6;Q5T8P6-2;Q5T8P6-3	A0A087X0H9_HUMAN;RBM26_HUMAN;RBM26_HUMAN;RBM26_HUMAN	RNA-binding protein 26;RNA-binding protein 26;Isoform 2 of RNA-binding protein 26;Isoform 3 of RNA-binding protein 26	TRUE	XDP_MSN / Contr_MSN	XDP_MSN	Contr_MSN	16	A0A087X0H9;Q5T8P6;Q5T8P6-2;Q5T8P6-3	34171.9	32506.5	0.0720809	0.0720809	-4.87351	1.05123	0	0.23278	0.302757	15	0.0681373	Homo sapiens	;mRNA processing,negative regulation of phosphatase activity;;	;nucleotide binding,RNA binding,protein binding,metal ion binding;;	;;;	tr;sp;sp;sp	1;1;;	1;3;;	uniprot_human_proteome	>tr|A0A087X0H9|A0A087X0H9_HUMAN RNA-binding protein 26 OS=Homo sapiens GN=RBM26 PE=1 SV=1;>sp|Q5T8P6|RBM26_HUMAN RNA-binding protein 26 OS=Homo sapiens GN=RBM26 PE=1 SV=3;>sp|Q5T8P6-2|RBM26_HUMAN Isoform 2 of RNA-binding protein 26 OS=Homo sapiens GN=RBM26;>sp|Q5T8P6-3|RBM26_HUMAN Isoform 3 of RNA-binding protein 26 OS=Homo sapiens GN=RBM26	2	2
A0A087X0H9;Q5T8P6;Q5T8P6-2;Q5T8P6-3	RBM26	A0A087X0H9;Q5T8P6;Q5T8P6-2;Q5T8P6-3	A0A087X0H9_HUMAN;RBM26_HUMAN;RBM26_HUMAN;RBM26_HUMAN	RNA-binding protein 26;RNA-binding protein 26;Isoform 2 of RNA-binding protein 26;Isoform 3 of RNA-binding protein 26	TRUE	XDP_MSN / edit_XDP_MSN	XDP_MSN	edit_XDP_MSN	8	A0A087X0H9;Q5T8P6;Q5T8P6-2;Q5T8P6-3	34171.9	34649.3	-0.020015	0.020015	1.397	0.986222	0	0.519062	0.549066	7	0.07586	Homo sapiens	;mRNA processing,negative regulation of phosphatase activity;;	;nucleotide binding,RNA binding,protein binding,metal ion binding;;	;;;	tr;sp;sp;sp	1;1;;	1;3;;	uniprot_human_proteome	>tr|A0A087X0H9|A0A087X0H9_HUMAN RNA-binding protein 26 OS=Homo sapiens GN=RBM26 PE=1 SV=1;>sp|Q5T8P6|RBM26_HUMAN RNA-binding protein 26 OS=Homo sapiens GN=RBM26 PE=1 SV=3;>sp|Q5T8P6-2|RBM26_HUMAN Isoform 2 of RNA-binding protein 26 OS=Homo sapiens GN=RBM26;>sp|Q5T8P6-3|RBM26_HUMAN Isoform 3 of RNA-binding protein 26 OS=Homo sapiens GN=RBM26	2	2
A0A087X0H9;Q5T8P6;Q5T8P6-2;Q5T8P6-3	RBM26	A0A087X0H9;Q5T8P6;Q5T8P6-2;Q5T8P6-3	A0A087X0H9_HUMAN;RBM26_HUMAN;RBM26_HUMAN;RBM26_HUMAN	RNA-binding protein 26;RNA-binding protein 26;Isoform 2 of RNA-binding protein 26;Isoform 3 of RNA-binding protein 26	TRUE	edit_XDP_MSN / Contr_MSN	edit_XDP_MSN	Contr_MSN	8	A0A087X0H9;Q5T8P6;Q5T8P6-2;Q5T8P6-3	32506.5	34649.3	0.0920959	0.0920959	6.59176	1.06592	0	0.282462	0.263872	7	0.12646	Homo sapiens	;mRNA processing,negative regulation of phosphatase activity;;	;nucleotide binding,RNA binding,protein binding,metal ion binding;;	;;;	tr;sp;sp;sp	1;1;;	1;3;;	uniprot_human_proteome	>tr|A0A087X0H9|A0A087X0H9_HUMAN RNA-binding protein 26 OS=Homo sapiens GN=RBM26 PE=1 SV=1;>sp|Q5T8P6|RBM26_HUMAN RNA-binding protein 26 OS=Homo sapiens GN=RBM26 PE=1 SV=3;>sp|Q5T8P6-2|RBM26_HUMAN Isoform 2 of RNA-binding protein 26 OS=Homo sapiens GN=RBM26;>sp|Q5T8P6-3|RBM26_HUMAN Isoform 3 of RNA-binding protein 26 OS=Homo sapiens GN=RBM26	2	2
A0A087X0I6;B4DIB3;Q9P0L2;Q9P0L2-3	MARK1	A0A087X0I6;B4DIB3;Q9P0L2;Q9P0L2-3	A0A087X0I6_HUMAN;B4DIB3_HUMAN;MARK1_HUMAN;MARK1_HUMAN	Non-specific serine/threonine protein kinase;Non-specific serine/threonine protein kinase;Serine/threonine-protein kinase MARK1;Isoform 3 of Serine/threonine-protein kinase MARK1	TRUE	XDP_MSN / Contr_MSN	XDP_MSN	Contr_MSN	32	A0A087X0I6;B4DIB3;Q9P0L2;Q9P0L2-3	80426.3	102988	-0.356732	0.356732	28.0522	0.780932	0	0.876398	0.591625	31	0.375443	Homo sapiens	;;microtubule cytoskeleton organization,neuron migration,protein phosphorylation,cytoskeleton organization,Wnt signaling pathway,establishment of cell polarity,intracellular signal transduction;	;;magnesium ion binding,phosphatidylserine binding,protein serine/threonine kinase activity,ATP binding,phosphatidylinositol-4,5-bisphosphate binding,tau-protein kinase activity,phosphatidic acid binding;	;;cytoplasm,cytoskeleton,plasma membrane,microtubule cytoskeleton;	tr;tr;sp;sp	1;1;1;	1;1;2;	uniprot_human_proteome	>tr|A0A087X0I6|A0A087X0I6_HUMAN Non-specific serine/threonine protein kinase OS=Homo sapiens GN=MARK1 PE=1 SV=1;>tr|B4DIB3|B4DIB3_HUMAN Non-specific serine/threonine protein kinase OS=Homo sapiens GN=MARK1 PE=1 SV=1;>sp|Q9P0L2|MARK1_HUMAN Serine/threonine-protein kinase MARK1 OS=Homo sapiens GN=MARK1 PE=1 SV=2;>sp|Q9P0L2-3|MARK1_HUMAN Isoform 3 of Serine/threonine-protein kinase MARK1 OS=Homo sap…	4	4
A0A087X0I6;B4DIB3;Q9P0L2;Q9P0L2-3	MARK1	A0A087X0I6;B4DIB3;Q9P0L2;Q9P0L2-3	A0A087X0I6_HUMAN;B4DIB3_HUMAN;MARK1_HUMAN;MARK1_HUMAN	Non-specific serine/threonine protein kinase;Non-specific serine/threonine protein kinase;Serine/threonine-protein kinase MARK1;Isoform 3 of Serine/threonine-protein kinase MARK1	TRUE	XDP_MSN / edit_XDP_MSN	XDP_MSN	edit_XDP_MSN	16	A0A087X0I6;B4DIB3;Q9P0L2;Q9P0L2-3	80426.3	61998.9	0.375425	0.375425	-22.9122	1.29722	0	0.276248	0.427274	15	0.219105	Homo sapiens	;;microtubule cytoskeleton organization,neuron migration,protein phosphorylation,cytoskeleton organization,Wnt signaling pathway,establishment of cell polarity,intracellular signal transduction;	;;magnesium ion binding,phosphatidylserine binding,protein serine/threonine kinase activity,ATP binding,phosphatidylinositol-4,5-bisphosphate binding,tau-protein kinase activity,phosphatidic acid binding;	;;cytoplasm,cytoskeleton,plasma membrane,microtubule cytoskeleton;	tr;tr;sp;sp	1;1;1;	1;1;2;	uniprot_human_proteome	>tr|A0A087X0I6|A0A087X0I6_HUMAN Non-specific serine/threonine protein kinase OS=Homo sapiens GN=MARK1 PE=1 SV=1;>tr|B4DIB3|B4DIB3_HUMAN Non-specific serine/threonine protein kinase OS=Homo sapiens GN=MARK1 PE=1 SV=1;>sp|Q9P0L2|MARK1_HUMAN Serine/threonine-protein kinase MARK1 OS=Homo sapiens GN=MARK1 PE=1 SV=2;>sp|Q9P0L2-3|MARK1_HUMAN Isoform 3 of Serine/threonine-protein kinase MARK1 OS=Homo sap…	4	4
A0A087X0I6;B4DIB3;Q9P0L2;Q9P0L2-3	MARK1	A0A087X0I6;B4DIB3;Q9P0L2;Q9P0L2-3	A0A087X0I6_HUMAN;B4DIB3_HUMAN;MARK1_HUMAN;MARK1_HUMAN	Non-specific serine/threonine protein kinase;Non-specific serine/threonine protein kinase;Serine/threonine-protein kinase MARK1;Isoform 3 of Serine/threonine-protein kinase MARK1	TRUE	edit_XDP_MSN / Contr_MSN	edit_XDP_MSN	Contr_MSN	16	A0A087X0I6;B4DIB3;Q9P0L2;Q9P0L2-3	102988	61998.9	-0.732157	0.732157	-39.7997	0.602003	0	0.00371281	0.0144782	15	0.214698	Homo sapiens	;;microtubule cytoskeleton organization,neuron migration,protein phosphorylation,cytoskeleton organization,Wnt signaling pathway,establishment of cell polarity,intracellular signal transduction;	;;magnesium ion binding,phosphatidylserine binding,protein serine/threonine kinase activity,ATP binding,phosphatidylinositol-4,5-bisphosphate binding,tau-protein kinase activity,phosphatidic acid binding;	;;cytoplasm,cytoskeleton,plasma membrane,microtubule cytoskeleton;	tr;tr;sp;sp	1;1;1;	1;1;2;	uniprot_human_proteome	>tr|A0A087X0I6|A0A087X0I6_HUMAN Non-specific serine/threonine protein kinase OS=Homo sapiens GN=MARK1 PE=1 SV=1;>tr|B4DIB3|B4DIB3_HUMAN Non-specific serine/threonine protein kinase OS=Homo sapiens GN=MARK1 PE=1 SV=1;>sp|Q9P0L2|MARK1_HUMAN Serine/threonine-protein kinase MARK1 OS=Homo sapiens GN=MARK1 PE=1 SV=2;>sp|Q9P0L2-3|MARK1_HUMAN Isoform 3 of Serine/threonine-protein kinase MARK1 OS=Homo sap…	4	4
A0A087X0K9;G3V1L9;G5E9E7;Q07157;Q07157-2	TJP1	A0A087X0K9;G3V1L9;G5E9E7;Q07157;Q07157-2	A0A087X0K9_HUMAN;G3V1L9_HUMAN;G5E9E7_HUMAN;ZO1_HUMAN;ZO1_HUMAN	Tight junction protein ZO-1;Tight junction protein 1 (Zona occludens 1), isoform CRA_a;Tight junction protein 1 (Zona occludens 1), isoform CRA_e;Tight junction protein ZO-1;Isoform Short of Tight junction protein ZO-1	TRUE	XDP_MSN / Contr_MSN	XDP_MSN	Contr_MSN	80	A0A087X0K9;G3V1L9;G5E9E7;Q07157;Q07157-2	66585.8	64802.5	0.0391638	0.0391638	-2.67811	1.02752	0	0.354602	0.376456	79	0.166557	Homo sapiens	;;;cell-cell junction assembly,hippo signaling,establishment of endothelial intestinal barrier,cell-cell signaling involved in cell-cell junction organization;	;;;protein binding,calmodulin binding,cadherin binding;	;;;cytoplasm,cytosol,plasma membrane,cell-cell adherens junction,gap junction,bicellular tight junction,basolateral plasma membrane,cell junction,apical junction complex,apical part of cell;	tr;tr;tr;sp;sp	1;1;1;1;	1;1;1;3;	uniprot_human_proteome	>tr|A0A087X0K9|A0A087X0K9_HUMAN Tight junction protein ZO-1 OS=Homo sapiens GN=TJP1 PE=1 SV=1;>tr|G3V1L9|G3V1L9_HUMAN Tight junction protein 1 (Zona occludens 1), isoform CRA_a OS=Homo sapiens GN=TJP1 PE=1 SV=1;>tr|G5E9E7|G5E9E7_HUMAN Tight junction protein 1 (Zona occludens 1), isoform CRA_e OS=Homo sapiens GN=TJP1 PE=1 SV=1;>sp|Q07157|ZO1_HUMAN Tight junction protein ZO-1 OS=Homo sapiens GN=TJP…	17	18
A0A087X0K9;G3V1L9;G5E9E7;Q07157;Q07157-2	TJP1	A0A087X0K9;G3V1L9;G5E9E7;Q07157;Q07157-2	A0A087X0K9_HUMAN;G3V1L9_HUMAN;G5E9E7_HUMAN;ZO1_HUMAN;ZO1_HUMAN	Tight junction protein ZO-1;Tight junction protein 1 (Zona occludens 1), isoform CRA_a;Tight junction protein 1 (Zona occludens 1), isoform CRA_e;Tight junction protein ZO-1;Isoform Short of Tight junction protein ZO-1	TRUE	XDP_MSN / edit_XDP_MSN	XDP_MSN	edit_XDP_MSN	40	A0A087X0K9;G3V1L9;G5E9E7;Q07157;Q07157-2	66585.8	78777.7	-0.242572	0.242572	18.31	0.845237	0	0.0479596	0.198973	39	0.226035	Homo sapiens	;;;cell-cell junction assembly,hippo signaling,establishment of endothelial intestinal barrier,cell-cell signaling involved in cell-cell junction organization;	;;;protein binding,calmodulin binding,cadherin binding;	;;;cytoplasm,cytosol,plasma membrane,cell-cell adherens junction,gap junction,bicellular tight junction,basolateral plasma membrane,cell junction,apical junction complex,apical part of cell;	tr;tr;tr;sp;sp	1;1;1;1;	1;1;1;3;	uniprot_human_proteome	>tr|A0A087X0K9|A0A087X0K9_HUMAN Tight junction protein ZO-1 OS=Homo sapiens GN=TJP1 PE=1 SV=1;>tr|G3V1L9|G3V1L9_HUMAN Tight junction protein 1 (Zona occludens 1), isoform CRA_a OS=Homo sapiens GN=TJP1 PE=1 SV=1;>tr|G5E9E7|G5E9E7_HUMAN Tight junction protein 1 (Zona occludens 1), isoform CRA_e OS=Homo sapiens GN=TJP1 PE=1 SV=1;>sp|Q07157|ZO1_HUMAN Tight junction protein ZO-1 OS=Homo sapiens GN=TJP…	17	18
A0A087X0K9;G3V1L9;G5E9E7;Q07157;Q07157-2	TJP1	A0A087X0K9;G3V1L9;G5E9E7;Q07157;Q07157-2	A0A087X0K9_HUMAN;G3V1L9_HUMAN;G5E9E7_HUMAN;ZO1_HUMAN;ZO1_HUMAN	Tight junction protein ZO-1;Tight junction protein 1 (Zona occludens 1), isoform CRA_a;Tight junction protein 1 (Zona occludens 1), isoform CRA_e;Tight junction protein ZO-1;Isoform Short of Tight junction protein ZO-1	TRUE	edit_XDP_MSN / Contr_MSN	edit_XDP_MSN	Contr_MSN	40	A0A087X0K9;G3V1L9;G5E9E7;Q07157;Q07157-2	64802.5	78777.7	0.281736	0.281736	21.5657	1.21566	0	0.190679	0.206749	39	0.190883	Homo sapiens	;;;cell-cell junction assembly,hippo signaling,establishment of endothelial intestinal barrier,cell-cell signaling involved in cell-cell junction organization;	;;;protein binding,calmodulin binding,cadherin binding;	;;;cytoplasm,cytosol,plasma membrane,cell-cell adherens junction,gap junction,bicellular tight junction,basolateral plasma membrane,cell junction,apical junction complex,apical part of cell;	tr;tr;tr;sp;sp	1;1;1;1;	1;1;1;3;	uniprot_human_proteome	>tr|A0A087X0K9|A0A087X0K9_HUMAN Tight junction protein ZO-1 OS=Homo sapiens GN=TJP1 PE=1 SV=1;>tr|G3V1L9|G3V1L9_HUMAN Tight junction protein 1 (Zona occludens 1), isoform CRA_a OS=Homo sapiens GN=TJP1 PE=1 SV=1;>tr|G5E9E7|G5E9E7_HUMAN Tight junction protein 1 (Zona occludens 1), isoform CRA_e OS=Homo sapiens GN=TJP1 PE=1 SV=1;>sp|Q07157|ZO1_HUMAN Tight junction protein ZO-1 OS=Homo sapiens GN=TJP…	17	18
A0A087X0M4;Q9BWU0	SLC4A1AP	A0A087X0M4;Q9BWU0	A0A087X0M4_HUMAN;NADAP_HUMAN	Kanadaptin	TRUE	XDP_MSN / Contr_MSN	XDP_MSN	Contr_MSN	16	A0A087X0M4;Q9BWU0	21728.3	19259.6	0.174001	0.174001	-11.3619	1.12818	0	0.729611	0.545042	15	0.196836	Homo sapiens	;	;mRNA binding,protein binding	;nucleoplasm,cytoplasm,plasma membrane,intracellular membrane-bounded organelle	tr;sp	1	1	uniprot_human_proteome	>tr|A0A087X0M4|A0A087X0M4_HUMAN Kanadaptin OS=Homo sapiens GN=SLC4A1AP PE=1 SV=1;>sp|Q9BWU0|NADAP_HUMAN Kanadaptin OS=Homo sapiens GN=SLC4A1AP PE=1 SV=1	2	2
A0A087X0M4;Q9BWU0	SLC4A1AP	A0A087X0M4;Q9BWU0	A0A087X0M4_HUMAN;NADAP_HUMAN	Kanadaptin	TRUE	XDP_MSN / edit_XDP_MSN	XDP_MSN	edit_XDP_MSN	8	A0A087X0M4;Q9BWU0	21728.3	24192.5	-0.154985	0.154985	11.341	0.898142	0	0.650038	0.596127	7	0.195492	Homo sapiens	;	;mRNA binding,protein binding	;nucleoplasm,cytoplasm,plasma membrane,intracellular membrane-bounded organelle	tr;sp	1	1	uniprot_human_proteome	>tr|A0A087X0M4|A0A087X0M4_HUMAN Kanadaptin OS=Homo sapiens GN=SLC4A1AP PE=1 SV=1;>sp|Q9BWU0|NADAP_HUMAN Kanadaptin OS=Homo sapiens GN=SLC4A1AP PE=1 SV=1	2	2
A0A087X0M4;Q9BWU0	SLC4A1AP	A0A087X0M4;Q9BWU0	A0A087X0M4_HUMAN;NADAP_HUMAN	Kanadaptin	TRUE	edit_XDP_MSN / Contr_MSN	edit_XDP_MSN	Contr_MSN	8	A0A087X0M4;Q9BWU0	19259.6	24192.5	0.328985	0.328985	25.613	1.25613	0	0.108664	0.147545	7	0.237737	Homo sapiens	;	;mRNA binding,protein binding	;nucleoplasm,cytoplasm,plasma membrane,intracellular membrane-bounded organelle	tr;sp	1	1	uniprot_human_proteome	>tr|A0A087X0M4|A0A087X0M4_HUMAN Kanadaptin OS=Homo sapiens GN=SLC4A1AP PE=1 SV=1;>sp|Q9BWU0|NADAP_HUMAN Kanadaptin OS=Homo sapiens GN=SLC4A1AP PE=1 SV=1	2	2
A0A087X0M8	CHL1	A0A087X0M8	A0A087X0M8_HUMAN	Neural cell adhesion molecule L1-like protein	TRUE	XDP_MSN / Contr_MSN	XDP_MSN	Contr_MSN	112	A0A087X0M8	186606	209039	-0.163776	0.163776	12.0215	0.892685	0	0.993286	0.621909	111	0.215988	Homo sapiens				tr	1	1	uniprot_human_proteome	>tr|A0A087X0M8|A0A087X0M8_HUMAN Neural cell adhesion molecule L1-like protein OS=Homo sapiens GN=CHL1 PE=1 SV=1	16	19
A0A087X0M8	CHL1	A0A087X0M8	A0A087X0M8_HUMAN	Neural cell adhesion molecule L1-like protein	TRUE	XDP_MSN / edit_XDP_MSN	XDP_MSN	edit_XDP_MSN	56	A0A087X0M8	186606	109167	0.773455	0.773455	-41.4985	1.70936	0	0.0415218	0.184965	55	0.689104	Homo sapiens				tr	1	1	uniprot_human_proteome	>tr|A0A087X0M8|A0A087X0M8_HUMAN Neural cell adhesion molecule L1-like protein OS=Homo sapiens GN=CHL1 PE=1 SV=1	16	19
A0A087X0M8	CHL1	A0A087X0M8	A0A087X0M8_HUMAN	Neural cell adhesion molecule L1-like protein	TRUE	edit_XDP_MSN / Contr_MSN	edit_XDP_MSN	Contr_MSN	56	A0A087X0M8	209039	109167	-0.937231	0.937231	-47.7766	0.522234	0	0.054968	0.0939715	55	0.720677	Homo sapiens				tr	1	1	uniprot_human_proteome	>tr|A0A087X0M8|A0A087X0M8_HUMAN Neural cell adhesion molecule L1-like protein OS=Homo sapiens GN=CHL1 PE=1 SV=1	16	19
A0A087X0N3;Q96MY1	NOL4L	A0A087X0N3;Q96MY1	A0A087X0N3_HUMAN;NOL4L_HUMAN	Nucleolar protein 4-like	TRUE	XDP_MSN / Contr_MSN	XDP_MSN	Contr_MSN	40	A0A087X0N3;Q96MY1	99821.4	110526	-0.146959	0.146959	10.7233	0.903152	0	0.0455342	0.118563	39	0.141217	Homo sapiens	;	;protein binding	nucleoplasm,cytosol;nucleoplasm,cytosol	tr;sp	1	1;2	uniprot_human_proteome	>tr|A0A087X0N3|A0A087X0N3_HUMAN Nucleolar protein 4-like OS=Homo sapiens GN=NOL4L PE=1 SV=1;>sp|Q96MY1|NOL4L_HUMAN Nucleolar protein 4-like OS=Homo sapiens GN=NOL4L PE=1 SV=2	5	5
A0A087X0N3;Q96MY1	NOL4L	A0A087X0N3;Q96MY1	A0A087X0N3_HUMAN;NOL4L_HUMAN	Nucleolar protein 4-like	TRUE	XDP_MSN / edit_XDP_MSN	XDP_MSN	edit_XDP_MSN	20	A0A087X0N3;Q96MY1	99821.4	74998.8	0.412482	0.412482	-24.867	1.33097	0	0.129304	0.315271	19	0.181741	Homo sapiens	;	;protein binding	nucleoplasm,cytosol;nucleoplasm,cytosol	tr;sp	1	1;2	uniprot_human_proteome	>tr|A0A087X0N3|A0A087X0N3_HUMAN Nucleolar protein 4-like OS=Homo sapiens GN=NOL4L PE=1 SV=1;>sp|Q96MY1|NOL4L_HUMAN Nucleolar protein 4-like OS=Homo sapiens GN=NOL4L PE=1 SV=2	5	5
A0A087X0N3;Q96MY1	NOL4L	A0A087X0N3;Q96MY1	A0A087X0N3_HUMAN;NOL4L_HUMAN	Nucleolar protein 4-like	TRUE	edit_XDP_MSN / Contr_MSN	edit_XDP_MSN	Contr_MSN	20	A0A087X0N3;Q96MY1	110526	74998.8	-0.559441	0.559441	-32.1435	0.678565	0	0.00225569	0.00964807	19	0.160456	Homo sapiens	;	;protein binding	nucleoplasm,cytosol;nucleoplasm,cytosol	tr;sp	1	1;2	uniprot_human_proteome	>tr|A0A087X0N3|A0A087X0N3_HUMAN Nucleolar protein 4-like OS=Homo sapiens GN=NOL4L PE=1 SV=1;>sp|Q96MY1|NOL4L_HUMAN Nucleolar protein 4-like OS=Homo sapiens GN=NOL4L PE=1 SV=2	5	5
A0A087X0P4;A0A0A0MTI0;F8WA05;H0YKH1;H0YLF5;P40424;P40424-2;P40424-3	PBX1	A0A087X0P4;A0A0A0MTI0;F8WA05;H0YKH1;H0YLF5;P40424;P40424-2;P40424-3	A0A087X0P4_HUMAN;A0A0A0MTI0_HUMAN;F8WA05_HUMAN;H0YKH1_HUMAN;H0YLF5_HUMAN;PBX1_HUMAN;PBX1_HUMAN;PBX1_HUMAN	Pre-B-cell leukemia transcription factor 1;Pre-B-cell leukemia transcription factor 1;Pre-B-cell leukemia transcription factor 1 (Fragment);Pre-B-cell leukemia transcription factor 1 (Fragment);Pre-B-cell leukemia transcription factor 1;Pre-B-cell leukemia transcription factor 1;Isoform PBX1b of Pre-B-cell leukemia transcription factor 1;Isoform 3 of Pre-B-cell leukemia transcription factor 1	TRUE	XDP_MSN / Contr_MSN	XDP_MSN	Contr_MSN	24	A0A087X0P4;A0A0A0MTI0;F8WA05;H0YKH1;H0YLF5;P40424;P40424-2;P40424-3	40076.7	51103.6	-0.350659	0.350659	27.5143	0.784226	0	0.0714886	0.155672	23	0.200282	Homo sapiens	;;;;;branching involved in ureteric bud morphogenesis,transcription from RNA polymerase II promoter,steroid biosynthetic process,sex differentiation,positive regulation of cell proliferation,anterior/posterior pattern specification,proximal/distal pattern formation,positive regulation of G2/M transition of mitotic cell cycle,regulation of ossification,adrenal gland development,embryonic limb morp…	;;;;;RNA polymerase II core promoter proximal region sequence-specific DNA binding,transcriptional activator activity, RNA polymerase II core promoter proximal region sequence-specific binding,DNA binding,transcription factor activity, sequence-specific DNA binding,protein binding,protein heterodimerization activity;;	;;;;;nucleus,nucleoplasm,transcription factor complex,cytoplasm;;	tr;tr;tr;tr;tr;sp;sp;sp	1;1;1;1;1;1;;	1;1;1;1;1;1;;	uniprot_human_proteome	>tr|A0A087X0P4|A0A087X0P4_HUMAN Pre-B-cell leukemia transcription factor 1 OS=Homo sapiens GN=PBX1 PE=1 SV=1;>tr|A0A0A0MTI0|A0A0A0MTI0_HUMAN Pre-B-cell leukemia transcription factor 1 OS=Homo sapiens GN=PBX1 PE=1 SV=1;>tr|F8WA05|F8WA05_HUMAN Pre-B-cell leukemia transcription factor 1 (Fragment) OS=Homo sapiens GN=PBX1 PE=1 SV=1;>tr|H0YKH1|H0YKH1_HUMAN Pre-B-cell leukemia transcription factor 1 (F…	2	3
A0A087X0P4;A0A0A0MTI0;F8WA05;H0YKH1;H0YLF5;P40424;P40424-2;P40424-3	PBX1	A0A087X0P4;A0A0A0MTI0;F8WA05;H0YKH1;H0YLF5;P40424;P40424-2;P40424-3	A0A087X0P4_HUMAN;A0A0A0MTI0_HUMAN;F8WA05_HUMAN;H0YKH1_HUMAN;H0YLF5_HUMAN;PBX1_HUMAN;PBX1_HUMAN;PBX1_HUMAN	Pre-B-cell leukemia transcription factor 1;Pre-B-cell leukemia transcription factor 1;Pre-B-cell leukemia transcription factor 1 (Fragment);Pre-B-cell leukemia transcription factor 1 (Fragment);Pre-B-cell leukemia transcription factor 1;Pre-B-cell leukemia transcription factor 1;Isoform PBX1b of Pre-B-cell leukemia transcription factor 1;Isoform 3 of Pre-B-cell leukemia transcription factor 1	TRUE	XDP_MSN / edit_XDP_MSN	XDP_MSN	edit_XDP_MSN	12	A0A087X0P4;A0A0A0MTI0;F8WA05;H0YKH1;H0YLF5;P40424;P40424-2;P40424-3	40076.7	41440.2	-0.0482656	0.0482656	3.40211	0.967098	0	0.421382	0.506122	11	0.146366	Homo sapiens	;;;;;branching involved in ureteric bud morphogenesis,transcription from RNA polymerase II promoter,steroid biosynthetic process,sex differentiation,positive regulation of cell proliferation,anterior/posterior pattern specification,proximal/distal pattern formation,positive regulation of G2/M transition of mitotic cell cycle,regulation of ossification,adrenal gland development,embryonic limb morp…	;;;;;RNA polymerase II core promoter proximal region sequence-specific DNA binding,transcriptional activator activity, RNA polymerase II core promoter proximal region sequence-specific binding,DNA binding,transcription factor activity, sequence-specific DNA binding,protein binding,protein heterodimerization activity;;	;;;;;nucleus,nucleoplasm,transcription factor complex,cytoplasm;;	tr;tr;tr;tr;tr;sp;sp;sp	1;1;1;1;1;1;;	1;1;1;1;1;1;;	uniprot_human_proteome	>tr|A0A087X0P4|A0A087X0P4_HUMAN Pre-B-cell leukemia transcription factor 1 OS=Homo sapiens GN=PBX1 PE=1 SV=1;>tr|A0A0A0MTI0|A0A0A0MTI0_HUMAN Pre-B-cell leukemia transcription factor 1 OS=Homo sapiens GN=PBX1 PE=1 SV=1;>tr|F8WA05|F8WA05_HUMAN Pre-B-cell leukemia transcription factor 1 (Fragment) OS=Homo sapiens GN=PBX1 PE=1 SV=1;>tr|H0YKH1|H0YKH1_HUMAN Pre-B-cell leukemia transcription factor 1 (F…	2	3
A0A087X0P4;A0A0A0MTI0;F8WA05;H0YKH1;H0YLF5;P40424;P40424-2;P40424-3	PBX1	A0A087X0P4;A0A0A0MTI0;F8WA05;H0YKH1;H0YLF5;P40424;P40424-2;P40424-3	A0A087X0P4_HUMAN;A0A0A0MTI0_HUMAN;F8WA05_HUMAN;H0YKH1_HUMAN;H0YLF5_HUMAN;PBX1_HUMAN;PBX1_HUMAN;PBX1_HUMAN	Pre-B-cell leukemia transcription factor 1;Pre-B-cell leukemia transcription factor 1;Pre-B-cell leukemia transcription factor 1 (Fragment);Pre-B-cell leukemia transcription factor 1 (Fragment);Pre-B-cell leukemia transcription factor 1;Pre-B-cell leukemia transcription factor 1;Isoform PBX1b of Pre-B-cell leukemia transcription factor 1;Isoform 3 of Pre-B-cell leukemia transcription factor 1	TRUE	edit_XDP_MSN / Contr_MSN	edit_XDP_MSN	Contr_MSN	12	A0A087X0P4;A0A0A0MTI0;F8WA05;H0YKH1;H0YLF5;P40424;P40424-2;P40424-3	51103.6	41440.2	-0.302393	0.302393	-18.9094	0.810906	0	0.869679	0.499305	11	0.375854	Homo sapiens	;;;;;branching involved in ureteric bud morphogenesis,transcription from RNA polymerase II promoter,steroid biosynthetic process,sex differentiation,positive regulation of cell proliferation,anterior/posterior pattern specification,proximal/distal pattern formation,positive regulation of G2/M transition of mitotic cell cycle,regulation of ossification,adrenal gland development,embryonic limb morp…	;;;;;RNA polymerase II core promoter proximal region sequence-specific DNA binding,transcriptional activator activity, RNA polymerase II core promoter proximal region sequence-specific binding,DNA binding,transcription factor activity, sequence-specific DNA binding,protein binding,protein heterodimerization activity;;	;;;;;nucleus,nucleoplasm,transcription factor complex,cytoplasm;;	tr;tr;tr;tr;tr;sp;sp;sp	1;1;1;1;1;1;;	1;1;1;1;1;1;;	uniprot_human_proteome	>tr|A0A087X0P4|A0A087X0P4_HUMAN Pre-B-cell leukemia transcription factor 1 OS=Homo sapiens GN=PBX1 PE=1 SV=1;>tr|A0A0A0MTI0|A0A0A0MTI0_HUMAN Pre-B-cell leukemia transcription factor 1 OS=Homo sapiens GN=PBX1 PE=1 SV=1;>tr|F8WA05|F8WA05_HUMAN Pre-B-cell leukemia transcription factor 1 (Fragment) OS=Homo sapiens GN=PBX1 PE=1 SV=1;>tr|H0YKH1|H0YKH1_HUMAN Pre-B-cell leukemia transcription factor 1 (F…	2	3
A0A087X0Q9;Q9BVL4	SELO	A0A087X0Q9;Q9BVL4	A0A087X0Q9_HUMAN;SELO_HUMAN	Selenoprotein O	TRUE	XDP_MSN / Contr_MSN	XDP_MSN	Contr_MSN	24	A0A087X0Q9;Q9BVL4	20791.6	19679.7	0.0792886	0.0792886	-5.34757	1.0565	0	0.348295	0.373343	23	0.347537	Homo sapiens	;	;	;	tr;sp	1;2	1;3	uniprot_human_proteome	>tr|A0A087X0Q9|A0A087X0Q9_HUMAN Selenoprotein O OS=Homo sapiens GN=SELO PE=1 SV=1;>sp|Q9BVL4|SELO_HUMAN Selenoprotein O OS=Homo sapiens GN=SELO PE=2 SV=3	4	5
A0A087X0Q9;Q9BVL4	SELO	A0A087X0Q9;Q9BVL4	A0A087X0Q9_HUMAN;SELO_HUMAN	Selenoprotein O	TRUE	XDP_MSN / edit_XDP_MSN	XDP_MSN	edit_XDP_MSN	12	A0A087X0Q9;Q9BVL4	20791.6	21171.6	-0.0261314	0.0261314	1.8278	0.98205	0	0.389099	0.491143	11	0.48052	Homo sapiens	;	;	;	tr;sp	1;2	1;3	uniprot_human_proteome	>tr|A0A087X0Q9|A0A087X0Q9_HUMAN Selenoprotein O OS=Homo sapiens GN=SELO PE=1 SV=1;>sp|Q9BVL4|SELO_HUMAN Selenoprotein O OS=Homo sapiens GN=SELO PE=2 SV=3	4	5
A0A087X0Q9;Q9BVL4	SELO	A0A087X0Q9;Q9BVL4	A0A087X0Q9_HUMAN;SELO_HUMAN	Selenoprotein O	TRUE	edit_XDP_MSN / Contr_MSN	edit_XDP_MSN	Contr_MSN	12	A0A087X0Q9;Q9BVL4	19679.7	21171.6	0.10542	0.10542	7.58076	1.07581	0	0.0283407	0.061376	11	0.39803	Homo sapiens	;	;	;	tr;sp	1;2	1;3	uniprot_human_proteome	>tr|A0A087X0Q9|A0A087X0Q9_HUMAN Selenoprotein O OS=Homo sapiens GN=SELO PE=1 SV=1;>sp|Q9BVL4|SELO_HUMAN Selenoprotein O OS=Homo sapiens GN=SELO PE=2 SV=3	4	5
A0A087X0R6;Q9UMY4;Q9UMY4-2	SNX12	A0A087X0R6;Q9UMY4;Q9UMY4-2	A0A087X0R6_HUMAN;SNX12_HUMAN;SNX12_HUMAN	Sorting nexin-12;Sorting nexin-12;Isoform 2 of Sorting nexin-12	TRUE	XDP_MSN / Contr_MSN	XDP_MSN	Contr_MSN	72	A0A087X0R6;Q9UMY4;Q9UMY4-2	725245	816737	-0.171402	0.171402	12.6153	0.887979	0	0.0182539	0.0657049	71	0.0792078	Homo sapiens	;negative regulation of gene expression,negative regulation of protein processing,protein transport,vesicle organization,regulation of endocytosis,negative regulation of protein catabolic process,negative regulation of protein transport,negative regulation of early endosome to late endosome transport;	;protein binding,enzyme binding,phosphatidylinositol binding;	;early endosome,extrinsic component of membrane,extracellular exosome;	tr;sp;sp	1;1;	1;3;	uniprot_human_proteome	>tr|A0A087X0R6|A0A087X0R6_HUMAN Sorting nexin-12 OS=Homo sapiens GN=SNX12 PE=1 SV=1;>sp|Q9UMY4|SNX12_HUMAN Sorting nexin-12 OS=Homo sapiens GN=SNX12 PE=1 SV=3;>sp|Q9UMY4-2|SNX12_HUMAN Isoform 2 of Sorting nexin-12 OS=Homo sapiens GN=SNX12	8	10
A0A087X0R6;Q9UMY4;Q9UMY4-2	SNX12	A0A087X0R6;Q9UMY4;Q9UMY4-2	A0A087X0R6_HUMAN;SNX12_HUMAN;SNX12_HUMAN	Sorting nexin-12;Sorting nexin-12;Isoform 2 of Sorting nexin-12	TRUE	XDP_MSN / edit_XDP_MSN	XDP_MSN	edit_XDP_MSN	36	A0A087X0R6;Q9UMY4;Q9UMY4-2	725245	747102	-0.042837	0.042837	3.01376	0.970744	0	0.459872	0.525094	35	0.134018	Homo sapiens	;negative regulation of gene expression,negative regulation of protein processing,protein transport,vesicle organization,regulation of endocytosis,negative regulation of protein catabolic process,negative regulation of protein transport,negative regulation of early endosome to late endosome transport;	;protein binding,enzyme binding,phosphatidylinositol binding;	;early endosome,extrinsic component of membrane,extracellular exosome;	tr;sp;sp	1;1;	1;3;	uniprot_human_proteome	>tr|A0A087X0R6|A0A087X0R6_HUMAN Sorting nexin-12 OS=Homo sapiens GN=SNX12 PE=1 SV=1;>sp|Q9UMY4|SNX12_HUMAN Sorting nexin-12 OS=Homo sapiens GN=SNX12 PE=1 SV=3;>sp|Q9UMY4-2|SNX12_HUMAN Isoform 2 of Sorting nexin-12 OS=Homo sapiens GN=SNX12	8	10
A0A087X0R6;Q9UMY4;Q9UMY4-2	SNX12	A0A087X0R6;Q9UMY4;Q9UMY4-2	A0A087X0R6_HUMAN;SNX12_HUMAN;SNX12_HUMAN	Sorting nexin-12;Sorting nexin-12;Isoform 2 of Sorting nexin-12	TRUE	edit_XDP_MSN / Contr_MSN	edit_XDP_MSN	Contr_MSN	36	A0A087X0R6;Q9UMY4;Q9UMY4-2	816737	747102	-0.128565	0.128565	-8.52593	0.914741	0	0.0274801	0.0601414	35	0.0791742	Homo sapiens	;negative regulation of gene expression,negative regulation of protein processing,protein transport,vesicle organization,regulation of endocytosis,negative regulation of protein catabolic process,negative regulation of protein transport,negative regulation of early endosome to late endosome transport;	;protein binding,enzyme binding,phosphatidylinositol binding;	;early endosome,extrinsic component of membrane,extracellular exosome;	tr;sp;sp	1;1;	1;3;	uniprot_human_proteome	>tr|A0A087X0R6|A0A087X0R6_HUMAN Sorting nexin-12 OS=Homo sapiens GN=SNX12 PE=1 SV=1;>sp|Q9UMY4|SNX12_HUMAN Sorting nexin-12 OS=Homo sapiens GN=SNX12 PE=1 SV=3;>sp|Q9UMY4-2|SNX12_HUMAN Isoform 2 of Sorting nexin-12 OS=Homo sapiens GN=SNX12	8	10
A0A087X0S5;P12109	COL6A1	A0A087X0S5;P12109	A0A087X0S5_HUMAN;CO6A1_HUMAN	Collagen alpha-1(VI) chain	TRUE	XDP_MSN / Contr_MSN	XDP_MSN	Contr_MSN	96	A0A087X0S5;P12109	135088	215856	-0.676171	0.676171	59.7893	0.625824	0	0.000408736	0.00458482	95	0.129932	Homo sapiens	;osteoblast differentiation,cell adhesion,extracellular matrix organization,collagen catabolic process,endodermal cell differentiation,protein heterotrimerization,cellular response to amino acid stimulus	;platelet-derived growth factor binding	;extracellular region,proteinaceous extracellular matrix,collagen type VI trimer,extracellular space,lysosomal membrane,endoplasmic reticulum lumen,membrane,extracellular matrix,sarcolemma,protein complex,extracellular exosome	tr;sp	1	1;3	uniprot_human_proteome	>tr|A0A087X0S5|A0A087X0S5_HUMAN Collagen alpha-1(VI) chain OS=Homo sapiens GN=COL6A1 PE=1 SV=1;>sp|P12109|CO6A1_HUMAN Collagen alpha-1(VI) chain OS=Homo sapiens GN=COL6A1 PE=1 SV=3	14	15
A0A087X0S5;P12109	COL6A1	A0A087X0S5;P12109	A0A087X0S5_HUMAN;CO6A1_HUMAN	Collagen alpha-1(VI) chain	TRUE	XDP_MSN / edit_XDP_MSN	XDP_MSN	edit_XDP_MSN	48	A0A087X0S5;P12109	135088	406776	-1.59034	1.59034	201.119	0.332094	0	8.95388e-07	6.34947e-05	47	0.247688	Homo sapiens	;osteoblast differentiation,cell adhesion,extracellular matrix organization,collagen catabolic process,endodermal cell differentiation,protein heterotrimerization,cellular response to amino acid stimulus	;platelet-derived growth factor binding	;extracellular region,proteinaceous extracellular matrix,collagen type VI trimer,extracellular space,lysosomal membrane,endoplasmic reticulum lumen,membrane,extracellular matrix,sarcolemma,protein complex,extracellular exosome	tr;sp	1	1;3	uniprot_human_proteome	>tr|A0A087X0S5|A0A087X0S5_HUMAN Collagen alpha-1(VI) chain OS=Homo sapiens GN=COL6A1 PE=1 SV=1;>sp|P12109|CO6A1_HUMAN Collagen alpha-1(VI) chain OS=Homo sapiens GN=COL6A1 PE=1 SV=3	14	15
A0A087X0S5;P12109	COL6A1	A0A087X0S5;P12109	A0A087X0S5_HUMAN;CO6A1_HUMAN	Collagen alpha-1(VI) chain	TRUE	edit_XDP_MSN / Contr_MSN	edit_XDP_MSN	Contr_MSN	48	A0A087X0S5;P12109	215856	406776	0.914164	0.914164	88.4477	1.88448	0	4.79691e-05	0.000458289	47	0.233534	Homo sapiens	;osteoblast differentiation,cell adhesion,extracellular matrix organization,collagen catabolic process,endodermal cell differentiation,protein heterotrimerization,cellular response to amino acid stimulus	;platelet-derived growth factor binding	;extracellular region,proteinaceous extracellular matrix,collagen type VI trimer,extracellular space,lysosomal membrane,endoplasmic reticulum lumen,membrane,extracellular matrix,sarcolemma,protein complex,extracellular exosome	tr;sp	1	1;3	uniprot_human_proteome	>tr|A0A087X0S5|A0A087X0S5_HUMAN Collagen alpha-1(VI) chain OS=Homo sapiens GN=COL6A1 PE=1 SV=1;>sp|P12109|CO6A1_HUMAN Collagen alpha-1(VI) chain OS=Homo sapiens GN=COL6A1 PE=1 SV=3	14	15
A0A087X0U3;P43003;P43003-2	SLC1A3	A0A087X0U3;P43003;P43003-2	A0A087X0U3_HUMAN;EAA1_HUMAN;EAA1_HUMAN	Amino acid transporter;Excitatory amino acid transporter 1;Isoform 2 of Excitatory amino acid transporter 1	TRUE	XDP_MSN / Contr_MSN	XDP_MSN	Contr_MSN	40	A0A087X0U3;P43003;P43003-2	196173	129824	0.595569	0.595569	-33.8217	1.51107	0	0.193163	0.273885	39	0.380375	Homo sapiens	;neurotransmitter uptake,glutamate biosynthetic process,ion transport,chemical synaptic transmission,sensory perception of sound,response to light stimulus,gamma-aminobutyric acid biosynthetic process,response to wounding,glutamate secretion,cranial nerve development,auditory behavior,response to drug,response to antibiotic,cell morphogenesis involved in neuron differentiation,positive regulation…	;L-glutamate transmembrane transporter activity,high-affinity glutamate transmembrane transporter activity,amino acid transmembrane transporter activity,glutamate binding;	;plasma membrane,cell surface,membrane,integral component of membrane,neuron projection,neuronal cell body;	tr;sp;sp	1;1;	1;1;	uniprot_human_proteome	>tr|A0A087X0U3|A0A087X0U3_HUMAN Amino acid transporter OS=Homo sapiens GN=SLC1A3 PE=1 SV=1;>sp|P43003|EAA1_HUMAN Excitatory amino acid transporter 1 OS=Homo sapiens GN=SLC1A3 PE=1 SV=1;>sp|P43003-2|EAA1_HUMAN Isoform 2 of Excitatory amino acid transporter 1 OS=Homo sapiens GN=SLC1A3	5	9
A0A087X0U3;P43003;P43003-2	SLC1A3	A0A087X0U3;P43003;P43003-2	A0A087X0U3_HUMAN;EAA1_HUMAN;EAA1_HUMAN	Amino acid transporter;Excitatory amino acid transporter 1;Isoform 2 of Excitatory amino acid transporter 1	TRUE	XDP_MSN / edit_XDP_MSN	XDP_MSN	edit_XDP_MSN	20	A0A087X0U3;P43003;P43003-2	196173	120226	0.706373	0.706373	-38.7141	1.6317	0	0.0312755	0.160916	19	0.456235	Homo sapiens	;neurotransmitter uptake,glutamate biosynthetic process,ion transport,chemical synaptic transmission,sensory perception of sound,response to light stimulus,gamma-aminobutyric acid biosynthetic process,response to wounding,glutamate secretion,cranial nerve development,auditory behavior,response to drug,response to antibiotic,cell morphogenesis involved in neuron differentiation,positive regulation…	;L-glutamate transmembrane transporter activity,high-affinity glutamate transmembrane transporter activity,amino acid transmembrane transporter activity,glutamate binding;	;plasma membrane,cell surface,membrane,integral component of membrane,neuron projection,neuronal cell body;	tr;sp;sp	1;1;	1;1;	uniprot_human_proteome	>tr|A0A087X0U3|A0A087X0U3_HUMAN Amino acid transporter OS=Homo sapiens GN=SLC1A3 PE=1 SV=1;>sp|P43003|EAA1_HUMAN Excitatory amino acid transporter 1 OS=Homo sapiens GN=SLC1A3 PE=1 SV=1;>sp|P43003-2|EAA1_HUMAN Isoform 2 of Excitatory amino acid transporter 1 OS=Homo sapiens GN=SLC1A3	5	9
A0A087X0U3;P43003;P43003-2	SLC1A3	A0A087X0U3;P43003;P43003-2	A0A087X0U3_HUMAN;EAA1_HUMAN;EAA1_HUMAN	Amino acid transporter;Excitatory amino acid transporter 1;Isoform 2 of Excitatory amino acid transporter 1	TRUE	edit_XDP_MSN / Contr_MSN	edit_XDP_MSN	Contr_MSN	20	A0A087X0U3;P43003;P43003-2	129824	120226	-0.110804	0.110804	-7.39285	0.926072	0	0.586633	0.399999	19	0.490548	Homo sapiens	;neurotransmitter uptake,glutamate biosynthetic process,ion transport,chemical synaptic transmission,sensory perception of sound,response to light stimulus,gamma-aminobutyric acid biosynthetic process,response to wounding,glutamate secretion,cranial nerve development,auditory behavior,response to drug,response to antibiotic,cell morphogenesis involved in neuron differentiation,positive regulation…	;L-glutamate transmembrane transporter activity,high-affinity glutamate transmembrane transporter activity,amino acid transmembrane transporter activity,glutamate binding;	;plasma membrane,cell surface,membrane,integral component of membrane,neuron projection,neuronal cell body;	tr;sp;sp	1;1;	1;1;	uniprot_human_proteome	>tr|A0A087X0U3|A0A087X0U3_HUMAN Amino acid transporter OS=Homo sapiens GN=SLC1A3 PE=1 SV=1;>sp|P43003|EAA1_HUMAN Excitatory amino acid transporter 1 OS=Homo sapiens GN=SLC1A3 PE=1 SV=1;>sp|P43003-2|EAA1_HUMAN Isoform 2 of Excitatory amino acid transporter 1 OS=Homo sapiens GN=SLC1A3	5	9
A0A087X0V8;Q59EK9;Q59EK9-2;Q59EK9-3;Q59EK9-4	RUNDC3A	A0A087X0V8;Q59EK9;Q59EK9-2;Q59EK9-3;Q59EK9-4	A0A087X0V8_HUMAN;RUN3A_HUMAN;RUN3A_HUMAN;RUN3A_HUMAN;RUN3A_HUMAN	RUN domain-containing protein 3A;RUN domain-containing protein 3A;Isoform 2 of RUN domain-containing protein 3A;Isoform 3 of RUN domain-containing protein 3A;Isoform 4 of RUN domain-containing protein 3A	TRUE	XDP_MSN / Contr_MSN	XDP_MSN	Contr_MSN	40	A0A087X0V8;Q59EK9;Q59EK9-2;Q59EK9-3;Q59EK9-4	141441	162575	-0.200907	0.200907	14.942	0.870004	0	0.425941	0.414344	39	0.164506	Homo sapiens	;small GTPase mediated signal transduction,positive regulation of guanylate cyclase activity;;;	;protein binding,guanylate cyclase activator activity,GTPase regulator activity,peptide hormone receptor binding;;;	;cytosol,plasma membrane;;;	tr;sp;sp;sp;sp	1;1;;;	1;2;;;	uniprot_human_proteome	>tr|A0A087X0V8|A0A087X0V8_HUMAN RUN domain-containing protein 3A OS=Homo sapiens GN=RUNDC3A PE=1 SV=1;>sp|Q59EK9|RUN3A_HUMAN RUN domain-containing protein 3A OS=Homo sapiens GN=RUNDC3A PE=1 SV=2;>sp|Q59EK9-2|RUN3A_HUMAN Isoform 2 of RUN domain-containing protein 3A OS=Homo sapiens GN=RUNDC3A;>sp|Q59EK9-3|RUN3A_HUMAN Isoform 3 of RUN domain-containing protein 3A OS=Homo sapiens GN=RUNDC3A;>sp|Q59E…	4	6
A0A087X0V8;Q59EK9;Q59EK9-2;Q59EK9-3;Q59EK9-4	RUNDC3A	A0A087X0V8;Q59EK9;Q59EK9-2;Q59EK9-3;Q59EK9-4	A0A087X0V8_HUMAN;RUN3A_HUMAN;RUN3A_HUMAN;RUN3A_HUMAN;RUN3A_HUMAN	RUN domain-containing protein 3A;RUN domain-containing protein 3A;Isoform 2 of RUN domain-containing protein 3A;Isoform 3 of RUN domain-containing protein 3A;Isoform 4 of RUN domain-containing protein 3A	TRUE	XDP_MSN / edit_XDP_MSN	XDP_MSN	edit_XDP_MSN	20	A0A087X0V8;Q59EK9;Q59EK9-2;Q59EK9-3;Q59EK9-4	141441	116244	0.283034	0.283034	-17.8139	1.21675	0	0.014876	0.105262	19	0.215011	Homo sapiens	;small GTPase mediated signal transduction,positive regulation of guanylate cyclase activity;;;	;protein binding,guanylate cyclase activator activity,GTPase regulator activity,peptide hormone receptor binding;;;	;cytosol,plasma membrane;;;	tr;sp;sp;sp;sp	1;1;;;	1;2;;;	uniprot_human_proteome	>tr|A0A087X0V8|A0A087X0V8_HUMAN RUN domain-containing protein 3A OS=Homo sapiens GN=RUNDC3A PE=1 SV=1;>sp|Q59EK9|RUN3A_HUMAN RUN domain-containing protein 3A OS=Homo sapiens GN=RUNDC3A PE=1 SV=2;>sp|Q59EK9-2|RUN3A_HUMAN Isoform 2 of RUN domain-containing protein 3A OS=Homo sapiens GN=RUNDC3A;>sp|Q59EK9-3|RUN3A_HUMAN Isoform 3 of RUN domain-containing protein 3A OS=Homo sapiens GN=RUNDC3A;>sp|Q59E…	4	6
A0A087X0V8;Q59EK9;Q59EK9-2;Q59EK9-3;Q59EK9-4	RUNDC3A	A0A087X0V8;Q59EK9;Q59EK9-2;Q59EK9-3;Q59EK9-4	A0A087X0V8_HUMAN;RUN3A_HUMAN;RUN3A_HUMAN;RUN3A_HUMAN;RUN3A_HUMAN	RUN domain-containing protein 3A;RUN domain-containing protein 3A;Isoform 2 of RUN domain-containing protein 3A;Isoform 3 of RUN domain-containing protein 3A;Isoform 4 of RUN domain-containing protein 3A	TRUE	edit_XDP_MSN / Contr_MSN	edit_XDP_MSN	Contr_MSN	20	A0A087X0V8;Q59EK9;Q59EK9-2;Q59EK9-3;Q59EK9-4	162575	116244	-0.483941	0.483941	-28.4978	0.715022	0	0.181165	0.200061	19	0.295089	Homo sapiens	;small GTPase mediated signal transduction,positive regulation of guanylate cyclase activity;;;	;protein binding,guanylate cyclase activator activity,GTPase regulator activity,peptide hormone receptor binding;;;	;cytosol,plasma membrane;;;	tr;sp;sp;sp;sp	1;1;;;	1;2;;;	uniprot_human_proteome	>tr|A0A087X0V8|A0A087X0V8_HUMAN RUN domain-containing protein 3A OS=Homo sapiens GN=RUNDC3A PE=1 SV=1;>sp|Q59EK9|RUN3A_HUMAN RUN domain-containing protein 3A OS=Homo sapiens GN=RUNDC3A PE=1 SV=2;>sp|Q59EK9-2|RUN3A_HUMAN Isoform 2 of RUN domain-containing protein 3A OS=Homo sapiens GN=RUNDC3A;>sp|Q59EK9-3|RUN3A_HUMAN Isoform 3 of RUN domain-containing protein 3A OS=Homo sapiens GN=RUNDC3A;>sp|Q59E…	4	6
A0A087X0X0;A0A087X255;C9J453;O15344;O15344-2	MID1	A0A087X0X0;A0A087X255;C9J453;O15344;O15344-2	A0A087X0X0_HUMAN;A0A087X255_HUMAN;C9J453_HUMAN;TRI18_HUMAN;TRI18_HUMAN	E3 ubiquitin-protein ligase Midline-1;E3 ubiquitin-protein ligase Midline-1;E3 ubiquitin-protein ligase Midline-1 (Fragment);E3 ubiquitin-protein ligase Midline-1;Isoform 2 of E3 ubiquitin-protein ligase Midline-1	TRUE	XDP_MSN / Contr_MSN	XDP_MSN	Contr_MSN	48	A0A087X0X0;A0A087X255;C9J453;O15344;O15344-2	161582	129765	0.316373	0.316373	-19.6914	1.2452	0	0.0037194	0.0228096	47	0.230833	Homo sapiens	;;;microtubule cytoskeleton organization,negative regulation of microtubule depolymerization,pattern specification process,positive regulation of stress-activated MAPK cascade,protein localization to microtubule,interferon-gamma-mediated signaling pathway;	;;;protein binding,microtubule binding,zinc ion binding,transferase activity,ubiquitin protein ligase binding,identical protein binding,protein homodimerization activity,protein heterodimerization activity,phosphoprotein binding;	;;;spindle,cytosol,microtubule,microtubule associated complex,cytoplasmic microtubule;	tr;tr;tr;sp;sp	1;1;1;1;	1;1;1;1;	uniprot_human_proteome	>tr|A0A087X0X0|A0A087X0X0_HUMAN E3 ubiquitin-protein ligase Midline-1 OS=Homo sapiens GN=MID1 PE=1 SV=1;>tr|A0A087X255|A0A087X255_HUMAN E3 ubiquitin-protein ligase Midline-1 OS=Homo sapiens GN=MID1 PE=1 SV=1;>tr|C9J453|C9J453_HUMAN E3 ubiquitin-protein ligase Midline-1 (Fragment) OS=Homo sapiens GN=MID1 PE=1 SV=1;>sp|O15344|TRI18_HUMAN E3 ubiquitin-protein ligase Midline-1 OS=Homo sapiens GN=MID1…	5	7
A0A087X0X0;A0A087X255;C9J453;O15344;O15344-2	MID1	A0A087X0X0;A0A087X255;C9J453;O15344;O15344-2	A0A087X0X0_HUMAN;A0A087X255_HUMAN;C9J453_HUMAN;TRI18_HUMAN;TRI18_HUMAN	E3 ubiquitin-protein ligase Midline-1;E3 ubiquitin-protein ligase Midline-1;E3 ubiquitin-protein ligase Midline-1 (Fragment);E3 ubiquitin-protein ligase Midline-1;Isoform 2 of E3 ubiquitin-protein ligase Midline-1	TRUE	XDP_MSN / edit_XDP_MSN	XDP_MSN	edit_XDP_MSN	24	A0A087X0X0;A0A087X255;C9J453;O15344;O15344-2	161582	123691	0.385528	0.385528	-23.4501	1.30634	0	0.00012158	0.00388818	23	0.138555	Homo sapiens	;;;microtubule cytoskeleton organization,negative regulation of microtubule depolymerization,pattern specification process,positive regulation of stress-activated MAPK cascade,protein localization to microtubule,interferon-gamma-mediated signaling pathway;	;;;protein binding,microtubule binding,zinc ion binding,transferase activity,ubiquitin protein ligase binding,identical protein binding,protein homodimerization activity,protein heterodimerization activity,phosphoprotein binding;	;;;spindle,cytosol,microtubule,microtubule associated complex,cytoplasmic microtubule;	tr;tr;tr;sp;sp	1;1;1;1;	1;1;1;1;	uniprot_human_proteome	>tr|A0A087X0X0|A0A087X0X0_HUMAN E3 ubiquitin-protein ligase Midline-1 OS=Homo sapiens GN=MID1 PE=1 SV=1;>tr|A0A087X255|A0A087X255_HUMAN E3 ubiquitin-protein ligase Midline-1 OS=Homo sapiens GN=MID1 PE=1 SV=1;>tr|C9J453|C9J453_HUMAN E3 ubiquitin-protein ligase Midline-1 (Fragment) OS=Homo sapiens GN=MID1 PE=1 SV=1;>sp|O15344|TRI18_HUMAN E3 ubiquitin-protein ligase Midline-1 OS=Homo sapiens GN=MID1…	5	7
A0A087X0X0;A0A087X255;C9J453;O15344;O15344-2	MID1	A0A087X0X0;A0A087X255;C9J453;O15344;O15344-2	A0A087X0X0_HUMAN;A0A087X255_HUMAN;C9J453_HUMAN;TRI18_HUMAN;TRI18_HUMAN	E3 ubiquitin-protein ligase Midline-1;E3 ubiquitin-protein ligase Midline-1;E3 ubiquitin-protein ligase Midline-1 (Fragment);E3 ubiquitin-protein ligase Midline-1;Isoform 2 of E3 ubiquitin-protein ligase Midline-1	TRUE	edit_XDP_MSN / Contr_MSN	edit_XDP_MSN	Contr_MSN	24	A0A087X0X0;A0A087X255;C9J453;O15344;O15344-2	129765	123691	-0.0691544	0.0691544	-4.68035	0.953197	0	0.873364	0.500336	23	0.183995	Homo sapiens	;;;microtubule cytoskeleton organization,negative regulation of microtubule depolymerization,pattern specification process,positive regulation of stress-activated MAPK cascade,protein localization to microtubule,interferon-gamma-mediated signaling pathway;	;;;protein binding,microtubule binding,zinc ion binding,transferase activity,ubiquitin protein ligase binding,identical protein binding,protein homodimerization activity,protein heterodimerization activity,phosphoprotein binding;	;;;spindle,cytosol,microtubule,microtubule associated complex,cytoplasmic microtubule;	tr;tr;tr;sp;sp	1;1;1;1;	1;1;1;1;	uniprot_human_proteome	>tr|A0A087X0X0|A0A087X0X0_HUMAN E3 ubiquitin-protein ligase Midline-1 OS=Homo sapiens GN=MID1 PE=1 SV=1;>tr|A0A087X255|A0A087X255_HUMAN E3 ubiquitin-protein ligase Midline-1 OS=Homo sapiens GN=MID1 PE=1 SV=1;>tr|C9J453|C9J453_HUMAN E3 ubiquitin-protein ligase Midline-1 (Fragment) OS=Homo sapiens GN=MID1 PE=1 SV=1;>sp|O15344|TRI18_HUMAN E3 ubiquitin-protein ligase Midline-1 OS=Homo sapiens GN=MID1…	5	7
A0A087X0Z7;H0YJ66;Q9Y394	DHRS7	A0A087X0Z7;H0YJ66;Q9Y394	A0A087X0Z7_HUMAN;H0YJ66_HUMAN;DHRS7_HUMAN	Dehydrogenase/reductase SDR family member 7;Dehydrogenase/reductase SDR family member 7 (Fragment);Dehydrogenase/reductase SDR family member 7	TRUE	XDP_MSN / Contr_MSN	XDP_MSN	Contr_MSN	120	A0A087X0Z7;H0YJ66;Q9Y394	605775	541619	0.161505	0.161505	-10.5908	1.11845	0	0.231769	0.302135	119	0.0887188	Homo sapiens	;;oxidation-reduction process	;;oxidoreductase activity	;;membrane	tr;tr;sp	1	1	uniprot_human_proteome	>tr|A0A087X0Z7|A0A087X0Z7_HUMAN Dehydrogenase/reductase SDR family member 7 OS=Homo sapiens GN=DHRS7 PE=1 SV=1;>tr|H0YJ66|H0YJ66_HUMAN Dehydrogenase/reductase SDR family member 7 (Fragment) OS=Homo sapiens GN=DHRS7 PE=1 SV=1;>sp|Q9Y394|DHRS7_HUMAN Dehydrogenase/reductase SDR family member 7 OS=Homo sapiens GN=DHRS7 PE=1 SV=1	10	17
A0A087X0Z7;H0YJ66;Q9Y394	DHRS7	A0A087X0Z7;H0YJ66;Q9Y394	A0A087X0Z7_HUMAN;H0YJ66_HUMAN;DHRS7_HUMAN	Dehydrogenase/reductase SDR family member 7;Dehydrogenase/reductase SDR family member 7 (Fragment);Dehydrogenase/reductase SDR family member 7	TRUE	XDP_MSN / edit_XDP_MSN	XDP_MSN	edit_XDP_MSN	60	A0A087X0Z7;H0YJ66;Q9Y394	605775	572945	0.0803848	0.0803848	-5.41946	1.0573	0	0.173554	0.355611	59	0.0986423	Homo sapiens	;;oxidation-reduction process	;;oxidoreductase activity	;;membrane	tr;tr;sp	1	1	uniprot_human_proteome	>tr|A0A087X0Z7|A0A087X0Z7_HUMAN Dehydrogenase/reductase SDR family member 7 OS=Homo sapiens GN=DHRS7 PE=1 SV=1;>tr|H0YJ66|H0YJ66_HUMAN Dehydrogenase/reductase SDR family member 7 (Fragment) OS=Homo sapiens GN=DHRS7 PE=1 SV=1;>sp|Q9Y394|DHRS7_HUMAN Dehydrogenase/reductase SDR family member 7 OS=Homo sapiens GN=DHRS7 PE=1 SV=1	10	17
A0A087X0Z7;H0YJ66;Q9Y394	DHRS7	A0A087X0Z7;H0YJ66;Q9Y394	A0A087X0Z7_HUMAN;H0YJ66_HUMAN;DHRS7_HUMAN	Dehydrogenase/reductase SDR family member 7;Dehydrogenase/reductase SDR family member 7 (Fragment);Dehydrogenase/reductase SDR family member 7	TRUE	edit_XDP_MSN / Contr_MSN	edit_XDP_MSN	Contr_MSN	60	A0A087X0Z7;H0YJ66;Q9Y394	541619	572945	0.0811199	0.0811199	5.78389	1.05784	0	0.849768	0.492953	59	0.152818	Homo sapiens	;;oxidation-reduction process	;;oxidoreductase activity	;;membrane	tr;tr;sp	1	1	uniprot_human_proteome	>tr|A0A087X0Z7|A0A087X0Z7_HUMAN Dehydrogenase/reductase SDR family member 7 OS=Homo sapiens GN=DHRS7 PE=1 SV=1;>tr|H0YJ66|H0YJ66_HUMAN Dehydrogenase/reductase SDR family member 7 (Fragment) OS=Homo sapiens GN=DHRS7 PE=1 SV=1;>sp|Q9Y394|DHRS7_HUMAN Dehydrogenase/reductase SDR family member 7 OS=Homo sapiens GN=DHRS7 PE=1 SV=1	10	17
A0A087X106;O43790;Q14533	KRT81;KRT86;KRT81	A0A087X106;O43790;Q14533	A0A087X106_HUMAN;KRT86_HUMAN;KRT81_HUMAN	Keratin, type II cuticular Hb1;Keratin, type II cuticular Hb6;Keratin, type II cuticular Hb1	TRUE	XDP_MSN / Contr_MSN	XDP_MSN	Contr_MSN	16	A0A087X106;O43790;Q14533	288297	383751	-0.412613	0.412613	33.1094	0.751262	0	0.131102	0.224261	15	0.324899	Homo sapiens	;keratinization,cornification;keratinization,cornification	;structural molecule activity,protein binding;structural molecule activity,protein binding	;extracellular space,cytosol,keratin filament,extracellular exosome;extracellular space,cytosol,keratin filament	tr;sp;sp	1	1;1;3	uniprot_human_proteome	>tr|A0A087X106|A0A087X106_HUMAN Keratin, type II cuticular Hb1 OS=Homo sapiens GN=KRT81 PE=1 SV=1;>sp|O43790|KRT86_HUMAN Keratin, type II cuticular Hb6 OS=Homo sapiens GN=KRT86 PE=1 SV=1;>sp|Q14533|KRT81_HUMAN Keratin, type II cuticular Hb1 OS=Homo sapiens GN=KRT81 PE=1 SV=3	2	2
A0A087X106;O43790;Q14533	KRT81;KRT86;KRT81	A0A087X106;O43790;Q14533	A0A087X106_HUMAN;KRT86_HUMAN;KRT81_HUMAN	Keratin, type II cuticular Hb1;Keratin, type II cuticular Hb6;Keratin, type II cuticular Hb1	TRUE	XDP_MSN / edit_XDP_MSN	XDP_MSN	edit_XDP_MSN	8	A0A087X106;O43790;Q14533	288297	171307	0.750975	0.750975	-40.5798	1.68293	0	0.248721	0.409414	7	0.818083	Homo sapiens	;keratinization,cornification;keratinization,cornification	;structural molecule activity,protein binding;structural molecule activity,protein binding	;extracellular space,cytosol,keratin filament,extracellular exosome;extracellular space,cytosol,keratin filament	tr;sp;sp	1	1;1;3	uniprot_human_proteome	>tr|A0A087X106|A0A087X106_HUMAN Keratin, type II cuticular Hb1 OS=Homo sapiens GN=KRT81 PE=1 SV=1;>sp|O43790|KRT86_HUMAN Keratin, type II cuticular Hb6 OS=Homo sapiens GN=KRT86 PE=1 SV=1;>sp|Q14533|KRT81_HUMAN Keratin, type II cuticular Hb1 OS=Homo sapiens GN=KRT81 PE=1 SV=3	2	2
A0A087X106;O43790;Q14533	KRT81;KRT86;KRT81	A0A087X106;O43790;Q14533	A0A087X106_HUMAN;KRT86_HUMAN;KRT81_HUMAN	Keratin, type II cuticular Hb1;Keratin, type II cuticular Hb6;Keratin, type II cuticular Hb1	TRUE	edit_XDP_MSN / Contr_MSN	edit_XDP_MSN	Contr_MSN	8	A0A087X106;O43790;Q14533	383751	171307	-1.16359	1.16359	-55.3599	0.446401	0	0.0108381	0.0310161	7	0.499663	Homo sapiens	;keratinization,cornification;keratinization,cornification	;structural molecule activity,protein binding;structural molecule activity,protein binding	;extracellular space,cytosol,keratin filament,extracellular exosome;extracellular space,cytosol,keratin filament	tr;sp;sp	1	1;1;3	uniprot_human_proteome	>tr|A0A087X106|A0A087X106_HUMAN Keratin, type II cuticular Hb1 OS=Homo sapiens GN=KRT81 PE=1 SV=1;>sp|O43790|KRT86_HUMAN Keratin, type II cuticular Hb6 OS=Homo sapiens GN=KRT86 PE=1 SV=1;>sp|Q14533|KRT81_HUMAN Keratin, type II cuticular Hb1 OS=Homo sapiens GN=KRT81 PE=1 SV=3	2	2
A0A087X117;A0A0G2JN29;Q15155	NOMO1	A0A087X117;A0A0G2JN29;Q15155	A0A087X117_HUMAN;A0A0G2JN29_HUMAN;NOMO1_HUMAN	Nodal modulator 1	TRUE	XDP_MSN / Contr_MSN	XDP_MSN	Contr_MSN	184	A0A087X117;A0A0G2JN29;Q15155	466505	404225	0.206734	0.206734	-13.3503	1.15407	0	0.0157362	0.0600799	183	0.139509	Homo sapiens	;;biological_process	;;molecular_function,carbohydrate binding	;;membrane,integral component of membrane	tr;tr;sp	1	1;1;5	uniprot_human_proteome	>tr|A0A087X117|A0A087X117_HUMAN Nodal modulator 1 OS=Homo sapiens GN=NOMO1 PE=1 SV=1;>tr|A0A0G2JN29|A0A0G2JN29_HUMAN Nodal modulator 1 OS=Homo sapiens GN=NOMO1 PE=1 SV=1;>sp|Q15155|NOMO1_HUMAN Nodal modulator 1 OS=Homo sapiens GN=NOMO1 PE=1 SV=5	25	31
A0A087X117;A0A0G2JN29;Q15155	NOMO1	A0A087X117;A0A0G2JN29;Q15155	A0A087X117_HUMAN;A0A0G2JN29_HUMAN;NOMO1_HUMAN	Nodal modulator 1	TRUE	XDP_MSN / edit_XDP_MSN	XDP_MSN	edit_XDP_MSN	92	A0A087X117;A0A0G2JN29;Q15155	466505	518699	-0.153006	0.153006	11.1884	0.899375	0	0.98015	0.698129	91	0.159348	Homo sapiens	;;biological_process	;;molecular_function,carbohydrate binding	;;membrane,integral component of membrane	tr;tr;sp	1	1;1;5	uniprot_human_proteome	>tr|A0A087X117|A0A087X117_HUMAN Nodal modulator 1 OS=Homo sapiens GN=NOMO1 PE=1 SV=1;>tr|A0A0G2JN29|A0A0G2JN29_HUMAN Nodal modulator 1 OS=Homo sapiens GN=NOMO1 PE=1 SV=1;>sp|Q15155|NOMO1_HUMAN Nodal modulator 1 OS=Homo sapiens GN=NOMO1 PE=1 SV=5	25	31
A0A087X117;A0A0G2JN29;Q15155	NOMO1	A0A087X117;A0A0G2JN29;Q15155	A0A087X117_HUMAN;A0A0G2JN29_HUMAN;NOMO1_HUMAN	Nodal modulator 1	TRUE	edit_XDP_MSN / Contr_MSN	edit_XDP_MSN	Contr_MSN	92	A0A087X117;A0A0G2JN29;Q15155	404225	518699	0.35974	0.35974	28.3194	1.28319	0	0.05628	0.0955568	91	0.197825	Homo sapiens	;;biological_process	;;molecular_function,carbohydrate binding	;;membrane,integral component of membrane	tr;tr;sp	1	1;1;5	uniprot_human_proteome	>tr|A0A087X117|A0A087X117_HUMAN Nodal modulator 1 OS=Homo sapiens GN=NOMO1 PE=1 SV=1;>tr|A0A0G2JN29|A0A0G2JN29_HUMAN Nodal modulator 1 OS=Homo sapiens GN=NOMO1 PE=1 SV=1;>sp|Q15155|NOMO1_HUMAN Nodal modulator 1 OS=Homo sapiens GN=NOMO1 PE=1 SV=5	25	31
A0A087X1A5;O95793;O95793-2;Q5JW30	STAU1	A0A087X1A5;O95793;O95793-2;Q5JW30	A0A087X1A5_HUMAN;STAU1_HUMAN;STAU1_HUMAN;Q5JW30_HUMAN	Double-stranded RNA-binding protein Staufen homolog 1;Double-stranded RNA-binding protein Staufen homolog 1;Isoform Short of Double-stranded RNA-binding protein Staufen homolog 1;Double-stranded RNA-binding protein Staufen homolog 1	TRUE	XDP_MSN / Contr_MSN	XDP_MSN	Contr_MSN	64	A0A087X1A5;O95793;O95793-2;Q5JW30	250104	299030	-0.257765	0.257765	19.5625	0.836383	0	0.000191224	0.00271057	63	0.0609264	Homo sapiens	;cellular response to oxidative stress,positive regulation of viral genome replication,positive regulation by virus of viral protein levels in host cell,positive regulation of long-term synaptic potentiation;;	;RNA binding,double-stranded RNA binding,protein binding,protein phosphatase 1 binding;;	;cytoplasm,endoplasmic reticulum,rough endoplasmic reticulum,cytosol,microtubule associated complex,plasma membrane,cytoplasmic stress granule,membrane,dendrite,cytoplasmic ribonucleoprotein granule,neuronal cell body,cell body,extracellular exosome;;	tr;sp;sp;tr	1;1;;1	1;2;;1	uniprot_human_proteome	>tr|A0A087X1A5|A0A087X1A5_HUMAN Double-stranded RNA-binding protein Staufen homolog 1 OS=Homo sapiens GN=STAU1 PE=1 SV=1;>sp|O95793|STAU1_HUMAN Double-stranded RNA-binding protein Staufen homolog 1 OS=Homo sapiens GN=STAU1 PE=1 SV=2;>sp|O95793-2|STAU1_HUMAN Isoform Short of Double-stranded RNA-binding protein Staufen homolog 1 OS=Homo sapiens GN=STAU1;>tr|Q5JW30|Q5JW30_HUMAN Double-stranded RNA-b…	10	10
A0A087X1A5;O95793;O95793-2;Q5JW30	STAU1	A0A087X1A5;O95793;O95793-2;Q5JW30	A0A087X1A5_HUMAN;STAU1_HUMAN;STAU1_HUMAN;Q5JW30_HUMAN	Double-stranded RNA-binding protein Staufen homolog 1;Double-stranded RNA-binding protein Staufen homolog 1;Isoform Short of Double-stranded RNA-binding protein Staufen homolog 1;Double-stranded RNA-binding protein Staufen homolog 1	TRUE	XDP_MSN / edit_XDP_MSN	XDP_MSN	edit_XDP_MSN	32	A0A087X1A5;O95793;O95793-2;Q5JW30	250104	241009	0.0534375	0.0534375	-3.63625	1.03773	0	0.700736	0.616278	31	0.107118	Homo sapiens	;cellular response to oxidative stress,positive regulation of viral genome replication,positive regulation by virus of viral protein levels in host cell,positive regulation of long-term synaptic potentiation;;	;RNA binding,double-stranded RNA binding,protein binding,protein phosphatase 1 binding;;	;cytoplasm,endoplasmic reticulum,rough endoplasmic reticulum,cytosol,microtubule associated complex,plasma membrane,cytoplasmic stress granule,membrane,dendrite,cytoplasmic ribonucleoprotein granule,neuronal cell body,cell body,extracellular exosome;;	tr;sp;sp;tr	1;1;;1	1;2;;1	uniprot_human_proteome	>tr|A0A087X1A5|A0A087X1A5_HUMAN Double-stranded RNA-binding protein Staufen homolog 1 OS=Homo sapiens GN=STAU1 PE=1 SV=1;>sp|O95793|STAU1_HUMAN Double-stranded RNA-binding protein Staufen homolog 1 OS=Homo sapiens GN=STAU1 PE=1 SV=2;>sp|O95793-2|STAU1_HUMAN Isoform Short of Double-stranded RNA-binding protein Staufen homolog 1 OS=Homo sapiens GN=STAU1;>tr|Q5JW30|Q5JW30_HUMAN Double-stranded RNA-b…	10	10
A0A087X1A5;O95793;O95793-2;Q5JW30	STAU1	A0A087X1A5;O95793;O95793-2;Q5JW30	A0A087X1A5_HUMAN;STAU1_HUMAN;STAU1_HUMAN;Q5JW30_HUMAN	Double-stranded RNA-binding protein Staufen homolog 1;Double-stranded RNA-binding protein Staufen homolog 1;Isoform Short of Double-stranded RNA-binding protein Staufen homolog 1;Double-stranded RNA-binding protein Staufen homolog 1	TRUE	edit_XDP_MSN / Contr_MSN	edit_XDP_MSN	Contr_MSN	32	A0A087X1A5;O95793;O95793-2;Q5JW30	299030	241009	-0.311202	0.311202	-19.403	0.80597	0	0.0337413	0.0688688	31	0.111111	Homo sapiens	;cellular response to oxidative stress,positive regulation of viral genome replication,positive regulation by virus of viral protein levels in host cell,positive regulation of long-term synaptic potentiation;;	;RNA binding,double-stranded RNA binding,protein binding,protein phosphatase 1 binding;;	;cytoplasm,endoplasmic reticulum,rough endoplasmic reticulum,cytosol,microtubule associated complex,plasma membrane,cytoplasmic stress granule,membrane,dendrite,cytoplasmic ribonucleoprotein granule,neuronal cell body,cell body,extracellular exosome;;	tr;sp;sp;tr	1;1;;1	1;2;;1	uniprot_human_proteome	>tr|A0A087X1A5|A0A087X1A5_HUMAN Double-stranded RNA-binding protein Staufen homolog 1 OS=Homo sapiens GN=STAU1 PE=1 SV=1;>sp|O95793|STAU1_HUMAN Double-stranded RNA-binding protein Staufen homolog 1 OS=Homo sapiens GN=STAU1 PE=1 SV=2;>sp|O95793-2|STAU1_HUMAN Isoform Short of Double-stranded RNA-binding protein Staufen homolog 1 OS=Homo sapiens GN=STAU1;>tr|Q5JW30|Q5JW30_HUMAN Double-stranded RNA-b…	10	10
A0A087X1B2;B9A018;Q53GS9;Q53GS9-2;Q53GS9-3	USP39	A0A087X1B2;B9A018;Q53GS9;Q53GS9-2;Q53GS9-3	A0A087X1B2_HUMAN;B9A018_HUMAN;SNUT2_HUMAN;SNUT2_HUMAN;SNUT2_HUMAN	U4/U6.U5 tri-snRNP-associated protein 2;U4/U6.U5 tri-snRNP-associated protein 2;U4/U6.U5 tri-snRNP-associated protein 2;Isoform 2 of U4/U6.U5 tri-snRNP-associated protein 2;Isoform 3 of U4/U6.U5 tri-snRNP-associated protein 2	TRUE	XDP_MSN / Contr_MSN	XDP_MSN	Contr_MSN	24	A0A087X1B2;B9A018;Q53GS9;Q53GS9-2;Q53GS9-3	154456	136524	0.178041	0.178041	-11.6097	1.13135	0	0.459608	0.433321	23	0.118474	Homo sapiens	;;spliceosomal complex assembly,mRNA splicing, via spliceosome,mRNA processing,cell cycle,RNA splicing,protein deubiquitination,cell division;;	;;zinc ion binding,thiol-dependent ubiquitinyl hydrolase activity;;	;;nucleoplasm,spliceosomal complex;;	tr;tr;sp;sp;sp	1;1;1;;	1;1;2;;	uniprot_human_proteome	>tr|A0A087X1B2|A0A087X1B2_HUMAN U4/U6.U5 tri-snRNP-associated protein 2 OS=Homo sapiens GN=USP39 PE=1 SV=1;>tr|B9A018|B9A018_HUMAN U4/U6.U5 tri-snRNP-associated protein 2 OS=Homo sapiens GN=USP39 PE=1 SV=1;>sp|Q53GS9|SNUT2_HUMAN U4/U6.U5 tri-snRNP-associated protein 2 OS=Homo sapiens GN=USP39 PE=1 SV=2;>sp|Q53GS9-2|SNUT2_HUMAN Isoform 2 of U4/U6.U5 tri-snRNP-associated protein 2 OS=Homo sapiens G…	3	4
A0A087X1B2;B9A018;Q53GS9;Q53GS9-2;Q53GS9-3	USP39	A0A087X1B2;B9A018;Q53GS9;Q53GS9-2;Q53GS9-3	A0A087X1B2_HUMAN;B9A018_HUMAN;SNUT2_HUMAN;SNUT2_HUMAN;SNUT2_HUMAN	U4/U6.U5 tri-snRNP-associated protein 2;U4/U6.U5 tri-snRNP-associated protein 2;U4/U6.U5 tri-snRNP-associated protein 2;Isoform 2 of U4/U6.U5 tri-snRNP-associated protein 2;Isoform 3 of U4/U6.U5 tri-snRNP-associated protein 2	TRUE	XDP_MSN / edit_XDP_MSN	XDP_MSN	edit_XDP_MSN	12	A0A087X1B2;B9A018;Q53GS9;Q53GS9-2;Q53GS9-3	154456	134822	0.196144	0.196144	-12.7119	1.14563	0	0.165098	0.346217	11	0.224955	Homo sapiens	;;spliceosomal complex assembly,mRNA splicing, via spliceosome,mRNA processing,cell cycle,RNA splicing,protein deubiquitination,cell division;;	;;zinc ion binding,thiol-dependent ubiquitinyl hydrolase activity;;	;;nucleoplasm,spliceosomal complex;;	tr;tr;sp;sp;sp	1;1;1;;	1;1;2;;	uniprot_human_proteome	>tr|A0A087X1B2|A0A087X1B2_HUMAN U4/U6.U5 tri-snRNP-associated protein 2 OS=Homo sapiens GN=USP39 PE=1 SV=1;>tr|B9A018|B9A018_HUMAN U4/U6.U5 tri-snRNP-associated protein 2 OS=Homo sapiens GN=USP39 PE=1 SV=1;>sp|Q53GS9|SNUT2_HUMAN U4/U6.U5 tri-snRNP-associated protein 2 OS=Homo sapiens GN=USP39 PE=1 SV=2;>sp|Q53GS9-2|SNUT2_HUMAN Isoform 2 of U4/U6.U5 tri-snRNP-associated protein 2 OS=Homo sapiens G…	3	4
A0A087X1B2;B9A018;Q53GS9;Q53GS9-2;Q53GS9-3	USP39	A0A087X1B2;B9A018;Q53GS9;Q53GS9-2;Q53GS9-3	A0A087X1B2_HUMAN;B9A018_HUMAN;SNUT2_HUMAN;SNUT2_HUMAN;SNUT2_HUMAN	U4/U6.U5 tri-snRNP-associated protein 2;U4/U6.U5 tri-snRNP-associated protein 2;U4/U6.U5 tri-snRNP-associated protein 2;Isoform 2 of U4/U6.U5 tri-snRNP-associated protein 2;Isoform 3 of U4/U6.U5 tri-snRNP-associated protein 2	TRUE	edit_XDP_MSN / Contr_MSN	edit_XDP_MSN	Contr_MSN	12	A0A087X1B2;B9A018;Q53GS9;Q53GS9-2;Q53GS9-3	136524	134822	-0.018103	0.018103	-1.24696	0.98753	0	0.726731	0.451978	11	0.229619	Homo sapiens	;;spliceosomal complex assembly,mRNA splicing, via spliceosome,mRNA processing,cell cycle,RNA splicing,protein deubiquitination,cell division;;	;;zinc ion binding,thiol-dependent ubiquitinyl hydrolase activity;;	;;nucleoplasm,spliceosomal complex;;	tr;tr;sp;sp;sp	1;1;1;;	1;1;2;;	uniprot_human_proteome	>tr|A0A087X1B2|A0A087X1B2_HUMAN U4/U6.U5 tri-snRNP-associated protein 2 OS=Homo sapiens GN=USP39 PE=1 SV=1;>tr|B9A018|B9A018_HUMAN U4/U6.U5 tri-snRNP-associated protein 2 OS=Homo sapiens GN=USP39 PE=1 SV=1;>sp|Q53GS9|SNUT2_HUMAN U4/U6.U5 tri-snRNP-associated protein 2 OS=Homo sapiens GN=USP39 PE=1 SV=2;>sp|Q53GS9-2|SNUT2_HUMAN Isoform 2 of U4/U6.U5 tri-snRNP-associated protein 2 OS=Homo sapiens G…	3	4
A0A087X1E4;P53365;P53365-2;P53365-3	ARFIP2	A0A087X1E4;P53365;P53365-2;P53365-3	A0A087X1E4_HUMAN;ARFP2_HUMAN;ARFP2_HUMAN;ARFP2_HUMAN	Arfaptin-2;Arfaptin-2;Isoform 2 of Arfaptin-2;Isoform 3 of Arfaptin-2	TRUE	XDP_MSN / Contr_MSN	XDP_MSN	Contr_MSN	24	A0A087X1E4;P53365;P53365-2;P53365-3	116512	116197	0.00390127	0.00390127	-0.27005	1.00271	0	0.180145	0.265149	23	0.0641763	Homo sapiens	;movement of cell or subcellular component,small GTPase mediated signal transduction,lamellipodium assembly,actin cytoskeleton organization,ruffle organization,regulation of Arp2/3 complex-mediated actin nucleation;;	;protein binding,GTP binding,protein domain specific binding,GTP-dependent protein binding,identical protein binding,cadherin binding,Rac GTPase binding,phosphatidylinositol-4-phosphate binding;;	;ruffle,cytoplasm,cytosol,plasma membrane,cell cortex,trans-Golgi network membrane;;	tr;sp;sp;sp	1;1;;	1;1;;	uniprot_human_proteome	>tr|A0A087X1E4|A0A087X1E4_HUMAN Arfaptin-2 OS=Homo sapiens GN=ARFIP2 PE=1 SV=1;>sp|P53365|ARFP2_HUMAN Arfaptin-2 OS=Homo sapiens GN=ARFIP2 PE=1 SV=1;>sp|P53365-2|ARFP2_HUMAN Isoform 2 of Arfaptin-2 OS=Homo sapiens GN=ARFIP2;>sp|P53365-3|ARFP2_HUMAN Isoform 3 of Arfaptin-2 OS=Homo sapiens GN=ARFIP2	4	4
A0A087X1E4;P53365;P53365-2;P53365-3	ARFIP2	A0A087X1E4;P53365;P53365-2;P53365-3	A0A087X1E4_HUMAN;ARFP2_HUMAN;ARFP2_HUMAN;ARFP2_HUMAN	Arfaptin-2;Arfaptin-2;Isoform 2 of Arfaptin-2;Isoform 3 of Arfaptin-2	TRUE	XDP_MSN / edit_XDP_MSN	XDP_MSN	edit_XDP_MSN	12	A0A087X1E4;P53365;P53365-2;P53365-3	116512	104428	0.157976	0.157976	-10.3718	1.11572	0	0.0372964	0.175067	11	0.103593	Homo sapiens	;movement of cell or subcellular component,small GTPase mediated signal transduction,lamellipodium assembly,actin cytoskeleton organization,ruffle organization,regulation of Arp2/3 complex-mediated actin nucleation;;	;protein binding,GTP binding,protein domain specific binding,GTP-dependent protein binding,identical protein binding,cadherin binding,Rac GTPase binding,phosphatidylinositol-4-phosphate binding;;	;ruffle,cytoplasm,cytosol,plasma membrane,cell cortex,trans-Golgi network membrane;;	tr;sp;sp;sp	1;1;;	1;1;;	uniprot_human_proteome	>tr|A0A087X1E4|A0A087X1E4_HUMAN Arfaptin-2 OS=Homo sapiens GN=ARFIP2 PE=1 SV=1;>sp|P53365|ARFP2_HUMAN Arfaptin-2 OS=Homo sapiens GN=ARFIP2 PE=1 SV=1;>sp|P53365-2|ARFP2_HUMAN Isoform 2 of Arfaptin-2 OS=Homo sapiens GN=ARFIP2;>sp|P53365-3|ARFP2_HUMAN Isoform 3 of Arfaptin-2 OS=Homo sapiens GN=ARFIP2	4	4
A0A087X1E4;P53365;P53365-2;P53365-3	ARFIP2	A0A087X1E4;P53365;P53365-2;P53365-3	A0A087X1E4_HUMAN;ARFP2_HUMAN;ARFP2_HUMAN;ARFP2_HUMAN	Arfaptin-2;Arfaptin-2;Isoform 2 of Arfaptin-2;Isoform 3 of Arfaptin-2	TRUE	edit_XDP_MSN / Contr_MSN	edit_XDP_MSN	Contr_MSN	12	A0A087X1E4;P53365;P53365-2;P53365-3	116197	104428	-0.154075	0.154075	-10.1291	0.898709	0	0.0381159	0.0746098	11	0.141105	Homo sapiens	;movement of cell or subcellular component,small GTPase mediated signal transduction,lamellipodium assembly,actin cytoskeleton organization,ruffle organization,regulation of Arp2/3 complex-mediated actin nucleation;;	;protein binding,GTP binding,protein domain specific binding,GTP-dependent protein binding,identical protein binding,cadherin binding,Rac GTPase binding,phosphatidylinositol-4-phosphate binding;;	;ruffle,cytoplasm,cytosol,plasma membrane,cell cortex,trans-Golgi network membrane;;	tr;sp;sp;sp	1;1;;	1;1;;	uniprot_human_proteome	>tr|A0A087X1E4|A0A087X1E4_HUMAN Arfaptin-2 OS=Homo sapiens GN=ARFIP2 PE=1 SV=1;>sp|P53365|ARFP2_HUMAN Arfaptin-2 OS=Homo sapiens GN=ARFIP2 PE=1 SV=1;>sp|P53365-2|ARFP2_HUMAN Isoform 2 of Arfaptin-2 OS=Homo sapiens GN=ARFIP2;>sp|P53365-3|ARFP2_HUMAN Isoform 3 of Arfaptin-2 OS=Homo sapiens GN=ARFIP2	4	4
A0A087X1G7;A0A0B4J1S4;O60613	SEPT15	A0A087X1G7;A0A0B4J1S4;O60613	A0A087X1G7_HUMAN;A0A0B4J1S4_HUMAN;SEP15_HUMAN	15 kDa selenoprotein	TRUE	XDP_MSN / Contr_MSN	XDP_MSN	Contr_MSN	32	A0A087X1G7;A0A0B4J1S4;O60613	176830	178263	-0.0116444	0.0116444	0.810393	0.991961	0	0.729024	0.545042	31	0.090835	Homo sapiens	;;'de novo' posttranslational protein folding	;;selenium binding	;;endoplasmic reticulum lumen,extracellular exosome	tr;tr;sp	1	1;1;3	uniprot_human_proteome	>tr|A0A087X1G7|A0A087X1G7_HUMAN 15 kDa selenoprotein OS=Homo sapiens GN=SEP15 PE=1 SV=1;>tr|A0A0B4J1S4|A0A0B4J1S4_HUMAN 15 kDa selenoprotein OS=Homo sapiens GN=SEP15 PE=1 SV=1;>sp|O60613|SEP15_HUMAN 15 kDa selenoprotein OS=Homo sapiens GN=SEP15 PE=1 SV=3	4	4
A0A087X1G7;A0A0B4J1S4;O60613	SEPT15	A0A087X1G7;A0A0B4J1S4;O60613	A0A087X1G7_HUMAN;A0A0B4J1S4_HUMAN;SEP15_HUMAN	15 kDa selenoprotein	TRUE	XDP_MSN / edit_XDP_MSN	XDP_MSN	edit_XDP_MSN	16	A0A087X1G7;A0A0B4J1S4;O60613	176830	180308	-0.0281041	0.0281041	1.96713	0.980708	0	0.73031	0.625761	15	0.0916979	Homo sapiens	;;'de novo' posttranslational protein folding	;;selenium binding	;;endoplasmic reticulum lumen,extracellular exosome	tr;tr;sp	1	1;1;3	uniprot_human_proteome	>tr|A0A087X1G7|A0A087X1G7_HUMAN 15 kDa selenoprotein OS=Homo sapiens GN=SEP15 PE=1 SV=1;>tr|A0A0B4J1S4|A0A0B4J1S4_HUMAN 15 kDa selenoprotein OS=Homo sapiens GN=SEP15 PE=1 SV=1;>sp|O60613|SEP15_HUMAN 15 kDa selenoprotein OS=Homo sapiens GN=SEP15 PE=1 SV=3	4	4
A0A087X1G7;A0A0B4J1S4;O60613	SEPT15	A0A087X1G7;A0A0B4J1S4;O60613	A0A087X1G7_HUMAN;A0A0B4J1S4_HUMAN;SEP15_HUMAN	15 kDa selenoprotein	TRUE	edit_XDP_MSN / Contr_MSN	edit_XDP_MSN	Contr_MSN	16	A0A087X1G7;A0A0B4J1S4;O60613	178263	180308	0.0164598	0.0164598	1.14744	1.01147	0	0.733105	0.454236	15	0.151909	Homo sapiens	;;'de novo' posttranslational protein folding	;;selenium binding	;;endoplasmic reticulum lumen,extracellular exosome	tr;tr;sp	1	1;1;3	uniprot_human_proteome	>tr|A0A087X1G7|A0A087X1G7_HUMAN 15 kDa selenoprotein OS=Homo sapiens GN=SEP15 PE=1 SV=1;>tr|A0A0B4J1S4|A0A0B4J1S4_HUMAN 15 kDa selenoprotein OS=Homo sapiens GN=SEP15 PE=1 SV=1;>sp|O60613|SEP15_HUMAN 15 kDa selenoprotein OS=Homo sapiens GN=SEP15 PE=1 SV=3	4	4
A0A087X1I8;Q7Z3E5;Q7Z3E5-2	ARMC9	A0A087X1I8;Q7Z3E5;Q7Z3E5-2	A0A087X1I8_HUMAN;ARMC9_HUMAN;ARMC9_HUMAN	LisH domain-containing protein ARMC9;LisH domain-containing protein ARMC9;Isoform 2 of LisH domain-containing protein ARMC9	TRUE	XDP_MSN / Contr_MSN	XDP_MSN	Contr_MSN	16	A0A087X1I8;Q7Z3E5;Q7Z3E5-2	39311.6	34701.4	0.179959	0.179959	-11.7272	1.13285	0	0.403387	0.401914	15	0.147564	Homo sapiens	;;	;;	;extracellular exosome;	tr;sp;sp	1;1;	1;2;	uniprot_human_proteome	>tr|A0A087X1I8|A0A087X1I8_HUMAN LisH domain-containing protein ARMC9 OS=Homo sapiens GN=ARMC9 PE=1 SV=1;>sp|Q7Z3E5|ARMC9_HUMAN LisH domain-containing protein ARMC9 OS=Homo sapiens GN=ARMC9 PE=1 SV=2;>sp|Q7Z3E5-2|ARMC9_HUMAN Isoform 2 of LisH domain-containing protein ARMC9 OS=Homo sapiens GN=ARMC9	4	4
A0A087X1I8;Q7Z3E5;Q7Z3E5-2	ARMC9	A0A087X1I8;Q7Z3E5;Q7Z3E5-2	A0A087X1I8_HUMAN;ARMC9_HUMAN;ARMC9_HUMAN	LisH domain-containing protein ARMC9;LisH domain-containing protein ARMC9;Isoform 2 of LisH domain-containing protein ARMC9	TRUE	XDP_MSN / edit_XDP_MSN	XDP_MSN	edit_XDP_MSN	8	A0A087X1I8;Q7Z3E5;Q7Z3E5-2	39311.6	37796.3	0.0567098	0.0567098	-3.85457	1.04009	0	0.739271	0.628586	7	0.294092	Homo sapiens	;;	;;	;extracellular exosome;	tr;sp;sp	1;1;	1;2;	uniprot_human_proteome	>tr|A0A087X1I8|A0A087X1I8_HUMAN LisH domain-containing protein ARMC9 OS=Homo sapiens GN=ARMC9 PE=1 SV=1;>sp|Q7Z3E5|ARMC9_HUMAN LisH domain-containing protein ARMC9 OS=Homo sapiens GN=ARMC9 PE=1 SV=2;>sp|Q7Z3E5-2|ARMC9_HUMAN Isoform 2 of LisH domain-containing protein ARMC9 OS=Homo sapiens GN=ARMC9	4	4
A0A087X1I8;Q7Z3E5;Q7Z3E5-2	ARMC9	A0A087X1I8;Q7Z3E5;Q7Z3E5-2	A0A087X1I8_HUMAN;ARMC9_HUMAN;ARMC9_HUMAN	LisH domain-containing protein ARMC9;LisH domain-containing protein ARMC9;Isoform 2 of LisH domain-containing protein ARMC9	TRUE	edit_XDP_MSN / Contr_MSN	edit_XDP_MSN	Contr_MSN	8	A0A087X1I8;Q7Z3E5;Q7Z3E5-2	34701.4	37796.3	0.123249	0.123249	8.91848	1.08918	0	0.83988	0.4887	7	0.168836	Homo sapiens	;;	;;	;extracellular exosome;	tr;sp;sp	1;1;	1;2;	uniprot_human_proteome	>tr|A0A087X1I8|A0A087X1I8_HUMAN LisH domain-containing protein ARMC9 OS=Homo sapiens GN=ARMC9 PE=1 SV=1;>sp|Q7Z3E5|ARMC9_HUMAN LisH domain-containing protein ARMC9 OS=Homo sapiens GN=ARMC9 PE=1 SV=2;>sp|Q7Z3E5-2|ARMC9_HUMAN Isoform 2 of LisH domain-containing protein ARMC9 OS=Homo sapiens GN=ARMC9	4	4
A0A087X1Z3;Q9UL46	PSME2	A0A087X1Z3;Q9UL46	A0A087X1Z3_HUMAN;PSME2_HUMAN	Proteasome activator complex subunit 2	TRUE	XDP_MSN / Contr_MSN	XDP_MSN	Contr_MSN	120	A0A087X1Z3;Q9UL46	414682	470257	-0.181443	0.181443	13.4018	0.88182	0	0.0734203	0.158684	119	0.0852391	Homo sapiens	;MAPK cascade,protein polyubiquitination,stimulatory C-type lectin receptor signaling pathway,antigen processing and presentation of exogenous peptide antigen via MHC class I, TAP-dependent,regulation of cellular amino acid metabolic process,positive regulation of endopeptidase activity,negative regulation of G2/M transition of mitotic cell cycle,protein deubiquitination,anaphase-promoting comple…	;protein binding,identical protein binding,endopeptidase activator activity	;proteasome complex,nucleoplasm,cytoplasm,cytosol,proteasome activator complex,membrane,extracellular exosome	tr;sp	1	1;4	uniprot_human_proteome	>tr|A0A087X1Z3|A0A087X1Z3_HUMAN Proteasome activator complex subunit 2 OS=Homo sapiens GN=PSME2 PE=1 SV=1;>sp|Q9UL46|PSME2_HUMAN Proteasome activator complex subunit 2 OS=Homo sapiens GN=PSME2 PE=1 SV=4	11	18
A0A087X1Z3;Q9UL46	PSME2	A0A087X1Z3;Q9UL46	A0A087X1Z3_HUMAN;PSME2_HUMAN	Proteasome activator complex subunit 2	TRUE	XDP_MSN / edit_XDP_MSN	XDP_MSN	edit_XDP_MSN	60	A0A087X1Z3;Q9UL46	414682	422095	-0.0255609	0.0255609	1.78754	0.982439	0	0.571614	0.567266	59	0.17135	Homo sapiens	;MAPK cascade,protein polyubiquitination,stimulatory C-type lectin receptor signaling pathway,antigen processing and presentation of exogenous peptide antigen via MHC class I, TAP-dependent,regulation of cellular amino acid metabolic process,positive regulation of endopeptidase activity,negative regulation of G2/M transition of mitotic cell cycle,protein deubiquitination,anaphase-promoting comple…	;protein binding,identical protein binding,endopeptidase activator activity	;proteasome complex,nucleoplasm,cytoplasm,cytosol,proteasome activator complex,membrane,extracellular exosome	tr;sp	1	1;4	uniprot_human_proteome	>tr|A0A087X1Z3|A0A087X1Z3_HUMAN Proteasome activator complex subunit 2 OS=Homo sapiens GN=PSME2 PE=1 SV=1;>sp|Q9UL46|PSME2_HUMAN Proteasome activator complex subunit 2 OS=Homo sapiens GN=PSME2 PE=1 SV=4	11	18
A0A087X1Z3;Q9UL46	PSME2	A0A087X1Z3;Q9UL46	A0A087X1Z3_HUMAN;PSME2_HUMAN	Proteasome activator complex subunit 2	TRUE	edit_XDP_MSN / Contr_MSN	edit_XDP_MSN	Contr_MSN	60	A0A087X1Z3;Q9UL46	470257	422095	-0.155882	0.155882	-10.2417	0.897583	0	0.782137	0.47091	59	0.143265	Homo sapiens	;MAPK cascade,protein polyubiquitination,stimulatory C-type lectin receptor signaling pathway,antigen processing and presentation of exogenous peptide antigen via MHC class I, TAP-dependent,regulation of cellular amino acid metabolic process,positive regulation of endopeptidase activity,negative regulation of G2/M transition of mitotic cell cycle,protein deubiquitination,anaphase-promoting comple…	;protein binding,identical protein binding,endopeptidase activator activity	;proteasome complex,nucleoplasm,cytoplasm,cytosol,proteasome activator complex,membrane,extracellular exosome	tr;sp	1	1;4	uniprot_human_proteome	>tr|A0A087X1Z3|A0A087X1Z3_HUMAN Proteasome activator complex subunit 2 OS=Homo sapiens GN=PSME2 PE=1 SV=1;>sp|Q9UL46|PSME2_HUMAN Proteasome activator complex subunit 2 OS=Homo sapiens GN=PSME2 PE=1 SV=4	11	18
A0A087X256;Q2M389	KIAA1033	A0A087X256;Q2M389	A0A087X256_HUMAN;WASH7_HUMAN	WASH complex subunit SWIP	TRUE	XDP_MSN / Contr_MSN	XDP_MSN	Contr_MSN	96	A0A087X256;Q2M389	536430	537664	-0.00331647	0.00331647	0.230144	0.997704	0	0.895023	0.595721	95	0.170135	Homo sapiens	;endosome organization,protein transport,endosomal transport	;	;endosome,early endosome,WASH complex,BLOC-1 complex	tr;sp	1	1;2	uniprot_human_proteome	>tr|A0A087X256|A0A087X256_HUMAN WASH complex subunit SWIP OS=Homo sapiens GN=KIAA1033 PE=1 SV=1;>sp|Q2M389|WASH7_HUMAN WASH complex subunit SWIP OS=Homo sapiens GN=KIAA1033 PE=1 SV=2	12	15
A0A087X256;Q2M389	KIAA1033	A0A087X256;Q2M389	A0A087X256_HUMAN;WASH7_HUMAN	WASH complex subunit SWIP	TRUE	XDP_MSN / edit_XDP_MSN	XDP_MSN	edit_XDP_MSN	48	A0A087X256;Q2M389	536430	576969	-0.105104	0.105104	7.55722	0.929738	0	0.160934	0.34499	47	0.264689	Homo sapiens	;endosome organization,protein transport,endosomal transport	;	;endosome,early endosome,WASH complex,BLOC-1 complex	tr;sp	1	1;2	uniprot_human_proteome	>tr|A0A087X256|A0A087X256_HUMAN WASH complex subunit SWIP OS=Homo sapiens GN=KIAA1033 PE=1 SV=1;>sp|Q2M389|WASH7_HUMAN WASH complex subunit SWIP OS=Homo sapiens GN=KIAA1033 PE=1 SV=2	12	15
A0A087X256;Q2M389	KIAA1033	A0A087X256;Q2M389	A0A087X256_HUMAN;WASH7_HUMAN	WASH complex subunit SWIP	TRUE	edit_XDP_MSN / Contr_MSN	edit_XDP_MSN	Contr_MSN	48	A0A087X256;Q2M389	537664	576969	0.101788	0.101788	7.31025	1.0731	0	0.273486	0.258649	47	0.24305	Homo sapiens	;endosome organization,protein transport,endosomal transport	;	;endosome,early endosome,WASH complex,BLOC-1 complex	tr;sp	1	1;2	uniprot_human_proteome	>tr|A0A087X256|A0A087X256_HUMAN WASH complex subunit SWIP OS=Homo sapiens GN=KIAA1033 PE=1 SV=1;>sp|Q2M389|WASH7_HUMAN WASH complex subunit SWIP OS=Homo sapiens GN=KIAA1033 PE=1 SV=2	12	15
A0A087X295;Q9NNW5	WDR6	A0A087X295;Q9NNW5	A0A087X295_HUMAN;WDR6_HUMAN	WD repeat-containing protein 6	TRUE	XDP_MSN / Contr_MSN	XDP_MSN	Contr_MSN	32	A0A087X295;Q9NNW5	68099	66211.4	0.0405535	0.0405535	-2.77182	1.02851	0	0.23837	0.306733	31	0.222343	Homo sapiens	;cell cycle arrest,negative regulation of cell proliferation,negative regulation of autophagy	;RNA binding,protein binding	;cytoplasm,cytosol,plasma membrane,COP9 signalosome	tr;sp	1	1	uniprot_human_proteome	>tr|A0A087X295|A0A087X295_HUMAN WD repeat-containing protein 6 OS=Homo sapiens GN=WDR6 PE=1 SV=1;>sp|Q9NNW5|WDR6_HUMAN WD repeat-containing protein 6 OS=Homo sapiens GN=WDR6 PE=1 SV=1	5	5
[truncated: 11,999 more rows]

## Sheet: Signif_XDP_vs_Control
Significantly altered protein groups: XDP patients vs Control for MSNs
383 significantly altered protein groups (q-value < 0.05 and absolute Log2(FC) > 0.25)
[truncated: 384 more rows]
